# Supplementary material for: A possible universal role for mRNA secondary structure in bacterial translation revealed using a synthetic operon
Source: Nat Commun. 2020 Sep 24;11:4827. doi: 10.1038/s41467-020-18577-4 (PMC7518266; doi:10.1038/s41467-020-18577-4)
Supplement: Supplementary file 3 — Data set 1 [file 41467_2020_18577_MOESM3_ESM.xlsx]

## Sheet: 18577 data set 1.xlsx
Sample (Bin)	seq	count	dG
P1	CTGCTGGTTCTGGCGAATAGACTAGTCGCGAGTTCTAGATGGAAGCCCTAAAGGGCGAGGAGCTCTTTAC	15458	8
P1	CTGCTGGTTCTGGCGAATAGACTAGTTACATACGGGGGTGAGCGCGCAGAAAGGGCGAGGAGCTCTTTAC	12542	5.6
P1	CTGCTGGTTCTGGCGAATAGACTAGTTGATCATTCAGTGCGATTTCGATAAAGGGCGAGGAGCTCTTTAC	9608	4.3
P1	CTGCTGGTTCTGGCGAATAGACTAGTCTTTAGTTGCTTAGGTTAGTTGGGAAGGGCGAGGAGCTCTTTAC	6222	3
P1	CTGCTGGTTCTGGCGAATAGACTAGTCCCAAGGTTGTTATGTATCTAGATAAGGGCGAGGAGCTTTTACT	4800	5.9
P1	CTGCTGGTTCTGGCGAATAGACTAGTTTGTGATGACGGCAGCCGCATCTTAAGGGCGAGGAGCTCTTTAC	4772	6.7
P1	CTGCTGGTTCTGGCGAATAGACTAGTCTAACTGTACAACTCTTACTGTCGAAGGGCGAGGAGCTCTTTAC	4390	6.7
P1	CTGCTGGTTCTGGCGAATAGACTAGTCAATTATCGTTGTTCAGATATCATAAGGGCGAGGAGCTCTTTAC	4312	6.2
P1	CTGCTGGTTCTGGCGAATAGACTAGTGATTTTTATCTTGGTTTCTTATAAAAGGGCGAGGAGCTCTTTAC	4176	5.4
P1	CTGCTGGTTCTGGCGAATAGACTAGTATCCGTATATTGTTATTGGTCCTGAAGGGCGAGGAGCTCTTTAC	3710	5.9
P1	CTGCTGGTTCTGGCGAATAGACTAGTGTTTGATACTATCGGATTGGGCCAGAAGGGCGAGGAGCTCTTTA	3600	5.8
P1	CTGCTGGTTCTGGCGAATAGACTAGTGGCCCGTCAACTTGTGTGGTTTATAAGGGCGAGGAGCTCTTTAC	3418	9.4
P1	CTGCTGGTTCTGGCGAATAGACTGTATTATACACATGAGATCACAGATGAAGGGCGAGGAGCTCTTTACT	3378	2
P1	CTGCTGGTTCTGGCGAATAGACTAGTTTTACTCCAGGTTGTTCATGGCGTAAGGGCGAGGAGCTCTTTAC	3320	8.3
P1	CTGCTGGTTCTGGCGAATAGACTAGTAAGATGAACCTAAAAATGTCTCCAAAGGGCGAGGAGCTCTTTAC	3280	3.5
P1	CTGCTGGTTCTGGCGAATAGACTAGTTCGTATTCATAAGGAGGTTGTTCTAAGGGCGAGGAGCTCTTTAC	3206	2.9
P1	CTGCTGGTTCTGGCGAATAGACTAGTGCATGGTTAGCGCATATTATCGGAAAGGGCGAGGAGCTCTTTAC	3172	2
P1	CTGCTGGTTCTGGCGAATAGACTATGTGAGATATGCGAAGGGCTGGTGGAAGGGCGAGGAGCTCTTTACT	3142	5.2
P1	CTGCTGGTTCTGGCGAATAGACTAGTTTAATGAATGCTACGATGTATAGCAAGGGCGAGGAGCTCTTTAC	3138	3.3
P1	CTGCTGGTTCTGGCGAATAGACTAGTTTGTACGTCAAGTTAAGTGGGCGAAAGGGCGAGGAGCTCTTTAC	3084	3.3
P1	CTGCTGGTTCTGGCGAATAGACTAGTGGCTTAAGTTTCGCAGGGAATGGTAAGGGCGAGGAGCTCTTTAC	3058	5.5
P1	CTGCTGGTTCTGGCGAATAGACTAGTCTTGATGACTGTTTAGGCTAATAAAAGGGCGAGGAGCTCTTTAC	3006	3.1
P1	CTGCTGGTTCTGGCGAATAGACTAGTTTAGCGAGAGAGGGGCAGCAAGGCAAGGGCGAGGAGCTCTTTAC	2994	1.7
P1	CTGCTGGTTCTGGCGAATAGACTAGTTCTTCATCGATGAATGGTCCCTTGAAGGGCGAGGAGCTCTTTAC	2952	6.5
P1	CTGCTGGTTCTGGCGAATAGACTAGTGGAATGTTGCTATTAAGTTCTGACAAGGGCGAGGAGCTCTTTAC	2934	6.1
P1	CTGCTGGTTCTGGCGAATAGACTAGTCTAGTAAGTAGGGGCATTAGCTGGAGGGCGAGGAGCTCTTTACT	2834	5.8
P1	CTGCTGGTTCTGGCGAATAGACTAGTCCCGATTCACCACTCCAGCTTCGTAAGGGCGAGGAGCTCTTTAC	2792	8.3
P1	CTGCTGGTTCTGGCGAATAGACTAGTGAGGCCAGTTAACTTTACTCACTCAAGGGCGAGGAGCTCTTTAC	2738	5.7
P1	CTGCTGGTTCTGGCGAATAGACTAGTTACCGGCATGCATTTCTAAGGGCAAAGGGCGAGGAGCTCTTTAC	2738	3.6
P1	CTGCTGGTTCTGGCGAATAGACTAGTAACAGGGCTCATTAGGCGATGAGGAAGGGCGAGGAGCTCTTTAC	2728	5.4
P1	CTGCTGGTTCTGGCGAATAGACTAGTCCACCGCGAATTATGTTGTGTACTAAGGGCGAGGAGCTCTTTAC	2654	4.7
P1	CTGCTGGTTCTGGCGAATAGACTAGTTAACGGAATTTAGTTCAAATTTGGAAGGGCGAGGAGCTCTTTAC	2624	2.2
P1	CTGCTGGTTCTGGCGAATAGACTAGTTTCTTGGCTTTAGGCAGATGCGTCAAGGGCGAGGAGCTCTTTAC	2606	12.6
P1	CTGCTGGTTCTGGCGAATAGACTAGTATTTCAGACATTTCCCATAAGATCAAGGGCGAGGAGCTCTTTAC	2522	2.1
P1	CTGCTGGTTCTGGCGAATAGACTAGTTTTAGGCTCAAGATTCTGAATTTAAAGGGCGAGGAGCTCTTTAC	2514	5.8
P1	CTGCTGGTTCTGGCGAATAGACAGTTTTAAGGTGATGCTTTTATTGCAAAAGGGCGAGGAGCTCTTTACT	2506	6.8
P1	CTGCTGGTTCTGGCGAATAGACTAGTGGCAAGCTAGCTATGTAGGTTCGCAAGGGCGAGGAGCTCTTTAC	2488	6.7
P1	CTGCTGGTTCTGGCGAATAGACTAGTAACATCATATGCTCATACGTTTGTAAGGGCGAGGAGCTCTTTAC	2466	7
P1	CTGCTGGTTCTGGCGAATAGACTAGTCATGGCGCTACAATGTTAGGCAGCAAGGGCGAGGAGCTCTTTAC	2464	5.3
P1	CTGCTGGTTCTGGCGAATAGACTAGTTGAGCATTAGGCAATCCGGACGGCAAGGGCGAGGAGCTCTTTAC	2434	3.9
P1	CTGCTGGTTCTGGCGAATAGACTAGTGAGTCTTGATATTCTTCTTCGCCCAAGGGCGAGGAGCTCTTTAC	2402	14.3
P1	CTGCTGGTTCTGGCGAATAGACTAGTCTATACAGTAGCTTTGGTGCAAAGAAAGGCGAGGAGCTCTTTAC	2400	5.6
P1	CTGCTGGTTCTGGCGAATAGACTAGTTAAGGGTATGGAAGGTCGAGGGAGAAGGGCAGGAGCTCTTTACT	2384	1.8
P1	CTGCTGGTTCTGGCGAATAGACTAGTTTACTTCCCTCCTCTATTCTATCAAAGGGCGAGGAGCTCTTTAC	2348	8.9
P1	CTGCTGGTTCTGGCGAATAGACTAGTGATTGCGCTGGTTTAAACTCGAACAAGGGCGAGGAGCTCTTTAC	2326	8.8
P1	CTGCTGGTTCTGGCGAATAGACTAGTGAGTTATTGTCGGTTTAGTTGAACAAGGGCGAGGAGCTCTTTAC	2266	4.7
P1	CTGCTGGTTCTGGCGAATAGACTAGTGGTAGCTTATAGTGACTATGTGTCAAGGGCGAGGAGTCTTTACT	2220	5.5
P1	CTGCTGGTTCTGGCGAATAGACTAGTCTAACTGGACGAGCCATAGGGACCAAGGGCGAGGAGCTCTTTAC	2218	3.7
P1	CTGCTGGTTCTGGCGAATAGACTAGTGGGGCTTCACGGAGGGGCAAGGGGAAGGGCGAGGAGCTCTTTAC	2216	4.9
P1	CTGCTGGTTCTGGCGAATAGACTAGTTGGAACCTGTGCTTTTTAACGAACAAGGGCGAGGAGCTCTTTAC	2206	7.5
P1	CTGCTGGTTCTGGCGAATAGACTAGTTGGCCACGATGTTTAAATACGAAAAAGGGCGAGGAGCTCTTTAC	2206	3.9
P1	CTGCTGGTTCTGGCGAATAGACTAGTGCAGAACATTTATTTGTATATGCTAAGGGCGAGGAGCTCTTTAC	2200	3.9
P1	CTGCTGGTTCTGGCGAATAGACTAGTGTGACGCTTTTCAACTTTTTAACGAAGGGCGAGGAGCTCTTTAC	2192	9.9
P1	CTGCTGGTTCTGGCGAATAGACTAGTCTGAATAAACATTGTTTCTTAACTAAGGGCGAGGAGCTCTTTAC	2188	5.6
P1	CTGCTGGTTCTGGCGAATAGACTAGTCTTCTGGTCTTTATGGGTTTCTTAAAGGGCGAGGAGCTCTTTAC	2160	11.7
P1	CTGCTGGTTCTGGCGAATAGACTAGTATACTATCACTCGTTGACAGAGGGAAGGGCGAGGAGCTCTTTAC	2158	6.5
P1	CTGCTGGTTCTGGCGAATAGACTAGTACTCCTTAGGTTTCGTCACCGAAAAAGGGCGAGGAGCTCTTTAC	2146	9.5
P1	CTGCTGGTTCTGGCGAATAGACTAGTTAGGAGGGCAGGCCGGAAATAACGAAGGGCGAGGAGCTCTTTAC	2132	4
P1	CTGCTGGTTCTGGCGAATAGACTAGTATCGACTACGAAATATTCCGCTCAAAGGGCGAGGAGCTCTTTAC	2098	7.2
P1	CTGCTGGTTCTGGCGAATAGACTAGTTACTATTCTAGGGTCTGGTCACGCAAGGGCGAGGAGCTCTTTAC	2086	5.5
P1	CTGCTGGTTCTGGCGAATAGACTAGTCTCTTACGCCAATGTACGACATTGAAGGGCGAGGAGCTCTTTAC	2082	11.6
P1	CTGCTGGTTCTGGCGAATAGACTAGTGTACGGTCCATGGTCTTACGTAGAAAGGGCGAGGAGCTCTTTAC	2076	8.8
P1	CTGCTGGTTCTGGCGAATAGACTAGTTCAATTCGCCCTTTTGCCACTAGGAAGGGCGAGGAGCTCTTTAC	2072	15.2
P1	CTGCTGGTTCTGGCGAATAGACTAGTGGTGGAAGGCGACTGCGTTTAGCTAAGGGCGAGGAGCTCTTTAC	2062	6.8
P1	CTGCTGGTTCTGGCGAATAGACTAGTAAACAGTTAAGAGTTTATGTTCACAAGGGCGAGGAGCTCTTTAC	2044	3.8
P1	CTGCTGGTTCTGGCGAATAGACTAGTGTGTACCAGTATGCCTTACTCTCAAAGGGCGAGGAGCTCTTTAC	2044	6.6
P1	CTGCTGGTTCTGGCGAATAGACTAGTAAATCATCGCCGTTTCGTCAACATAAGGGCGAGGAGCTCTTTAC	1998	9.7
P1	CTGCTGGTTCTGGCGAATAGACTAGTTCGAAGCTATCTGCCGGGTTTGCAAAGGGCGAGGAGCTCTTTAC	1998	7.5
P1	CTGCTGGTTCTGGCGAATAGACTATAGTATCTGTAAAGTATAAAGTTTCAAGGGCGAGGAGCTCTTTACT	1998	3.8
P1	CTGCTGGTTCTGGCGAATAGACTAGTGCGCGACTATATTGACCTTAGAGGAAGGGCGAGGAGCTCTTTAC	1992	5.1
P1	CTGCTGGTTCTGGCGAATAGACTAGTGGAGCTGGATTGATGCTGGGGTTCAAGGGCGAGGAGCTCTTTAC	1978	4.4
P1	CTGCTGGTTCTGGCGAATAGACTAGTGCCGGCTCTAATGGACTATTCTCTAAGGGCGAGGAGCTCTTTAC	1954	9.1
P1	CTGCTGGTTCTGGCGAATAGACTAGTGGATTAGAATCCCTCCGCGTTCTGAAGGGCGAGGAGCTCTTTAC	1948	13.1
P1	CTGCTGGTTCTGGCGAATAGACTAGTCTAATCTGTTATTCAGATAGGCTTAAGGGCGAGGAGCTCTTTAC	1930	6.2
P1	CTGCTGGTTCTGGCGAATAGACTAGTATGGCTGGTTGGGTAGGGTTACCAAAGGGCGAGGAGCTCTTTAC	1906	7.4
P1	CTGCTGGTTCTGGCGAATAGACTAGTCATGATCCACCATTATGAATATGAAAGGGCGAGGAGCTCTTTAC	1900	2.1
P1	CTGCTGGTTCTGGCGAATAGACTAGTCTGATATGACTTGCTGGTTTACATAAGGGCGAGGAGCTCTTTAC	1888	6.3
P1	CTGCTGGTTCTGGCGAATAGACTAGTTTCCTTCATTGATTGTTTTTAAATAAGGGCGAGGAGCTCTTTAC	1878	4.5
P1	CTGCTGGTTCTGGCGAATAGACTAGTATTTCTGTTAGTTCTACTGTCCGAAAGGGCGAGGAGCTCTTTAC	1866	9.5
P1	CTGCTGGTTCTGGCGAATAGACTAGTCTAGCTGGTATTAGCGTACCTGATAAGGGCGAGGAGCTCTTTAC	1866	7.3
P1	CTGCTGGTTCTGGCGAATAGACTAGTCTATAGTTCCAAATAAATCGAAGAAAGGGCGAGGAGCTCTTTAC	1862	3.6
P1	CTGCTGGTTCTGGCGAATAGACTAGTGAGATTTCTCCTTGAAAGACCCTAAAGGGCGAGGAGCTCTTTAC	1858	11.1
P1	CTGCTGGTTCTGGCGAATAGACTAGTCCAATCTGCGGATGTATGCCTAGGAAGGGCGAGGAGCTCTTTAC	1844	6.4
P1	CTGCTGGTTCTGGCGAATAGACTAGTAATGGATCAGGGGCCGCTCGCTGGAAGGGCGAGGAGCTCTTTAC	1836	11.6
P1	CTGCTGGTTCTGGCGAATAGACTAGTACCTCAGGGGTAGGAATACGCGATAAGGGCGAGGAGCTCTTTAC	1836	5.9
P1	CTGCTGGTTCTGGCGAATAGACTAGTGCATTTTCGGTGTTCGGGCATGGGAAGGGCGAGGAGCTCTTTAC	1824	11.2
P1	CTGCTGGTTCTGGCGAATAGACTAGTGACTCCAGATATAACTCTGTCATGAAGGGCGAGGAGCTCTTTAC	1820	5
P1	CTGCTGGTTCTGGCGAATAGACTAGTATTAATTCTTTAATTTTGTCAAATAAGGGCGAGGAGCTCTTTAC	1810	3.3
P1	CTGCTGGTTCTGGCGAATAGACTAGTTACAATACGATTATAAGATTGCAAAAGGGCGAGGAGCTCTTTAC	1782	2.4
P1	CTGCTGGTTCTGGCGAATAGACTAGTAGGTAGGCGAACGCATCAGGGTAGAAGGGCGAGGAGCTCTTTAC	1780	3
P1	CTGCTGGTTCTGGCGAATAGACTAGTTGTCAATTACCTTGCGCAGTGACCAAGGGCGAGGAGCTCTTTAC	1778	9.9
P1	CTGCTGGTTCTGGCGAATAGACTAGTTTAACCAGTGGTTAGGATTAGGAGAAGGGCGAGGAGCTCTTTAC	1756	3.2
P1	CTGCTGGTTCTGGCGAATAGACTAGTGATCGATTAAGCAGTAACTTACTGAAGGGCGAGGAGCTCTTTAC	1726	5.3
P1	CTGCTGGTTCTGGCGAATAGACTAGTAGATTACGGGTCTGATGAGTTGCTAAGGGCGAGGAGCTCTTTAC	1720	3.3
P1	CTGCTGGTTCTGGCGAATAGACTAATTTAACGGTATAACTTTCTTCTAATAAGGGCGAGGAGCTCTTTAC	1714	3.2
P1	CTGCTGGTTCTGGCGAATAGACTAGTCTCTCAGACGCGTGACCACGGAAGAAGGGCGAGGAGCTCTTTAC	1714	4.3
P1	CTGCTGGTTCTGGCGAATAGACTAGTAGGATTCGTGTGTCAGACTAGAGAAAGGGCGAGGAGCTCTTTAC	1704	4.5
P1	CTGCTGGTTCTGGCGAATAGACTAGTGATGCCTCCTCTTCATAGAATTCCAAGGGCGAGGAGCTCTTTAC	1698	8.7
P1	CTGCTGGTTCTGGCGAATAGACTAGTTTATTCAACGCGAGGGCGAAAAGGAAGGGCGAGGAGCTCTTTAC	1688	5
P1	CTGCTGGTTCTGGCGAATAGACTAGTGCTTGGTAGAATTAATATACGGGGAAGGGCGAGGAGCTCTTTAC	1676	3.6
P1	CTGCTGGTTCTGGCGAATAGACTAGTGAACTTCGACTAAGAATGAGGCGAAAGGGCGAGGAGCTCTTTAC	1670	4.3
P1	CTGCTGGTTCTGGCGAATAGACTAGTTTAATTTTTGTATACGTTCCTCCTAAGGGCGAGGAGCTCTTTAC	1670	9.3
P1	CTGCTGGTTCTGGCGAATAGACTAGTCGGATTCCGTTGAGACTACAACTCAAGGGCGAGGAGCTCTTTAC	1666	7.8
P1	CTGCTGGTTCTGGCGAATAGACTAGTATTTGTTTAATTAAGGTTATTGGGAAGGGCGAGGAGCTCTTTAC	1648	1.9
P1	CTGCTGGTTCTGGCGAATAGACTAGTTATAGATCTACTGACCCTGTGCGCAAGGGCGAGGAGCTCTTTAC	1638	7.6
P1	CTGCTGGTTCTGGCGAATAGACTAGTAGTGGCTTATTCTTACGTGCACGTAAGGGCGAGGAGCTCTTTAC	1630	10.2
P1	CTGCTGGTTCTGGCGAATAGACTAGTACTCAGATTGAGCACTCTATCCTAAAGGGCGAGGAGCTCTTTAC	1618	6
P1	CTGCTGGTTCTGGCGAATAGACTAGTGTATGTATGTTTGTGTCACATCTCAAGGGCGAGGAGCTCTTTAC	1604	2.6
P1	CTGCTGGTTCTGGCGAATAGACTAGTCTATGAGAAAGGTAGACACCCTTCAAGGGCGAGGAGCTCTTTAC	1588	5.3
P1	CTGCTGGTTCTGGCGAATAGACTAGTTAGGCTAGATACTCAACGAGGTTTAAGGGCGAGGAGCTCTTTAC	1588	3.4
P1	CTGCTGGTTCTGGCGAATAGACTAGTATAATATACTCAGAGTTATGGGAAAAGGGCGAGGAGCTCTTTAC	1586	2.6
P1	CTGCTGGTTCTGGCGAATAGACTAGTTTAGTAATGTATTTATTAGAGAGCAAGGGCGAGGAGCTCTTTAC	1584	2.5
P1	CTGCTGGTTCTGGCGAATAGACTAGTGGGGGTGAGGCGGTAAGTGGGACCAAGGGCGAGGAGCTCTTTAC	1578	4.6
P1	CTGCTGGTTCTGGCGAATAGACTAGTTTGTTTATATCAGTTGGTGAGCATAAGGGCGAGGAGCTCTTTAC	1574	4.3
P1	CTGCTGGTTCTGGCGAATAGACTAGTATCTCTCATATTAGTCCATGAGAAGGGCGAGGAGCTCTTTACTG	1572	9.2
P1	CTGCTGGTTCTGGCGAATAGACTAGTTGCCTGGAGTATTTAATGTTACTGAAGGGCGAGGAGCTCTTTAC	1568	9.6
P1	CTGCTGGTTCTGGCGAATAGACTAGTGGTCGTTATATCCTATTGTACCAAAAGGGCGAGGAGCTCTTTAC	1558	5.4
P1	CTGCTGGTTCTGGCGAATAGACTAGTCGGAAGTTAATGATTGGCTTTTTCAAGGGCGAGGAGCTCTTTAC	1556	3.9
P1	CTGCTGGTTCTGGCGAATAGACTAGTCTACGGGATCGTGGGCTGTCTGGCAAGGGCGAGGAGCTCTTTAC	1556	12.1
P1	CTGCTGGTTCTGGCGAATAGACTAGTCTCTAAGTCTCATCGATACCTTCAAAGGGCGAGGAGCTCTTTAC	1556	6.9
P1	CTGCTGGTTCTGGCGAATAGACTAGTTAAGTTCCTTGCCTATCAACGCTCAAGGGCGAGGAGCTCTTTAC	1548	16.4
P1	CTGCTGGTTCTGGCGAATAGACTAGTGCCGGTTTAGATCAGGGGACGCAGAAGGGCGAGGAGCTCTTTAC	1546	3.9
P1	CTGCTGGTTCTGGCGAATAGACTAGTAGGTGCATGTCACCGGGGGGTCCAAAGGGCGAGGAGCTCTTTAC	1542	7.3
P1	CTGCTGGTTCTGGCGAATAGACTAGTGGATCACATAGTTATGTGTGTGGCAAGGGCGAGGAGCTCTTTAC	1540	6.8
P1	CTGCTGGTTCTGGCGAATAGACTAGTCGTGGAAGGTTTTAAATTTCTGGCAAGGGCGAGGAGCTCTTTAC	1528	6.2
P1	CTGCTGGTTCTGGCGAATAGACTAGTCAGGTTACCAGTTGAAGGCATAGGAAGGGCGAGGAGCTCTTTAC	1522	1.1
P1	CTGCTGGTTCTGGCGAATAGACTAGTGAAGTGGGGGGCGACACGCGTATTAAGGGCGAGGAGCTCTTTAC	1522	6.2
P1	CTGCTGGTTCTGGCGAATAGACTAGTTAAACGTCCGTTTGTAGCATACTAAAGGGCGAGGAGCTCTTTAC	1518	7.7
P1	CTGCTGGTTCTGGCGAATAGACTAGTTTACGTTAATATGGTCGCAAGGAAAAGGGCGAGGAGCTCTTTAC	1514	3.4
P1	CTGCTGGTTCTGGCGAATAGACTAGTTGACGATGCGAGGTCTCCTTAACCAAGGGCGAGGAGCTCTTTAC	1506	8.9
P1	CTGCTGGTTCTGGCGAATAGACTAGTGGGGTGTACTCTCGGTCAAGGAGAAAGGGCGAGGAGCTCTTTAC	1500	6.9
P1	CTGCTGGTTCTGGCGAATAGACTAGTAAAATCAAAGTTCTACTCAGAAGGAAGGGCGAGGAGCTCTTTAC	1498	4.5
P1	CTGCTGGTTCTGGCGAATAGACTAGTCGGAGGTTAATATGTTGGCGATATAAGGGCGAGGAGCTCTTTAC	1498	2.4
P1	CTGCTGGTTCTGGCGAATAGACTAGTGTGTAAACCGACTTAATATTGGCCAAGGGCGAGGAGCTCTTTAC	1492	3.4
P1	CTGCTGGTTCTGGCGAATAGACTAGTCTACATTGGTTAGTCCGAACGCACAAGGGCGAGGAGCTCTTTAC	1480	5.5
P1	CTGCTGGTTCTGGCGAATAGACTAGTAGTTACCTAACGGTCCCGACATACAAGGGCGAGGAGCTCTTTAC	1476	6.1
P1	CTGCTGGTTCTGGCGAATAGACTAGTCACTTATTATGTCAATGGGGCAATAAGGGCGAGGAGCTCTTTAC	1470	5
P1	CTGCTGGTTCTGGCGAATAGACTAGTGCTAATGAGTTAGAGACGAGCACTAAGGGCGAGGAGCTCTTTAC	1470	2.5
P1	CTGCTGGTTCTGGCGAATAGACTAGTGAATGCGGATTATTGTTAGTAGCAAAGGGCGAGGAGCTCTTTAC	1464	2.8
P1	CTGCTGGTTCTGGCGAATAGACTAGTGACTTTGTTTTAAGTTACTTAATTAAGGGCGAGGAGCTCTTTAC	1458	6.3
P1	CTGCTGGTTCTGGCGAATAGACTAGTTATGAAACTCGATTAAGAGTACCAAAGGGCGAGGAGCTCTTTAC	1454	4.3
P1	CTGCTGGTTCTGGCGAATAGACTAGTCGTGTAGACATATTTAACTCACCAAAGGGCGAGGAGCTCTTTAC	1452	5.6
P1	CTGCTGGTTCTGGCGAATAGACTAGTCTGGACAGCGTTTACACTGTAGGAAGGGCGAGGAGCTCTTTACT	1442	4.9
P1	CTGCTGGTTCTGGCGAATAGACTAGTTTTACTGAAGGTAGAGGAGTTGTTAAGGGCGAGGAGTCTTTACT	1440	2
P1	CTGCTGGTTCTGGCGAATAGACTAGTTTCCGGCTAAGCAGCCATGGAAATAAGGGCGAGGAGCTCTTTAC	1436	7.6
P1	CTGCTGGTTCTGGCGAATAGACTAGTAATTCATATTGCGTATTTGTGATTAAGGGCGAGGAGCTCTTTAC	1426	3.7
P1	CTGCTGGTTCTGGCGAATAGACTAGTCGACTACCCACGTGAATCAGCGCCAAGGGCGAGGAGCTCTTTAC	1424	7.1
P1	CTGCTGGTTCTGGCGAATAGACTAGTAGCTATCTACTGCTGATGAGGAGGAAGGGCGAGGAGCTCTTTAC	1420	6.5
P1	CTGCTGGTTCTGGCGAATAGACTAGTATTTCAAGCCTCCGCTTAATAGTCAAGGGCGAGGAGCTCTTTAC	1416	8.1
P1	CTGCTGGTTCTGGCGAATAGACTAGTGTATACTTCTTAGTGTAAGTTGTCAAGGGCGAGGAGCTCTTTAC	1416	5.2
P1	CTGCTGGTTCTGGCGAATAGACTAGTTTATGGGGAGTGACAGGTTACTTGAAGGGCGAGGAGCTCTTTAC	1416	2.8
P1	CTGCTGGTTCTGGCGAATAGACTAGTATGATGTTAACCGAAATCGCGGCGAAGGGCGAGGAGCTCTTTAC	1414	5.4
P1	CTGCTGGTTCTGGCGAATAGACTAGTCTAAAGTAATGTATATCACTGGGGAAGGGCGAGGAGCTCTTTAC	1412	1.9
P1	CTGCTGGTTCTGGCGAATAGACTAGTCTCAACGGCACAACGAGGCTATATAAGGGCGAGGAGCTCTTTAC	1402	3.9
P1	CTGCTGGTTCTGGCGAATAGACTAGTTGAATTCACTAAAGGTATTGCTTTAAGGGCGAGGAGCTCTTTAC	1396	3.1
P1	CTGCTGGTTCTGGCGAATAGACTAGTCCCACACTATATGTTCGTTCAGACAAGGGCGAGGAGCTCTTTAC	1394	7
P1	CTGCTGGTTCTGGCGAATAGACTAGTCGACTCGTTTTAGTTGGATGTCAAAAGGGCGAGGAGCTCTTTAC	1394	8.2
P1	CTGCTGGTTCTGGCGAATAGACTAGTAGCCGGGATGACAGTCGGAGGCGGAAGGGCGAGGAGCTCTTTAC	1392	6.4
P1	CTGCTGGTTCTGGCGAATAGACTAGTAGAGATAGGGCCCAACTCATCGGAAGGGCGAGGAGCTCTTTACT	1390	6.9
P1	CTGCTGGTTCTGGCGAATAGACTAGTCCCATTAATCGGCGAACTTTTGCAAAGGGCGAGGAGCTCTTTAC	1390	5.3
P1	CTGCTGGTTCTGGCGAATAGACTAGTTCGGGAGCGGTGCCCATTCCACCCAAGGGCGAGGAGCTCTTTAC	1388	7.8
P1	CTGCTGGTTCTGGCGAATAGACTAGTGGCGTTTGTGTGAATCCTCGAATGAAGGGCGAGGAGCTCTTTAC	1382	7.8
P1	CTGCTGGTTCTGGCGAATAGACTAGTTGGTGGGGGGTTCTCACTTGGGGTAAGGGCGAGGAGCTCTTTAC	1380	6.6
P1	CTGCTGGTTCTGGCGAATAGACTAGTTCAAGTTTATGAATCACTGCTGAGAAGGGCGAGGAGCTCTTTAC	1372	4
P1	CTGCTGGTTCTGGCGAATAGACTAGTTTGTCTATGTTTATTCCACTCCCTAAGGGCGAGGAGCTCTTTAC	1364	6.7
P1	CTGCTGGTTCTGGCGAATAGACTAGTAAATCAGCTCCATGTGTATCGTTTAAGGGCGAGGAGCTCTTTAC	1362	9.5
P1	CTGCTGGTTCTGGCGAATAGACTAGTCGGAACTGGGGTTATGTGATGCGGAAGGGCGAGGAGCTCTTTAC	1358	2.8
P1	CTGCTGGTTCTGGCGAATAGACTAGTAGGAGGGTATGCACCTAATTAAGTAAGGGCGAGGAGCTCTTTAC	1356	3.9
P1	CTGCTGGTTCTGGCGAATAGACTAGTTGAGCGCTAGTGAGGGAGCGCTACAAGGGCGAGGAGCTCTTTAC	1356	9.4
P1	CTGCTGGTTCTGGCGAATAGACTAGTTCAATATTCAGTGTTTTGGGGCTTAAGGGCGAGGAGCTCTTTAC	1344	3.7
P1	CTGCTGGTTCTGGCGAATAGACTAGTAAATATAATTCCGTCAAATTAGGAAAGGGCGAGGAGCTCTTTAC	1334	3.7
P1	CTGCTGGTTCTGGCGAATAGACTAGTAATCGGACTTTATTTGTTTTACGGAAGGGCGAGGAGCTCTTTAC	1334	4.2
P1	CTGCTGGTTCTGGCGAATAGACTAGTTTCTTTCAGACCGTTAAAGGGCGAGGGAGCTCTTTACTGGCGTA	1328	9.3
P1	CTGCTGGTTCTGGCGAATAGACTAGTCAAAACTAACAGTCCTGGGCGTTTAAGGGCGAGGAGCTCTTTAC	1322	8.2
P1	CTGCTGGTTCTGGCGAATAGACTAGTAAAGGGGTGGCTGTAGCATTAGGTAAGGGCGAGGAGCTCTTTAC	1320	4.2
P1	CTGCTGGTTCTGGCGAATAGACTAGTGACTGACAACAATTACTGAGCACGAAGGGCGAGGAGCTCTTTAC	1320	3.2
P1	CTGCTGGTTCTGGCGAATAGACTAGTTTATGAGTGCTTCGCATCTTGAGGAAGGGCGAGGAGCTCTTTAC	1312	11.3
P1	CTGCTGGTTCTGGCGAATAGACTAGTTAACTTGCTTCAATTTTCTTAAAGAAGGGCGAGGAGCTCTTTAC	1296	7.1
P1	CTGCTGGTTCTGGCGAATAGACTAGTACCGTAATTCGAATTTTACCGAATAAGGGCGAGGAGCTCTTTAC	1292	6.7
P1	CTGCTGGTTCTGGCGAATAGACTAGTATCAGGGGTCCCAAGTGCTCAGATAAGGGCGAGGAGCTCTTTAC	1290	7.1
P1	CTGCTGGTTCTGGCGAATAGACTAGTGCATTTGGTATGATTGATTCACGTAAGGGCGAGGAGCTCTTTAC	1290	3.1
P1	CTGCTGGTTCTGGCGAATAGACTAGTGGCTTCTTAGTTAGCACCAAGTCCAAGGGCGAGGAGCTCTTTAC	1286	9.4
P1	CTGCTGGTTCTGGCGAATAGACTAGTATGAGTGTTTTAATTTCTTGGGCTAAGGGCGAGGAGCTCTTTAC	1282	6
P1	CTGCTGGTTCTGGCGAATAGACTAGTTGAATTTCGAAGCCCAGTGGATTGAAGGGCGAGGAGCTCTTTAC	1282	8.1
P1	CTGCTGGTTCTGGCGAATAGACTAGTTTATTGTAGCGTCTTAACTACAGAAAGGGCGAGGAGCTCTTTAC	1278	5.2
P1	CTGCTGGTTCTGGCGAATAGACTAGTAGAATTATATGTCTAACGCTCTCGAAGGGCGAGGAGCTCTTTAC	1276	7.9
P1	CTGCTGGTTCTGGCGAATAGACTAGTAAGGGCTTAATTTTGCGGCTGCAGAAGGGCGAGGAGCTCTTTAC	1270	8
P1	CTGCTGGTTCTGGCGAATAGACTAGTAGGTACATTCTCTTAGGGATGAAAAAGGGCGAGGAGCTCTTTAC	1266	3.8
P1	CTGCTGGTTCTGGCGAATAGACTAGTTCCGTAGATTCCCGGGGGTCGCTCAAGGGCGAGGAGCTCTTTAC	1260	8.2
P1	CTGCTGGTTCTGGCGAATAGACTAGTGGTTCGAGATTATTAATGAACTTGAAGGGCGAGGAGCTCTTTAC	1258	4
P1	CTGCTGGTTCTGGCGAATAGACTAGTCATCGGCAATCGGAGTTTTGGTAGAAGGGCGAGGAGCTCTTTAC	1254	4.4
P1	CTGCTGGTTCTGGCGAATAGACTAGTCTTCTATGCTTCTTCGATCTACTGAAGGGCGAGGAGCTCTTTAC	1252	11.4
P1	CTGCTGGTTCTGGCGAATAGACTAGTTCATTTTCGATGGGATTCGTTCTGAAGGGCGAGGAGCTCTTTAC	1248	5.8
P1	CTGCTGGTTCTGGCGAATAGACTAGTTCAGAGATATGATTAGGGTTATGTAAGGGCGAGGAGCTCTTTAC	1246	2.4
P1	CTGCTGGTTCTGGCGAATAGACTAGTTGGCCCTGGACAGGATTAGTCAGGAAGGGCGAGGAGCTCTTTAC	1244	9.4
P1	CTGCTGGTTCTGGCGAATAGACTAGTTTAACGAGACCCTATGTCGGCCCCAAGGGCGAGGAGCTCTTTAC	1244	7.7
P1	CTGCTGGTTCTGGCGAATAGACTAGTAAATCGTTCCCTGAATGTTTATGTAAGGGCGAGGAGCTCTTTAC	1242	6.5
P1	CTGCTGGTTCTGGCGAATAGACTAGTTAGCAGGCTCGATCAAAGCCTAAGAAGGGCGAGGAGCTCTTTAC	1240	8.8
P1	CTGCTGGTTCTGGCGAATAGACTAGTCGTGCAGGATCAACTAAGGGGAATAAGGGCGAGGAGCTCTTTAC	1236	3
P1	CTGCTGGTTCTGGCGAATAGACTAGTGAGACCTTGGTATTCCAGAGATTAAAGGGCGAGGAGCTCTTTAC	1236	4.9
P1	CTGCTGGTTCTGGCGAATAGACTAGTTTATGTGGCCCTCCATGATGGAAGAAGGGCGAGGAGCTCTTTAC	1232	9.7
P1	CTGCTGGTTCTGGCGAATAGACTAGTCCGTTTCTTTTTGGTAGACGTACTAAGGGCGAGGAGCTCTTTAC	1230	9
P1	CTGCTGGTTCTGGCGAATAGACTAGTAGCGTGTGGTTAGTAATGTCAAGGAAGGGCGAGGAGCTCTTTAC	1228	2.7
P1	CTGCTGGTTCTGGCGAATAGACTAGTTAAAGGCGTTCTTAGCTTGTGTTAAAGGGCGAGGAGCTCTTTAC	1228	8.7
P1	CTGCTGGTTCTGGCGAATAGACTAGTACGCGAGGCAGGCGATTAGTCACAAAGGGCGAGGAGCTCTTTAC	1226	5.1
P1	CTGCTGGTTCTGGCGAATAGACTAGTAGATCTTCTGTAGGGAAGCTTATGAAGGGCGAGGAGCTCTTTAC	1226	6.6
P1	CTGCTGGTTCTGGCGAATAGACTAGTAATTGAGAAGGGCGTGGGCGATCTAAGGGCGAGGAGCTCTTTAC	1220	3.3
P1	CTGCTGGTTCTGGCGAATAGACTAGTTCAACGTGCCGTAAGGCTGTCTGCAAGGGCGAGGAGCTCTTTAC	1220	8.1
P1	CTGCTGGTTCTGGCGAATAGACTAGTTTACACGCAGGAGGACATCACAGGAAGGGCGAGGAGCTCTTTAC	1220	1.1
P1	CTGCTGGTTCTGGCGAATAGACTAGTCTTCATTTATTGTACGGGTCTGACAAGGGCGAGGAGCTCTTTAC	1216	3.7
P1	CTGCTGGTTCTGGCGAATAGACTAGTTACCGTTAGAATTAGGTTTCAGATAAGGGCGAGGAGCTCTTTAC	1212	3.4
P1	CTGCTGGTTCTGGCGAATAGACTAGTCTGGGCAAACGCTCAGACGTGCATAAGGGCGAGGAGCTCTTTAC	1208	11.5
P1	CTGCTGGTTCTGGCGAATAGACTAGTTGTCTTGGCTCGACGGGTTCAGGGAAGGGCGAGGAGCTCTTTAC	1208	10.4
P1	CTGCTGGTTCTGGCGAATAGACTAGTTGACTTACGATTGTGAGGGCTTTAAAGGGCGAGGAGCTCTTTAC	1204	6.3
P1	CTGCTGGTTCTGGCGAATAGACTAGTCTAGCAGTGCCGCACCCGCATTAGAAGGGCGAGGAGCTCTTTAC	1202	8
P1	CTGCTGGTTCTGGCGAATAGACTAGTGAAAATCTATTGATAAATGTGTTAAAGGGCGAGGAGCTCTTTAC	1202	2.1
P1	CTGCTGGTTCTGGCGAATAGACTAGTCAGCGACGGTTAGGTGAGGCCCCCAAGGGCGAGGAGCTCTTTAC	1200	8.4
P1	CTGCTGGTTCTGGCGAATAGACTAGTTTTACATAATATTAATGCTCACGCAAGGGCGAGGAGCTCTTTAC	1200	8.4
P1	CTGCTGGTTCTGGCGAATAGACTAGTGGCGAGTTGGGCTTACGTAGATGTAAGGGCGAGGAGCTCTTTAC	1192	7.2
P1	CTGCTGGTTCTGGCGAATAGACTAGTCTACTTCAGCACCCACGTCACATTAAGGGCGAGGAGCTCTTTAC	1190	6.2
P1	CTGCTGGTTCTGGCGAATAGACTAGTCTTTGAAACTCTTACTTAATCTCCAAGGGCGAGGAGCTCTTTAC	1190	4.3
P1	CTGCTGGTTCTGGCGAATAGACTAGTAGACTTGCAACGAGCTTAAGATGTAAGGGCGAGGAGCTCTTTAC	1184	6.6
P1	CTGCTGGTTCTGGCGAATAGACTAGTGACAGGCATTAGCTATGGGGGTGTAAGGGCGAGGAGCTCTTTAC	1182	2.2
P1	CTGCTGGTTCTGGCGAATAGACTAGTGACTTAGAACGTGAGCAGTCAATTAAGGGCGAGGAGCTCTTTAC	1182	1.9
P1	CTGCTGGTTCTGGCGAATAGACTAGTTTAGAGGGTGATTGGTGCGGGGCGAAGGGCGAGGAGCTCTTTAC	1182	5
P1	CTGCTGGTTCTGGCGAATAGACTAGTGTGCGCGTCATGAGCCGATGGTTCAAGGGCGAGGAGCTCTTTAC	1178	11.8
P1	CTGCTGGTTCTGGCGAATAGACTAGTTTGAGTGGTCTGGTGTTCAGGAGCAAGGGCGAGGAGCTCTTTAC	1178	5.2
P1	CTGCTGGTTCTGGCGAATAGACTAGTACGAACGCGCATGTAACTAGAACGAAGGGCGAGGAGCTCTTTAC	1174	4.2
P1	CTGCTGGTTCTGGCGAATAGACTAGTTTGCGAACCCGTTTATCAAGTGGCAAGGGCGAGGAGCTCTTTAC	1174	3.6
P1	CTGCTGGTTCTGGCGAATAGACTAGTAGATTGCGTTAGTTATACTAGTTCAAGGGCGAGGAGCTCTTTAC	1170	2.2
P1	CTGCTGGTTCTGGCGAATAGACTATTAGCCCGTGGCTAGGTGATGTGTCAAGGGCGAGGAGCTCTTTACT	1168	11.9
P1	CTGCTGGTTCTGGCGAATAGACTAGTACAATCACTAGCCGGTGCCGGCCCAAGGGCGAGGAGCTCTTTAC	1166	8.5
P1	CTGCTGGTTCTGGCGAATAGACTGTACTGACGCCGATTGCAACATCGCGAAGGGCGAGGAGCTCTTTACT	1164	12.8
P1	CTGCTGGTTCTGGCGAATAGACTAGTTATTTACGCATAGCCAAGAGGCAGAAGGGCGAGGAGCTCTTTAC	1160	6.1
P1	CTGCTGGTTCTGGCGAATAGACTAGTTTATGCGTTGGCTTCATAACATTCAAGGGCGAGGAGCTCTTTAC	1154	4
P1	CTGCTGGTTCTGGCGAATAGACTAGTCTAGGAAAGTATTTACTAGGCTGTAAGGGCGAGGAGCTCTTTAC	1150	5.2
P1	CTGCTGGTTCTGGCGAATAGACTAGTTGGTATCTGAGTCTATGCGGCGCTAAGGGCGAGGAGCTCTTTAC	1150	6.2
P1	CTGCTGGTTCTGGCGAATAGACTAGTGTTCGAGCCCTCCTATGAACGGAAAAGGGCGAGGAGCTCTTTAC	1146	12.1
P1	CTGCTGGTTCTGGCGAATAGACTAGTTATGTATACGCATTCTACGTGCTAAGGGCGAGGAGCTCTTTACT	1146	7.5
P1	CTGCTGGTTCTGGCGAATAGACTAGTAGCGGACTATTCATGAACGTCTGCAAGGGCGAGGAGCTCTTTAC	1144	7.8
P1	CTGCTGGTTCTGGCGAATAGACTAGTTGACGGAGAGGCGCGCGCATGAGAAAGGGCGAGGAGCTCTTTAC	1144	5.6
P1	CTGCTGGTTCTGGCGAATAGACTAGTTGTACTATCACGGCGCTATTGCGCAAGGGCGAGGAGCTCTTTAC	1144	7.9
P1	CTGCTGGTTCTGGCGAATAGACTAGTATCTTTGCACAAAGATCAGAATTGAAGGGCGAGGAGCTCTTTAC	1140	7.1
P1	CTGCTGGTTCTGGCGAATAGACTAGTCATTTATAAAGACTACCTGCACGAAAGGGCGAGGAGCTCTTTAC	1140	5.1
P1	CTGCTGGTTCTGGCGAATAGGACTAGTGTGGGAAGTCCCCCGTGGGGGGAAAAGGGCGAGGAGCTCTTTA	1140	11.6
P1	CTGCTGGTTCTGGCGAATAGACTAGTACCACGGGCCCCCGAGAGGCGCCAAAGGGCGAGGAGCTCTTTAC	1138	9.9
P1	CTGCTGGTTCTGGCGAATAGACTAGTCAGGCAATTGAGTCAGAAGTTTAGAAGGGCGAGGAGCTCTTTAC	1138	1.6
P1	CTGCTGGTTCTGGCGAATAGACTAGTGGGCTTTTATATTTCCTGCAGATTAAGGGCGAGGAGCTCTTTAC	1138	6.3
P1	CTGCTGGTTCTGGCGAATAGACTAGTTGTGATAGCGTACTTAGGAAGAAAAAGGGCGAGGAGGCTCTTTA	1132	2.1
P1	CTGCTGGTTCTGGCGAATAGACTAGTGGTTTGAGGGGCTCTGCTTCATACAAGGGCGAGGAGCTCTTTAC	1122	6.9
P1	CTGCTGGTTCTGGCGAATAGACTAGTGTCCATAATTCATATGTACGAACTAAGGGCGAGGAGCTCTTTAC	1122	6.5
P1	CTGCTGGTTCTGGCGAATAGACTAGTAAGCATTTAGGGCGATGGACCAACAAGGGCGAGGAGCTCTTTAC	1120	4.6
P1	CTGCTGGTTCTGGCGAATAGACTAGTATTTCATACGTATGTCAGTAAGTCGAAGGGCGAGGAGCTCTTTA	1120	2.8
P1	CTGCTGGTTCTGGCGAATAGACTAGTCACACATCGCTAAGATGTGAATTTAAGGGCGAGGAGCTCTTTAC	1120	7.6
P1	CTGCTGGTTCTGGCGAATAGACTAGTGGTAGTGTCGATTGAGCGGGGACTAAGGGCGAGGAGCTCTTTAC	1120	4.1
P1	CTGCTGGTTCTGGCGAATAGACTAGTAAAATAGGACTTATTCAATTGAGTAAGGGCGAGGAGCTCTTTAC	1116	6.9
P1	CTGCTGGTTCTGGCGAATAGACTAGTTCAGTGGCAGCCCGGGAAAATACAAAGGGCGAGGAGCTCTTTAC	1116	6.9
P1	CTGCTGGTTCTGGCGAATAGACTAGTTCTCAACTCTCATGCGTGTGGGTTAAGGGCGAGGAGCTCTTTAC	1116	6
P1	CTGCTGGTTCTGGCGAATAGACTAGTTTTCCCCAGTGGAATAGCGGATTAAAGGGCGAGGAGCTCTTTAC	1114	4.2
P1	CTGCTGGTTCTGGCGAATAGACTAGTGGTTGGAGCGACCGGGCGTCGTCGAAGGGCGAGGAGCTCTTTAC	1112	12.8
P1	CTGCTGGTTCTGGCGAATAGACTAGTACTGGTGGTAGGAAAATCTCACTGAAGGGCGAGGAGCTCTTTAC	1110	4.6
P1	CTGCTGGTTCTGGCGAATAGACTAGTTTAAACCACTCTTGTGAGACCTGTAAGGGCGAGGAGCTCTTTAC	1108	4.9
P1	CTGCTGGTTCTGGCGAATAGATAGTTATAATTCAGTAGCGATAATCCGTAAGGGCGAGGAGCTCTTTACT	1108	3.8
P1	CTGCTGGTTCTGGCGAATAGACTAGTAAATTTAGAGGCAGATTTTGAAACAAGGGCGAGGAGCTCTTTAC	1106	1.3
P1	CTGCTGGTTCTGGCGAATAGACTAGTACCCCGGCTAGGGACACGTGGCCGAAGGGCGAGGAGCTCTTTAC	1106	15.4
P1	CTGCTGGTTCTGGCGAATAGACTAGTATTGTCAGTGGCGTTTCAGTTCCTAAGGGCGAGGAGCTCTTTAC	1104	5.7
P1	CTGCTGGTTCTGGCGAATAGACTAGTGTCGTTAAGTTACTGTAAGCGCGTAAGGGCGAGGAGCTCTTTAC	1102	5.5
P1	CTGCTGGTTCTGGCGAATAGACTAGTTGGGATGCGTTGCGTTCACGTGGGAAGGGCGAGGAGCTCTTTAC	1100	6.2
P1	CTGCTGGTTCTGGCGAATAGACTAGTTCTAGGACACTTCGATCGTGGCGGAAGGGCGAGGAGCTCTTTAC	1098	6.3
P1	CTGCTGGTTCTGGCGAATAGACTAGTTGATGAATGTCACGCGGTAGATATAAGGGCGAGGAGCTCTTTAC	1094	3.1
P1	CTGCTGGTTCTGGCGAATAGACTAGTCACTCTCATAGATTTCTATACACAAAGGGCGAGGAGCTCTTTAC	1092	1.4
P1	CTGCTGGTTCTGGCGAATAGACTAGTCGGTCTTCTTCAATGGCTGTCAAAAAGGGCGAGGAGCTCTTTAC	1092	5.4
P1	CTGCTGGTTCTGGCGAATAGACTAGTTACTCAGTCCAGGTTCAATCGCCCAAGGACGAGGAGCTCTTTAC	1090	10.8
P1	CTGCTGGTTCTGGCGAATAGACTAGTTTATTAGGAATATATTAGTAAGCGAAGGGCGAGGAGCTCTTTAC	1090	2.9
P1	CTGCTGGTTCTGGCGAATAGACTAGTTTGCTGACTCCTATACTGGCCACTAAGGGCGAGGAGCTCTTTAC	1090	9.2
P1	CTGCTGGTTCTGGCGAATAGACTAGTAAGGATAGCTAACCAGGATCACCGAAGGGCGAGGAGCTCTTTAC	1084	4.5
P1	CTGCTGGTTCTGGCGAATAGACTAGTAAGTTATTTGTACAAGAAGCGGTCAAGGGCGAGGAGCTCTTTAC	1084	2
P1	CTGCTGGTTCTGGCGAATAGACTAGTAATGTCAGTATCCTAGTATTTAGTAAGGGCGAGGAGCTCTTTAC	1084	3.4
P1	CTGCTGGTTCTGGCGAATAGACTAGTCAGGCGGTCCAGCATTTATAACTGAAGGGCGAGGAGCTCTTTAC	1082	5.7
P1	CTGCTGGTTCTGGCGAATAGACTAGTCTAGGGGGGCCGGGTTTTAACTGGAAGGGCGAGGAGCTCTTTAC	1078	5.2
P1	CTGCTGGTTCTGGCGAATAGACTAGTTTTTTAACGATACGCAGTTTACAAAAGGGCGAGGAGCTCTTTAC	1078	2.2
P1	CTGCTGGTTCTGGCGAATAGACTAGTCGAATCGGCGAGCTTTAGTTATGCAAGGGCGAGGAGCTCTTTAC	1076	4.6
P1	CTGCTGGTTCTGGCGAATAGACTAGTCGGGATATCCTAGGCGACTAGTGTAAGGGCGAGGAGCTCTTTAC	1076	5.8
P1	CTGCTGGTTCTGGCGAATAGACTAGTAGGTAACAGCCCGAGCTCTTAATCAAGGGCGAGGAGCTCTTTAC	1072	11.8
P1	CTGCTGGTTCTGGCGAATAGACTAGTCGGCTGCGCACATGGCCACGTCACAAGGGCGAGGAGCTCTTTAC	1072	8.3
P1	CTGCTGGTTCTGGCGAATAGACTAGTGCTCTAGAGTCAGACCCGGGGTAAAAGGGCGAGGAGCTCTTTAC	1068	8.9
P1	CTGCTGGTTCTGGCGAATAGACTAGTTGAGCTGACTGTTGATATCTAAGAAAGGGCGAGGAGCTCTTTAC	1068	1.9
P1	CTGCTGGTTCTGGCGAATAGACTAGTAACGCGCTATGAAGCCAATTAGGAAAGGGCGAGGAGCTCTTTAC	1066	5.9
P1	CTGCTGGTTCTGGCGAATAGACTAGTTACCACGGTGACACGTTACCAAAAAAGGGCGAGGAGCTCTTTAC	1062	3.8
P1	CTGCTGGTTCTGGCGAATAGACTAGTTTGTCTGTCTGTTTACAATGACGCAAGGGCTAGGAGCTCTTTAC	1062	5.3
P1	CTGCTGGTTCTGGCGAATAGACTAGTATTAAGATGCTACGTTAGTGTTCTAAGGGCGAGGAGCTCTTTAC	1056	3.8
P1	CTGCTGGTTCTGGCGAATAGACTAGTCTAATTCACTAGCGAGGCAAAGCGAAGGGCGAGGAGCTCTTTAC	1054	3.4
P1	CTGCTGGTTCTGGCGAATAGACTAGTGTGCCGCGTACTCTACAATTTTACAAGGGCGAGGAGCTCTTTAC	1054	4.1
P1	CTGCTGGTTCTGGCGAATAGACTAGTCTGTGCTGTTTATCAAAGGCGACCAAGGGCGAGGAGCTCTTTAC	1052	5.8
P1	CTGCTGGTTCTGGCGAATAGACTAGTATTCCTGTTTATCTGGCCCGACTAAAGGGCGAGGAGCTCTTTAC	1048	11.3
P1	CTGCTGGTTCTGGCGAATAGACTAGTTCATGGGTGTTTGATATTTCCTTGAAGGGCGAGGAGCTCTTTAC	1048	7.2
P1	CTGCTGGTTCTGGCGAATAGACTAGTCTGTTCGCACTACGCTCTATTGAGAAGGGCGAGGAGCTCTTTAC	1046	11.6
P1	CTGCTGGTTCTGGCGAATAGACTAGTTTTAAAGTCTGGAGCCTGGTGGTCAAGGGCGAGGAGCTCTTTAC	1046	7.4
P1	CTGCTGGTTCTGGCGAATAGACTAGTTTCAGACGACTACATTTGTCGTTTAAGGGCGAGGAGCTCTTTAC	1044	7.5
P1	CTGCTGGTTCTGGCGAATAGACTAGTGAACCTAGGCACAAATCACATGGAAAGGGCGAGGAGCTCTTTAC	1042	3.7
P1	CTGCTGGTTCTGGCGAATAGACTAGTTGGGTGGTGAGGCAGTAGGATCGGAAGGGCGAGGAGCTCTTTAC	1036	2.1
P1	CTGCTGGTTCTGGCGAATAGACTAGTCATTCTTCTCTATAGTTAAAATGAAAGGGCGAGGAGCTCTTTAC	1034	4.2
P1	CTGCTGGTTCTGGCGAATAGACTAGTTCAAACTCCTATCTTGTTTTCGTTAAGGGCGAGGAGCTCTTTAC	1032	7.8
P1	CTGCTGGTTCTGGCGAATAGACTAGTATAACAGCTTGGATAAGCTTATGAAAGGGCGAGGAGCTCTTTAC	1028	5.2
P1	CTGCTGGTTCTGGCGAATAGACTAGTTGATAATCAATGAAGAGGTCGCAAAAGGGCGAGGAGCTCTTTAC	1026	4.5
P1	CTGCTGGTTCTGGCGAATAGACTAGTTTGAAGATCCCAGTCCTATCGGGGAAGGGCGAGGAGCTCTTTAC	1026	10.2
P1	CTGCTGGTTCTGGCGAATAGACTAGTACTCGTCTAAGTTTCAAAAGCTTCAAGGGCGAGGAGCTCTTTAC	1024	11.5
P1	CTGCTGGTTCTGGCGAATAGACTAGTCATTATTGGGCTGAGTCGGGCCTGAAGGGCGAGGAGCTCTTTAC	1024	7.9
P1	CTGCTGGTTCTGGCGAATAGACTAGTTGCAGGTCACAAGGCCCGCATGCGAAGGGCGAGGAGCTCTTTAC	1024	9.9
P1	CTGCTGGTTCTGGCGAATAGACTAGTCTATGAACTGTATGTTAATCTCCGAAGGGCGAGGAGCTCTTTAC	1020	5
P1	CTGCTGGTTCTGGCGAATAGACTAGTAAGGTAAAATTGGTATCAAGCACTAAGGGCGAGGAGCTCTTTAC	1018	1.8
P1	CTGCTGGTTCTGGCGAATAGACTAGTATGATATCGCTGTATTGGGGCGGGAAGGGCGAGGAGCTCTTTAC	1012	5.6
P1	CTGCTGGTTCTGGCGAATAGACTAGTGCTGAAACGCTAGATCAAGTAAGCAAGGGCGAGGAGCTCTTTAC	1010	4.9
P1	CTGCTGGTTCTGGCGAATAGACTAGTTAGCTGTAACTCTCATAGTAAAACAAGGGCGAGGAGCTCTTTAC	1010	2.3
P1	CTGCTGGTTCTGGCGAATAGACTAGTAGATCGCTGGTTTATTCACGTAACAAGGGCGAGGAGCTCTTTAC	1008	5.6
P1	CTGCTGGTTCTGGCGAATAGACTAGTCAGAATGACGCACAAACTAGAACAAAGGGCGAGGAGCTCTTTAC	1008	1.2
P1	CTGCTGGTTCTGGCGAATAGACTAGTTTTACCTGGATCGTATTCTGACTCAAGGGCAGGAGCTCTTTACT	1004	4.2
P1	CTGCTGGTTCTGGCGAATAGACTAGTATACTTAAACCGCGACGATGCATGAAGGGCGAGGAGCTCTTTAC	1002	4.4
P1	CTGCTGGTTCTGGCGAATAGACTAGTGGCTCTTGTGCCTTCCTGTCATAGAAGGGCGAGGAGCTCTTTAC	996	14.9
P1	CTGCTGGTTCTGGCGAATAGACTAGTTTCCTATAGCGTTAATTTACGTGAAAGGGCGAGGAGCTCTTTAC	996	7.3
P1	CTGCTGGTTCTGGCGAATAGACTAGTATAAAGTCCGGGCTATGCACCTGCAAGGGCGAGGAGCTCTTTAC	994	10.3
P1	CTGCTGGTTCTGGCGAATAGACTAGTTTGTTGCGTTTAACTGCAGACTAGAAGGGCGAGGAGCTCTTTAC	994	5.6
P1	CTGCTGGTTCTGGCGAATAGACTAGTTGACATGGTCAGATGAGTTTAAAGAAGGGCGAGGAGCTCTTTAC	992	1.6
P1	CTGCTGGTTCTGGCGAATAGACTAGTTTACCCGTAGGGGCGCTGGCCGCGAAGGGCGAGGAGCTCTTTAC	992	13.4
P1	CTGCTGGTTCTGGCGAATAGACTAGTTTATAAAAACTGATCTCTGCGTTAAAGGGCGAGGAGCTCTTTAC	992	6.5
P1	CTGCTGGTTCTGGCGAATAGACTAGTCAAACGGTCTCAGCTAAATGTCTAAAGGGCGAGGAGCTCTTTAC	990	4.7
P1	CTGCTGGTTCTGGCGAATAGACTAGTGGAAGTAGTATGATGAGTGTCGCTAAGGGCGAGGAGCTCTTTAC	990	5.4
P1	CTGCTGGTTCTGGCGAATAGACTAGTTAGTCTTTTGTCCGCGGTGCGGTCAAGGGCGAGGAGCTCTTTAC	990	11.6
P1	CTGCTGGTTCTGGCGAATAGACTAGTAGGTCAATGTTAAGAGTTTGCAGGAAGGGCGAGGAGCTCTTTAC	988	2.4
P1	CTGCTGGTTCTGGCGAATAGACTAGTCTACTCAAAATCGTACAAATATGAAAGGGCGAGGAGCTCTTTAC	988	2.7
P1	CTGCTGGTTCTGGCGAATAGACTAGTCTCGCTTGACAAACTCTAATTCGTAAGGGCGAGGAGCTCTTTAC	988	8.6
P1	CTGCTGGTTCTGGCGAATAGACTAGTGCTGATGCCGGCATCGCACACCTAAAGGGCGAGGAGCTCTTTAC	988	8.5
P1	CTGCTGGTTCTGGCGAATAGACTAGTTGGCCCTTGATTTCACCTATGTTAAAGGGCGAGGAGCTCTTTAC	988	9.2
P1	CTGCTGGTTCTGGCGAATAGACTAGTACATCCGGCTACACGACGCGGATTAAGGGCGAGGAGCTCTTTAC	986	4.9
P1	CTGCTGGTTCTGGCGAATAGACTAGTATGCACCTTCGTTATCTAGCACTTAAGGGCGAGGAGCTCTTTAC	986	6.3
P1	CTGCTGGTTCTGGCGAATAGACTAGTTGACAACGGGTCATCATATTACCAAAGGGCGAGGAGCTCTTTAC	986	2.7
P1	CTGCTGGTTCTGGCGAATAGACTAGTTGGAAGGTGCCGACCATATTAATGAAGGGCGAGGAGCTCTTTAC	984	5.5
P1	CTGCTGGTTCTGGCGAATAGACTAGTTTATATTATTTACTTCTGGGGCCAAAGGGCGAGGAGCTCTTTAC	982	7.6
P1	CTGCTGGTTCTGGCGAATAGACTAGTGCGGATGCGGCTGCTACTAAACTAAAGGGCGAGGAGCTCTTTAC	980	4.4
P1	CTGCTGGTTCTGGCGAATAGACTAGTTCATGTCACTGTGTAGAGACCGGTAAGGGCGAGGAGCTCTTTAC	980	5.2
P1	CTGCTGGTTCTGGCGAATAGACTAGTCTAGAAGTCAGAAAGAACGGACCGAAGGGCGAGGAGCTCTTTAC	978	1.3
P1	CTGCTGGTTCTGGCGAATAGACTAGTTTATGAGCTCTCGGCTGCGGGTCTAAGGGCGAGGAGCTCTTTAC	978	10
P1	CTGCTGGTTCTGGCGAATAGACTAGTCGTCGTTGCGTGAAATCATCAATGAAGGGCGAGGAGCTCTTTAC	976	7.3
P1	CTGCTGGTTCTGGCGAATAGACTAGTTCCCCTGAACCTATATTGCTTGCTAAGGGCGAGGAGCTCTTTAC	976	6.5
P1	CTGCTGGTTCTGGCGAATAGACTAGTTTGCGAAGTGGCGTTGAGCTATTCAAGGGCGAGGAGCTCTTTAC	974	7.9
P1	CTGCTGGTTCTGGCGAATAGACTAGTCTTACTGTCGATAATGTGGGCAGGAAGGGCGAGGAGCTCTTTAC	972	8.8
P1	CTGCTGGTTCTGGCGAATAGACTAGTACGGACGTTGTACTCGAGTTATTGAAGGGCGAGGAGCTCTTTAC	970	5.5
P1	CTGCTGGTTCTGGCGAATAGACTAGTATGGTTAGCGTGCTGTGGATGGAAAAGGGCGAGGAGCTCTTTAC	970	5
P1	CTGCTGGTTCTGGCGAATAGACTAGTGCTGGAGCACTAAAAGGCGACAGAAAGGGCGAGGAGCTCTTTAC	970	6.5
P1	CTGCTGGTTCTGGCGAATAGACTAGTGGTCACGACTCAGGGGTCAACATAAGGGCGAGGAGCTCTTTACT	970	4.8
P1	CTGCTGGTTCTGGCGAATAGACTAGTAGATAACCTTGGGTACATTTATTTAAGGGCGAGGAGCTCTTTAC	968	7.2
P1	CTGCTGGTTCTGGCGAATAGACTAGTCCATACTCGTATGACTCACATCCGAAGGGCGAGGAGCTCTTTAC	968	5.4
P1	CTGCTGGTTCTGGCGAATAGACTAGTGAATTTTAATATAGCGCCGGACTAAAGGGCGAGGAGCTCTTTAC	966	6.4
P1	CTGCTGGTTCTGGCGAATAGACTAGTTTTCTGTATTCCAATTTAAAAATGAAGGGCGAGGAGCTCTTTAC	966	1.6
P1	CTGCTGGTTCTGGCGAATAGACTAGTAGTGGGGCGCGGGCAGAGCCGTTCAAGGGCGAGGAGCTCTTTAC	964	6.1
P1	CTGCTGGTTCTGGCGAATAGACTAGTGCTTTTTGCGACACTTCAAGCCTTAAGGGCGAGGAGCTCTTTAC	964	10.2
P1	CTGCTGGTTCTGGCGAATAGACTAGTTGCTTAGTTCTAGCTAAACCTCCTAAGGGCGAGGAGCTCTTTAC	962	7
P1	CTGCTGGTTCTGGCGAATAGACTAGTCCCGGCCTAGGGGTTATATTATTCAAGGGCGAGGAGCTCTTTAC	960	11.8
P1	CTGCTGGTTCTGGCGAATAGACTAGTCGCAGACCGACCGTCGTGTGTAGTAAGGGCGAGGAGCTCTTTAC	960	6.2
P1	CTGCTGGTTCTGGCGAATAGACTAGTGCTGGATGGAAGGACAATTTATACAAGGGCGAGGAGCTCTTTAC	960	1.9
P1	CTGCTGGTTCTGGCGAATAGACAGTTCGACTCGATATCAGAGCATCATTAAGGGCGAGGAGCTCTTTACT	958	3.9
P1	CTGCTGGTTCTGGCGAATAGACTAGTTAGGAATCCACAGACTTATATAGCAAGGGCGAGGAGCTCTTTAC	956	1.8
P1	CTGCTGGTTCTGGCGAATAGACTAGTTCGGACGAGGAGGCTTTATGGAAGAAGGGCGAGGAGCTCTTTAC	956	3.2
P1	CTGCTGGTTCTGGCGAATAGACTAGTGGCCCGGAACGCAAGCTGTTTCCAAAGGGCGAGGAGCTCTTTAC	954	10.5
P1	CTGCTGGTTCTGGCGAATAGACTAGTGGTCTCTATTCAATGGGTTCTGATAAGGGCGAGGAGCTCTTTAC	954	4.4
P1	CTGCTGGTTCTGGCGAATAGACTAGTTGGTACAAGTGGTGCCTATAGTTTAAGGGCGAGGAGCTCTTTAC	954	5.9
P1	CTGCTGGTTCTGGCGAATAGACTAGTAGAATGTATTTGCTAAACCTCGGTAAGGGCGAGGAGCTCTTTAC	950	8.2
P1	CTGCTGGTTCTGGCGAATAGACTAGTGCTTGACTGCCATATTTGGGACTAAAGGGCGAGGAGCTCTTTAC	948	6.3
P1	CTGCTGGTTCTGGCGAATAGACTAGTTTATCATTATTTCGTAGGAGTACTAAGGGCGAGGAGCTCTTTAC	948	2.7
P1	CTGCTGGTTCTGGCGAATAGACTAGTATAACCTCACTTAAGATAGAGACCAAGGGCGAGGAGCTCTTTAC	946	6.3
P1	CTGCTGGTTCTGGCGAATAGACTAGTGCACCCAGACCATGAGTGTTACATAAGGGCGAGGAGCTCTTTAC	946	3.9
P1	CTGCTGGTTCTGGCGAATAGACTAGTTCAGTTACAGGTCTGTTCCGTCGGAAGGGCGAGGAGCTCTTTAC	946	8.7
P1	CTGCTGGTTCTGGCGAATAGACTAGTTTATGGGAAATAAGCGTAGTTCGTAAGGGCGAGGAGCTCTTTAC	944	4.6
P1	CTGCTGGTTCTGGCGAATAGACTAGTATACCATCACAAGAAAAAGAAATGAAGGGCGAGGAGCTCTTTAC	942	1.5
P1	CTGCTGGTTCTGGCGAATAGACTAGTCTGTAATACCTCGCGTCGCTGGACAAGGGCGAGGAGCTCTTTAC	942	12.5
P1	CTGCTGGTTCTGGCGAATAGACTAGTGTATAAACCGTTACTTTTCGAATAAAGGGCGAGGAGCTCTTTAC	942	5.3
P1	CTGCTGGTTCTGGCGAATAGACTAGTCAATGAGGACTATAGTACTCTTGTAAGGGCGAGGAGCTCTTTAC	940	4.3
P1	CTGCTGGTTCTGGCGAATAGACTAGTGTTACGGCTAGTGAGAGGTTAGCGAAGGGCGAGGAGCTCTTTAC	938	4.6
P1	CTGCTGGTTCTGGCGAATAGACTAGTTTACCACGAGGCATAGTAAGGCAGAAGGGCGAGGAGCTCTTTAC	938	2.8
P1	CTGCTGGTTCTGGCGAATAGACTAGTCGATATTGGTCGCATGGAGGTTTAAAGGGCGAGGAGCTCTTTAC	936	3
P1	CTGCTGGTTCTGGCGAATAGACTAGTCCGAAGTATTTAAGGATCGGTTAAAAGGGCGAGGAGCTCTTTAC	934	2.3
P1	CTGCTGGTTCTGGCGAATAGACTAGTTCATACGCGTAAACGTCGTTTAAAAAGGGCGAGGAGCTCTTTAC	934	5.6
P1	CTGCTGGTTCTGGCGAATAGACTAGTTTCTCGGGGGGGAAAGAGATGTACAAGGGCGAGGAGCTCTTTAC	934	4.8
P1	CTGCTGGTTCTGGCGAATAGACTAGTCAAACTCGTATGCAGTCACGGTCCAAGGGCGAGGAGCTCTTTAC	932	4.4
P1	CTGCTGGTTCTGGCGAATAGACTAGTTCACGTTTAAACGAGAGTGTTCTTAAGGGCGAGGAGCTCTTTAC	932	3.7
P1	CTGCTGGTTCTGGCGAATAGACTAGTTGAACTTTAATAATTTTGTTAAATAAGGGCGAGGAGCTCTTTAC	932	1.9
P1	CTGCTGGTTCTGGCGAATAGACTAGTGTGTTAATAACTGAACAAACCACTAAGGGCGAGGAGCTCTTTAC	930	1.2
P1	CTGCTGGTTCTGGCGAATAGACTAGTTTATATAAGAAGTAGCACATGTTGAAGGGCGAGGAGCTCTTTAC	930	2.1
P1	CTGCTGGTTCTGGCGAATAGACTAGTTTTAGTTACGTGTGGAATGAGCCCAAGGGCGAGGAGCTCTTTAC	928	4.8
P1	CTGCTGGTTCTGGCGAATAGACTAGTAATTATTACTGGGCATTGTTAGGAAAGGGCGAGGAGCTCTTTAC	924	2.6
P1	CTGCTGGTTCTGGCGAATAGACTAGTGAATTAGCGACTGGCTTGCATCCTAAGGGCGAGGAGCTCTTTAC	924	9.3
P1	CTGCTGGTTCTGGCGAATAGACTAGTGAGTTTTATTTATGCGCTCGGCGCAAGGGCGAGGAGCTCTTTAC	924	10.1
P1	CTGCTGGTTCTGGCGAATAGACTAGTTAGAATTGGAAGTCGGTGAGGCTTAAGGGCGAGGAGCTCTTTAC	924	4.2
P1	CTGCTGGTTCTGGCGAATAGACTAGTTAACTGAACCTTACTCCTTTTGACAAGGGCGAGGAGCTCTTTAC	922	6.8
P1	CTGCTGGTTCTGGCGAATAGACTAGTTGATTGTTCGCGTGGTGAAATTAAAAGGGCGAGGAGCTCTTTAC	922	6.2
P1	CTGCTGGTTCTGGCGAATAGACTAGTTCAAACCGTCGTCTAGGGTCGCGGAAGGGCGAGGAGCTCTTTAC	920	7.6
P1	CTGCTGGTTCTGGCGAATAGACTAGTGCAGCTTGAGAGCTGGACAAATTAAAGGGCGAGGAGCTCTTTAC	918	5.7
P1	CTGCTGGTTCTGGCGAATAGACTAGTTTAAGAGCACATAAATTATGCGTCAAGGGCGAGGAGCTCTTTAC	918	2.3
P1	CTGCTGGTTCTGGCGAATAGACTAGTAGCTTGTCATTTCGTTTGCCGAAGAAGGGCGAGGAGCTCTTTAC	916	8.8
P1	CTGCTGGTTCTGGCGAATAGACTAGTCACTTGTTACTAAGTAAGACTGATAAGGGCGAGGAGCTCTTTAC	916	4.5
P1	CTGCTGGTTCTGGCGAATAGACTAGTGCCGGCAAACGGTTAATTATAGAGAAGGGCGAGGAGCTCTTTAC	914	4.6
P1	CTGCTGGTTCTGGCGAATAGACTAGTATCTGGAAGGTATTACTTAAGCGTAAGGGCGAGGAGCTCTTTAC	912	3.2
P1	CTGCTGGTTCTGGCGAATAGACTAGTGCGTCAGATATTCACAACTTTGGGAAGGGCGAGGAGCTCTTTAC	912	3.2
P1	CTGCTGGTTCTGGCGAATAGACTAGTTCAAGAAAGGTAACTCTGTTGTGAAAGGGCGAGGAGCTCTTTAC	912	5.4
P1	CTGCTGGTTCTGGCGAATAGACTAGTGGAATGGCCACCGCTACGTGTTATAAGGGCGAGGAGCTCTTTAC	910	5.7
P1	CTGCTGGTTCTGGCGAATAGACTAGTAGAACTGGACCAACGCTAAGTTGAAAGGGCGAGGAGCTCTTTAC	906	4.3
P1	CTGCTGGTTCTGGCGAATAGACTAGTCGTAATTCCCTACTGCACGCCTTGAAGGGCGAGGAGCTCTTTAC	906	9.5
P1	CTGCTGGTTCTGGCGAATAGACTAGTTCAGGAGAAGCAACGGGCGGTAGGAAGGGCGAGGAGCTCTTTAC	906	3.2
P1	CTGCTGGTTCTGGCGAATAGACTAGTTTAGTTAAACCATCAAAAGCATCAAAGGGCGAGGAGCTCTTTAC	906	1.1
P1	CTGCTGGTTCTGGCGAATAGACTAGTTCAGTCAAATCATGGCGCTGAGGAAAGGGCGAGGAGCTCTTTAC	904	6.7
P1	CTGCTGGTTCTGGCGAATAGACTAGTTTCGAATATTTCATTCTTGGACTAAGGGCGAGGAGCTCTTTACT	904	3.7
P1	CTGCTGGTTCTGGCGAATAGACTAGTCATATATATATGTTCTTTGCATACAAGGGCGAGGAGCTCTTTAC	902	10.2
P1	CTGCTGGTTCTGGCGAATAGACTAGTTAAGGTGATGGGCTCAGCTCGCTTAAGGGCGAGGAGCTCTTTAC	902	12.1
P1	CTGCTGGTTCTGGCGAATAGACTAGTATGCATAACCCCAACGCTTTATTTAAGGGCGAGGAGCTCTTTAC	900	6.3
P1	CTGCTGGTTCTGGCGAATAGACTAGTGGCCGGGGAGTAGGCTCTGTTCGTAAGGGCGAGGAGCTCTTTAC	900	11.4
P1	CTGCTGGTTCTGGCGAATAGACTAGTTGATCTATAAGCAGATTGATTGGTAAGGGCGAGGAGCTCTTTAC	900	2.1
P1	CTGCTGGTTCTGGCGAATAGACTAGTCTAGTTTTTTCGAAGTTGGTGAGTAAGGGCGAGGAGCTCTTTAC	898	4.4
P1	CTGCTGGTTCTGGCGAATAGACTAGTCTACAGTTTTATCTCATCTCGCTCAAGGGCGAGGAGCTCTTTAC	896	9.2
P1	CTGCTGGTTCTGGCGAATAGACTAGTTCACCGGTATCAGAGTGGCCTGTTAAGGGCGAGGAGCTCTTTAC	896	7.2
P1	CTGCTGGTTCTGGCGAATAGACTAGTACGGGGGGGGTTAGACTTCGGGGTAAGGGCGAGGAGCTCTTTAC	894	4.4
P1	CTGCTGGTTCTGGCGAATAGACTAGTCGTGTGTGTAATCGTGAATCGAAAGGGCGAGGAGCTCTTTACTG	894	4.8
P1	CTGCTGGTTCTGGCGAATAGACTAGTGAGGCCCCCTTAATTTGGACACAGAAGGGCGAGGAGCTCTTTAC	894	6.8
P1	CTGCTGGTTCTGGCGAATAGACTAGTGCAGTAGAACACTCAGATCGTCCGAAGGGCGAGGAGCTCTTTAC	894	9.3
P1	CTGCTGGTTCTGGCGAATAGACAGTCCTGGCGTACGAGCAGGTAGGAAGAAGGCGAGGAGCTCTTTACTG	892	5.5
P1	CTGCTGGTTCTGGCGAATAGACTAGTCCTTGTAAAGTTATAAGATCTCCGAAGGGCGAGGAGCTCTTTAC	892	7.3
P1	CTGCTGGTTCTGGCGAATAGACTAGTCGATAAAACACAGTTGCTTGTGCGAAGGGCGAGGAGCTCTTTAC	892	8
P1	CTGCTGGTTCTGGCGAATAGACTAGTGTTTTGAACCAACTTAACCGCTTAAAGGGCGAGGAGCTCTTTAC	892	4.5
P1	CTGCTGGTTCTGGCGAATAGACTAGTACTCCCTCTTTATAGATCAGTCGCAAGGGCGAGGAGCTCTTTAC	890	7.7
P1	CTGCTGGTTCTGGCGAATAGACTAGTCTATGAGGAACTAGACGTATCTGTAAGGGCGAGGAGCTCTTTAC	890	1.3
P1	CTGCTGGTTCTGGCGAATAGACTAGTTGGTGTACGCGCCGCGAAAGACTGAAGGGCGAGGAGCTCTTTAC	890	6.3
P1	CTGCTGGTTCTGGCGAATAGACTAGTTTATCTTCTGCAAGGGATTTGACGAAGGGCGAGGAGCTCTTTAC	890	4.7
P1	CTGCTGGTTCTGGCGAATAGACTAGTCGGACTTTATAGGCCGCTATAGCGAAGGGCGAGGAGCTCTTTAC	888	6
P1	CTGCTGGTTCTGGCGAATAGACTAGTCTAGTATGAACGGTAGCACTCGGCAAGGGCGAGGAGCTCTTTAC	888	6.6
P1	CTGCTGGTTCTGGCGAATAGACTAGTTAGCTTTTCTTACATGGGAATCCTAAGGGCGAGGAGCTCTTTAC	884	9.3
P1	CTGCTGGTTCTGGCGAATAGACTAGTTTGGCCGTCCATGTGTTATCGGCCAAGGGCGAGGAGCTCTTTAC	884	10.6
P1	CTGCTGGTTCTGGCGAATAGACTAGTCGGTTCGATCGATCCTCAGTCTATAAGGGCGAGGAGCTCTTTAC	882	10.6
P1	CTGCTGGTTCTGGCGAATAGACTAGTTTTCCAAATTCAGGCTAGACGAGGAAGGGCGAGGAGCTCTTTAC	882	2.9
P1	CTGCTGGTTCTGGCGAATAGACTAGTCGCTATGTGATTAGTACGGGTCTGAAGGGCGAGGAGCTCTTTAC	880	6.2
P1	CTGCTGGTTCTGGCGAATAGACTAGTACCTTACCATTCTTTGTGCTACGGAAGGGCGAGGAGCTCTTTAC	876	9.3
P1	CTGCTGGTTCTGGCGAATAGACTAGTTAGTGTCGTACGTCGTCAGCTGACAAGGGCGAGGAGCTCTTTAC	876	6.7
P1	CTGCTGGTTCTGGCGAATAGACTAGTCCACTATTCGGAGTTTAGTCAAGGAAGGGCGAGGAGCTCTTTAC	874	2.8
P1	CTGCTGGTTCTGGCGAATAGACTAGTCTAACGATGAGCAATACACCTCGGAAGGGCGAGGAGCTCTTTAC	874	8.1
P1	CTGCTGGTTCTGGCGAATAGACTAGTCCGGGGTTGGCGTAGAGGGCACTGAAGGGCGAGGAGCTCTTTAC	872	5
P1	CTGCTGGTTCTGGCGAATAGACTAGTTTTGAGAATTAACACCTGGGGCTAAAGGGCGAGGAGCTCTTTAC	872	4
P1	CTGCTGGTTCTGGCGAATAGACTAGTCACTTTCGGGCGTAGTTGAAGCAGAAGGGCGAGGAGCTCTTTAC	870	5.8
P1	CTGCTGGTTCTGGCGAATAGACTAGTGTGGTCAAATTAATTCGCATGCCTAAGGGCGAGGAGCTCTTTAC	870	6.5
P1	CTGCTGGTTCTGGCGAATAGATAGTAGGGTTAATTCTGTTACAGGATCCAAGGGCGAGGAGCTCTTTACT	870	5
P1	CTGCTGGTTCTGGCGAATAGACTAGTACTAGGCTTAGTACTTGGCTGGCCAAGGGCGAGGAGCTCTTTAC	868	9
P1	CTGCTGGTTCTGGCGAATAGACTAGTATGGCAGACGGTACGTGGGTGGCTAAGGGCGAGGAGCTCTTTAC	868	4.3
P1	CTGCTGGTTCTGGCGAATAGACTAGTGGCAGACTAGGGCAAGACGCGGGGAAGGGCGAGGAGCTCTTTAC	868	4.5
P1	CTGCTGGTTCTGGCGAATAGACTAGTGTTAAAAGGCCCGGGCTATACTGCAAGGGCGAGGAGCTCTTTAC	868	12.4
P1	CTGCTGGTTCTGGCGAATAGACTAGTGTTATGGTGAATCTGGTGTGTAGGAAGGGCGAGGAGCTCTTTAC	866	3.1
P1	CTGCTGGTTCTGGCGAATAGACTAGTGTTGGTCGACGGCCGTTACGAGAAAAGGGCGAGGAGCTCTTTAC	864	7.5
P1	CTGCTGGTTCTGGCGAATAGACTAGTAGGAAGTTTGAGTATCCTGAAAGCAAGGGCGAGGAGCTCTTTAC	860	3.6
P1	CTGCTGGTTCTGGCGAATAGACTAGTATCCTATGTGTTTTATTGGATCGTAAGGGCGAGGAGCTCTTTAC	860	6
P1	CTGCTGGTTCTGGCGAATAGACTAGTTTAGCGACGCACAGGTAGTTATATAAGGGCGAGGAGCTCTTTAC	860	4.1
P1	CTGCTGGTTCTGGCGAATAGACTAGTAAGATGCCGTTGAATAGAGTCGATAAGGGCGAGGAGCTCTTTAC	856	5.9
P1	CTGCTGGTTCTGGCGAATAGACTAGTAGGTAGCACCATGCTCTAGAACGGAAGGGCGAGGAGCTCTTTAC	856	10.9
P1	CTGCTGGTTCTGGCGAATAGACTAGTCCGGTGTTGTTAACGAAATTGTAGAAGGGCGAGGAGCTCTTTAC	856	4.4
P1	CTGCTGGTTCTGGCGAATAGACTAGTCCAGTGGCTTCAGGCTCACTGCCTAAGGGCGAGGAGCTCTTTAC	852	12
P1	CTGCTGGTTCTGGCGAATAGACTAGTCCGGCTGGTATGCATATATTAGCTAAGGGCGAGGAGCTCTTTAC	852	8.9
P1	CTGCTGGTTCTGGCGAATAGACTAGTCGAGGTACCTGCTGCTGGGATACCAAGGGCGAGGAGCTCTTTAC	852	11.3
P1	CTGCTGGTTCTGGCGAATAGACTAGTGCTATGGAACAGGGACGAGGTGGGAAGGGCGAGGAGCTCTTTAC	852	1.9
P1	CTGCTGGTTCTGGCGAATAGACTAGTGTCCGGGAAAGGCCGTTAGACCCGAAGGGCGAGGAGCTCTTTAC	852	6.7
P1	CTGCTGGTTCTGGCGAATAGACTAGTAATCTAAAGCGCTGAAGGGGCTAGAAGGGCGAGGAGCTCTTTAC	848	5.1
P1	CTGCTGGTTCTGGCGAATAGACTAGTCTTTGAAGACTCCGCCTAATGGAGAAGGGCGAGGAGCTCTTTAC	848	9
P1	CTGCTGGTTCTGGCGAATAGACTAGTGAACACGATAGGGCTCCTCTATTTAAGGGCGAGGAGCTCTTTAC	848	10.5
P1	CTGCTGGTTCTGGCGAATAGACTAGTATATTACTTTCTTTTAAACTTTATAAGGGCGAGGAGCTCTTTAC	846	3.5
P1	CTGCTGGTTCTGGCGAATAGACTAGTCCTGACGCGCTAGAAATACGACTTAAGGGCGAGGAGCTCTTTAC	846	7.7
P1	CTGCTGGTTCTGGCGAATAGACTAGTAACGCTGCTTAGTACTGGCCATCGAAGGGCGAGGAGCTCTTTAC	844	8.3
P1	CTGCTGGTTCTGGCGAATAGACTAGTCAATTAGCTACGACGGTAAGTTCCAAGGGCGAGGAGCTCTTTAC	844	5.8
P1	CTGCTGGTTCTGGCGAATAGACTAGTGCCGCGTCCCGCAGCCGTAGTGGGAAGGGCGAGGAGCTCTTTAC	844	15.1
P1	CTGCTGGTTCTGGCGAATAGACTAGTTGTAATTGAGCGACTGACATCTTCAAGGGCGAGGAGCTCTTTAC	844	3.9
P1	CTGCTGGTTCTGGCGAATAGACTAGTAAATTCGGTCTATATTTAAACGCAAAGGGCGAGGAGCTCTTTAC	842	4.1
P1	CTGCTGGTTCTGGCGAATAGACTAGTCCTACTGCGCCGAAGCGGAGAATCAAGGGCGAGGAGCTCTTTAC	842	7
P1	CTGCTGGTTCTGGCGAATAGACTAGTAGGTGGTAGCTAGTTGTTAGTTTGAAGGGCGAGGAGCTCTTTAC	838	4.2
P1	CTGCTGGTTCTGGCGAATAGACTAGTAGTTCATAAACTATCTCGTGGTGCAAGGGCGAGGAGCTCTTTAC	838	6.3
P1	CTGCTGGTTCTGGCGAATAGACTAGTCTGGGTTAGAATTTATAGGTCTATAAGGGCGAGGAGCTCTTTAC	838	2.6
P1	CTGCTGGTTCTGGCGAATAGACTAGTGACGTTTGAAACGGCTAATTTTTTAGGGCGAGGAGCTCTTTACT	838	4.5
P1	CTGCTGGTTCTGGCGAATAGACTAGTATCCAGAATAAACTGATTGGATTGAAGGGCGAGGAGTCTTTACT	834	2.4
P1	CTGCTGGTTCTGGCGAATAGACTAGTGGTTCACGCGCGGTCCGGGAGAGGAAGGGCGAGGAGCTCTTTAC	834	13.1
P1	CTGCTGGTTCTGGCGAATAGACTAGTGTAAATGTGTTGATTACTGGTATGAAGGGCGAGGAGCTCTTTAC	832	2.2
P1	CTGCTGGTTCTGGCGAATAGACTAGTATTGGCGGTCGGCTAAGGCACGACAAGGGCGAGGAGCTCTTTAC	830	9.3
P1	CTGCTGGTTCTGGCGAATAGACTAGTCAGGTCGAGCGGTCATCGGCAAGTAAGGGCGAGGAGCTCTTTAC	830	5.4
P1	CTGCTGGTTCTGGCGAATAGACTAGTCGCTATTGGCCCCTGGCGTAGTTAAAGGGCGAGGAGCTCTTTAC	830	11.5
P1	CTGCTGGTTCTGGCGAATAGACTAGTGGTAGTATGCTCTATTTATTGTTTAAGGGCGAGGAGCTCTTTAC	830	5.3
P1	CTGCTGGTTCTGGCGAATAGACTAGTGTTAGGAATCAACTAGGGCGGATGAAGGGCGAGGAGCTCTTTAC	830	2.4
P1	CTGCTGGTTCTGGCGAATAGACTAGTACCTTCTTGCTATTTCTGAGCTTGAAGGGCGAGGAGCTCTTTAC	826	12.7
P1	CTGCTGGTTCTGGCGAATAGACTAGTTTGCATCCTCGTTGTAACTGGCTAAAGGGCGAGGAGCTCTTTAC	826	12
P1	CTGCTGGTTCTGGCGAATAGACTAGTTTTGGCGGTACAGCCTTCCTTAGTAAGGGCGAGGAGCTCTTTAC	826	9.8
P1	CTGCTGGTTCTGGCGAATAGACTAGTGGCAAGAGGCTTGACTCGTATGACAAGGGCGAGGAGCTCTTTAC	824	7.1
P1	CTGCTGGTTCTGGCGAATAGACTAGTTTAATCGGTGTATCCTTTGTTTGGAAGGGCGAGGAGCTCTTTAC	824	6.1
P1	CTGCTGGTTCTGGCGAATAGACTAGTGTCAATCGCTGTAGCTTAAGAATCAAGGGCGAGGAGCTCTTTAC	822	5.5
P1	CTGCTGGTTCTGGCGAATAGACTAGTGCACACGCGTATCGGCAATACTTTAAGGGCGAGGAGCTCTTTAC	820	4.9
P1	CTGCTGGTTCTGGCGAATAGACTAGTGGGTTGGAATCTGTTCTAACACAGAAGGGCGAGGAGCTCTTTAC	820	5.4
P1	CTGCTGGTTCTGGCGAATAGACTGTAACCTAAATTTACTAGTTATATGCAAGGGCGAGGAGCTCTTTACT	820	2.9
P1	CTGCTGGTTCTGGCGAATAGACTAGTATCCCGCCTCTCATGAGTATTGGCAAGGGCGAGGAGCTCTTTAC	818	11.8
P1	CTGCTGGTTCTGGCGAATAGACTAGTCTGGGTTGAGGAAGCTGCCGGTTAAAGGGCGAGGAGCTCTTTAC	818	6.4
P1	CTGCTGGTTCTGGCGAATAGACTAGTGAAAGGCGGCCTGGTTCGATATCAAAGGGCGAGGAGCTCTTTAC	818	9.5
P1	CTGCTGGTTCTGGCGAATAGACTAGTGGTAGAAGTGCTATTCTGTCTATAAAAGGGCGAGGAGCTCTTTA	818	6
P1	CTGCTGGTTCTGGCGAATAGACTAGTTAACCACGTTCGGGGGATTCTTTTAAGGGCGAGGAGCTCTTTAC	818	6.1
P1	CTGCTGGTTCTGGCGAATAGACTAGTTATATACTGAGCGGCCGATCAACAAAGGGCGAGGAGCTCTTTAC	818	6.1
P1	CTGCTGGTTCTGGCGAATAGACTAGTTTAAACACACAAGGCCTAAGACAAAAGGGCGAGGAGCTCTTTAC	818	4.5
P1	CTGCTGGTTCTGGCGAATAGACTAGTGTAGTATCAGTTACTCCCTAAAGCAAGGGCGAGGAGCTCTTTAC	816	6.5
P1	CTGCTGGTTCTGGCGAATAGACTAGTTCATTTTAGTTCCACGATACGAATAAGGGCGAGGAGCTCTTTAC	816	6
P1	CTGCTGGTTCTGGCGAATAGACTAGTTCTTGGTATCAATGGCTACTTATGAAGGGCGAGGAGCTCTTTAC	816	4
P1	CTGCTGGTTCTGGCGAATAGACTAGAGATGTGTAGGGAAGGGGTGAAGGAAGGGCGAGGAGCTCTTTACT	814	2
P1	CTGCTGGTTCTGGCGAATAGACTAGTAACCAGCGCGATTTATCGAGAACTAAGGGCGAGGAGCTCTTTAC	814	4.1
P1	CTGCTGGTTCTGGCGAATAGACTAGTCAACTCGGTGGCATATGATTAAGTAAGGGCGAGGAGCTCTTTAC	814	4.5
P1	CTGCTGGTTCTGGCGAATAGACTAGTCCAAACTTGGGTGGATCTCGTTTTAAGGGCGAGGAGCTCTTTAC	814	7.6
P1	CTGCTGGTTCTGGCGAATAGACTAGTACCTTTGACCGACATCGGCTACCGAAGGGCGAGGAGCTCTTTAC	812	9.6
P1	CTGCTGGTTCTGGCGAATAGACTAGTGCTTTAGTTGGCACTTAGAGAACTAAGGGCGAGGAGCTCTTTAC	812	9.9
P1	CTGCTGGTTCTGGCGAATAGACTAGTTATCTCGGCGAGCGTTTAGATGCTAAGGGCGAGGAGCTCTTTAC	812	10.6
P1	CTGCTGGTTCTGGCGAATAGACTAGTTCAATATAGAGTGTGCCTGTTAACAAGGGCGAGGAGCTCTTTAC	812	5.9
P1	CTGCTGGTTCTGGCGAATAGACTAGTAGGCACTGACTAAAGTATGCGTGCAAGGGCGAGGAGCTCTTTAC	810	3.9
P1	CTGCTGGTTCTGGCGAATAGACTAGTAGTAGGAAACGGTTATCTTCTAGGAAGGGCGAGGAGCTCTTTAC	810	3.1
P1	CTGCTGGTTCTGGCGAATAGACTAGTCAATGACATTTATCTACCTTTGTGAAGGGCGAGGAGCTCTTTAC	810	4.8
P1	CTGCTGGTTCTGGCGAATAGACTAGTGCCGAAGTTTCATGGAGTTATAGGAAGGGCGAGGAGCTCTTTAC	810	3.6
P1	CTGCTGGTTCTGGCGAATAGACTAGTGTACCTTGAGGCCTATTGCTTTGTAAGGGCGAGGAGCTCTTTAC	810	8.7
P1	CTGCTGGTTCTGGCGAATAGACTAGTGTGTCTAGCGCCGTCACGGCGCTAAAGGGCGAGGAGCTCTTTAC	810	15.2
P1	CTGCTGGTTCTGGCGAATAGACTAGTGGCGTTGATCTAGAGATACGACGGAAGGGCGAGGAGCTCTTTAC	808	6.2
P1	CTGCTGGTTCTGGCGAATAGACTAGTTGTCAATTATAGCGAAAGTAGAAAAAGGGCGAGGAGCTCTTTAC	808	1.5
P1	CTGCTGGTTCTGGCGAATAGACTAGTGCAACTAACCGGCGCGTCAGTTTCAAGGGCGAGGAGCTCTTTAC	806	4.9
P1	CTGCTGGTTCTGGCGAATAGACTAGTAGGACACTGCCCTAAGTGGGCTGGAAGGGCGAGGAGCTCTTTAC	804	8
P1	CTGCTGGTTCTGGCGAATAGACTAGTGTTACGAGTCTCATCGTGCTATGGAAGGGCGAGGAGCTCTTTAC	804	9.4
P1	CTGCTGGTTCTGGCGAATAGACTAGTTCGAGCATGCAAGGAAGGCTTATGAAGGGCGAGGAGCTCTTTAC	804	2.4
P1	CTGCTGGTTCTGGCGAATAGACTAGTACTAGTTTAACACATAGTCCGGGTAAGGGCGAGGAGCTCTTTAC	802	5.6
P1	CTGCTGGTTCTGGCGAATAGACTAGTGTAGGGCGCGATCAGTAGTGTTCAAAGGGCGAGGAGCTCTTTAC	802	6.7
P1	CTGCTGGTTCTGGCGAATAGACTAGTTCATTCACGATTGGGATGGTTTAAAAGGGCGAGGAGCTCTTTAC	802	3
P1	CTGCTGGTTCTGGCGAATAGACTAGTTCCCCTCTATCTCTTTCTGCGAGAAAGGGCGAGGAGCTCTTTAC	800	13.1
P1	CTGCTGGTTCTGGCGAATAGACTAGTATTATCCTAGAAGTGGTATGCTACAAGGGCGAGGAGCTCTTTAC	794	4.6
P1	CTGCTGGTTCTGGCGAATAGACTAGTCTAAGGCATCACAAATTAAGGCGCAAGGGCGAGGAGCTCTTTAC	794	2.9
P1	CTGCTGGTTCTGGCGAATAGACTAGTTACGCGATTGCCAACAGTTCCACGAAGGGCGAGGAGCTCTTTAC	794	7.8
P1	CTGCTGGTTCTGGCGAATAGACTAGTAACTTTGCTGAGCTATCTTGGCGTAAGGGCGAGGAGCTCTTTAC	790	10
P1	CTGCTGGTTCTGGCGAATAGACTAGTAGTAGGATGCGGCCTAGTGAAGGGAAGGGCGAGGAGCTCTTTAC	790	5.4
P1	CTGCTGGTTCTGGCGAATAGACTAGTTTGAGTGAAAGTTTCAAGCGGTTAAAGGGCGAGGAGCTCTTTAC	790	5.3
P1	CTGCTGGTTCTGGCGAATAGACTAGTAGTTGGTGTCTTGTGTCTGGTCTGAAGGGCGAGGAGCTCTTTAC	788	5.8
P1	CTGCTGGTTCTGGCGAATAGACTAGTCATTATTTACCGAACGGGGGCTCTAAGGGCGAGGAGCTCTTTAC	788	6.9
P1	CTGCTGGTTCTGGCGAATAGACTAGTCTGGCGCGAACACTATCGTCAGATAAGGGCGAGGAGCTCTTTAC	788	6.1
P1	CTGCTGGTTCTGGCGAATAGACTAGTATTTGTGAGGCGAGGCAGCCGTCTAAGGGCGAGGAGCTCTTTAC	786	6.9
P1	CTGCTGGTTCTGGCGAATAGACTAGTCAATAGCTAAGGGATGATTAATCAAAGGGCGAGGAGCTCTTTAC	786	4.8
P1	CTGCTGGTTCTGGCGAATAGACTAGTCTACGCAGCAATTGCAGAAGCTTTAAGGGCGAGGAGCTCTTTAC	786	5.6
P1	CTGCTGGTTCTGGCGAATAGACTAGTCTGTTTGTCGTTCCAGGCGTTCTTAAGGGCGAGGAGCTCTTTAC	786	9.4
P1	CTGCTGGTTCTGGCGAATAGACTAGTACCATAACAAGTATGAACCTAAGTAAGGGCGAGGAGCTCTTTAC	784	2.7
P1	CTGCTGGTTCTGGCGAATAGACTAGTGGGTCCTCCTTTCGGATGCCGCAGAAGGGCGAGGAGCTCTTTAC	784	11
P1	CTGCTGGTTCTGGCGAATAGACTAGTGGTGTTAGTTACGGACTGGACACCAAGGGCGAGGAGCTCTTTAC	784	9.7
P1	CTGCTGGTTCTGGCGAATAGACTAGTTTTGGATCACCTTTTTCACGAACAAAGGGCGAGGAGCTCTTTAC	784	5.5
P1	CTGCTGGTTCTGGCGAATAGACTAGTACACAGTCAAAATGAGACGCCCTAAAGGGCGAGGAGCTCTTTAC	782	8.9
P1	CTGCTGGTTCTGGCGAATAGACTAGTGTACCGCTAGTGAGTCAGTTGTGCAAGGGCGAGGAGCTCTTTAC	782	5.6
P1	CTGCTGGTTCTGGCGAATAGACTAGTTCGGACCTCCTAGGCAATTTCCCAAAGGGCGAGGAGCTCTTTAC	782	8.2
P1	CTGCTGGTTCTGGCGAATAGACTAGTCAAATAATCCTGCGGCACCGACCGAAGGGCGAGGAGCTCTTTAC	780	7.8
P1	CTGCTGGTTCTGGCGAATAGACTAGTCGGTCCCGGAACCGGCCCAACTTAAAGGGCGAGGAGCTCTTTAC	780	11.6
P1	CTGCTGGTTCTGGCGAATAGACTAGTTGATTCACCAGTTGGCCGCACTCCAAGGGCGAGGAGCTCTTTAC	780	5.7
P1	CTGCTGGTTCTGGCGAATAGACTAGTAAGTATAACACGAAAGCGCTTTCTAAGGGCGAGGAGCTCTTTAC	778	4.4
P1	CTGCTGGTTCTGGCGAATAGACTAGTATTATAAAATTAGCCGCCCGATGTAAGGGCGAGGAGCTCTTTAC	778	10.2
P1	CTGCTGGTTCTGGCGAATAGACTAGTCTAGAATGTCGTAGACCGGCTGCGAAGGGCGAGGAGCTCTTTAC	778	6.9
P1	CTGCTGGTTCTGGCGAATAGACTAGTGACTAGGAGAGTAATTCAAAACGTAAGGGCGAGGAGCTCTTTAC	778	1.1
P1	CTGCTGGTTCTGGCGAATAGACTAGTGGCAGTGCTGAGCTAAGCAGCCGCAAGGGCGAGGAGCTCTTTAC	778	9.5
P1	CTGCTGGTTCTGGCGAATAGACTAGTTATGCGAATCGCAACTTATCGAGCAAGGGCGAGGAGCTCTTTAC	778	7.1
P1	CTGCTGGTTCTGGCGAATAGACTAGTAAAGTAAAACTAAGCCCCGAGACGAAGGGCGAGGAGCTCTTTAC	774	7.1
P1	CTGCTGGTTCTGGCGAATAGACTAGTGCAACCCAGTCAGACGAAACTACTAAGGGCGAGGAGCTCTTTAC	774	4
P1	CTGCTGGTTCTGGCGAATAGACTAGTGTGTCATCAGGGGGGCGTGTGATGAAGGGCGAGGAGCTCTTTAC	774	7
P1	CTGCTGGTTCTGGCGAATAGACTAGTCGGGGTCTGAAACGCAGTTCTGGAAAGGGCGAGGAGCTCTTTAC	772	5.3
P1	CTGCTGGTTCTGGCGAATAGACTAGTCGTTCTACCTATCAATATTTTGTTAAGGGCGAGGAGCTCTTTAC	772	5.6
P1	CTGCTGGTTCTGGCGAATAGACTAGTTTTCAGAGCATCTTGATCGTTTCAAAGGGCGAGGAGCTCTTTAC	770	6.3
P1	CTGCTGGTTCTGGCGAATAGACTAGTATTAATTCACTTGTTTACACTGGGAAGGGCGAGGAGCTCTTTAC	768	4.9
P1	CTGCTGGTTCTGGCGAATAGACTAGTGAAATGGTTAGGTTATGGTTTCAAAAGGGCGAGGAGCTCTTTAC	768	4.9
P1	CTGCTGGTTCTGGCGAATAGACTAGTATAGGGGCATCCCTATGAAGTAGAAAGGGCGAGGAGCTCTTTAC	766	7.2
P1	CTGCTGGTTCTGGCGAATAGACTAGTCCGGTTTCAGTGAATTGAAAGATCAAGGGCGAGGAGCTCTTTAC	766	5.2
P1	CTGCTGGTTCTGGCGAATAGACTAGTGCATTTTTAGTAATCAGATCCATAAAGGGCGAGGAGCTCTTTAC	766	2
P1	CTGCTGGTTCTGGCGAATAGACTAGTGGTGTTACTTTGTGGACGCCGATGAAGGGCGAGGAGCTCTTTAC	766	7.5
P1	CTGCTGGTTCTGGCGAATAGACTAGTTAGTGCGATACCGGCAGCTTACGAAAGGGCGAGGAGCTCTTTAC	766	5.6
P1	CTGCTGGTTCTGGCGAATAGACTAGTTCATCGCCTTCCGATTTCTCACGGAAGGGCGAGGAGCTCTTTAC	766	15.9
P1	CTGCTGGTTCTGGCGAATAGACTAGTAGACGGTGAAAGTTTCAATTTTATAAGGGCGAGGAGCTCTTTAC	764	1.3
P1	CTGCTGGTTCTGGCGAATAGACTAGTCGGGTGTAAGCAATATTATGTTTGAAGGGCGAGGAGCTCTTTAC	764	3.6
P1	CTGCTGGTTCTGGCGAATAGACTAGTCGGTCACCCGTACAGCTCAGTAGCAAGGGCGAGGAGCTCTTTAC	764	8.1
P1	CTGCTGGTTCTGGCGAATAGACTAGTCTCCGATTCCACTCGCCCTCATACAAGGGCGAGGAGCTCTTTAC	764	15.4
P1	CTGCTGGTTCTGGCGAATAGACTAGTATGGGGGGCGCTTACAAATTAGAGAAGGGCGAGGAGCTCTTTAC	762	4.8
P1	CTGCTGGTTCTGGCGAATAGACTAGTCGAGCATTTGTTTCTTCAGCCTACAAGGGCGAGGAGCTCTTTAC	762	10.6
P1	CTGCTGGTTCTGGCGAATAGACTAGTTTAAGTCGTAGAGTACGTTTTCGCAAGGGCGAGGAGCTCTTTAC	762	7.4
P1	CTGCTGGTTCTGGCGAATAGACTAGTAAGATGCTAGGGGCTGCGCATGGGAAGGGCGAGGAGCTCTTTAC	760	4.7
P1	CTGCTGGTTCTGGCGAATAGACTAGTGCATTCAACTTATAATCGGTTATAAAGGGCGAGGAGCTCTTTAC	760	1.8
P1	CTGCTGGTTCTGGCGAATAGACTAGTTATTTAGAATGCTTCTGGTGCATCAAGGGCGAGGAGCTCTTTAC	760	11.5
P1	CTGCTGGTTCTGGCGAATAGACTAGTTGTCTGCCACTACGCCCCGGGCGCAAGGGCGAGGAGCTCTTTAC	760	11.8
P1	CTGCTGGTTCTGGCGAATAGACTAGTACGTAGTTACGACTATAGAAGGAGAAGGGCGAGGAGCTCTTTAC	758	1.9
P1	CTGCTGGTTCTGGCGAATAGACTAGTGTGCGGTATAAATTTATTACATGCAAGGGCGAGGAGCTCTTTAC	758	3.8
P1	CTGCTGGTTCTGGCGAATAGACTAGTACGGTGAACGGAGTCAATATCCTAAAGGGCGAGGAGCTCTTTAC	756	3.9
P1	CTGCTGGTTCTGGCGAATAGACTAGTTCATCACATGGCAGGACGATTCCAAAGGGCGAGGAGCTCTTTAC	756	2.2
P1	CTGCTGGTTCTGGCGAATAGACTAGTGTATTGCAGCTCTCTAGCAGGTCAAAGGGCGAGGAGCTCTTTAC	754	6.8
P1	CTGCTGGTTCTGGCGAATAGACTAGTTGTGCGGCCGTGACTTTTTCTACAAAGGGCGAGGAGCTCTTTAC	754	6.3
P1	CTGCTGGTTCTGGCGAATAGACTAGTCGTTTGTTCATGTGTTTCAGCTTCAAGGGCGAGGAGCTCTTTAC	752	4.9
P1	CTGCTGGTTCTGGCGAATAGACTAGTTACCTAGAAATGTGGGCGAGCTGGAAGGGCGAGGAGCTCTTTAC	752	6.2
P1	CTGCTGGTTCTGGCGAATAGACTAGTATGGCGATGTCCACATGCTTAAACAAGGGCGAGGAGCTCTTTAC	750	5.5
P1	CTGCTGGTTCTGGCGAATAGACTAGTAAGCCTCTAGTGTACAGTATATCGAAGGGCGAGGAGCTCTTTAC	748	5.3
P1	CTGCTGGTTCTGGCGAATAGACTAGTATCTGACGCTCAGGTAAAAGGTAAGGGCGAGGAGCTCTTTACTG	748	7.7
P1	CTGCTGGTTCTGGCGAATAGACTAGTCATAACTGTTGTAAGTAGCTATAGAAGGGCGAGGAGCTCTTTAC	748	2.4
P1	CTGCTGGTTCTGGCGAATAGACTAGTGTATACATGCTAAAAGAATTCAAGAAGGGCGAGGAGCTCTTTAC	748	1.5
P1	CTGCTGGTTCTGGCGAATAGACTAGTAGCTTCCTAGTACTGGGCAACTCAAAGGGCGAGGAGCTCTTTAC	744	7.5
P1	CTGCTGGTTCTGGCGAATAGACTAGTCAAGAGCTAGGTACCGGACCGAAAAAGGGCGAGGAGCTCTTTAC	744	4
P1	CTGCTGGTTCTGGCGAATAGACTAGTGGAACTCGGTTAATGGGGGGTTAAAAGGGCGAGGAGCTCTTTAC	744	4.3
P1	CTGCTGGTTCTGGCGAATAGACTAGTCTAGGGTATACGGTTGGCCGGCCCAAGGGCGAGGAGCTCTTTAC	742	8.8
P1	CTGCTGGTTCTGGCGAATAGACTAGTGGTTCGGAACTGTTAGTCATTTGAAAGGGCGAGGAGCTCTTTAC	742	3.6
P1	CTGCTGGTTCTGGCGAATAGACTAGTTCAGTACGAGTAATTGCAAGTGTTAAGGGCGAGGAGCTCTTTAC	742	1.2
P1	CTGCTGGTTCTGGCGAATAGACTAGTTCCTTCTAAGAGGTCTCACCGGATAAGGGCGAGGAGCTCTTTAC	742	8.4
P1	CTGCTGGTTCTGGCGAATAGACTAGTTTGAGAAAAGGGATTTCGATTAGTAAGGGCGAGGAGCTCTTTAC	742	1.4
P1	CTGCTGGTTCTGGCGAATAGACTAGTACCCCTACGATAGCGATGTTCATGAAGGGCGAGGAGCTCTTTAC	740	4.2
P1	CTGCTGGTTCTGGCGAATAGACTAGTCGTTTAACTAGACCCAAATTAATAAAGGGCGAGGAGCTCTTTAC	740	3.6
P1	CTGCTGGTTCTGGCGAATAGACTAGTTCGGGGGTAACGTGGTTAGTACGTAAGGGCGAGGAGCTCTTTAC	740	5.4
P1	CTGCTGGTTCTGGCGAATAGACTAGCAACAATGTCTCTGTACGAAACTGAAGGGCGAGGAGCTCTTTACT	738	2.1
P1	CTGCTGGTTCTGGCGAATAGACTAGTAGCGATTGGTTAGTTAAGTCGTGTAAGGGCGAGGAGCTCTTTAC	738	4.4
P1	CTGCTGGTTCTGGCGAATAGACTAGTTCCCCGCTATCAAAATAAGTAGGGAAGGGCGAGGAGCTCTTTAC	738	8.1
P1	CTGCTGGTTCTGGCGAATAGACTAGTTTAAAGTACTATTTTTTTGGTGCGAAGGGCGAGGAGCTCTTTAC	738	6
P1	CTGCTGGTTCTGGCGAATAGACTAGTTTAGACAATAGAGAAATATTGTGAAAGGGCGAGGAGCTCTTTAC	738	4.1
P1	CTGCTGGTTCTGGCGAATAGACTAGTACAAGTGCACGAAGTGTTTGGATTAAGGGCGAGGAGCCTTTACT	736	2.3
P1	CTGCTGGTTCTGGCGAATAGACTAGTCATAGAGTCCCTGTCTCAGGTGTCAAGGGCGAGGAGCTCTTTAC	736	6.9
P1	CTGCTGGTTCTGGCGAATAGACTAGTTTGTTGCAAATCTCTATTGCTCTCAAGGGCGAGGAGCTCTTTAC	734	9
P1	CTGCTGGTTCTGGCGAATAGACTAGTAGGGGCTTTAGTTGGTCTGCGGGAAAGGGCGAGGAGCTCTTTAC	732	6.7
P1	CTGCTGGTTCTGGCGAATAGACTAGTCCTGAGCGATTGTCAACAGGGAACAAGGGCGAGGAGCTCTTTAC	732	7.3
P1	CTGCTGGTTCTGGCGAATAGACTAGTCTCTCATATCGTACGTCGAGTATGAAGGGCGAGGAGCTCTTTAC	732	9.2
P1	CTGCTGGTTCTGGCGAATAGACTAGTTAATTGCCACTTCATGTGGCGGGCAAGGGCGAGGAGCTCTTTAC	732	10.2
P1	CTGCTGGTTCTGGCGAATAGACTAGTTACTATAAAGTGTGTGTGGTTCTTAAGGGCGAGGAGCTCTTTAC	732	3
P1	CTGCTGGTTCTGGCGAATAGACTAGTTACTTAGAAACCTTTAGATTCCCGAAGGGCGAGGAGCTCTTTAC	732	5.5
P1	CTGCTGGTTCTGGCGAATAGACTAGTTGTTCTAACTTTAATGGTATTCATAAGGGCGAGGAGCTCTTTAC	732	4.8
P1	CTGCTGGTTCTGGCGAATAGACTAGTCTAACTGTTTCGATTATATTAGAGAAGGGCGAGGAGCTCTTTAC	730	2.1
P1	CTGCTGGTTCTGGCGAATAGACTAGTGATCAGTCACTATATGCACGAAACAAGGGCGAGGAGCTCTTTAC	730	1.8
P1	CTGCTGGTTCTGGCGAATAGACTAGTTGGTCGCATGGTCAATTGTCCAGTAGGGCGAGGAGCTCTTTACT	730	9
P1	CTGCTGGTTCTGGCGAATAGACTAGTTTAGCGGGATGAGGGGCGTCTTAGAAGGGCGAGGAGCTCTTTAC	730	4.5
P1	CTGCTGGTTCTGGCGAATAGACTAGTTTATCGGGGGACACCCCTTTGGGTAAGGGCGAGGAGCTCTTTAC	728	8.7
P1	CTGCTGGTTCTGGCGAATAGACTAGTCTACCCCATATAATTTTTAGCACTAAGGGCGAGGAGCTCTTTAC	726	2.8
P1	CTGCTGGTTCTGGCGAATAGACTAGTGGTCTTGTGTCTCATTGACGTCGCAAGGGCGAGGAGCTCTTTAC	726	10.1
P1	CTGCTGGTTCTGGCGAATAGACTAGTTGCCATTGTAGTTCTTAATTGAGGAAGGGCGAGGAGCTCTTTAC	726	6.3
P1	CTGCTGGTTCTGGCGAATAGACTAGTTGGGGATCGGAGTCGGTGTCCGATAAGGGCGAGGAGCTCTTTAC	726	8.4
P1	CTGCTGGTTCTGGCGAATAGACTAGTACAAGGTGGGGACAATAGACATCTAAGGGCGAGGAGCTCTTTAC	724	3.5
P1	CTGCTGGTTCTGGCGAATAGACTAGTAGAGTGGCATGGGCGTTATTGTATAAGGGCGAGGAGCTCTTTAC	724	3.1
P1	CTGCTGGTTCTGGCGAATAGACTAGTCTTCCGTAAAATCAAAGGGCGAGGAGCTCTTTACTGGCGTAGTA	724	7.8
P1	CTGCTGGTTCTGGCGAATAGACTAGTGTTTCATCATGGATCTGGTCGCTTAAGGGCGAGGAGCTCTTTAC	724	5.9
P1	CTGCTGGTTCTGGCGAATAGACTAGTTGTAGGGCAAACGCTTTGGGAAATAAGGGCGAGGAGCTCTTTAC	724	6.1
P1	CTGCTGGTTCTGGCGAATAGACTAGTTTAAAGTGAAGCACGGGCGCACGCAAGGGCGAGGAGCTCTTTAC	724	4.5
P1	CTGCTGGTTCTGGCGAATAGACTAGTCCGCAAACTGGGCAAAGTTTAAGTAAGGGCGAGGAGCTCTTTAC	722	4.3
P1	CTGCTGGTTCTGGCGAATAGACTAGTCTCGGGATGTGTAGCTGCAGAGTCAAGGGCGAGGAGCTCTTTAC	720	5.6
P1	CTGCTGGTTCTGGCGAATAGACTAGTGAGGGGCTCGGACGGACTGACTCTAAGGGCGAGGAGCTCTTTAC	720	6.9
P1	CTGCTGGTTCTGGCGAATAGACTAGTTCAGAACCTTGCATACGTATTAGCAAGGGCGAGGAGCTCTTTAC	720	8.5
P1	CTGCTGGTTCTGGCGAATAGACTAGTTGTGGTGCACGCCGGGAGAAAGGAAGGGCGAGGAGCTCTTTACT	720	7.8
P1	CTGCTGGTTCTGGCGAATAGACTAGTAGATGTATGATCTAGGGCTCTAGAAAGGGCGAGGAGCTCTTTAC	718	7.2
P1	CTGCTGGTTCTGGCGAATAGACTAGTCCTGGTCGTTGCTCACGACCATCTAAGGGCGAGGAGCTCTTTAC	718	9.7
P1	CTGCTGGTTCTGGCGAATAGACTAGTCTATGGATACCTATTCAAGAAGGCAAGGGCGAGGAGCTCTTTAC	718	1.8
P1	CTGCTGGTTCTGGCGAATAGACTAGTTAAAAAAATAGGTGGCTATGCCGGAAGGGCGAGGAGCTCTTTAC	718	6.6
P1	CTGCTGGTTCTGGCGAATAGACTAGTATCCCGTGCGCGGAGTACTCAAGTAAGGGCGAGGAGCTCTTTAC	716	7.4
P1	CTGCTGGTTCTGGCGAATAGACTAGTAGCCGCACCAAGACGACGTAGGGGAAGGGCGAGGAGCTCTTTAC	714	6.1
P1	CTGCTGGTTCTGGCGAATAGACTAGTTTAAATTTTCTCTATTGGCTTTGCAAGGGCGAGGAGCTCTTTAC	714	6.2
P1	CTGCTGGTTCTGGCGAATAGACTAGTCGGGAGTTAAGCCCTAACGGGACCAAGGGCGAGGAGCTCTTTAC	712	7.5
P1	CTGCTGGTTCTGGCGAATAGACTAGTGACCATAAGAGGAACTGAAGGCTAAAGGGCGAGGAGCTCTTTAC	712	3.2
P1	CTGCTGGTTCTGGCGAATAGACTAGTGGACAGAGCGAGTCAGGACCCCGCAAGGGCGAGGAGCTCTTTAC	712	7.4
P1	CTGCTGGTTCTGGCGAATAGACTAGTTATCCGGTTTCGCTAAGGTCTTAGAAGGGCGAGGAGCTCTTTAC	712	6.9
P1	CTGCTGGTTCTGGCGAATAGACTAGTACACTGGTCATAGTTTTAACCAGGAAGGGCGAGGAGCTCTTTAC	710	5.2
P1	CTGCTGGTTCTGGCGAATAGACTAGTAGAGGTGTTTTCGGATCCCGGGATAAGGGCGAGGAGCTCTTTAC	710	7.2
P1	CTGCTGGTTCTGGCGAATAGACTAGTCACTTAAGGATACAATAGAGCTGTAAGGGCGAGGAGCTCTTTAC	710	2.3
P1	CTGCTGGTTCTGGCGAATAGACTAGTCCTTGTAGCTCGGGGGCGCCCTGTAAGGGCGAGGAGCTCTTTAC	710	14.6
P1	CTGCTGGTTCTGGCGAATAGACTAGTCGTAATGTGGGAAGCTCAGATTGCAAGGGCGAGGAGCTCTTTAC	710	8
P1	CTGCTGGTTCTGGCGAATAGACTAGTCTCCATATATTAGAAGCTATCTCAAAGGGCGAGGAGCTCTTTAC	710	4.7
P1	CTGCTGGTTCTGGCGAATAGACTAGTTCTCTCCTCTTATTATGCGGACGAAAGGGCGAGGAGCTCTTTAC	710	7.5
P1	CTGCTGGTTCTGGCGAATAGACTAGTTTATAGTCCGGGATAATAGTTCAAAAGGGCGAGGAGCTCTTTAC	710	4.9
P1	CTGCTGGTTCTGGCGAATAGACTAGTATCTGTTTATTAGCAGCTCAGTGCAAGGGCGAGGAGCTCTTTAC	708	8.8
P1	CTGCTGGTTCTGGCGAATAGACTAGTTCATTTGACCCTTCCAGTTATACTAAGGGCGAGGAGCTCTTTAC	708	8.1
P1	CTGCTGGTTCTGGCGAATAGACTAGTCGACACAGTGGAAAATGGCTATCCAAGGGCGAGGAGCTCTTTAC	706	3.8
P1	CTGCTGGTTCTGGCGAATAGACTAGTCCGTGGTTTTCATGATTGTTGCCGAAGGGCGAGGAGCTCTTTAC	704	10.7
P1	CTGCTGGTTCTGGCGAATAGACTAGTGGAATGCTTTCTATTGAGTCGTGCAAGGGCGAGGAGCTCTTTAC	704	4.6
P1	CTGCTGGTTCTGGCGAATAGACTAGTTTTGATCTGACTTTCAGAAGACGAAAGGGCGAGGAGCTCTTTAC	704	4
P1	CTGCTGGTTCTGGCGAATAGACTAGTGAGTCACCTGTTGACTTAATATAGAAGGGCGAGGAGCTCTTTAC	702	4.8
P1	CTGCTGGTTCTGGCGAATAGACTAGTCTCTGCGGTCCCACCAAGTCGTCAAAGGGCGAGGAGCTCTTTAC	700	6.9
P1	CTGCTGGTTCTGGCGAATAGACTAGTTGACGAGGGACGCTGGCAGGTGGCAAGGGCGAGGAGCTCTTTAC	700	5.1
P1	CTGCTGGTTCTGGCGAATAGACTAGTTTTTATATGATTCCTTTATGGCGCAAGGGCGAGGAGCTCTTTAC	700	6.1
P1	CTGCTGGTTCTGGCGAATAGACTAGTCAATCGGACGCGCTAAGTATTCGGAAGGGCGAGGAGCTCTTTAC	698	5.1
P1	CTGCTGGTTCTGGCGAATAGACTAGTCCGTTAGCGGCAGTGTTCGCCTCGAAGGGCGAGGAGCTCTTTAC	698	11.4
P1	CTGCTGGTTCTGGCGAATAGACTAGTCTAATCATTGTTGGCGGGTTCGATAAGGGCGAGGAGCTCTTTAC	698	3.7
P1	CTGCTGGTTCTGGCGAATAGACTAGTGGCGCGCCTCTTAATATGGGTCGTAAGGGCGAGGAGCTCTTTAC	698	8.2
P1	CTGCTGGTTCTGGCGAATAGACTAGTTAGTGGGAATGTGCTAATATGCCGAAGGGCGAGGAGCTCTTTAC	698	7.3
P1	CTGCTGGTTCTGGCGAATAGACTAGTTTAAGCGTGTTTTATAAGCTGATGAAGGGCGAGGAGCTCTTTAC	698	6.9
P1	CTGCTGGTTCTGGCGAATAGACTAGTTTTACTTTAACGCTCTTTTGGTCTAAGGGCGAGGAGCTCTTTAC	698	9.8
P1	CTGCTGGTTCTGGCGAATAGACTAGTCTTCCTCGCTCACACAAAACTTTAAAGGGCGAGGAGCTCTTTAC	696	15
P1	CTGCTGGTTCTGGCGAATAGACTAGTTCGCTATTACCGGTGGACCAGACGAAGGGCGAGGAGCTCTTTAC	696	5.6
P1	CTGCTGGTTCTGGCGAATAGACTAGTATGTCAATGTAGACGTACGTGCCCAAGGGCGAGGAGCTCTTTAC	694	10.3
P1	CTGCTGGTTCTGGCGAATAGACTAGTGCAGTTAGTTGAGTTAGACGACGAAGGGCGAGGAGCTCTTTACT	694	4.4
P1	CTGCTGGTTCTGGCGAATAGACTAGTTAGTGGCCATGGAATGAAACGGAGAAGGGCGAGGAGCTCTTTAC	694	2.8
P1	CTGCTGGTTCTGGCGAATAGACTAGTTTCGGAGGCGTAGTGCGTTTGTGCAAGGGCGAGGAGCTCTTTAC	694	6.1
P1	CTGCTGGTTCTGGCGAATAGACTAGTAACCGTAAGTATTTAAACCGGCGAAAGGGCGAGGAGCTCTTTAC	692	3.7
P1	CTGCTGGTTCTGGCGAATAGACTAGTAGTAGCCAGCTTGACTGGAGTTCGAAGGGCGAGGAGCTCTTTAC	692	5.8
P1	CTGCTGGTTCTGGCGAATAGACTAGTCTGAACAGGGCGGTCGGCAAAAGAAAGGGCGAGGAGCTCTTTAC	692	4
P1	CTGCTGGTTCTGGCGAATAGACTAGTTCGAAACAACTTTATTTGTTTCATAAGGGCGAGGAGCTCTTTAC	692	5.7
P1	CTGCTGGTTCTGGCGAATAGACTAGTTTCAGTCAACTCGGTCGGTGACTTAAGGGCGAGGAGCTCTTTAC	692	7.2
P1	CTGCTGGTTCTGGCGAATAGACTAGTCAAAAGTTATATTCTGCGTATTTGAAGGGCGAGGAGCTCTTTAC	690	3.3
P1	CTGCTGGTTCTGGCGAATAGACTAGTTAAGGCGGGACTCATTCATCGTCCAAGGGCGAGGAGCTCTTTAC	690	7.4
P1	CTGCTGGTTCTGGCGAATAGACTAGTTGCATAAGGATGATTAGCATTATGAAGGGCGAGGAGCTCTTTAC	690	2.2
P1	CTGCTGGTTCTGGCGAATAGACTAGTTGTATGCGGAGTGCAGAGCTAATCAAGGGCGAGGAGCTCTTTAC	690	6.1
P1	CTGCTGGTTCTGGCGAATAGACTAGTCGCGGGTTAGGTAGCGGAAGGCCGAAGGGCGAGGAGCTCTTTAC	688	8
P1	CTGCTGGTTCTGGCGAATAGACTAGTCTCTTCTTGATGCGTTGTCGGCGAAAGGGCGAGGAGCTCTTTAC	688	7.8
P1	CTGCTGGTTCTGGCGAATAGATATTTTGAATGGGGAGTAGGACGACATAAGGGCGAGGAGCTCTTTACTG	688	3.8
P1	CTGCTGGTTCTGGCGAATAGACTAGTATGAGGTTCGAGTTACTTATGTGTAAGGGCGAGGAGCTCTTTAC	686	4.6
P1	CTGCTGGTTCTGGCGAATAGACTAGTTATCGGTGGGGGGGCGAGTATATAAAGGGCGAGGAGCTCTTTAC	686	1.9
P1	CTGCTGGTTCTGGCGAATAGACTAGTTGTTTCTGGCGCTTAGACGTGGAGAAGGGCGAGGAGCTCTTTAC	686	12
P1	CTGCTGGTTCTGGCGAATAGACTAGTAGGCTTTGATGGCAAGAATCAATCAAGGGCGAGGAGCTCTTTAC	684	7.8
P1	CTGCTGGTTCTGGCGAATAGACTAGTATCTGCTTACTTGCATTGGCCAGAAAGGGCGAGGAGCTCTTTAC	684	8.1
P1	CTGCTGGTTCTGGCGAATAGACTAGTCTGTTAATACGGTTGATTTCAAGTAAGGGCGAGGAGCTCTTTAC	684	2.4
P1	CTGCTGGTTCTGGCGAATAGACTAGTGATGCATTTCCTCCTACTTCTTATAAGGGCGAGGAGCTCTTTAC	684	7.6
P1	CTGCTGGTTCTGGCGAATAGACTAGTGCAAGGCGCAACGGCTAGACGATCAAGGGCGAGGAGCTCTTTAC	684	4.3
P1	CTGCTGGTTCTGGCGAATAGACTAGTAACTAATAGCTGAAATTGCCGTCAAAGGGCGAGGAGCTCTTTAC	682	8.9
P1	CTGCTGGTTCTGGCGAATAGACTAGTAGTACTGTTTCATGGCGGCAGAGGAAGGGCGAGGAGCTCTTTAC	682	4.8
P1	CTGCTGGTTCTGGCGAATAGACTAGTACAGAGGTTGTCCGTCGGAGAATAAAGGGCGAGGAGCTCTTTAC	680	5.8
P1	CTGCTGGTTCTGGCGAATAGACTAGTCGCAAGTATTTATGTCTGAAAGGTAAGGGCGAGGAGCTCTTTAC	680	3.7
P1	CTGCTGGTTCTGGCGAATAGACTAGTCTACTCACGATCGGCCTGCATCGCAAGGGCGAGGAGCTCTTTAC	680	10.6
P1	CTGCTGGTTCTGGCGAATAGACTAGTTCGTTCAATTTGTTATACGGCTTTAAGGGCGAGGAGCTCTTTAC	680	5.4
P1	CTGCTGGTTCTGGCGAATAGACTAGTTCTTTTATTATCATGATTGAATGGAAGGGCGAGGAGCTCTTTAC	680	5
P1	CTGCTGGTTCTGGCGAATAGACTAGTTTCTATGCCGGCGTGCTACGTTATAAGGGCGAGGAGCTCTTTAC	680	8.5
P1	CTGCTGGTTCTGGCGAATAGACTAGTTTGCATGTGACGTTATACCGGGTCAAGGGCGAGGAGCTCTTTAC	680	8.1
P1	CTGCTGGTTCTGGCGAATAGACTAGTTTGTTGAGGAAAGGTTTAGGCAGGAAGGGCGAGGAGCTCTTTAC	680	2.1
P1	CTGCTGGTTCTGGCGAATAGACTAGTAATAGGAGTAATTAGTACAACTCTAAGGGCGAGGAGCTCTTTAC	678	3.3
P1	CTGCTGGTTCTGGCGAATAGACTAGTGAACGGGAACATAGTTTGCGTTTAAAGGGCGAGGAGCTCTTTAC	678	7.4
P1	CTGCTGGTTCTGGCGAATAGACTAGTTGAACTTCAGAAGTAAAAAGGCCAAAGGGCGAGGAGCTCTTTAC	676	4.1
P1	CTGCTGGTTCTGGCGAATAGACTAGTTTATTGTTCTTCGGTAGTCCTATAAAGGGCGAGGAGCTCTTTAC	676	11.3
P1	CTGCTGGTTCTGGCGAATAGACTAGTCCATCACTTGATTACGTGATATGTAAGGGCGAGGAGCTCTTTAC	674	5.6
P1	CTGCTGGTTCTGGCGAATAGACTAGTCGGCAAGTACCGGGGTTCACGAATAAGGGCGAGGAGCTCTTTAC	674	5.3
P1	CTGCTGGTTCTGGCGAATAGACTAGTAATATTGCCAACGGAGCATCTGCTAAGGGCGAGGAGCTCTTTAC	672	8.5
P1	CTGCTGGTTCTGGCGAATAGACTAGTTGGCAATCCAGTCTGGAATTAATAAAGGGCGAGGAGCTCTTTAC	672	5.2
P1	CTGCTGGTTCTGGCGAATAGACTAGTTTTTTTAAGGCTTCACAAAAGTGAAAGGAGGAGCTCTTTACTGG	672	5.2
P1	CTGCTGGTTCTGGCGAATAGACTGTGACAACAGATATTCCAAACTTGGAAAGGGCGAGGAGCTCTTTACT	672	5.9
P1	CTGCTGGTTCTGGCGAATAGACTAGTCTAACGTCGGCAAAATTAATTATCAAGGGCGAGGAGCTCTTTAC	670	4
P1	CTGCTGGTTCTGGCGAATAGACTAGTTGTTTTGGGTTGAGGGCAGTCACGAAGGGCGAGGAGCTCTTTAC	670	4
P1	CTGCTGGTTCTGGCGAATAGACTAGTCCGAGGTTTGGCTCACTTGTGATCAAGGGCGAGGAGCTCTTTAC	668	10.3
P1	CTGCTGGTTCTGGCGAATAGACTAGTGTATTTTTCAAGTTGCGCCCCCTTAAGGGCGAGGAGCTCTTTAC	668	9.3
P1	CTGCTGGTTCTGGCGAATAGACTAGTTTTCCTGAGTTGCAATAGATGTCAAAGGGCGAGGAGCTCTTTAC	668	4.1
P1	CTGCTGGTTCTGGCGAATAGACTAGTAGTGCTAGCCGTGCGGTATCTGAGAAGGGCGAGGAGCTCTTTAC	666	6
P1	CTGCTGGTTCTGGCGAATAGACTAGTATCTTAATAATATCTCAGCATTGCAAGGGCGAGGAGCTCTTTAC	664	3
P1	CTGCTGGTTCTGGCGAATAGACTAGTGCCAAAAATCTAGAAGCGGGTCGTAAGGGCGAGGAGCTCTTTAC	664	5.2
P1	CTGCTGGTTCTGGCGAATAGACTAGTGCGTGTCGCCGGTTTTCAGGATAAAAGGGCGAGGAGCTCTTTAC	664	11.3
P1	CTGCTGGTTCTGGCGAATAGACTAGTGGCATTCTAAGACGCTGACATCGTAAGGGCGAGGAGCTCTTTAC	664	5.5
P1	CTGCTGGTTCTGGCGAATAGACTAGTGTAGTGCAATCTCCCGTCATACGGAAGGGCGAGGAGCTCTTTAC	664	9.2
P1	CTGCTGGTTCTGGCGAATAGACTAGTTCAACTCTCAGTTTATAAATTACTAAGGGCGAGGAGCTCTTTAC	664	4.7
P1	CTGCTGGTTCTGGCGAATAGACTAGTTCCCCCGGATTGTTGCTATCACACAAGGGCGAGGAGCTCTTTAC	664	5.4
P1	CTGCTGGTTCTGGCGAATAGACTAGTTCTAAATCAGTTGTTATCTAGACAAAGGGCGAGGAGCTCTTTAC	664	3.7
P1	CTGCTGGTTCTGGCGAATAGACTAGTTTATCACACCTAAGGATCAAGGCTAAGGGCGAGGAGCTCTTTAC	664	4.9
P1	CTGCTGGTTCTGGCGAATAGACTAGTAAGTCATGTCTTCTTTCCTGAAATAAGGGCGAGGAGCTCTTTAC	662	8.5
P1	CTGCTGGTTCTGGCGAATAGACTAGTACTAATACATCATTGTAATGTCTCAAGGGCGAGGAGCTCTTTAC	662	3.9
P1	CTGCTGGTTCTGGCGAATAGACTAGTCGAGTCTTAGTGAGGGCAAGGTGTAAGGGCGAGGAGCTCTTTAC	660	3.5
P1	CTGCTGGTTCTGGCGAATAGACTAGTCGGTTTGCAGGATCCAGTTTGTAGAAGGGCGAGGAGCTCTTTAC	660	3.9
P1	CTGCTGGTTCTGGCGAATAGACTAGTGAAGGCGACAACTTAGCCTCAATGAAGGGCGAGGAGCTCTTTAC	660	5.6
P1	CTGCTGGTTCTGGCGAATAGACTAGTGATATGTTTCCAAAGAAGCCTTTTAAGGGCGAGGAGCTCTTTAC	660	6.3
P1	CTGCTGGTTCTGGCGAATAGACTAGTTGCTTAAGGATTAGGTTTTTAAAGAAGGGCGAGGAGCTCTTTAC	660	2.1
P1	CTGCTGGTTCTGGCGAATAGACTAGTTGGTTGGAGCGAGTTACGTAGTTAAAGGGCGAGGAGCTCTTTAC	660	1.5
P1	CTGCTGGTTCTGGCGAATAGACTAGTTGTCATGTTGATTTGTTATTTCACAAGGGCGAGGAGCTCTTTAC	660	3.6
P1	CTGCTGGTTCTGGCGAATAGACTAGTCGGTTACGAGTATTCGACACCTACAAGGGCGAGGAGCTCTTTAC	658	4.5
P1	CTGCTGGTTCTGGCGAATAGACTAGTTCAGGGGATAGACTATGCAAAGGGGCAGAGATGTGTACCGAAGG	658	3.8
P1	CTGCTGGTTCTGGCGAATAGACTAGTTGGTTCGACGCAGTCGTTGGTCTAAAGGGCGAGGAGCTCTTTAC	658	6.6
P1	CTGCTGGTTCTGGCGAATAGACTAGTTTCAAGGATCCTCGCCTAATAGTCAAGGGCGAGGAGCTCTTTAC	658	15.8
P1	CTGCTGGTTCTGGCGAATAGACTAGTAACCATGTGTTATTGGCGTCGCGCAAGGGCGAGGAGCTCTTTAC	656	10.1
P1	CTGCTGGTTCTGGCGAATAGACTAGTAGCCCTATGAGTATTAAGGACTTTAAGGGCGAGGAGCTCTTTAC	656	10.2
P1	CTGCTGGTTCTGGCGAATAGACTAGTTATGGGGCTGGAAATTCGAGTTCTAAGGGCGAGGAGCTCTTTAC	656	7.9
P1	CTGCTGGTTCTGGCGAATAGACTAGTTATTAGATGACTGGTTTAGTAACAAAGGGCGAGGAGCTCTTTAC	656	3.6
P1	CTGCTGGTTCTGGCGAATAGACTAGTTTATCTTGTTTACAAAGTGTGTCTAAGGGCGAGGAGCTCTTTAC	656	4.1
P1	CTGCTGGTTCTGGCGAATAGACTAGTCCCAAGTATATGCTGATATACGGGAAGGGCGAGGAGCTCTTTAC	654	7.8
P1	CTGCTGGTTCTGGCGAATAGACTAGTCGACGTCGCCCATCCACGCACGCGAAGGGCGAGGAGCTCTTTAC	654	14.1
P1	CTGCTGGTTCTGGCGAATAGACTAGTCTCTGGTAACGGATTGAGCTATCAAAGGGCGAGGAGCTCTTTAC	654	4.9
P1	CTGCTGGTTCTGGCGAATAGACTAGTGCGTTATGGGGATATAATAATATGAAGGGCGAGGAGCTCTTTAC	654	1.8
P1	CTGCTGGTTCTGGCGAATAGACTAGTGCGTTATTTGTTTAATACCAATGGAAGGGCGAGGAGCTCTTTAC	654	2.3
P1	CTGCTGGTTCTGGCGAATAGACTAGTTCGCCTTTCAACTACGATTCAATTAAGGGCGAGGAGCTCTTTAC	654	8.4
P1	CTGCTGGTTCTGGCGAATAGACTAGTATTATCGAGGTTTAGTCATCCTTTAAGGGCGAGGAGCTCTTTAC	652	4.7
P1	CTGCTGGTTCTGGCGAATAGACTAGTCGACATAAAATATTAGAAAGCTGAAAGGGCGAGGAGCTCTTTAC	652	2.3
P1	CTGCTGGTTCTGGCGAATAGACTAGTGTGCAAAGTCTATTAGGTATACAGAAGGGCGAGGAGCTCTTTAC	652	1.5
P1	CTGCTGGTTCTGGCGAATAGACTAGTATCAAAGGAATCCTACCGCTGGAAAAGGGCGAGGAGCTCTTTAC	650	7.8
P1	CTGCTGGTTCTGGCGAATAGACTAGTCAGGTGAGGGGAGGATAAGGGCTAAAGGGCGAGGAGCTCTTTAC	650	2.1
P1	CTGCTGGTTCTGGCGAATAGACTAGTTTGAGAATAGGGTTGTTGCAGTCAAAGGGCGAGGAGCTCTTTAC	650	4.5
P1	CTGCTGGTTCTGGCGAATAGACTAGTTCAGGCCTATAACGCATGAACATCAAGGGCGAGGAGCTCTTTAC	648	4.3
P1	CTGCTGGTTCTGGCGAATAGACTAGTTGCTTTAACGTAAGACTATAACATAAGGGCGAGGAGCTCTTTAC	648	3.2
P1	CTGCTGGTTCTGGCGAATAGACTAGTTTCATAATCTCCTATTAAGATTCAAAGGGCGAGGAGCTCTTTAC	648	3.8
P1	CTGCTGGTTCTGGCGAATAGACTAGTTTTGGGGGAACCTCCAGTTTGTACAAGGGCGAGGAGCTCTTTAC	648	6.9
P1	CTGCTGGTTCTGGCGAATAGACTAGTAAGAAGCGGTAGTCACAAACGGCGAAGGGCGAGGAGCTCTTTAC	644	3.9
P1	CTGCTGGTTCTGGCGAATAGACTAGTACTCCATTAGACATAATTCAGTAGAAGGGCGAGGAGCTCTTTAC	644	3.4
P1	CTGCTGGTTCTGGCGAATAGACTAGTGAGTATAATTATCTAGAGCGCTGCAAGGGCGAGGAGCTCTTTAC	644	4.6
P1	CTGCTGGTTCTGGCGAATAGACTAGTGGTGCAGGCCCGGAAATTCCGAGAAAGGGCGAGGAGCTCTTTAC	644	8.5
P1	CTGCTGGTTCTGGCGAATAGACTAGTTCATCGAATCTGGGTTATATATGTAAGGGCGAGGAGCTCTTTAC	644	2.6
P1	CTGCTGGTTCTGGCGAATAGACTAGTTGGGCTACATTATTTAACGAGTTTAAGGGCGAGGAGCTCTTTAC	644	2
P1	CTGCTGGTTCTGGCGAATAGACTAGTTTCTGTAATGAGACTATGTGATCAAAGGGCGAGGAGCTCTTTAC	644	1.4
P1	CTGCTGGTTCTGGCGAATAGACTAGTGTGCTTAGACACCGACAGAGCAGGAAGGGCGAGGAGCTCTTTAC	642	4.5
P1	CTGCTGGTTCTGGCGAATAGACTAGTACGAGTGCTTTTACGTCGAGAAACAAGGGCGAGGAGCTCTTTAC	640	8.8
P1	CTGCTGGTTCTGGCGAATAGACTAGTCCCGGGGCTCGTAGACTATGTAGTAAGGGCGAGGAGCTCTTTAC	640	7.9
P1	CTGCTGGTTCTGGCGAATAGACTAGTCTCGCGGGCGCTCCGTGCGGAGTTAAGGGCGAGGAGCTCTTTAC	640	15.1
P1	CTGCTGGTTCTGGCGAATAGACTAGTTCGATATGTGAGGACAGCCGTCTCAGGGCGAGGAGCTCTTTACT	640	6.1
P1	CTGCTGGTTCTGGCGAATAGACTAGTAATGTCACGTTCGATTGTAGGCACAAGGGCGAGGAGCTCTTTAC	638	5.1
P1	CTGCTGGTTCTGGCGAATAGACTAGTACAAAGTTGATAGTCAGCCTTTTGAAGGGCGAGGAGCTCTTTAC	638	5.4
P1	CTGCTGGTTCTGGCGAATAGACTAGTCCCCAGCTTTTCTTGCTGTTTGGTAAGGGCGAGGAGCTCTTTAC	638	10.9
P1	CTGCTGGTTCTGGCGAATAGACTAGTCGCTTGGCTGTTTCAATCATGTGTAAGGGCGAGGAGCTCTTTAC	638	8.3
P1	CTGCTGGTTCTGGCGAATAGACTAGTGAGCGGTTCGGTAGGGGAACTTTTAAGGGCGAGGAGCTCTTTAC	638	4.1
P1	CTGCTGGTTCTGGCGAATAGACTAGTGGCAAGTCAGTTTTCCTTGAATCAAAGGGCGAGGAGCTCTTTAC	638	6.1
P1	CTGCTGGTTCTGGCGAATAGACTAGTGTTTTATGAGAAATGGTCGGCTATAAGGGCGAGGAGCTCTTTAC	638	4.4
P1	CTGCTGGTTCTGGCGAATAGACTAGTTTAGTGAAAATTTGGTATGACATCAAGGGCGAGGAGCTCTTTAC	638	1.2
P1	CTGCTGGTTCTGGCGAATAGACTAGTAAACTACGCGTGAACATCCCTATGAAGGGCGAGGAGCTCTTTAC	636	4.9
P1	CTGCTGGTTCTGGCGAATAGACTAGTAATTCATAGCTCCAAGACGTCACAAAGGGCGAGGAGCTCTTTAC	636	10
P1	CTGCTGGTTCTGGCGAATAGACTAGTGTGGGCAAGCTACAGCTAGATGATAAGGGCGAGGAGCTCTTTAC	636	4.5
P1	CTGCTGGTTCTGGCGAATAGACTAGTATACATCAACGAATGTTAGCGAGCAAGGGCGAGGAGCTCTTTAC	634	2.1
P1	CTGCTGGTTCTGGCGAATAGACTAGTTGGCCTTTCAGGTAGTGCACGGGTAAGGGCGAGGAGCTCTTTAC	634	7.4
P1	CTGCTGGTTCTGGCGAATAGACTAGTAACAATGGGTGAACCTCGCGTTCAAAGGGCGAGGAGCTCTTTAC	632	10.8
P1	CTGCTGGTTCTGGCGAATAGACTAGTACAACATTATTGCAATCCTCGTTTAAGGGCGAGGAGCTCTTTAC	632	10.5
P1	CTGCTGGTTCTGGCGAATAGACTAGTCGGTTAATGACACGGAGTTTTATCAAGGGCGAGGAGCTCTTTAC	632	1.3
P1	CTGCTGGTTCTGGCGAATAGACTAGTGAAAGTCTGGAGGTCTTGAACCATAAGGGCGAGGAGCTCTTTAC	632	5.6
P1	CTGCTGGTTCTGGCGAATAGACTAGTGATAGGCATCAGCCTTAGGGACTAAAGGGCGAGGAGCTCTTTAC	632	6.7
P1	CTGCTGGTTCTGGCGAATAGACTAGTGCACTAAGTCAAAGTGCGTTAAATAAGGGCGAGGAGCTCTTTAC	632	6
P1	CTGCTGGTTCTGGCGAATAGACTAGTTCGGTGATCAGGTCCGCCCTCTTAAAGGGCGAGGAGCTCTTTAC	632	11.1
P1	CTGCTGGTTCTGGCGAATAGACTAGTGGCCCGTCTCGCTGACCAGGGCCTAAGGGCGAGGAGCTCTTTAC	630	12.7
P1	CTGCTGGTTCTGGCGAATAGACTAGTGTAAGCAGCGTCCGGGCCAGTCTTAAGGGCGAGGAGCTCTTTAC	630	9.3
P1	CTGCTGGTTCTGGCGAATAGACTAGTAGCGCCTTGGTATTGTTAATCTTTAAGGGCGAGGAGCTCTTTAC	628	8.7
P1	CTGCTGGTTCTGGCGAATAGACTAGTATAGTGTCACGACCCCAAAGGTAAAAGGGCGAGGAGCTCTTTAC	628	4.6
P1	CTGCTGGTTCTGGCGAATAGACTAGTAGAAAGTGATTTTTCCTATATAGTAAGGGCGAGGAGCTCTTTAC	626	4.4
P1	CTGCTGGTTCTGGCGAATAGACTAGTAGTGATTGTCAGTATTGTAGTTTAAAGGGCGAGGAGCTCTTTAC	626	1.9
P1	CTGCTGGTTCTGGCGAATAGACTAGTATGACATTATTGGAATATACCCAAAAGGGCGAGGAGCTCTTTAC	626	3.6
P1	CTGCTGGTTCTGGCGAATAGACTAGTATTATTCGGGGTTCTCATGAGCGTAAGGGCGAGGAGCTCTTTAC	626	5.5
P1	CTGCTGGTTCTGGCGAATAGACTAGTTTAATTTGCAGGGGAGAAATTTCCAAGGGCGAGGAGCTCTTTAC	626	6.9
P1	CTGCTGGTTCTGGCGAATAGACTAGTTTCTGAACTACCGTGTCCGTTTTGAAGGGCGAGGAGCTCTTTAC	626	10.8
P1	CTGCTGGTTCTGGCGAATAGACTAGTACAACGAGGGGTGTTGGATTATCCAAGGGCGAGGAGCTCTTTAC	624	6.5
P1	CTGCTGGTTCTGGCGAATAGACTAGTCATGTACACTTAAATTGTGCCATTAAGGGCGAGGAGCTCTTTAC	624	4.4
P1	CTGCTGGTTCTGGCGAATAGACTAGTTTTATTTTCCGATAGATACATACGAAGGGCGAGGAGCTCTTTAC	624	1.5
P1	CTGCTGGTTCTGGCGAATAGACTAGTCACGCACTTTTCATGAAGGCGAAAAAGGGCGAGGAGCTCTTTAC	622	6
P1	CTGCTGGTTCTGGCGAATAGACTAGTGGCGAACGGGTCCTAGTCTCTATGAAGGGCGAGGAGCTCTTTAC	622	8.5
P1	CTGCTGGTTCTGGCGAATAGACTAGTTTATAAAAAACTTTGACGGTCCTGAAGGGCGAGGAGCTCTTTAC	622	5.8
P1	CTGCTGGTTCTGGCGAATAGACTAGTTTGGGGAGGGACGGGCCAGAGAGAAAGGGCGAGGAGCTCTTTAC	622	3.2
P1	CTGCTGGTTCTGGCGAATAGACTAGTTTTTGCTTAGGAATTCGTGCATACAAGGGCGAGGAGCTCTTTAC	622	7.2
P1	CTGCTGGTTCTGGCGAATAGACTAGTATGAGACTTCTGATGACAATGGAAAAGGGCGAGGAGCTCTTTAC	620	2.4
P1	CTGCTGGTTCTGGCGAATAGACTAGTCGGCAGGAGGTGGCGCCGCCTCATAAGGGCGAGGAGCTCTTTAC	620	11.1
P1	CTGCTGGTTCTGGCGAATAGACTAGTCTTAGAGGGTTGGGCCTAAACGACAAGGGCGAGGAGCTCTTTAC	620	5
P1	CTGCTGGTTCTGGCGAATAGACTAGTGCATCAGATGGATGAGAAGCCTGCAAGGGCGAGGAGCTCTTTAC	620	8.1
P1	CTGCTGGTTCTGGCGAATAGACTAGTTTAACTAAGGTCATTCTTCATTTGAAGGGCGAGGAGCTCTTTAC	620	5.6
P1	CTGCTGGTTCTGGCGAATAGACTAGTCAATATGGTAAAGTATAAGACTCAAAGGGCGAGGAGCTCTTTAC	618	1.6
P1	CTGCTGGTTCTGGCGAATAGACTAGTCACTTGGACTGATTTCCATCAGGGAAGGGCGAGGAGCTCTTTAC	618	7.2
P1	CTGCTGGTTCTGGCGAATAGACTAGTCCGTACGTATTATTGTAGGCTTAAAAGGGCGAGGAGCTCTTTAC	618	3.3
P1	CTGCTGGTTCTGGCGAATAGACTAGTCGCTAGCCTAGCAGTTCCCTACATAAGGGCGAGGAGCTCTTTAC	618	6.6
P1	CTGCTGGTTCTGGCGAATAGACTAGTTAATGTTCGAATACGGATCGCAATAAGGGCGAGGAGCTCTTTAC	618	4.8
P1	CTGCTGGTTCTGGCGAATAGACTAGTTTTTTTTTTCCAACCTAAGGATCCAAGGGCAGGAGCTCTTTACT	618	5.1
P1	CTGCTGGTTCTGGCGAATAGACTAGTACGCGTCCTAGCGCGCTTGATGAGAAGGGCGAGGAGCTCTTTAC	616	13.6
P1	CTGCTGGTTCTGGCGAATAGACTAGTAGGGCTTAATTAATAGTTGCTACGAAGGGCGAGGAGCTCTTTAC	616	3.7
P1	CTGCTGGTTCTGGCGAATAGACTAGTAGGTGCCGGCGGAGCTGGCTAGGGAAGGGCGAGGAGCTCTTTAC	616	9.4
P1	CTGCTGGTTCTGGCGAATAGACTAGTCTAACATTGCGCGTTGATAGCAGAAAGGGCGAGGAGCTCTTTAC	616	4.3
P1	CTGCTGGTTCTGGCGAATAGACTAGTTTATCTGTGTTTGGTGTTACGACGAAGGGCGAGGAGCTCTTTAC	616	6.3
P1	CTGCTGGTTCTGGCGAATAGACAGTTTCATCCATCGGGTTAACCTTCTCAAGGGCGAGGAGCTCTTTACT	614	7.1
P1	CTGCTGGTTCTGGCGAATAGACTAGTACCACCGTAAATTGTTCATTATCTAAGGGCGAGGAGCTCTTTAC	614	2.7
P1	CTGCTGGTTCTGGCGAATAGACTAGTCGACTGTTGAGGGCGCAGTAATCGAAGGGCGAGGAGCTCTTTAC	614	4.3
P1	CTGCTGGTTCTGGCGAATAGACTAGTCGGTGTGTTATAGTCATTGTTCTTAAGGGCGAGGAGCTCTTTAC	614	4.1
P1	CTGCTGGTTCTGGCGAATAGACTAGTTACATACGGGGGAGAGCGCGCAGAAAGGGCGAGGAGCTCTTTAC	614	5.1
P1	CTGCTGGTTCTGGCGAATAGACTAGTTATTGGAAGCGATTATATTTTGTGAAGGGCGAGGAGCTCTTTAC	614	2.1
P1	CTGCTGGTTCTGGCGAATAGACTAGTTTTAATATCAAAGCTCGAAATAGAAGGGCGAGGAGCTCTTTACT	614	5.4
P1	CTGCTGGTTCTGGCGAATAGACTAGTAGCGCCGGTCGGCTTATTGGGTCGAAGGGCGAGGAGCTCTTTAC	612	14.7
P1	CTGCTGGTTCTGGCGAATAGACTAGTCCTGGTTCATTTGAAGTGTTGAATAAGGGCGAGGAGCTCTTTAC	612	8.1
P1	CTGCTGGTTCTGGCGAATAGACTAGTGCATATCGGCTAGTAATCTTAAATAAGGGCGAGGAGCTCTTTAC	612	4.5
P1	CTGCTGGTTCTGGCGAATAGACTAGTGGAGTCTTACTGAAATGCTGGCGAAAGGGCGAGGAGCTCTTTAC	612	5.6
P1	CTGCTGGTTCTGGCGAATAGACTAGTTGTAAATTTCTCTGCAAGTCCAAAAAGGGCGAGGAGCTCTTTAC	612	8.3
P1	CTGCTGGTTCTGGCGAATAGACTAGTAGAGGGGGAGTCGGACTCTGTGGAAAGGGCGAGGAGCTCTTTAC	610	4.1
P1	CTGCTGGTTCTGGCGAATAGACTAGTCTGTCTTACATGCTCAAGTCAACAAAGGGCGAGGAGCTCTTTAC	610	6.3
P1	CTGCTGGTTCTGGCGAATAGACTAGTTCGACATATGAAGTGTGTTCATTAAAGGGCGAGGAGCTCTTTAC	610	3.6
P1	CTGCTGGTTCTGGCGAATAGACTAGTATGTATCTACGAGGTCGGAAGGCTAAGGGCGAGGAGCTCTTTAC	608	3.7
P1	CTGCTGGTTCTGGCGAATAGACTAGTCATTTACGAGGAGGATTTAGCGGTAAGGGCGAGGAGCTCTTTAC	608	1.2
P1	CTGCTGGTTCTGGCGAATAGACTAGTGTAAGGGATCCGATGGTGATGACTAAGGGCGAGGAGCTCTTTAC	608	4.5
P1	CTGCTGGTTCTGGCGAATAGACTAGTGTAGGGGTTTGCATCGTTCGTAGCAAGGGCGAGGAGCTCTTTAC	608	6.6
P1	CTGCTGGTTCTGGCGAATAGACTAGTTCGGGGGGCGGGAGTCTGATCTCTAAGGGCGAGGAGCTCTTTAC	608	5.9
P1	CTGCTGGTTCTGGCGAATAGACTAGTTTAAGCCAGTCCACTTGAGCCCCGAAGGGCGAGGAGCTCTTTAC	608	8.4
P1	CTGCTGGTTCTGGCGAATAGACTAGTCGTGTGAAAAGTGATCTATTAGCGAAGGGCGAGGAGCTCTTTAC	606	2
P1	CTGCTGGTTCTGGCGAATAGACTAGTCTCTGTAATGCGCGTGGAGGGTGAAAGGGCGAGGAGCTCTTTAC	606	5.1
P1	CTGCTGGTTCTGGCGAATAGACTAGTGCCGACTCAAGTATCGGGCGTACGAAGGGCGAGGAGCTCTTTAC	606	5.6
P1	CTGCTGGTTCTGGCGAATAGACTAGTTTCGCATGGATTCATACAACGGCAAGGGCGAGGAGCTCTTTACT	606	3.5
P1	CTGCTGGTTCTGGCGAATAGACTAGTTTGAATTCAAAATCCCCTAGTTTGAAGGGCGAGGAGCTCTTTAC	606	5.4
P1	CTGCTGGTTCTGGCGAATAGACTAGTGAATTATCGTGTATTGAAGGCATAAAGGGCGAGGAGCTCTTTAC	604	2.7
P1	CTGCTGGTTCTGGCGAATAGACTAGTAGTTCAGTGTATCTCCAACTATACAAGGGCGAGGAGCTCTTTAC	602	4.3
P1	CTGCTGGTTCTGGCGAATAGACTAGTCTATTCGTCAGCGAAGTACATTCAAAGGGCGAGGAGCTCTTTAC	602	6.9
P1	CTGCTGGTTCTGGCGAATAGACTAGTGTACCTGAGGGTAGAGAAAGCGGGAAGGGCGAGGAGCTCTTTAC	602	3.7
P1	CTGCTGGTTCTGGCGAATAGACTAGTTAGCTATTACTTGACAGCAAGGGGAAGGGCGAGGAGCTCTTTAC	602	5.1
P1	CTGCTGGTTCTGGCGAATAGACTAGTTTGAATGGCATCAGTCAGTCTTTAAAGGGCGAGGAGCTCTTTAC	602	4.5
P1	CTGCTGGTTCTGGCGAATAGACTAGTACCTCCGAGGCGATGCCGAGGATTAAGGGCGAGGAGCTCTTTAC	600	8.5
P1	CTGCTGGTTCTGGCGAATAGACTAGTAAGACATAACCTAGGGAACCGGGAAAGGGCGAGGAGCTCTTTAC	598	3.6
P1	CTGCTGGTTCTGGCGAATAGACTAGTAATAGCTATATTCTCCTAAAGATAAAGGGCGAGGAGCTCTTTAC	598	5.2
P1	CTGCTGGTTCTGGCGAATAGACTAGTAGCCAGGGTGAGGGCCTAGGGGTCAAGGGCGAGGAGCTCTTTAC	598	8.1
P1	CTGCTGGTTCTGGCGAATAGACTAGTCTAACTATCGGGTGTCCAACATGCAAGGGCGAGGAGCTCTTTAC	598	4.1
P1	CTGCTGGTTCTGGCGAATAGACTAGTGCGAAATCATTTCGTCGGGTCTTGAAGGGCGAGGAGCTCTTTAC	598	5.7
P1	CTGCTGGTTCTGGCGAATAGACTAGTGGAGGAAGCTCATGTCGCGAACAAAAGGGCGAGGAGCTCTTTAC	598	9.2
P1	CTGCTGGTTCTGGCGAATAGACTAGTTCACAGAGCTTGGCAAAGGTAACTAAGGGCGAGGAGCTCTTTAC	598	4.9
P1	CTGCTGGTTCTGGCGAATAGACTAGTTCAGACCACGGGAGTGTGTAGCATAAGGGCGAGGAGCTCTTTAC	598	4.1
P1	CTGCTGGTTCTGGCGAATAGACTAGTTTAACAGACGTGGCCGGAATATTGAAGGGCGAGGAGCTCTTTAC	598	6.3
P1	CTGCTGGTTCTGGCGAATAGACTAGTATTATGACCTAATGACCCGGGATCAAGGGCGAGGAGCTCTTTAC	596	7.1
P1	CTGCTGGTTCTGGCGAATAGACTAGTTCATCTCCCCATGTAACGTACCGAAAGGGCGAGGAGCTCTTTAC	596	6.6
P1	CTGCTGGTTCTGGCGAATAGACTAGTTGGTTTATAGTGTCGTGTCGCCGAAAGGGCGAGGAGCTCTTTAC	596	9.6
P1	CTGCTGGTTCTGGCGAATAGACTAGTTTAACAGCGATACGCTAGATTTTCAAGGGCGAGGAGCTCTTTAC	596	4.2
P1	CTGCTGGTTCTGGCGAATAGACTAGTACCCTAGCAAATTAAAGCGGATGGAAGGGCGAGGAGCTCTTTAC	594	5
P1	CTGCTGGTTCTGGCGAATAGACTAGTATGCATATTAAACTCTCTAGGTGTAAGGGCGAGGAGCTCTTTAC	594	5.2
P1	CTGCTGGTTCTGGCGAATAGACTAGTCTAACAGATTTAACTCCACGTGAAAAGGGCGAGGAGCTCTTTAC	594	8
P1	CTGCTGGTTCTGGCGAATAGACTAGTGATCTGTTGGATTGATCTCGTCCAAAGGGCGAGGAGCTCTTTAC	594	11.5
P1	CTGCTGGTTCTGGCGAATAGACTAGTAACCTGAGTGTGCCATTTCGTGCGAAGGGCGAGGAGCTCTTTAC	592	7.7
P1	CTGCTGGTTCTGGCGAATAGACTAGTAAGTGACGAACTGGCCTAACATACAAGGGCGAGGAGCTCTTTAC	592	8
P1	CTGCTGGTTCTGGCGAATAGACTAGTATCCCCAAATCAGCCAGTCGTGTCAAGGGCGAGGAGCTCTTTAC	592	4.8
P1	CTGCTGGTTCTGGCGAATAGACTAGTCAATTGCACTCATATTTGTGTCCGAAGGGCGAGGAGCTCTTTAC	592	4.4
P1	CTGCTGGTTCTGGCGAATAGACTAGTCACACATCGGTTTGCTTAACTATGAAGGGCGAGGAGCTCTTTAC	592	3.7
P1	CTGCTGGTTCTGGCGAATAGACTAGTAGGTCAAGCCATGAAGGTCACGGAAAGGGCGAGGAGCTCTTTAC	590	5.2
P1	CTGCTGGTTCTGGCGAATAGACTAGTCTCAAGGCACTAGTATTCCGGCCTAAGGGCGAGGAGCTCTTTAC	590	8.4
P1	CTGCTGGTTCTGGCGAATAGACTAGTTAAAAGGACCTAGCTCATTCAGACAAGGGCGAGGAGCTCTTTAC	590	7.3
P1	CTGCTGGTTCTGGCGAATAGACTAGTTGCCATCCATAATAGAAATTAGTCAAGGGCGAGGAGCTCTTTAC	590	4.5
P1	CTGCTGGTTCTGGCGAATAGACTAGTTGGTGAACCATGCCCGATAGTAGGAAGGGCGAGGAGCTCTTTAC	590	10.9
P1	CTGCTGGTTCTGGCGAATAGACTAGTTTATCCAAATTTCTATCGAGAAGCAAGGGCGAGGAGCTCTTTAC	590	3.1
P1	CTGCTGGTTCTGGCGAATAGACTAGTAGAAGTTTATAGAGATAATCTAGTAAGGGCGAGGAGCTCTTTAC	588	2
P1	CTGCTGGTTCTGGCGAATAGACTAGTTGTTGAGGAGAAAAGTGACTTTCAAAGGGCGAGGAGCTCTTTAC	588	2.4
P1	CTGCTGGTTCTGGCGAATAGACTAGTTTTATGGTTATGGTCTGCTCTGGTAAGGGCGAGGAGCTCTTTAC	588	7.6
P1	CTGCTGGTTCTGGCGAATAGACTAGTTTTGGTCGTAAAAAGGGGCATACGAAGGGCGAGGAGCTCTTTAC	588	2.7
P1	CTGCTGGTTCTGGCGAATAGACTAGTTTTTCATAGGTTCCGAGAGATAGAAAGGGCGAGGAGCTCTTTAC	588	4.1
P1	CTGCTGGTTCTGGCGAATAGACTAGTTCCCTAATATGAAGCATTCTTTTAAAGGGCGAGGAGCTCTTTAC	586	4.1
P1	CTGCTGGTTCTGGCGAATAGACTAGTAAGGGCGAGGAGCTCTTTACTGGCGTAGTACCAATTCTCGTAGA	584	7.2
P1	CTGCTGGTTCTGGCGAATAGACTAGTACTTCTTGTAGACTTGGCTTGGGGAAGGGCGAGGAGCTCTTTAC	584	9
P1	CTGCTGGTTCTGGCGAATAGACTAGTCCTGTCCTATAAGACCTTCTACATAAGGGCGAGGAGCTCTTTAC	584	7.9
P1	CTGCTGGTTCTGGCGAATAGACTAGTGTCGGGTTCGTTGATTCCGAGCGGAAGGGCGAGGAGCTCTTTAC	584	9.1
P1	CTGCTGGTTCTGGCGAATAGACTAGTACCTCGTTTCATGTTGCCTCGGCGAAGGGCGAGGAGCTCTTTAC	582	13.4
P1	CTGCTGGTTCTGGCGAATAGACTAGTAGCTAGTTCCATTCGATCGAGCGGAAGGGCGAGGAGCTCTTTAC	582	9.3
P1	CTGCTGGTTCTGGCGAATAGACTAGTCAGGTCCGGGGGAGTTCACTTTAGAAGGGCGAGGAGCTCTTTAC	582	6.7
P1	CTGCTGGTTCTGGCGAATAGACTAGTCTGGATCCACATCATTTAGAGGCAAAGGGCGAGGAGCTCTTTAC	582	2.7
P1	CTGCTGGTTCTGGCGAATAGACTAGTTTAGTATCCGTAAGTTTGTCATTAAAGGGCGAGGAGCTCTTTAC	582	3.2
P1	CTGCTGGTTCTGGCGAATAGACTAGTGCACCCATTGTCAAGCTAGGACGAAAGGGCGAGGAGCTCTTTAC	580	8.7
P1	CTGCTGGTTCTGGCGAATAGACTAGTGTCTCCGTGCGCCTAGTTTGGTGGAAGGGCGAGGAGCTCTTTAC	580	12.1
P1	CTGCTGGTTCTGGCGAATAGACTAGTTGCGTTGGCCAGGTTATCCTTTGTAAGGGCGAGGAGCTCTTTAC	580	7.5
P1	CTGCTGGTTCTGGCGAATAGATAGTAAATGCTGAGGTGGCGGCACGTTGAAGGGCGAGGAGCTCTTTACT	580	7
P1	CTGCTGGTTCTGGCGAATAGACTAGTATTATATTGAATGTGCCCTTTATGAAGGGCGAGGAGCTCTTTAC	578	9.3
P1	CTGCTGGTTCTGGCGAATAGACTAGTATTTTATTCTCACGGCGTTTAAGGAAGGGCGAGGAGCTCTTTAC	578	6.3
P1	CTGCTGGTTCTGGCGAATAGACTAGTGCCAGGAAGACCTTAAAACGATCGAAGGGCGAGGAGCTCTTTAC	578	3.8
P1	CTGCTGGTTCTGGCGAATAGACTAGTGTAATGGATACTGTGCAAAACATAAAGGGCGAGGAGCTCTTTAC	578	1.5
P1	CTGCTGGTTCTGGCGAATAGACTAGTTCATATGTGCGTCAGGACATCATTAAGGGCGAGGAGCTCTTTAC	578	3.5
P1	CTGCTGGTTCTGGCGAATAGACTATAGGCTTATATTAAATTAGGAGGGTAAGGGCGAGGAGCTCTTTACT	578	3.2
P1	CTGCTGGTTCTGGCGAATAGACTAGTGTGTCGCAAGTGGTCTTGTGTTTTAAGGGCGAGGAGCTCTTTAC	576	6.1
P1	CTGCTGGTTCTGGCGAATAGACTAGTTGGATAATTACATTTCTTTGTTCTAAGGGCGAGGAGCTCTTTAC	576	7.7
P1	CTGCTGGTTCTGGCGAATAGACTAGTTAGAAAGCCTGAAGGACGACTACTAAGGGCGAGGAGCTCTTTAC	574	7.9
P1	CTGCTGGTTCTGGCGAATAGACTAGTTATAGGACAGCGTCGGCAGTTCGCAAGGGCGAGGAGCTCTTTAC	574	7.8
P1	CTGCTGGTTCTGGCGAATAGACTAGTTGGTCTTGTTCAGTAGTGGGAGGGAAGGGCGAGGAGCTCTTTAC	574	5.7
P1	CTGCTGGTTCTGGCGAATAGACTAGTTGGTTAAGGACTAATACCAGGGTCAAGGGCGAGGAGCTCTTTAC	574	5.4
P1	CTGCTGGTTCTGGCGAATAGACTAGTTTATAGTGTGCACGGGTACTTGCCAAGGGCGAGGAGCTCTTTAC	574	7.7
P1	CTGCTGGTTCTGGCGAATAGACTAGTTTTTTATATTTAAACTCAAGGTCCAAGGGCGAGGAGCTCTTTAC	574	6.1
P1	CTGCTGGTTCTGGCGAATAGACTAGTATGTGGCCAATGTTAGTTGGCTGCAAGGGCGAGGAGCTCTTTAC	572	13.1
P1	CTGCTGGTTCTGGCGAATAGACTAGTCTAGTTAGGGTCCACTAATACAGAAAGGGCGAGGAGCTCTTTAC	572	3.7
P1	CTGCTGGTTCTGGCGAATAGACTAGTTAAGGTCTCACCTAAGTGTTACGCAAAGGCGAGGAGCTCTTTAC	572	7.2
P1	CTGCTGGTTCTGGCGAATAGACTAGTTTCGTCGTATAGAGACTTTTGTGCAAGGGCGAGGAGCTCTTTAC	572	9.2
P1	CTGCTGGTTCTGGCGAATAGACTAGTAAATGTACGTCTCTTGGTCTTACGAAGGGCGAGGAGCTCTTTAC	570	10.7
P1	CTGCTGGTTCTGGCGAATAGACTAGTAATATTCTTCTCAGGTTTTACTCAAAGGGCGAGGAGCTCTTTAC	570	6.7
P1	CTGCTGGTTCTGGCGAATAGACTAGTAGAGCTCCGGACGAAGGCGCATTAAAGGGCGAGGAGCTCTTTAC	570	9.6
P1	CTGCTGGTTCTGGCGAATAGACTAGTCGCCGATAGTCAAAGGGAATTTTTAAGGGCGAGGAGCTCTTTAC	570	5.8
P1	CTGCTGGTTCTGGCGAATAGACTAGTTCAAGTGTCACGTGGTAAATACTGAAGGGCGAGGAGCTCTTTAC	570	3.3
P1	CTGCTGGTTCTGGCGAATAGACTAGTCGGCTATGGCTGATTACTCTATTTAAGGGCGAGGAGCTCTTTAC	568	5
P1	CTGCTGGTTCTGGCGAATAGACTAGTGAGTTCCCGTACTCATGCCCTGGGAAGGGCGAGGAGCTCTTTAC	568	13.4
P1	CTGCTGGTTCTGGCGAATAGACTAGTACGGTTGCGGGAGAATGGGCATTTAAGGGCGAGGAGCTCTTTAC	566	2.4
P1	CTGCTGGTTCTGGCGAATAGACTAGTCTTTGCCCTTGTGGAGTAGGATTAAAGGGCGAGGAGCTCTTTAC	566	14.1
P1	CTGCTGGTTCTGGCGAATAGACTAGTGACTTACACTGAATCGGCAGGAAGAAGGGCGAGGAGCTCTTTAC	566	3.1
P1	CTGCTGGTTCTGGCGAATAGACTAGTAGGGGACCACGCGAGCCGTTATGGAAGGGCGAGGAGCTCTTTAC	564	7.5
P1	CTGCTGGTTCTGGCGAATAGACTAGTAGTAGAAATACATCAAGTTCCAAGAAGGGCGAGGAGCTCTTTAC	564	5
P1	CTGCTGGTTCTGGCGAATAGACTAGTCAAGGTCTTGGGGGTGCTAATTCAAAGGGCGAGGAGCTCTTTAC	564	7.6
P1	CTGCTGGTTCTGGCGAATAGACTAGTGACCACGGTTTAGCGCTCAGCCAGAAGGGCGAGGAGCTCTTTAC	564	8.8
P1	CTGCTGGTTCTGGCGAATAGACTAGTGGCACAAGTGCTCGAGAATATTATAAGGGCGAGGAGCTCTTTAC	564	4.4
P1	CTGCTGGTTCTGGCGAATAGACTAGTGGTGTAGCTTCAGTGGAGGGGGCTAAGGGCGAGGAGCTCTTTAC	564	6.8
P1	CTGCTGGTTCTGGCGAATAGACTAGTCTAGAATTGCTCAGGAAGAATACGAAGGGCGAGGAGCTCTTTAC	562	4.7
P1	CTGCTGGTTCTGGCGAATAGACTAGTCTGTTATACCTTCAAGCGGCCGGAAAGGGCGAGGAGCTCTTTAC	562	7.9
P1	CTGCTGGTTCTGGCGAATAGACTAGTCTTATGGTGCTAATTAGTTTATGGAAGGGCGAGGAGCTCTTTAC	562	2.9
P1	CTGCTGGTTCTGGCGAATAGACTAGTGATTATGATATGAAGTCAGTTGCCAAGGGCGAGGAGCTCTTTAC	562	5.3
P1	CTGCTGGTTCTGGCGAATAGACTAGTGCGGGGCATAACCTTTCCGTGCGGAAGGGCGAGGAGCTCTTTAC	562	11.1
P1	CTGCTGGTTCTGGCGAATAGACAAGCGAGGGGGCGCGAAGGGCGAGGAGCTCTTTACTGGCGTAGTACCA	560	12
P1	CTGCTGGTTCTGGCGAATAGACTAGTCACATTATTGTCTGTCCCTAATTTAAGGGCGAGGAGCTCTTTAC	560	7.3
P1	CTGCTGGTTCTGGCGAATAGACTAGTGCGTTAATACGAGGGCAAGAATGAAAGGGCGAGGAGCTCTTTAC	560	2.2
P1	CTGCTGGTTCTGGCGAATAGACTAGTGCTGCCGCTGCTTAAACTTTTTGTAAGGGCGAGGAGCTCTTTAC	560	10.2
P1	CTGCTGGTTCTGGCGAATAGACTAGTTAGTAGACATGGCTAGATCGGGATAAGGGCGAGGAGCTCTTTAC	560	3.7
P1	CTGCTGGTTCTGGCGAATAGACTAGTTCAGGCCGGACGTAGCCGCCGCATAAGGGCGAGGAGCTCTTTAC	560	8.2
P1	CTGCTGGTTCTGGCGAATAGACTAGTTTTATTTGGGTTTCGTTTGAGCTGAAGGGCGAGGAGCTCTTTAC	560	5.1
P1	CTGCTGGTTCTGGCGAATAGACTAGTATGGCCTGGGGGTGGTCAACGGCGAAGGGCGAGGAGCTCTTTAC	558	9.4
P1	CTGCTGGTTCTGGCGAATAGACTAGTATTTACAACTTTTGGACATTCTGAAAGGGCGAGGAGCTCTTTAC	558	5.1
P1	CTGCTGGTTCTGGCGAATAGACTAGTCGAGCGAATGTACGTGCTAAATCGAAGGGCGAGGAGCTCTTTAC	558	4.1
P1	CTGCTGGTTCTGGCGAATAGACTAGTTGAGCGTTACCGCAGTAATTGATAAAGGGCGAGGAGCTCTTTAC	558	2.7
P1	CTGCTGGTTCTGGCGAATAGACTAGTTGTTACACGTCAATCTATCATAATAAGGGCGAGGAGCTCTTTAC	558	2.3
P1	CTGCTGGTTCTGGCGAATAGACTAGTTTAATGGTAGCTTTTTCCATGTGCAAGGGCGAGGAGCTCTTTAC	558	5.5
P1	CTGCTGGTTCTGGCGAATAGACTAGTTTAATTTCTATTAGAAAATGAGGGAAGGGCGAGGAGCTCTTTAC	558	2
P1	CTGCTGGTTCTGGCGAATAGACTAGTTTGTTGGAGACTCGGGGGGGGGCCAAGGGCGAGGAGCTCTTTAC	556	6.5
P1	CTGCTGGTTCTGGCGAATAGACTAGTACATGGTCGAAACCCGTTGAAGACAAGGGCGAGGAGCTCTTTAC	554	5.9
P1	CTGCTGGTTCTGGCGAATAGACTAGTCGATAGAAAATCCTTTCTGGTTCCAAGGGCGAGGAGCTCTTTAC	554	7.1
P1	CTGCTGGTTCTGGCGAATAGACTAGTCGTAAACGAATGATGTCGTGGCGTAAGGGCGAGGAGCTCTTTAC	554	5.9
P1	CTGCTGGTTCTGGCGAATAGACTAGTGCCGACAGAGACTCAAGGGTTCGTAAGGGCGAGGAGCTCTTTAC	554	6.2
P1	CTGCTGGTTCTGGCGAATAGACTAGTGGTGAACCTGTCTTCATGCGCGCCAAGGGCGAGGAGCTCTTTAC	554	8.4
P1	CTGCTGGTTCTGGCGAATAGACTAGTTATTTAGACAACTGGTTAATTTTTAAGGGCGAGGAGCTCTTTAC	554	2.2
P1	CTGCTGGTTCTGGCGAATAGACTAAGTTGAGGATGGGATGCAGGAGGGCGTAAGGGCGAGGAGCTCTTTA	552	2.8
P1	CTGCTGGTTCTGGCGAATAGACTAGTAGCACTAATCGAATACCTCAATGGAAGGGCGAGGAGCTCTTTAC	552	4.9
P1	CTGCTGGTTCTGGCGAATAGACTAGTATATGGCGAAACGTTTCTTAACCGAAGGGCGAGGAGCTCTTTAC	552	7.4
P1	CTGCTGGTTCTGGCGAATAGACTAGTCCGTAGGCCTTATACTTGGGAGACAAGGGCGAGGAGCTCTTTAC	552	8.2
P1	CTGCTGGTTCTGGCGAATAGACTAGTCTTTTAGGCTAGCGTCTTGAGGCTAAGGGCGAGGAGCTCTTTAC	552	7.3
P1	CTGCTGGTTCTGGCGAATAGACTAGTAGAGTGTCGAGATCGGTTTTGTATAAGGGCGAGGAGCTCTTTAC	550	3.2
P1	CTGCTGGTTCTGGCGAATAGACTAGTCTCCAGGTGTTCAATTGAGTTGCGAAGGGCGAGGAGCTCTTTAC	550	7.4
P1	CTGCTGGTTCTGGCGAATAGACTAGTTATCTATGTTAATGGTGGATTAGCAAGGGCGAGGAGCTCTTTAC	550	6.1
P1	CTGCTGGTTCTGGCGAATAGACTAGTTGTCCTAGTTTGACTCGGATCTGCAAGGGCGAGGAGCTCTTTAC	550	7.3
P1	CTGCTGGTTCTGGCGAATAGACTAGTTGTGCTTCAGGGGGCCACGTGCTCAAGGGCGAGGAGCTCTTTAC	550	8.4
P1	CTGCTGGTTCTGGCGAATAGACTAGTGGTCTATGAAAACAAGCATATATGAAGGGCGAGGAGCTCTTTAC	548	1.1
P1	CTGCTGGTTCTGGCGAATAGACTAGTGTTTATAATCGGATAAATTGCTCGAAGGGCGAGGAGCTCTTTAC	548	4.7
P1	CTGCTGGTTCTGGCGAATAGACTAGTTAATTAGAGGTCGATAAAACCCCTAAGGGCGAGGAGCTCTTTAC	548	4
P1	CTGCTGGTTCTGGCGAATAGACTAGTTCAGCCTATTCGATTACCTCTCACAAGGGCGAGGAGCTCTTTAC	548	4.9
P1	CTGCTGGTTCTGGCGAATAGACTAGTTCTTGAGGCTGATTTTTTTCCTTTAAGGGCGAGGAGCTCTTTAC	548	5.2
P1	CTGCTGGTTCTGGCGAATAGACTAGTTGATGATTTGTTGGCCACACACGTAAGGGCGAGGAGCTCTTTAC	548	6
P1	CTGCTGGTTCTGGCGAATAGACTAGTTGCCGAATATTATGATCTCAGACTAAGGGCGAGGAGCTCTTTAC	548	4.2
P1	CTGCTGGTTCTGGCGAATAGACTAGTAAGTCAGTAGTTCCGGAGTCGTAGAAGGGCGAGGAGCTCTTTAC	546	9
P1	CTGCTGGTTCTGGCGAATAGACTAGTATCTACTTGCATCCAATGTCAGGTAAGGGCGAGGAGCTCTTTAC	546	6.1
P1	CTGCTGGTTCTGGCGAATAGACTAGTGGGTAGTCAACGGCTAGTGACTCTAAGGGCGAGGAGCTCTTTAC	546	5.1
P1	CTGCTGGTTCTGGCGAATAGACTAGTGTATAATTTCAAGAATGGTTGTTGAAGGGCGAGGAGCTCTTTAC	546	2.7
P1	CTGCTGGTTCTGGCGAATAGACTAGTTTTCAGACGCTAGGGAGGCCCTTTAAGGGCGAGGAGCTCTTTAC	546	9.4
P1	CTGCTGGTTCTGGCGAATAGACTAGTAAGACGCTCTCGGTGTTACGAATCAAGGGCGAGGAGCTCTTTAC	544	9.8
P1	CTGCTGGTTCTGGCGAATAGACTAGTAGGACGAAAATTTCCCTTAAACTTAAGGGCGAGGAGCTCTTTAC	544	6.3
P1	CTGCTGGTTCTGGCGAATAGACTAGTCACTTAAGTACTGTGTCTCTCCTGAAGGGCGAGGAGCTCTTTAC	544	7
P1	CTGCTGGTTCTGGCGAATAGACTAGTCAGACTTCAAATCGAGACTCACAAAAGGGCGAGGAGCTCTTTAC	544	3.6
P1	CTGCTGGTTCTGGCGAATAGACTAGTGCCCGGCGACATTTAGTGTCCTCGAAGGGCGAGGAGCTCTTTAC	544	11.4
P1	CTGCTGGTTCTGGCGAATAGACTAGTGGCGATGGGCAGGTCCAATTAGAAAAGGGCGAGGAGCTCTTTAC	544	5.4
P1	CTGCTGGTTCTGGCGAATAGACTAGTGGTTGCTGGGCAATCGGGCGCGTGAAGGGCGAGGAGCTCTTTAC	544	9.4
P1	CTGCTGGTTCTGGCGAATAGACTAGTTCTATCAGTACAAAGTCAGGTGGTAAGGGCGAGGAGCTCTTTAC	544	1.9
P1	CTGCTGGTTCTGGCGAATAGACTAGTTGCCTACTCCTTGGCGAGTTGCCTAAGGGCGAGGAGCTCTTTAC	544	12.6
P1	CTGCTGGTTCTGGCGAATAGACTAGTTTAACGGTATGTAGGCAAGACGGCAAGGGCGAGGAGCTCTTTAC	544	2.8
P1	CTGCTGGTTCTGGCGAATAGACTAGTTTACTGCGAGTCCAGTTGGGCAACAAGGGCGAGGAGCTCTTTAC	544	9.1
P1	CTGCTGGTTCTGGCGAATAGACTAGTATAATGCCTAGCAGTTTAAGAACGAAGGGCGAGGAGCTCTTTAC	542	6.2
P1	CTGCTGGTTCTGGCGAATAGACTAGTCTCTTTTAATTAGTGCAGACAGCGAAGGGCGAGGAGCTCTTTAC	542	5.5
P1	CTGCTGGTTCTGGCGAATAGACTAGTGGACGGCTTCTCTTGGCATCTGACAAGGGCGAGGAGCTCTTTAC	542	10.8
P1	CTGCTGGTTCTGGCGAATAGACTAGTTCGCAGTTGGAACTATGTGGGAACAAGGGCGAGGAGTCTTTACT	542	7.7
P1	CTGCTGGTTCTGGCGAATAGACTAGTTTTACATATGTCGTGGGGGGAACTAAGGGCGAGGAGCTCTTTAC	542	4
P1	CTGCTGGTTCTGGCGAATAGACTAGTAACGTTTTGACCCTTCAGTTCTCAAAGGGCGAGGAGCTCTTTAC	540	8.1
P1	CTGCTGGTTCTGGCGAATAGACTAGTAGTTTCATTTTAAGTATGATGATTAAGGGCGAGGAGCTCTTTAC	540	2.6
P1	CTGCTGGTTCTGGCGAATAGACTAGTATGTAGTTAAACCCGTCAATAATGAAGGGCGAGGAGCTCTTTAC	540	5.7
P1	CTGCTGGTTCTGGCGAATAGACTAGTAGCCTATCCGTAGTAATCTAATACAAGGGCGAGGAGCTCTTTAC	538	7
P1	CTGCTGGTTCTGGCGAATAGACTAGTAGGGCCGGGAAGGTCTTTACTTCTAAGGGCGAGGAGCTCTTTAC	538	9.3
P1	CTGCTGGTTCTGGCGAATAGACTAGTCATTCATTTCATATTGGCAGGGTCAAGGGCGAGGAGCTCTTTAC	538	2.7
P1	CTGCTGGTTCTGGCGAATAGACTAGTCCGCTTGGCCTTGAATGTATTGCTAAGGGCGAGGAGCTCTTTAC	538	9.8
P1	CTGCTGGTTCTGGCGAATAGACTAGTGCGGATGATATGGTGTCACGCCGCAAGGGCGAGGAGCTCTTTAC	538	8.8
P1	CTGCTGGTTCTGGCGAATAGACTAGTGTTATAAACGTTCAATATAGGTCAAAGGGCGAGGAGCTCTTTAC	538	2.7
P1	CTGCTGGTTCTGGCGAATAGACTAGTCGTTGGGTAACCTCGGCTTTATATAAGGGCGAGGAGCTCTTTAC	536	11.9
P1	CTGCTGGTTCTGGCGAATAGACTAGTGCACTTAGCCAGGAGTTACTTCTCAAGGGCGAGGAGCTCTTTAC	536	9.8
P1	CTGCTGGTTCTGGCGAATAGACTAGTGGCCTTAGTTCCTCTTACAAGACGAAGGGCGAGGAGCTCTTTAC	536	8.5
P1	CTGCTGGTTCTGGCGAATAGACTAGTTATGTAGTATCTGTATCACTTTTCAAGGGCGAGGAGCTCTTTAC	536	4.1
P1	CTGCTGGTTCTGGCGAATAGACTAGTAGTTATGTGCGCTTGGGATTTGGTAAGGGCGAGGAGCTCTTTAC	534	8.1
P1	CTGCTGGTTCTGGCGAATAGACTAGTATGGCCAGGAGGCATCGGTCATAGAAGGGCGAGGAGCTCTTTAC	534	8.1
P1	CTGCTGGTTCTGGCGAATAGACTAGTGAACATAACGAGTGAAATCGCCGTAAGGGCGAGGAGCTCTTTAC	534	8.8
P1	CTGCTGGTTCTGGCGAATAGACTAGTGAATGAGCTATGACGAATGTTTCGAAGGGCGAGGAGCTCTTTAC	534	4.1
P1	CTGCTGGTTCTGGCGAATAGACTAGTGACATTTTATTACGTCGCGACCGCAAGGGCGAGGAGCTCTTTAC	534	7.9
P1	CTGCTGGTTCTGGCGAATAGACTAGTTAAAAGCTTAAGTATTGCATTTGGAAGGGCGAGGAGCTCTTTAC	534	3.4
P1	CTGCTGGTTCTGGCGAATAGACTAGTTGAGACGTCGTATCTTTGGCGGGTAAGGGCGAGGAGCTCTTTAC	534	6.8
P1	CTGCTGGTTCTGGCGAATAGACTAGTTGTATTCTACCGGTTGTATTGTTCAAGGGCGAGGAGCTCTTTAC	534	3.3
P1	CTGCTGGTTCTGGCGAATAGACTAGTACTTTGCAGTTGTCACGCATTTTCAAGGGCGAGGAGCTCTTTAC	532	7.3
P1	CTGCTGGTTCTGGCGAATAGACTAGTAGGTGGGCATCAATAGGACACTATAAGGGCGAGGAGCTCTTTAC	532	4.2
P1	CTGCTGGTTCTGGCGAATAGACTAGTCTCAATCAACGTACGCTTGACAAAAAGGGCGAGGAGCTCTTTAC	532	4.9
P1	CTGCTGGTTCTGGCGAATAGACTAGTCTTGGACACTCGTGGAGGCTCCGGAAGGGCGAGGAGCTCTTTAC	532	7.7
P1	CTGCTGGTTCTGGCGAATAGACTAGTGTTACCTGATCGCTGTTATACATTAAGGGCGAGGAGCTCTTTAC	532	10.2
P1	CTGCTGGTTCTGGCGAATAGACTAGTCAGCTCTGTCTATTCAGCAATGGGAAGGGCGAGGAGCTCTTTAC	530	9.7
P1	CTGCTGGTTCTGGCGAATAGACTAGTGTCATTGTAGCGCTGGTAACTCGTAAGGGCGAGGAGCTCTTTAC	530	7.1
P1	CTGCTGGTTCTGGCGAATAGACTAGTGTGACCGCGGGGTGTTTACAAAATAAGGGCGAGGAGCTCTTTAC	530	5.7
P1	CTGCTGGTTCTGGCGAATAGACTAGTTCGCCTTTGTTTAAATGCGCGCGGAAGGGCGAGGAGCTCTTTAC	530	9.9
P1	CTGCTGGTTCTGGCGAATAGACTAGTAGAAGCCAGCTACTATTGGTCTGTAAGGGCGAGGAGCTCTTTAC	528	5.4
P1	CTGCTGGTTCTGGCGAATAGACTAGTAGACCTTTAATCGTGTATGTGTGCAAGGGCGAGGAGCTCTTTAC	528	5.3
P1	CTGCTGGTTCTGGCGAATAGACTAGTATGTCAGTGGAACATATGAGGTAGAAGGGCGAGGAGCTCTTTAC	528	1.7
P1	CTGCTGGTTCTGGCGAATAGACTAGTCCGCTTGGGAATCTTCGGGGAAGGAAGGGCGAGGAGCTCTTTAC	528	8.5
P1	CTGCTGGTTCTGGCGAATAGACTAGTCCGGGAAATATTGTTGTCTATTTCAAGGGCGAGGAGCTCTTTAC	528	6.7
P1	CTGCTGGTTCTGGCGAATAGACTAGTCGGTCGATTAGTTGGATGTATGCTAAGGGCGAGGAGCTCTTTAC	528	5
P1	CTGCTGGTTCTGGCGAATAGACTAGTGGCGTGCTAGGGGCAGCACAGATGAAGGGCGAGGAGCTCTTTAC	528	6.2
P1	CTGCTGGTTCTGGCGAATAGACTAGTGGGCTTGTATCACTCTGTGCCAAAAAGGGCGAGGAGCTCTTTAC	528	9.9
P1	CTGCTGGTTCTGGCGAATAGACTAGTTCGAGTCTGTCCTGGTCGTCGGAAAGGGCGAGGAGCTCTTTACT	528	9.5
P1	CTGCTGGTTCTGGCGAATAGACTAGTTGGGCCTACACAGTCCACTTAGATAAGGGCGAGGAGCTCTTTAC	528	4.5
P1	CTGCTGGTTCTGGCGAATAGACTAGTTTTTTACCACCGTTTTGGCAGATTAAGGGCGAGGAGCTCTTTAC	528	4.1
P1	CTGCTGGTTCTGGCGAATAGGCCAGACTTTAAGGCTAAGGGCGAGGAGCTCTTTACTGGCGTAGTACCAA	528	9.5
P1	CTGCTGGTTCTGGCGAATAGACTAGTATTCCGTTTTGAATCTGTCGCGGGAAGGGCGAGGAGCTCTTTAC	526	6.2
P1	CTGCTGGTTCTGGCGAATAGACTAGTATTTTTGATAGAGTGAAATGCCGGAAGGGCGAGGAGCTCTTTAC	526	4.9
P1	CTGCTGGTTCTGGCGAATAGACTAGTCCTAATACTCTAACCATGGGCGACAAGGGCGAGGAGCTCTTTAC	526	5.8
P1	CTGCTGGTTCTGGCGAATAGACTAGTGCGGTTTTGGATCACTTAGTTTCGAAGGGCGAGGAGCTCTTTAC	526	5.6
P1	CTGCTGGTTCTGGCGAATAGACTAGTTTTATGTTATTCCTAATGCAGGAGAAGGGCGAGGAGCTCTTTAC	526	4.5
P1	CTGCTGGTTCTGGCGAATAGACTAGTAAGGCCGGTTTTAGCCTGGGCGAGAAGGGCGAGGAGCTCTTTAC	524	7.4
P1	CTGCTGGTTCTGGCGAATAGACTAGTACATTATTTGAAGCGAGGTGGACCAAGGGCGAGGAGCTCTTTAC	524	1.4
P1	CTGCTGGTTCTGGCGAATAGACTAGTACGTGATGTATTCGGGCGGCAACGAAGGGCGAGGAGCTCTTTAC	524	4.6
P1	CTGCTGGTTCTGGCGAATAGACTAGTGACGAACTCTTGATTTTAGTTGAAAAGGGCGAGGAGCTCTTTAC	524	3.4
P1	CTGCTGGTTCTGGCGAATAGACTAGTTTGAAAAGCGGAACTGGCTCATGGAAGGGCGAGGAGCTCTTTAC	524	9
P1	CTGCTGGTTCTGGCGAATAGACTAGTACGTTTTGTCTAAGAGTCACGCTTAAGGGCGAGGAGCTCTTTAC	522	9.1
P1	CTGCTGGTTCTGGCGAATAGACTAGTATTCGTCAACCGATAGAATTATGCAAGGGCGAGGAGCTCTTTAC	522	5.5
P1	CTGCTGGTTCTGGCGAATAGACTAGTCCCCCTCAAATTAAGGGTCTCGTCAAGGGCGAGGAGCTCTTTAC	522	11.2
P1	CTGCTGGTTCTGGCGAATAGACTAGTGATCAGGCGGCCAGTCAGGCTAGCAAAGGGCGAGGAGCTCTTTA	522	7
P1	CTGCTGGTTCTGGCGAATAGACTAGTGGCTCATCTTGCAAACTTCTTGATAAGGGCGAGGAGCTCTTTAC	522	8.6
P1	CTGCTGGTTCTGGCGAATAGACTAGTGTTTCGTCGGTTCGATCATATGATAAGGGCGAGGAGCTCTTTAC	522	8.9
P1	CTGCTGGTTCTGGCGAATAGACTAGTCCTGATTTAAGCGAATCCTGAAAGAAGGGCGAGGAGCTCTTTAC	520	3.5
P1	CTGCTGGTTCTGGCGAATAGACTAGTGGAAAAGAGCCTTTTGTAAGAATTAAGGGCGAGGAGCTCTTTAC	520	6.1
P1	CTGCTGGTTCTGGCGAATAGACTAGTGTAGCTAGGAGTTCGTTCAATAGAAGGGCGAGGAGCTCTTTACT	520	8.1
P1	CTGCTGGTTCTGGCGAATAGACTAGTGTGATGGTGAATGTTTTCGGCACGAAGGGCGAGGAGCTCTTTAC	520	5.8
P1	CTGCTGGTTCTGGCGAATAGACTAGTTAACTTATCGGCGACTATGCGGGGAAGGGCGAGGAGCTCTTTAC	520	6.4
P1	CTGCTGGTTCTGGCGAATAGACTAGTTGTGATGGCGAATTATAGTTCGATAAGGGCGAGGAGCTCTTTAC	520	4.4
P1	CTGCTGGTTCTGGCGAATAGACTAGTAAACTAGGCCTATCCTATACCTCTAAGGGCGAGGAGCTCTTTAC	518	6.7
P1	CTGCTGGTTCTGGCGAATAGACTAGTATTAATCTACCTCGCGGGAGGGGGAAGGGCGAGGAGCTCTTTAC	518	10.4
P1	CTGCTGGTTCTGGCGAATAGACTAGTGAATCAGTAAGTTGTATCGGTCTTAAGGGCGAGGAGCTCTTTAC	518	4.2
P1	CTGCTGGTTCTGGCGAATAGACTAGTGTACGATCAGCTACGGGCATCAAGAAGGGCGAGGAGCTCTTTAC	518	3.5
P1	CTGCTGGTTCTGGCGAATAGACTAGTTAAAGTTTGGTTTTTCGGTCTGACAAGGGCGAGGAGCTCTTTAC	518	11.2
P1	CTGCTGGTTCTGGCGAATAGACTAGTTATTGCCTTATCACCATGGGTGGGAAGGGCGAGGAGCTCTTTAC	518	13.5
P1	CTGCTGGTTCTGGCGAATAGACTAGTTGTCTCGGTGTGCTCGATTCTATGAAGGGCGAGGAGCTCTTTAC	518	7
P1	CTGCTGGTTCTGGCGAATAGACTAGTTGTTGGGTTTTACGCTGGGGCTCTAAGGGCGAGGAGCTCTTTAC	518	6
P1	CTGCTGGTTCTGGCGAATAGACTAGTATCATTGCCACCGAAGGCCATTTGAAGGGCGAGGAGCTCTTTAC	516	7.9
P1	CTGCTGGTTCTGGCGAATAGACTAGTATGATAGGGGGAAGACGGCAGTATAAGGGCGAGGAGCTCTTTAC	516	1.7
P1	CTGCTGGTTCTGGCGAATAGACTAGTTGACCTCGCGATTGACTACTCCGAAAGGGCGAGGAGCTCTTTAC	516	10
P1	CTGCTGGTTCTGGCGAATAGACTAGTGCCAATTTATCCCTATATTTTATAAAGGGCGAGGAGCTCTTTAC	514	4.1
P1	CTGCTGGTTCTGGCGAATAGACTAGTTTAAATTTCGCTGTCTGCAATTCTAAGGGCGAGGAGCTCTTTAC	514	6.2
P1	CTGCTGGTTCTGGCGAATAGACTATACCTGGTGCATCCTAGTTGGTACCAAGGGCGAGGAGCTCTTTACT	514	9.9
P1	CTGCTGGTTCTGGCGAATAGACTAGTCTGCGTGGGGGACGTCCATCAGGTAAGGGCGAGGAGCTCTTTAC	512	7
P1	CTGCTGGTTCTGGCGAATAGACTAGTGAAAGAGAGCGGCTGCTGCGGTGGAAGGGCGAGGAGCTCTTTAC	512	6.8
P1	CTGCTGGTTCTGGCGAATAGACTAGTGGTGAGACCGTATTAGAGCACTGTAAGGGCGAGGAGCTCTTTAC	512	3
P1	CTGCTGGTTCTGGCGAATAGACTAGTGTAATGAAGAGCGATGATGGGTTTAAGGGCGAGGAGCTCTTTAC	512	1.8
P1	CTGCTGGTTCTGGCGAATAGACTAGTTACGCTTACTCTTGTTGTATGGCAAAGGGCGAGGAGCTCTTTAC	512	6.4
P1	CTGCTGGTTCTGGCGAATAGACTAGTTCGTGTTGGAGATTTGTCATTCGAAAGGGCGAGGAGCTCTTTAC	512	6.3
P1	CTGCTGGTTCTGGCGAATAGACTAGTTGTATTGCGAACGGGGGCTCACTGAAGGGCGAGGAGCTCTTTAC	512	5.5
P1	CTGCTGGTTCTGGCGAATAGACTAGTTTAGTAGTGGCAATGCAACGGTCCAAGGGCGAGGAGCTCTTTAC	512	3.8
P1	CTGCTGGTTCTGGCGAATAGACTAGTTTGTGAATCCGTTCATTTAGGCCTAAGGGCGAGGAGCTCTTTAC	512	6.5
P1	CTGCTGGTTCTGGCGAATAGACTAGTAGCAGCGAATCTTTGACGACAGGAAAGGGCGAGGAGCTCTTTAC	510	4.9
P1	CTGCTGGTTCTGGCGAATAGACTAGTCGCATAGCGATTTTGCCGCAGACGAAGGGCGAGGAGCTCTTTAC	510	8.8
P1	CTGCTGGTTCTGGCGAATAGACTAGTGAGACTAAAGCGATTCAAAAACTGAAGGGCGAGGAGCTCTTTAC	510	4.7
P1	CTGCTGGTTCTGGCGAATAGACTAGTGGCTCATGGCTTCTGTAAGCAAACAAGGGCGAGGAGCTCTTTAC	510	11.6
P1	CTGCTGGTTCTGGCGAATAGACTAGTGTAAACCTAAACGATGATCCTGGCAAGGGCGAGGAGCTCTTTAC	510	8.7
P1	CTGCTGGTTCTGGCGAATAGACTAGTAATAAAATTTATTCAAAGTCTACGAAGGGCGAGGAGCTCTTTAC	508	3.8
P1	CTGCTGGTTCTGGCGAATAGACTAGTACACATGAAGTCTCACTGGGCCTAAAGGGCGAGGAGCTCTTTAC	508	9
P1	CTGCTGGTTCTGGCGAATAGACTAGTACAGCGCGACACCTTCCTATTTGCAAGGGCGAGGAGCTCTTTAC	508	5.9
P1	CTGCTGGTTCTGGCGAATAGACTAGTTGGGTCCGAGACGGCAGCGAGAACAAGGGCGAGGAGCTCTTTAC	508	4.5
P1	CTGCTGGTTCTGGCGAATAGACTAGTTTAGTTGCTACTTAGTATCGAATCAAGGGCGAGGAGCTCTTTAC	508	3.6
P1	CTGCTGGTTCTGGCGAATAGATAGTGTGACGAGGCACTATTCTCTTCATAAGGGCGAGGAGCTCTTTACT	508	6.2
P1	CTGCTGGTTCTGGCGAATAGACTAGTAAAATATATCCAATATAGCCATTGAAGGGCGAGGAGCTCTTTAC	506	4.4
P1	CTGCTGGTTCTGGCGAATAGACTAGTAACCTAGGAGCTTCTTCTTAGCTGAAGGGCGAGGAGCTCTTTAC	506	8.8
P1	CTGCTGGTTCTGGCGAATAGACTAGTACTCGAAGTCAACGGACCGGGTGGAAGGGCGAGGAGCTCTTTAC	506	6.5
P1	CTGCTGGTTCTGGCGAATAGACTAGTATAACGTAAGCGCTTGAGTCGAGTAAGGGCGAGGAGCTCTTTAC	506	6
P1	CTGCTGGTTCTGGCGAATAGACTAGTGGCTTAGGAGGTTCAAGCACGCCTAAGGGCGAGGAGCTCTTTAC	506	9.1
P1	CTGCTGGTTCTGGCGAATAGACTAGTGGTCATGCATTACAACCTGCATATAAGGGCGAGGAGCTCTTTAC	506	4.6
P1	CTGCTGGTTCTGGCGAATAGACTAGTTCGATTGGCAGTCTAAGTTCAATGAAGGGCGAGGAGCTCTTTAC	506	4.7
P1	CTGCTGGTTCTGGCGAATAGACTAGTTGGTGCTAGACAGGAAGTTGTCTGAAGGGCGAGGAGCTCTTTAC	506	8.8
P1	CTGCTGGTTCTGGCGAATAGACTAGTTGTAGTTCGGCTTCGCTGCGGACCAAGGGCGAGGAGCTCTTTAC	506	8.9
P1	CTGCTGGTTCTGGCGAATAGACTAGTCTAGAAAAGTATTGGCCGTAAGGTAAGGGCGAGGAGCTCTTTAC	504	5.3
P1	CTGCTGGTTCTGGCGAATAGACTAGTGCCGAATACTGGAGAAGCTTAATCAAGGGCGAGGAGCTCTTTAC	504	4
P1	CTGCTGGTTCTGGCGAATAGACTAGTGGCTTATCCTGTATTACCTCAGTCAAGGGCGAGGAGCTCTTTAC	504	6.1
P1	CTGCTGGTTCTGGCGAATAGACTAGTTATAAATATTTATATTCTTGGGAAAAGGGCGAGGAGCTCTTTAC	504	3.9
P1	CTGCTGGTTCTGGCGAATAGACTAGTTGAACGCAACCATTACTCACAGGGAAGGGCGAGGAGCTCTTTAC	504	3.4
P1	CTGCTGGTTCTGGCGAATAGACTAGTTGGTTATAAGGAATTACGGGCTCCAAGGGCGAGGAGCTCTTTAC	504	7.2
P1	CTGCTGGTTCTGGCGAATAGACTAGTTTACTTTGATGTGTACGAATATGAAAGGGCGAGGAGCTCTTTAC	504	5.8
P1	CTGCTGGTTCTGGCGAATAGACTAGTTTAGCGTCGAGTATCTAGCATTGCAAGGGCGAGGAGCTCTTTAC	504	5.6
P1	CTGCTGGTTCTGGCGAATAGACTAGTCGAGTAAGTAGCGCATTAATTCCCAAGGGCGAGGAGCTCTTTAC	502	2
P1	CTGCTGGTTCTGGCGAATAGACTAGTGTCTGCGTTGCAGTGCCTAGAAAGAAGGGCGAGGAGCTCTTTAC	502	8.4
P1	CTGCTGGTTCTGGCGAATAGACTAGTTAAGCAATGCTAGATGTCCAGTGTAAGGGCGAGGAGCTCTTTAC	502	7.1
P1	CTGCTGGTTCTGGCGAATAGACTAGTTCATAACCGTCTTAGTGCAACAAAAAGGGCGAGGAGCTCTTTAC	502	4.5
P1	CTGCTGGTTCTGGCGAATAGACTAGTTTACCTGGATTAAAAGCGTCAAGTAAGGGCGAGGAGCTCTTTAC	502	3.2
P1	CTGCTGGTTCTGGCGAATAGACTAGTAGGCTGTTATGATACGAGGCTTGTAAGGGCGAGGAGCTCTTTAC	500	7.2
P1	CTGCTGGTTCTGGCGAATAGACTAGTCCTCCTTTTGTATTTCACACGCTAAAGGGCGAGGAGCTCTTTAC	500	7.8
P1	CTGCTGGTTCTGGCGAATAGACTAGTCGATGGCGAGCTGTTGCATTGGGAAAGGGCGAGGAGCTCTTTAC	500	5
P1	CTGCTGGTTCTGGCGAATAGACTAGTCGGCGATCTGCTGGAGAAGTGTTCAAGGGCGAGGAGCTCTTTAC	500	5.3
P1	CTGCTGGTTCTGGCGAATAGACTAGTTGTTGCGACAGCTCCGGAGAGTCGAAGGGCGAGGAGCTCTTTAC	500	10.3
P1	CTGCTGGTTCTGGCGAATAGACTAGTTTGTAAATAAGGCATTTAGCTGCTAAGGGCGAGGAGCTCTTTAC	500	3.9
P1	CTGCTGGTTCTGGCGAATAGACTAGTCTGTTTGAAATGATGTACCCCAGGAAGGGCGAGGAGCTCTTTAC	498	3.9
P1	CTGCTGGTTCTGGCGAATAGACTAGTCTTACCCTATAGGGGCTGCATGTCAAGGGCGAGGAGCTCTTTAC	498	9.9
P1	CTGCTGGTTCTGGCGAATAGACTAGTGAACTTGCGCATATGATAGGTACCAAGGGCGAGGAGCTCTTTAC	498	7.1
P1	CTGCTGGTTCTGGCGAATAGACTAGTGATATATTGGCGAGTAGGGCTGAAAAGGGCGAGGAGCTCTTTAC	498	3.2
P1	CTGCTGGTTCTGGCGAATAGACTAGTTACATACGGGGGCGAGCGCGCAGAAAGGGCGAGGAGCTCTTTAC	498	6.3
P1	CTGCTGGTTCTGGCGAATAGACTAGTTACCGGCATACGTTATAGGTCATTAAGGGCGAGGAGCTCTTTAC	498	2.8
P1	CTGCTGGTTCTGGCGAATAGACTAGTTGTTCGGATTCCCAGTTTGTTAAGAAGGGCGAGGAGCTCTTTAC	498	5.1
P1	CTGCTGGTTCTGGCGAATAGACTAGTACTGTTGTATTTTTTCCGGGCGGGAAGGGCGAGGAGCTCTTTAC	496	6.6
P1	CTGCTGGTTCTGGCGAATAGACTAGTGAACTAAAGGTTGAGTGGCGTTTGAAGGGCGAGGAGCTCTTTAC	496	2.8
P1	CTGCTGGTTCTGGCGAATAGACTAGTGCTTGGAAATCTCTAACGTGTCATAAGGGCGAGGAGCTCTTTAC	496	4.7
P1	CTGCTGGTTCTGGCGAATAGACTAGTTGATGAGATCCCCGACGAAGTCGGAAGGGCGAGGAGCTCTTTAC	496	7
P1	CTGCTGGTTCTGGCGAATAGACTAGTTGCATTACCGAGGCGGTCCTGAGAAAGGGCGAGGAGCTCTTTAC	496	6.9
P1	CTGCTGGTTCTGGCGAATAGACTAGTATTCTTTTAAACCCAGATATTTCCAAGGGCGAGGAGCTCTTTAC	494	4.9
P1	CTGCTGGTTCTGGCGAATAGACTAGTCCGCTCGGCAGACTGTCGGGCTAGAAGGGCGAGGAGCTCTTTAC	494	11
P1	CTGCTGGTTCTGGCGAATAGACTAGTCGTCAGCTTTCGACTACTTACATTAAGGGCGAGGAGCTCTTTAC	494	6.4
P1	CTGCTGGTTCTGGCGAATAGACTAGTGAGCAAGCCGAAACGTGTCCCCGGAAGGGCGAGGAGCTCTTTAC	494	7.2
P1	CTGCTGGTTCTGGCGAATAGACTAGTTAAAAAAACAGGAATGCTGGTTAGAAGGGCGAGGAGCTCTTTAC	494	3.1
P1	CTGCTGGTTCTGGCGAATAGACTAGTTCGGGGTAGGTAGTCTCGTTTACAAGGGCGAGGAGCTCTTTACT	494	9.1
P1	CTGCTGGTTCTGGCGAATAGACTAGTCGTTCGAGGGTCAAGAACAATGCTAAGGGCGAGGAGCTCTTTAC	492	5.7
P1	CTGCTGGTTCTGGCGAATAGACTAGTTCTTGCCACGGCTCACAAACTAGAAAGGGCGAGGAGCTCTTTAC	492	9.2
P1	CTGCTGGTTCTGGCGAATAGACTAGTTTACGACGCGGAAGCAGGCAATAAAAGGGCGAGGAGCTCTTTAC	492	2.2
P1	CTGCTGGTTCTGGCGAATAGACTAGTACCCGCATCTGGCTCACGCAGATCAAGGGCGAGGAGCTCTTTAC	490	10
P1	CTGCTGGTTCTGGCGAATAGACTAGTAGGGTCGACATTGGTAGACAATGGAAGGGCGAGGAGCTCTTTAC	490	7.4
P1	CTGCTGGTTCTGGCGAATAGACTAGTCAGGCCACTAAATTGGCCTCTTGCAAGGGCGAGGAGCTCTTTAC	490	14.6
P1	CTGCTGGTTCTGGCGAATAGACTAGTCGTCTCCTTCGCCGACATTAGTTAAAGGGCGAGGAGCTCTTTAC	490	13.6
P1	CTGCTGGTTCTGGCGAATAGACTAGTGCGCTATTTTTAATACAAGCTTATAAGGGCGAGGAGCTCTTTAC	490	2.7
P1	CTGCTGGTTCTGGCGAATAGACTAGTTTAACATTTCATGCCATTTTGGACAAGGGCGAGGAGCTCTTTAC	490	5.7
P1	CTGCTGGTTCTGGCGAATAGACTATGACACTTCGGCAAGGGGAGTGCCGAAGGGCGAGGAGCTCTTTACT	490	14.5
P1	CTGCTGGTTCTGGCGAATAGACTAGTGTCAGAACGAGACCGGACTAGTTTAAGGGCGAGGAGCTCTTTAC	488	3.7
P1	CTGCTGGTTCTGGCGAATAGACTAGTGTTGGTCGCTGGGTCAGGCTTATAAAGGGCGAGGAGCTCTTTAC	488	5.3
P1	CTGCTGGTTCTGGCGAATAGACTAGTTGCCTTACGTAGCTTTATAGCCCAAAGGGCGAGGAGCTCTTTAC	488	9.9
P1	CTGCTGGTTCTGGCGAATAGACTAGTTTGAAGGTGTGCTTATTCAATACCAAGGGCGAGGAGCTCTTTAC	488	4.5
P1	CTGCTGGTTCTGGCGAATAGACTAGTTTGTTTAATTTAGTCTGGCCATTGAAGGGCGAGGAGCTCTTTAC	488	7.4
P1	CTGCTGGTTCTGGCGAATAGACTAGTACGTCATTTACAATCCTGCTTGGCAAGGGCGAGGAGCTCTTTAC	486	7.6
P1	CTGCTGGTTCTGGCGAATAGACTAGTCCATCTCTACGATATGGCGATGGAAAGGGCGAGGAGCTCTTTAC	486	7.5
P1	CTGCTGGTTCTGGCGAATAGACTAGTGCGTAACGATACCCGTGGGCCCTGAAGGGCGAGGAGCTCTTTAC	486	9
P1	CTGCTGGTTCTGGCGAATAGACTAGTTCGAGGCGATAATTTTCGCCATTTAAGGGCGAGGAGCTCTTTAC	486	9.6
P1	CTGCTGGTTCTGGCGAATAGACTAGTTTAGCGTGTCTAAGTAACGGTGGTAAGGGCGAGGAGCTCTTTAC	486	2.8
P1	CTGCTGGTTCTGGCGAATAGACTAGTAAAAGAGCATTGAAGGCATCAAGAAAGGGCGAGGAGCTCTTTAC	484	1.1
P1	CTGCTGGTTCTGGCGAATAGACTAGTATTATGAGGGGTCATTGGTTACAGAAGGGCGAGGAGCTCTTTAC	484	2.3
P1	CTGCTGGTTCTGGCGAATAGACTAGTCACTAGGTACCTAGATGCGCGGCCAAGGGCGAGGAGCTCTTTAC	484	6.5
P1	CTGCTGGTTCTGGCGAATAGACTAGTCAGACGTCGTGTTTGGTCGAGAGAAAGGGCGAGGAGCTCTTTAC	484	7.3
P1	CTGCTGGTTCTGGCGAATAGACTAGTCGTCAAGATTCACTCTATCATGTGAAGGGCGAGGAGCTCTTTAC	484	7.2
P1	CTGCTGGTTCTGGCGAATAGACTAGTGGGGTGTTGGCATCAAGGTGTTCGAAGGGCGAGGAGCTCTTTAC	484	5.2
P1	CTGCTGGTTCTGGCGAATAGACTAGTTACGCAAGGATTACGTGGGGTAGTAAGGGCGAGGAGCTCTTTAC	484	7.7
P1	CTGCTGGTTCTGGCGAATAGACTAGTTCATCAAGGTTGGAGACCTGCAGGAAGGGCGAGGAGCTCTTTAC	484	4.5
P1	CTGCTGGTTCTGGCGAATAGACTAGTAGCAGGTTCAAGCACGCTCCCCGGAAGGGCGAGGAGCTCTTTAC	482	11.3
P1	CTGCTGGTTCTGGCGAATAGACTAGTCAGTACATGTGTTACCCGCGTAGAAAGGGCGAGGAGCTCTTTAC	482	6.5
P1	CTGCTGGTTCTGGCGAATAGACTAGTCTACATCATGACACACGCAACTGTAAGGGCGAGGAGCTCTTTAC	482	2
P1	CTGCTGGTTCTGGCGAATAGACTAGTGACAGCAGAATCTAGGCGGTACTTAAGGGCGAGGAGCTCTTTAC	482	3.9
P1	CTGCTGGTTCTGGCGAATAGACTAGTGAGCCATTAAGAACTCTTTCCAAGAAGGGCGAGGAGCTCTTTAC	482	6.6
P1	CTGCTGGTTCTGGCGAATAGACTAGTGTCACAGCCATATGCTTATGGAATAAGGGCGAGGAGCTCTTTAC	482	7
P1	CTGCTGGTTCTGGCGAATAGACTAGTGTTCCGTAGAAAACCGGGCTTAAGAAGGGCGAGGAGCTCTTTAC	482	5.7
P1	CTGCTGGTTCTGGCGAATAGACTAGTTTATTGATAAATTTGGAGTGTCGAAAGGGCGAGGAGCTCTTTAC	482	2.4
P1	CTGCTGGTTCTGGCGAATAGACTAGTTTTATGTAGGCCATAATGTCTTTTAAGGGCGAGGAGCTCTTTAC	482	4.4
P1	CTGCTGGTTCTGGCGAATAGACTAGTCCCGGCAATAGTTGATAAGAAAACAAGGGCGAGGAGCTCTTTAC	480	6.3
P1	CTGCTGGTTCTGGCGAATAGACTAGTCCTGCAATCGCTTTTCGCTAGTTCAAGGGCGAGGAGCTCTTTAC	480	13.6
P1	CTGCTGGTTCTGGCGAATAGACTAGTCTAGATCCTCATCAGGCGATCGCGAAGGGCGAGGAGCTCTTTAC	480	9.4
P1	CTGCTGGTTCTGGCGAATAGACTAGTGTGTTTCATGGTTTTTCTTCCTAAAAGGGCGAGGAGCTCTTTAC	480	7.9
P1	CTGCTGGTTCTGGCGAATAGACTAGTTACGTGGAGGGCAGAGGTCCGTACAAGGGCGAGGAGCTCTTTAC	480	5.9
P1	CTGCTGGTTCTGGCGAATAGACTAGTTCTTCGTGAGACATAGCTGGTATTAAGGGCGAGGAGCTCTTTAC	480	7.6
P1	CTGCTGGTTCTGGCGAATAGACTAGTTTAGGTATTATAAGGCGCAACAGCAAGGGCGAGGAGCTCTTTAC	480	3.2
P1	CTGCTGGTTCTGGCGAATAGACTAGTACGACACCCTCTGGGGCGATTTTTAAGGGCGAGGAGCTCTTTAC	478	5.1
P1	CTGCTGGTTCTGGCGAATAGACTAGTAGACTACTTATCGACGGAAGACGGAAGGGCGAGGAGCTCTTTAC	478	3.2
P1	CTGCTGGTTCTGGCGAATAGACTAGTGGTCACTGCATGCGACTAGTAGATAAGGGCGAGGAGCTCTTTAC	478	5.2
P1	CTGCTGGTTCTGGCGAATAGACTAGTTAGTATGTTAGTTTAGTATCGACCAAGGCGAGGAGCTCTTTACT	478	2.1
P1	CTGCTGGTTCTGGCGAATAGACTAGTTTCCAAATCGGTTGTTTGAACTAAAAGGGCGAGGAGCTCTTTAC	478	5.2
P1	CTGCTGGTTCTGGCGAATAGACTAGTTTTGCGCAAGCTATTGCGTGCTTTAAGGGCGAGGAGCTCTTTAC	478	9.5
P1	CTGCTGGTTCTGGCGAATAGACTAGAAAGATAGGATATTTACGAAGTTAAAGGGCGAGGAGCTCTTTACT	476	2
P1	CTGCTGGTTCTGGCGAATAGACTAGTCTCGAATAGTATCCTAAGGATCTAAAGGGCGAGGAGCTCTTTAC	476	7.8
P1	CTGCTGGTTCTGGCGAATAGACTAGTCTTATGTTTTCATGATGTAATCAAAAGGGCGAGGAGCTCTTTAC	476	4.2
P1	CTGCTGGTTCTGGCGAATAGACTAGTGGACTGAATTGTGGGTGGGGACGAAAGGGCGAGGAGCTCTTTAC	476	1.9
P1	CTGCTGGTTCTGGCGAATAGACTAGTGTAGGTGTACTATTGGTAAACATTAAGGGCGAGGAGCTCTTTAC	476	1.4
P1	CTGCTGGTTCTGGCGAATAGACTAGTGTGGGGACCATGAGGACGGTTAACAAGGGCGAGGAGCTCTTTAC	476	4.8
P1	CTGCTGGTTCTGGCGAATAGACTAGTGTTTCCTATGGTTGTTTAACTTGAAAGGGCGAGGAGCTCTTTAC	476	6.2
P1	CTGCTGGTTCTGGCGAATAGACTAGTTTAGAACTTATACAAGGCGAGAGCAAGGGCGAGGAGCTCTTTAC	476	2.6
P1	CTGCTGGTTCTGGCGAATAGACTAGTAACCCCACCGCGTCAGATGAGGGGAAGGGCGAGGAGCTCTTTAC	474	8.9
P1	CTGCTGGTTCTGGCGAATAGACTAGTTCTTGGGTCCGTCGTTAACAGGAGAAGGGCGAGGAGCTCTTTAC	474	7.8
P1	CTGCTGGTTCTGGCGAATAGACTAGTTTAATCAGCCGCAATATCGCGTGTAAGGGCGAGGAGCTCTTTAC	474	6.4
P1	CTGCTGGTTCTGGCGAATAGACTAGTAAGGGGCCTAGTAAAGCCTTTGGGAAGGGCGAGGAGCTCTTTAC	472	6.2
P1	CTGCTGGTTCTGGCGAATAGACTAGTAGGGGTTTATGTGGATCCCGCTGAAAGGGCGAGGAGCTCTTTAC	472	9.8
P1	CTGCTGGTTCTGGCGAATAGACTAGTGGGCAGTCATGCTTTCTGGCCATGAAGGGCGAGGAGCTCTTTAC	472	12.9
P1	CTGCTGGTTCTGGCGAATAGACTAGTTCCTGGGTTCCCTATAATGTTGGTAAGGGCGAGGAGCTCTTTAC	472	8.8
P1	CTGCTGGTTCTGGCGAATAGACTAGTTCGAGAGGGCTCTTGAGTGTCGCGAAGGGCGAGGAGCTCTTTAC	472	10.7
P1	CTGCTGGTTCTGGCGAATAGACTAGTTGATCACGGGGATCAAGGGGCTGAAAGGGCGAGGAGCTCTTTAC	472	6.5
P1	CTGCTGGTTCTGGCGAATAGACTAGTTTAGAAGTTCGTTTGTTCATGTATAAGGGCGAGGAGCTCTTTAC	472	7.8
P1	CTGCTGGTTCTGGCGAATAGACTAGTTTTATTCTTTATATTCTCTAGGGCAAGGGCGAGGAGCTCTTTAC	472	3.9
P1	CTGCTGGTTCTGGCGAATAGACTAGTAGCGATCGACTGGTTTCGTTTATGAAGGGCGAGGAGCTCTTTAC	470	5.2
P1	CTGCTGGTTCTGGCGAATAGACTAGTGGAGACACTTGATTATGGTTTAGTAAGGGCGAGGAGCTCTTTAC	470	2.5
P1	CTGCTGGTTCTGGCGAATAGACTAGTGGTCGGGGGCATGTGCCTTGATCCAAGGGCGAGGAGCTCTTTAC	470	9.6
P1	CTGCTGGTTCTGGCGAATAGACTAGTTGAGTTGAAAGTATTGCTGATGAAAGGGCGAGGAGCTCTTTACT	470	4.5
P1	CTGCTGGTTCTGGCGAATAGACTAGTAAGTTTTATCCCCGCTATCGTAGAAAGGGCGAGGAGCTCTTTAC	468	7.6
P1	CTGCTGGTTCTGGCGAATAGACTAGTACAAAGCCGTTTAGGGGTGTACGTAAGGGCGAGGAGCTCTTTAC	468	7.7
P1	CTGCTGGTTCTGGCGAATAGACTAGTCAGTAGATTTCACGGCTGTACCTGAAGGGCGAGGAGCTCTTTAC	468	4.3
P1	CTGCTGGTTCTGGCGAATAGACTAGTGCATTATATGGAATGGGAGTCGGTAAGGGCGAGGAGCTCTTTAC	468	3.3
P1	CTGCTGGTTCTGGCGAATAGACTAGTGCGAGTCTATAATTCCACTGCAAGAAGGGCGAGGAGCTCTTTAC	468	3.6
P1	CTGCTGGTTCTGGCGAATAGACTAGTGGATCCTGAATCGGGGTGCTTAGAAAGGGCGAGGAGCTCTTTAC	468	7.3
P1	CTGCTGGTTCTGGCGAATAGACTAGTTCAATTATGCTTAGCTCGCGAGGGAAGGGCGAGGAGCTCTTTAC	468	9.8
P1	CTGCTGGTTCTGGCGAATAGACTAGTTTCTAAAGTTCCGCTGTAGGTTCCAAGGGCGAGGAGCTCTTTAC	468	7.4
P1	CTGCTGGTTCTGGCGAATAGACTAGTATCGGCGTGATTAGAATCACGTTAAAGGGCGAGGAGCTCTTTAC	466	8.1
P1	CTGCTGGTTCTGGCGAATAGACTAGTCTTCCGGCTTATTTTGGGTCATTGAAGGGCGAGGAGCTCTTTAC	466	6.1
P1	CTGCTGGTTCTGGCGAATAGACTAGTGCTCTGTAACAATAGGCCGGCTTAAAGGGCGAGGAGCTCTTTAC	466	8.3
P1	CTGCTGGTTCTGGCGAATAGACTAGTGTCGTACGTTGAAGTTCGGCGCTGAAGGGCGAGGAGCTCTTTAC	466	9.4
P1	CTGCTGGTTCTGGCGAATAGACTAGTGTCTCCTCTAAATATTCTGCACTAAAGGGCGAGGAGCTCTTTAC	466	7.2
P1	CTGCTGGTTCTGGCGAATAGACTAGTTCATTGGACTTCAGCACCCTGTGGAAGGGCGAGGAGCTCTTTAC	466	8.8
P1	CTGCTGGTTCTGGCGAATAGACTAGTTTACAAGAAGCGTTAAACTTGAAGAAGGGCGAGGAGCTCTTTAC	466	2.2
P1	CTGCTGGTTCTGGCGAATAGACTAGTAAGCGTAACATCAGGTGTACTACGAAGGGCGAGGAGCTCTTTAC	464	3.2
P1	CTGCTGGTTCTGGCGAATAGACTAGTCATCTAATTTGCCCGTAACGGTAGAAGGGCGAGGAGCTCTTTAC	464	9
P1	CTGCTGGTTCTGGCGAATAGACTAGTCGTTGACTTTATGCGATTGTCCGGAAGGGCGAGGAGCTCTTTAC	464	9
P1	CTGCTGGTTCTGGCGAATAGACTAGTGGATTATGAGAAGCGCATAGGACGAAGGGCGAGGAGCTCTTTAC	464	2.5
P1	CTGCTGGTTCTGGCGAATAGACTAGTGTTAACACAGGGAATGGCGTCCTAAAGGGCGAGGAGCTCTTTAC	464	6.4
P1	CTGCTGGTTCTGGCGAATAGACTAGTGTTTTGGTCATCGAACGTTGGCCTAAGGGCGAGGAGCTCTTTAC	464	7.6
P1	CTGCTGGTTCTGGCGAATAGACTAGTTACAGGTGTCATTGTTCAAAAAGGAAGGGCGAGGAGCTCTTTAC	464	3.8
P1	CTGCTGGTTCTGGCGAATAGACTAGTTCATTATCTCTTAGGTCGAGATGCAAGGGCGAGGAGCTCTTTAC	464	5.7
P1	CTGCTGGTTCTGGCGAATAGACTAGTACATTGGTCCTAAGCTTACGACTTAAGGGCGAGGAGCTCTTTAC	462	7.4
P1	CTGCTGGTTCTGGCGAATAGACTAGTAGGAGTCTATGGATTAATTTCGTCAAGGGCGAGGAGCTCTTTAC	462	4.9
P1	CTGCTGGTTCTGGCGAATAGACTAGTCTATGCAGGCCTCGGCGGTCATATAAGGGCGAGGAGCTCTTTAC	462	9.6
P1	CTGCTGGTTCTGGCGAATAGACTAGTGAAATAACGGTAGCGTGGAGCAGGAAGGGCGAGGAGCTCTTTAC	462	2
P1	CTGCTGGTTCTGGCGAATAGACTAGTTGACAAAGGCCGGGCGAGATGATTAAGGGCGAGGAGCTCTTTAC	462	3.7
P1	CTGCTGGTTCTGGCGAATAGACTAGTTTAGTGCATTTCTGATGTATTCTGAAGGGCGAGGAGCTCTTTAC	462	5.3
P1	CTGCTGGTTCTGGCGAATAGACTATATCAGTTTATTATTATTTTGGCGAAAGGGCGAGGAGCTCTTTACT	462	4.5
P1	CTGCTGGTTCTGGCGAATAGACTAGTACCACCGTTTCACACATCCGAGCGAAGGGCGAGGAGCTCTTTAC	460	6.8
P1	CTGCTGGTTCTGGCGAATAGACTAGTCGCACACGTAGTGTACTTCGGTGGAAGGGCGAGGAGCTCTTTAC	460	8.3
P1	CTGCTGGTTCTGGCGAATAGACTAGTCTGTACATGATTATATCTAGGTTGAAGGGCGAGGAGCTCTTTAC	460	3.2
P1	CTGCTGGTTCTGGCGAATAGACTAGTGGCGATGAGATAGTGGTTGTGGCGAAGGGCGAGGAGCTCTTTAC	460	4.9
P1	CTGCTGGTTCTGGCGAATAGACTAGTTAGCTACTGTTGCTCTAGACCATCAAGGGCGAGGAGCTCTTTAC	460	10.3
P1	CTGCTGGTTCTGGCGAATAGACTAGTTGCGTTTCATCAGTAGTGTTAACCAAGGGCGAGGAGCTCTTTAC	460	4.7
P1	CTGCTGGTTCTGGCGAATAGACTAGTTGTCGTACGGCCGGGTTGAAGTCGAAGGGCGAGGAGCTCTTTAC	460	6.9
P1	CTGCTGGTTCTGGCGAATAGACTAGTACTGTCTCAGAGCAGGGTTCCGCTAAGGGCGAGGAGCTCTTTAC	458	8.8
P1	CTGCTGGTTCTGGCGAATAGACTAGTAGCCGGAATGGGGTGTCCTGTCCTAAGGGCGAGGAGCTCTTTAC	458	10.5
P1	CTGCTGGTTCTGGCGAATAGACTAGTAGGCTTCGGGGATTTGGCTATACAAAGGGCGAGGAGCTCTTTAC	458	8.4
P1	CTGCTGGTTCTGGCGAATAGACTAGTCGCGATGTGGTTGACTTAAGTTCAAAGGGCGAGGAGCTCTTTAC	458	3.7
P1	CTGCTGGTTCTGGCGAATAGACTAGTCTAATTATACTGGTGTACAGAACTAAGGGCGAGGAGCTCTTTAC	458	2.3
P1	CTGCTGGTTCTGGCGAATAGACTAGTCTAGTGTTGGCAGTTTGGAAGCAAAAGGGCGAGGAGCTCTTTAC	458	6
P1	CTGCTGGTTCTGGCGAATAGACTAGTCTTGATCGGATATGGAGGTAGAATAAGGGCGAGGAGCTCTTTAC	458	1.6
P1	CTGCTGGTTCTGGCGAATAGACTAGTGAAGCTTGGAGGATATCGGTTAGGAAGGGCGAGGAGCTCTTTAC	458	3.7
P1	CTGCTGGTTCTGGCGAATAGACTAGTGAGTTTGCTCCCTGGGTAATTTCCAAGGGCGAGGAGCTCTTTAC	458	10.8
P1	CTGCTGGTTCTGGCGAATAGACTAGTGATTATGGTACTCTATACGCTTCGAAGGGCGAGGAGCTCTTTAC	458	7.7
P1	CTGCTGGTTCTGGCGAATAGACTAGTTATTCGTATCCAAAGTCGGCGGCGAAGGGCGAGGAGCTCTTTAC	458	5.6
P1	CTGCTGGTTCTGGCGAATAGACTAGTTCCGGGTCCATTTGAGGGGCTGGTAAGGGCGAGGAGCTCTTTAC	458	9.8
P1	CTGCTGGTTCTGGCGAATAGACTAGTTCTGTATTAACGCTTACGTGTTTTAAGGGCGAGGAGCTCTTTAC	458	5.5
P1	CTGCTGGTTCTGGCGAATAGACTAGTCTGTGCAAGTGATTACTACCTTTCAAGGGCGAGGAGCTCTTTAC	456	4.2
P1	CTGCTGGTTCTGGCGAATAGACTAGTGCAGCGAGAGGGCTGTAATCTTTCAAGGGCGAGGAGCTCTTTAC	456	8.1
P1	CTGCTGGTTCTGGCGAATAGACTAGTTCAATTACCGAGGTCTTCGACCATAAGGGCGAGGAGCTCTTTAC	456	10.2
P1	CTGCTGGTTCTGGCGAATAGACTAGTTGGAGTGTTGAACTGGTTTCGATGAAGGGCGAGGAGCTCTTTAC	456	2.8
P1	CTGCTGGTTCTGGCGAATAGACTAGTATGTGGGTCCCTTTAATTCTTCCCAAGGGCGAGGAGCTCTTTAC	454	5.6
P1	CTGCTGGTTCTGGCGAATAGACTAGTCGCCATGGTCTATACTAGGGGTCGAAGGGCGAGGAGCTCTTTAC	454	7.5
P1	CTGCTGGTTCTGGCGAATAGACTAGTGGACATTGTTGCAGGACAAGCCGGAAGGGCGAGGAGCTCTTTAC	454	7.1
P1	CTGCTGGTTCTGGCGAATAGACTAGTTGAGTAAAATAGATTGTGCGTAGCAAGGGCGAGGAGCTCTTTAC	454	3.2
P1	CTGCTGGTTCTGGCGAATAGACTAGTTGGGTTTAGCAATGGTGCTAGCAAAAGGGCGAGGAGCTCTTTAC	454	4.9
P1	CTGCTGGTTCTGGCGAATAGACTAGTTGTGCTTACTCAGTATGGTCATGTAAGGGCGAGGAGCTCTTTAC	454	7.4
P1	CTGCTGGTTCTGGCGAATAGACTAGTTTATGGAAAGGAATAAGTCGCCGTAAGGGCGAGGAGCTCTTTAC	454	8.5
P1	CTGCTGGTTCTGGCGAATAGACTAGTAAAATTCTATGGAAATAATTTTGTAAGGGCGAGGAGCTCTTTAC	452	1.3
P1	CTGCTGGTTCTGGCGAATAGACTAGTAACTGGTTTTATCGGGTTTGAACAAAGGGCGAGGAGCTCTTTAC	452	2.9
P1	CTGCTGGTTCTGGCGAATAGACTAGTAGGTCACAGGCCGGAATGTAACCGAAGGGCGAGGAGCTCTTTAC	452	6
P1	CTGCTGGTTCTGGCGAATAGACTAGTCGAAGGAAACTCGTGATCGCGCCGAAGGGCGGAGGAGCTCTTTA	452	8.7
P1	CTGCTGGTTCTGGCGAATAGACTAGTGATCTATATGGTGTTTAGGAGCATAAGGGCGAGGAGCTCTTTAC	452	3.8
P1	CTGCTGGTTCTGGCGAATAGACTAGTGGCCAGTTATTAAGATTAACGCGTAAGGGCGAGGAGCTCTTTAC	452	3.9
P1	CTGCTGGTTCTGGCGAATAGACTAGTGTAGGGAAACGTCGAAGTCTTATCAAGGGCGAGGAGCTCTTTAC	452	4.3
P1	CTGCTGGTTCTGGCGAATAGACTAGTTCTTGATCTTCGTTGTAGTCCGCAAAGGGCGAGGAGCTCTTTAC	452	8
P1	CTGCTGGTTCTGGCGAATAGACTAGTTTATGCGGACTGTATTGTCGACGTAAGGGCGAGGAGCTCTTTAC	452	7
P1	CTGCTGGTTCTGGCGAATAGACTAGTTTTTTGTGCTTAATAGTGTATGAGAAGGGCGAGGAGCTCTTTAC	452	6.3
P1	CTGCTGGTTCTGGCGAATAGACTAGTAATCTTATTATACACCTTGACCGTAAGGGCGAGGAGCTCTTTAC	450	8.8
P1	CTGCTGGTTCTGGCGAATAGACTAGTAATTGGAAATGTCAAGTACCTGCAAAGGGCGAGGAGCTCTTTAC	450	3.9
P1	CTGCTGGTTCTGGCGAATAGACTAGTACGGGAGAGGTTAGTTCATGGTTTAAGGGCGAGGAGCTCTTTAC	450	3.5
P1	CTGCTGGTTCTGGCGAATAGACTAGTATAATATCCGCCTCATCGGCCTTTAAGGGCGAGGAGCTCTTTAC	450	10.6
P1	CTGCTGGTTCTGGCGAATAGACTAGTCGGGTCAATTCAGCCAAATTGCCCAAGGGCGAGGAGCTCTTTAC	450	7.8
P1	CTGCTGGTTCTGGCGAATAGACTAGTCGTCTGGGCCGCCCTGGTTAACACAAGGGCGAGGAGCTCTTTAC	450	11.5
P1	CTGCTGGTTCTGGCGAATAGACTAGTCGTTAGGTTTATATACTAAGAATGAAGGGCGAGGAGCTCTTTAC	450	1.4
P1	CTGCTGGTTCTGGCGAATAGACTAGTGATAAGGGGAACACTGGAGGTCTTAAGGGCGAGGAGCTCTTTAC	450	2.4
P1	CTGCTGGTTCTGGCGAATAGACTAGTGTATTCTTGGAGTCGGTTCCATTCAAGGGCGAGGAGCTCTTTAC	450	4.7
P1	CTGCTGGTTCTGGCGAATAGACTAGTTTAGGAACACAAGATTTTCGCTGTAAGGGCGAGGAGCTCTTTAC	450	8.4
P1	CTGCTGGTTCTGGCGAATAGACTAGTATGCGTGGTAGCGGCTGCTGTTCCAAGGGCGAGGGAGCTCTTTA	448	7.1
P1	CTGCTGGTTCTGGCGAATAGACTAGTCCCAACTGAAGATCTGCCTGGTCCAAGGGCGAGGAGCTCTTTAC	448	8.8
P1	CTGCTGGTTCTGGCGAATAGACTAGTGACAGGTTCTCGGGTAACCAGACGAAGGGCGAGGAGCTCTTTAC	448	6.5
P1	CTGCTGGTTCTGGCGAATAGACTAGTAAAATCAGCAAACAGGCCCTGAAAAAGGGCGAGGAGCTCTTTAC	446	10.4
P1	CTGCTGGTTCTGGCGAATAGACTAGTCGGAGCACGACAGTGAGTCCATTGAAGGGCGAGGAGCTCTTTAC	446	7.1
P1	CTGCTGGTTCTGGCGAATAGACTAGTCTAATTATGCAGGTACGGCGTTTCAAGGGCGAGGAGCTCTTTAC	446	3.2
P1	CTGCTGGTTCTGGCGAATAGACTAGTCTTGAGAGACTTTCCTTTGCGTCGAAGGGCGAGGAGCTCTTTAC	446	8.1
P1	CTGCTGGTTCTGGCGAATAGACTAGTGCAATGTTCAGCTTACGCCGTGCGAAGGGCGAGGAGCTCTTTAC	446	11.5
P1	CTGCTGGTTCTGGCGAATAGACTAGTGCACGACGAAGATACGGTATGCATAAGGGCGAGGAGCTCTTTAC	446	3.6
P1	CTGCTGGTTCTGGCGAATAGACTAGTGGGGAAAGTGCCGCTTTAAGAAGGAAGGGCGAGGAGCTCTTTAC	446	7.4
P1	CTGCTGGTTCTGGCGAATAGACTAGTTAGCTAAAATCTTATATGGGAATCAAGGGCGAGGAGCTCTTTAC	446	2.3
P1	CTGCTGGTTCTGGCGAATAGACTAGTCGTCGCTGGCTAATACCGCGTTGCAAGGGCGAGGAGCTCTTTAC	444	8.6
P1	CTGCTGGTTCTGGCGAATAGACTAGTGAGTCGACAAAGCATTGGCCGCACAAGGGCGAGGAGCTCTTTAC	444	6.8
P1	CTGCTGGTTCTGGCGAATAGACTAGTGATCCAGATAGGCTGTAACTATCAAAGGGCGAGGAGCTCTTTAC	444	6.3
P1	CTGCTGGTTCTGGCGAATAGACTAGTGATTTATGCTTACTCTAGTGCGGCAAGGGCGAGGAGCTCTTTAC	444	6.8
P1	CTGCTGGTTCTGGCGAATAGACTAGTGTGTTTCGTGAACGTAGGAACTGCAAGGGCGAGGAGCTCTTTAC	444	7.2
P1	CTGCTGGTTCTGGCGAATAGACTAGTGTTATGTCGCTGTCTTGTTCGCAAAAGGGCGAGGAGCTCTTTAC	444	11
P1	CTGCTGGTTCTGGCGAATAGACTAGTCCGTGCATGCCTTGTGTCGACTGTAAGGGCGAGGAGCTCTTTAC	442	7.2
P1	CTGCTGGTTCTGGCGAATAGACTAGTCTGATTCAAGCGGACGGGCACTGGAAGGGCGAGGAGCTCTTTAC	442	3.8
P1	CTGCTGGTTCTGGCGAATAGACTAGTCTTGTTACAAGATCATAAGTAGAGAAGGGCGAGGAGCTCTTTAC	442	3.7
P1	CTGCTGGTTCTGGCGAATAGACTAGTGCGAGTTCAATGGTAAACGGATAAAAGGGCGAGGAGCTCTTTAC	442	1.5
P1	CTGCTGGTTCTGGCGAATAGACTAGTTTATATATGATGGTAGCTAACATAAAGGGCGAGGAGCTCTTTAC	442	1.3
P1	CTGCTGGTTCTGGCGAATAGACTAGTACACGGGCAGTTATAGGGTTATGCAAGGGCGAGGAGCTCTTTAC	440	2.3
P1	CTGCTGGTTCTGGCGAATAGACTAGTAGGTGACGCAACTATGTATCGGCTAAGGGCGAGGAGCTCTTTAC	440	4.9
P1	CTGCTGGTTCTGGCGAATAGACTAGTATACGAGCGGTCCTATCCGGTAATAAGGGCGAGGAGCTCTTTAC	440	8.5
P1	CTGCTGGTTCTGGCGAATAGACTAGTCGCAGTTCGTAGTAACAGCTAACGAAGGGCGAGGAGCTCTTTAC	440	11.2
P1	CTGCTGGTTCTGGCGAATAGACTAGTCTCGGCTGTATTTTTGAGGGATTGAAGGGCGAGGAGCTCTTTAC	440	7.1
P1	CTGCTGGTTCTGGCGAATAGACTAGTGATTCGTCAAGTCAATACTGAAGTAAGGGCGAGGAGCTCTTTAC	440	6
P1	CTGCTGGTTCTGGCGAATAGACTAGTGCTTAGCGTGACTTGTAGGATGAGAAGGGCGAGGAGCTCTTTAC	440	7.6
P1	CTGCTGGTTCTGGCGAATAGACTAGTGTGTCACACGGGGCGATGAATGCCAAGGGCGAGGAGCTCTTTAC	440	6.2
P1	CTGCTGGTTCTGGCGAATAGACTAGTTGGCTCTTTCTCCTAGGATTTTAAAAGGGCGAGGAGCTCTTTAC	440	10.8
P1	CTGCTGGTTCTGGCGAATAGACTAGTTGGGGAGAAATGAGTGGGCTACACAAGGGCGAGGAGCTCTTTAC	440	2.6
P1	CTGCTGGTTCTGGCGAATAGACTAGTAACGGTTTTCGGCGAAGGGAGCGGAAGGGCGAGGAGCTCTTTAC	438	10.4
P1	CTGCTGGTTCTGGCGAATAGACTAGTCGTTCACAGAGATGGAATGTCTGCAAGGGCGAGGAGCTCTTTAC	438	8.2
P1	CTGCTGGTTCTGGCGAATAGACTAGTGGCACGTTTATACAGATTTTTTATAAGGGCGAGGAGCTCTTTAC	438	2.1
P1	CTGCTGGTTCTGGCGAATAGACTAGTTAGGCTGTGGACCCCTTACTAATCAAGGGCGAGGAGCTCTTTAC	438	7.7
P1	CTGCTGGTTCTGGCGAATAGACTAGTTCCGCTTAACAATTCCGACCGTTCAAGGGCGAGGAGCTCTTTAC	438	5.4
P1	CTGCTGGTTCTGGCGAATAGACTAGTTGACTGCGCGATAAAACCCCGTGCAAGGGCGAGGAGCTCTTTAC	438	7.4
P1	CTGCTGGTTCTGGCGAATAGACTAGTTTATAGATTGAAGTGAAGGCTAGGAAGGGCGAGGAGCTCTTTAC	438	2.3
P1	CTGCTGGTTCTGGCGAATAGACTAGTATACCTTGGAGCAGATCAGCTATGAAGGGCGAGGAGCTCTTTAC	436	7.7
P1	CTGCTGGTTCTGGCGAATAGACTAGTATCTAGCTAATCGCTTACCTAAGAAAGGGCGAGGAGCTCTTTAC	436	10.3
P1	CTGCTGGTTCTGGCGAATAGACTAGTCAAATTGTTTTGGATCGGAGGAGGAAGGGCGAGGAGCTCTTTAC	436	4.9
P1	CTGCTGGTTCTGGCGAATAGACTAGTCGGTTAAACTTCATTGAACTACGTAAGGGCGAGGAGCTCTTTAC	436	5.8
P1	CTGCTGGTTCTGGCGAATAGACTAGTGCATATTGCCCGGGGCCGTAAACCAAGGGCGAGGAGCTCTTTAC	436	13.6
P1	CTGCTGGTTCTGGCGAATAGACTAGTGCTTTGCAAAACATGGGTCGTTTTAAGGGCGAGGAGCTCTTTAC	436	6.4
P1	CTGCTGGTTCTGGCGAATAGACTAGTTTAAAATCGATAATGCATGGGCCGAAGGGCGAGGAGCTCTTTAC	436	5.1
P1	CTGCTGGTTCTGGCGAATAGACTAGTATCGAGACGATGCGGATAGAGGGCAAGGGCGAGGAGCTCTTTAC	434	3.8
P1	CTGCTGGTTCTGGCGAATAGACTAGTATTTGATCGTTGGGTTGGCCCTCTAAGGGCGAGGAGCTCTTTAC	434	9.1
P1	CTGCTGGTTCTGGCGAATAGACTAGTCATTGTTATACCGTGATTGCGTGGAAGGGCGAGGAGCTCTTTAC	434	4.6
P1	CTGCTGGTTCTGGCGAATAGACTAGTGCCGTCGGGGGCTATTAACTAAATAAGGGCGAGGAGCTCTTTAC	434	4.9
P1	CTGCTGGTTCTGGCGAATAGACTAGTTATCCTCCCTTCGCATCATCACAGAAGGGCGAGGAGCTCTTTAC	434	12.5
P1	CTGCTGGTTCTGGCGAATAGACTAGTTGGTTATTCATTCGGCGTGGATATAAGGGCGAGGAGCTCTTTAC	434	6
P1	CTGCTGGTTCTGGCGAATAGACTATTCCATAAGTCTGACGTTTTGATGCAAGGGCGAGGAGCTCTTTACT	434	6.2
P1	CTGCTGGTTCTGGCGAATAGACTAGTCAAGTACTATTCGCGAAGAGTCCAAAGGGCGAGGAGCTCTTTAC	432	5.6
P1	CTGCTGGTTCTGGCGAATAGACTAGTCGAATCATGCAGTCACTGTCCGCTAAGGGCGAGGAGCTCTTTAC	432	6.9
P1	CTGCTGGTTCTGGCGAATAGACTAGTGTTGATGGATTAGGCGTCGGCAGAAAGGGCGAGGAGCTCTTTAC	432	7.5
P1	CTGCTGGTTCTGGCGAATAGACTAGTTATTGCTTCTGTTTGAGGCCGGGAAAGGGCGAGGAGCTCTTTAC	432	7.5
P1	CTGCTGGTTCTGGCGAATAGACTAGTTGATTTAATTTAGTTAAATTGAGCAAGGGCGAGGAGCTCTTTAC	432	2.8
P1	CTGCTGGTTCTGGCGAATAGACTAGTTTACCCAAGCCTCAAGCTGTTATCAAGGGCGAGGAGCTCTTTAC	432	7.5
P1	CTGCTGGTTCTGGCGAATAGACTAGTTTGGCGGTATACAGAGTGTCAAATAAGGGCGAGGAGCTCTTTAC	432	4.5
P1	CTGCTGGTTCTGGCGAATAGACAGTCTAATTATACAGTTAGCCAGACGAAAGGGCGAGGAGCTCTTTACT	430	3.1
P1	CTGCTGGTTCTGGCGAATAGACTAGTATATGATGCCCGTTAACTCGGCGTAAGGGCGAGGAGCTCTTTAC	430	7.5
P1	CTGCTGGTTCTGGCGAATAGACTAGTATGGAAGGTTGATTCTGATCTTGAAAGGGCGAGGAGCTCTTTAC	430	3.7
P1	CTGCTGGTTCTGGCGAATAGACTAGTCAAAGTGAGGGTACCAAGCTAATTAAGGGCGAGGAGCTCTTTAC	430	4.3
P1	CTGCTGGTTCTGGCGAATAGACTAGTCCGTCAGATTTCTGTCTCTAAATGAAGGGCGAGGAGCTCTTTAC	430	6
P1	CTGCTGGTTCTGGCGAATAGACTAGTCGCGAGAGGGTTACCTTAAGCACAAAGGGCGAGGAGCTCTTTAC	430	7.8
P1	CTGCTGGTTCTGGCGAATAGACTAGTCGCGGGCTAATAGTCACTGGGTACAAGGGCGAGGAGCTCTTTAC	430	6.4
P1	CTGCTGGTTCTGGCGAATAGACTAGTCGTTCACCGCGCTCTAACTGGTCTAAGGGCGAGGAGCTCTTTAC	430	10.4
P1	CTGCTGGTTCTGGCGAATAGACTAGTGACCTTGTCTTTCAAGGAATGGACAAGGGCGAGGAGCTCTTTAC	430	11.4
P1	CTGCTGGTTCTGGCGAATAGACTAGTTTATTATGCGAGTAACTATGTCGCAAGGGCGAGGAGCTCTTTAC	430	5.4
P1	CTGCTGGTTCTGGCGAATAGACTAGTTTTGCTTGGACTGTATTAATCTACAAGGGCGAGGAGCTCTTTAC	430	6.7
P1	CTGCTGGTTCTGGCGAATAGACTAGTATAAACGAGTTTTCAACCCTCGGAAAGGGCGAGGAGCTCTTTAC	428	7.9
P1	CTGCTGGTTCTGGCGAATAGACTAGTCTTTTACGACCTCAGTCCACTGGCAAGGGCGAGGAGCTCTTTAC	428	10.8
P1	CTGCTGGTTCTGGCGAATAGACTAGTGAAGAAAGGTCTACATCACGTCACAAGGGCGAGGAGCTCTTTAC	428	3.7
P1	CTGCTGGTTCTGGCGAATAGACTAGTGACTAGTTAGTTCATGAAGGCTCGAAGGGCGAGGAGCTCTTTAC	428	4.9
P1	CTGCTGGTTCTGGCGAATAGACTAGTGCAATGGTCCAACTTGGGATAGGCAAGGGCGAGGAGCTCTTTAC	428	5.9
P1	CTGCTGGTTCTGGCGAATAGACTAGTGCTTGGTTAGGTTCCTGGTAAATGAAGGGCGAGGAGCTCTTTAC	428	9
P1	CTGCTGGTTCTGGCGAATAGACTAGTGGCCCTTTAGGGGAAAATGATTTGAAGGGCGAGGAGCTCTTTAC	428	12.6
P1	CTGCTGGTTCTGGCGAATAGACTAGTTTCATTTGTATCATCAGCTCATCAAAGGGCGAGGAGCTCTTTAC	428	5.6
P1	CTGCTGGTTCTGGCGAATAGACTAGTACAACACTGATCAGGTCTGTGTTTAAGGGCGAGGAGCTCTTTAC	426	5
P1	CTGCTGGTTCTGGCGAATAGACTAGTAGTAATCTCGCGTGGTAGTTTAGTAAGGGCGAGGAGCTCTTTAC	426	7.8
P1	CTGCTGGTTCTGGCGAATAGACTAGTCGGTAATTTCACGCTATATTTCCAAAGGGCGAGGAGCTCTTTAC	426	4.4
P1	CTGCTGGTTCTGGCGAATAGACTAGTCTAGTTATGTTAAGAGATGGTTGGAAGGGCGAGGAGCTCTTTAC	426	2.1
P1	CTGCTGGTTCTGGCGAATAGACTAGTGGGCTAGTTAATTATAGCGTTTATAAGGGCGAGGAGCTCTTTAC	426	4.1
P1	CTGCTGGTTCTGGCGAATAGACTAGTGGGTGTAGTGCAAACGCTGGGCCGAAGGGCGAGGAGCTCTTTAC	426	10.6
P1	CTGCTGGTTCTGGCGAATAGACTAGTGGTATCTTCAAATCCCTAGTTATCAAGGGCGAGGAGCTCTTTAC	426	7.7
P1	CTGCTGGTTCTGGCGAATAGACTAGTTGTTTTTTAAGGGGATAGAGCCAAAAGGGCGAGGAGCTCTTTAC	426	4.6
P1	CTGCTGGTTCTGGCGAATAGACTATACATTCTTGCGGAGGCTAGGCCGGAAGGGCGAGGAGCTCTTTACT	426	10.4
P1	CTGCTGGTTCTGGCGAATAGACTAGTAACTATTGCTCGCACTCGGTTTGTAAGGGCGAGGAGCTCTTTAC	424	8.2
P1	CTGCTGGTTCTGGCGAATAGACTAGTAGTGAGGACGCCGCCGATGAAGCTAAGGGCGAGGAGCTCTTTAC	424	6.7
P1	CTGCTGGTTCTGGCGAATAGACTAGTATTTTACCGTTTCCATGAACTATCAAGGGCGAGGAGCTCTTTAC	424	6.2
P1	CTGCTGGTTCTGGCGAATAGACTAGTCACAGTTTAAGGTCGTTCGTGGGTAAGGGCGAGGAGCTCTTTAC	424	6.4
P1	CTGCTGGTTCTGGCGAATAGACTAGTCCGTACCACTGAGGGTGAGTTAGTAAGGGCGAGGAGCTCTTTAC	424	5.8
P1	CTGCTGGTTCTGGCGAATAGACTAGTCGGCAGTGTGGCGAGCCCTGTGTGAAGGGCGAGGAGCTCTTTAC	424	11.6
P1	CTGCTGGTTCTGGCGAATAGACTAGTCGTTAACAAGGAAATAAGTCATTGAAGGGCGAGGAGCTCTTTAC	424	2.8
P1	CTGCTGGTTCTGGCGAATAGACTAGTGAACTACACTTTGGAGACAGCGGAAAGGGCGAGGAGCTCTTTAC	424	2.6
P1	CTGCTGGTTCTGGCGAATAGACTAGTGAATTCAGGAACTGTTTAAATTACAAGGGCGAGGAGCTCTTTAC	424	2.8
P1	CTGCTGGTTCTGGCGAATAGACTAGTGATTTGAACTGTATGTACATTCTTAAGGGCGAGGAGCTCTTTAC	424	2
P1	CTGCTGGTTCTGGCGAATAGACTAGTGCATAGTAGTTAACTGGGGCACATAAGGGCGAGGAGCTCTTTAC	424	3.3
P1	CTGCTGGTTCTGGCGAATAGACTAGTGCGTATGGCCTGAGGGACTGTATCAAGGGCGAGGAGCTCTTTAC	424	8.8
P1	CTGCTGGTTCTGGCGAATAGACTAGTGGTTTCGCGGACAGGTCACTGCCCAAGGGCGAGGAGCTCTTTAC	424	9.9
P1	CTGCTGGTTCTGGCGAATAGACTAGTGTCACGCTACATGTTGTGACGATCAAGGGCGAGGAGCTCTTTAC	424	7.1
P1	CTGCTGGTTCTGGCGAATAGACTAGTAGTTTAGAAAAAGGGTCCAGGTGGAAGGGCGAGGAGCTCTTTAC	422	5.6
P1	CTGCTGGTTCTGGCGAATAGACTAGTATAGTTGGAGTGTCGGAGGGAGAAGAAGGGCGAGGAGCTCTTTA	422	1.6
P1	CTGCTGGTTCTGGCGAATAGACTAGTCGCAAGGATAACGGGCTGAAGAGTAAGGGCGAGGAGCTCTTTAC	422	2.4
P1	CTGCTGGTTCTGGCGAATAGACTAGTGTTGCGCGTGGGGAATAGTTAGATAAGGGCGAGGAGCTCTTTAC	422	3.7
P1	CTGCTGGTTCTGGCGAATAGACTAGTTAATTACCACTTGGGATGTCATACAAGGGCGAGGAGCTCTTTAC	422	5
P1	CTGCTGGTTCTGGCGAATAGACTAGTTGCTTGTTGTAGCCTCTGGAGTTTAAGGGCGAGGAGCTCTTTAC	422	9.4
P1	CTGCTGGTTCTGGCGAATAGACTAGTAAAGGACCGTGTCTTGGATTTGATAAGGGCGAGGAGCTCTTTAC	420	7.7
P1	CTGCTGGTTCTGGCGAATAGACTAGTAGCAGTGGAACTTGTCAGGTTGGAAAGGGCGAGGAGCTCTTTAC	420	5.2
P1	CTGCTGGTTCTGGCGAATAGACTAGTCAACTACACCTATAGCAAAACTATAAGGGCGAGGAGCTCTTTAC	420	5.6
P1	CTGCTGGTTCTGGCGAATAGACTAGTCTTAATGTGTCATTTAAGAATGAGAAGGGCGAGGAGCTCTTTAC	420	2.9
P1	CTGCTGGTTCTGGCGAATAGACTAGTTCAACGGAGCTTAAATTATATCCAAAGGGCGAGGAGCTCTTTAC	420	1.7
P1	CTGCTGGTTCTGGCGAATAGACTAGTTCGCTCTTCTCACATACACTAAGTAAGGGCGAGGAGCTCTTTAC	420	10.9
P1	CTGCTGGTTCTGGCGAATAGACTAGTTGGAGCTTAAAGAATGCAATGGGGAAGGGCGAGGAGCTCTTTAC	420	2.5
P1	CTGCTGGTTCTGGCGAATAGACTAGTTTTAATCTACGTTCATGTAATAATAAGGGCGAGGAGCTCTTTAC	420	6.2
P1	CTGCTGGTTCTGGCGAATAGACTAGTATACAGGTGCCGGATGGGTCACCTAAGGGCGAGGAGCTCTTTAC	418	9.6
P1	CTGCTGGTTCTGGCGAATAGACTAGTATCGGATTCAGGCCTCTAATCTCCAAGGGCGAGGAGCTCTTTAC	418	6.7
P1	CTGCTGGTTCTGGCGAATAGACTAGTCCCATCGGGCCTGGGGGACAACTTAAGGGCGAGGAGCTCTTTAC	418	9.7
P1	CTGCTGGTTCTGGCGAATAGACTAGTTCATGGTTTTTGAGGAGGACATAAAAGGGCGAGGAGCTCTTTAC	418	2.6
P1	CTGCTGGTTCTGGCGAATAGACTAGTTCGGTAACTCCATTTGGGCGCTTTAAGGGCGAGGAGCTCTTTAC	418	7
P1	CTGCTGGTTCTGGCGAATAGACTAGTTGGGTAATGTATATTAACACGTCGAAGGGCGAGGAGCTCTTTAC	418	4.3
P1	CTGCTGGTTCTGGCGAATAGACTAGTAAACTACGGCTGCTTAGTATTCGTAAGGGCGAGGAGCTCTTTAC	416	5.1
P1	CTGCTGGTTCTGGCGAATAGACTAGTATCGCTAAATGTCGACCCTTAGTCAAGGGCGAGGAGCTCTTTAC	416	11
P1	CTGCTGGTTCTGGCGAATAGACTAGTATCGTAGGTCCTCAAAAGAGCGGAAAGGGCGAGGAGCTCTTTAC	416	7.2
P1	CTGCTGGTTCTGGCGAATAGACTAGTCTCTCCATGGCAATTGGATTAAACAAGGGCGAGGAGCTCTTTAC	416	11.1
P1	CTGCTGGTTCTGGCGAATAGACTAGTGGTTCATACTGAGCTACGAGCAGTAAGGGCGAGGAGCTCTTTAC	416	8.5
P1	CTGCTGGTTCTGGCGAATAGACTAGTTGGGGAGTACGCTGAGGGTCAACGAAGGGCGAGGAGCTCTTTAC	416	4.4
P1	CTGCTGGTTCTGGCGAATAGACTAGTTTTGTGCAACAGTGTACAAAGTTAAAGGGCGAGGAGCTCTTTAC	416	6.7
P1	CTGCTGGTTCTGGCGAATAGACTAGTATAGAGGCTCTTATTTTTGGTCTAAAGGGCGAGGAGCTCTTTAC	414	6.6
P1	CTGCTGGTTCTGGCGAATAGACTAGTCCACAGAGTAAGTAGTCAGGCGGTAAGGGCGAGGAGCTCTTTAC	414	2.2
P1	CTGCTGGTTCTGGCGAATAGACTAGTCCCCCTTGCAACTCTGGGCGCCTTAAGGGCGAGGAGCTCTTTAC	414	10
P1	CTGCTGGTTCTGGCGAATAGACTAGTGGGAGCGCAGTGATATTGACGATTAAGGGCGAGGAGCTCTTTAC	414	2.2
P1	CTGCTGGTTCTGGCGAATAGACTAGTTACCCGCGTTTGTCCTTAAGGCTTAAGGGCGAGGAGCTCTTTAC	414	11.7
P1	CTGCTGGTTCTGGCGAATAGACTAGTACAACCCGCCCTGCGAACAGCGACAAGGGCGAGGAGCTCTTTAC	412	14.3
P1	CTGCTGGTTCTGGCGAATAGACTAGTGAACAGAGGATGCAGCACGGATCGAAGGGCGAGGAGCTCTTTAC	412	2.6
P1	CTGCTGGTTCTGGCGAATAGACTAGTGCATCAGCTCGTGTTATCGTGTGCAAGGGCGAGGAGCTCTTTAC	412	9
P1	CTGCTGGTTCTGGCGAATAGACTAGTGGAGGGTATTAGACATGCACGCCAAGGGCGAGGAGCTCTTTACT	412	5.6
P1	CTGCTGGTTCTGGCGAATAGACTAGTGTCTCCTGCGTTCTAGGATAGATAAGGGCGAGGAGCTCTTTACT	412	12.3
P1	CTGCTGGTTCTGGCGAATAGACTAGTTCCGTATTTTGATAGGAAGCTTTTAAGGGCGAGGAGCTCTTTAC	412	6.1
P1	CTGCTGGTTCTGGCGAATAGACTAGTTTTAGGCATCTATTATTCTCGCGAAAGGGCGAGGAGCTCTTTAC	412	10.4
P1	CTGCTGGTTCTGGCGAATAGACTATTGGAGATTTCATTAGCTGTCGACAAAGGGCGAGGAGCTCTTTACT	412	5.3
P1	CTGCTGGTTCTGGCGAATAGACAGTCCTATGGCATGTATTTCCCTCTTTAAGGGCGAGGAGCTCTTTACT	410	5.4
P1	CTGCTGGTTCTGGCGAATAGACTAGTATTAACCTGAATCGCTCTCTACATAAGGGCGAGGAGCTCTTTAC	410	8.7
P1	CTGCTGGTTCTGGCGAATAGACTAGTCCGTAGTGGGGCCCGAAAGGTCGCAAGGGCGAGGAGCTCTTTAC	410	9.8
P1	CTGCTGGTTCTGGCGAATAGACTAGTCTGGTTCTAGACCCATGCATGGGCAAGGGCGAGGAGCTCTTTAC	410	13
P1	CTGCTGGTTCTGGCGAATAGACTAGTGACATGAGCTTTTGGGCTGCACTTAAGGGCGAGGAGCTCTTTAC	410	9.3
P1	CTGCTGGTTCTGGCGAATAGACTAGTGATGCGAGAGACGAAGCGTGGCTGAAGGGCGAGGAGCTCTTTAC	410	5.3
P1	CTGCTGGTTCTGGCGAATAGACTAGTGGGCTGTCTTCTCAGCAAGCATCAAAGGGCGAGGAGCTCTTTAC	410	6.6
P1	CTGCTGGTTCTGGCGAATAGACTAGTGGTTTTTTCGCGGACATGCTTGCAAAGGGCGAGGAGCTCTTTAC	410	6.7
P1	CTGCTGGTTCTGGCGAATAGACTAGTGTCAAATACTTCGCCAAACCTTGGAAGGGCGAGGAGCTCTTTAC	410	10
P1	CTGCTGGTTCTGGCGAATAGACTAGTGTTTCAGTGTACCAGACCCCGAGAAAGGGCGAGGAGCTCTTTAC	410	5.2
P1	CTGCTGGTTCTGGCGAATAGACTAGTTTGGATTCATAATCATTGCTCGCGAAGGGCGAGGAGCTCTTTAC	410	9.1
P1	CTGCTGGTTCTGGCGAATAGACTAGTAACCGGGAGGTTTTAGGTAATGAAAAGGGCGAGGAGCTCTTTAC	408	2.7
P1	CTGCTGGTTCTGGCGAATAGACTAGTATACCTGAGAGCAGATGTATTCATAAGGGCGAGGAGCTCTTTAC	408	3
P1	CTGCTGGTTCTGGCGAATAGACTAGTCAGTCAGTGAACGTTTCTTCATGTAAGGGCGAGGAGCTCTTTAC	408	3.7
P1	CTGCTGGTTCTGGCGAATAGACTAGTCGTCGGGTATTGATGTATGCACTGAAGGGCGAGGAGCTCTTTAC	408	5.8
P1	CTGCTGGTTCTGGCGAATAGACTAGTCTTATGCATATTTCACCCAGCCCTAAGGGCGAGGAGCTCTTTAC	408	8.8
P1	CTGCTGGTTCTGGCGAATAGACTAGTTAACCGGTCTTGTTCTTAGAGGCGAAGGGCGAGGAGCTCTTTAC	408	8.6
P1	CTGCTGGTTCTGGCGAATAGACTAGTTAGTAGTCGGGTATTAATTACAGGAAGGGCGAGGAGCTCTTTAC	408	1.8
P1	CTGCTGGTTCTGGCGAATAGACTAGTAGGAGGACGTTTCATTTTTGCTAAAAGGGCGAGGAGCTCTTTAC	406	6.2
P1	CTGCTGGTTCTGGCGAATAGACTAGTAGTGCGAGGCGGGTAATCTTACACAAGGGCGAGGAGCTCTTTAC	406	3.6
P1	CTGCTGGTTCTGGCGAATAGACTAGTGATTTAACGCGCGATCCTCTGTTCAAGGGCGAGGAGCTCTTTAC	406	6.8
P1	CTGCTGGTTCTGGCGAATAGACTAGTGGCATAGTTGGTTTCCTTAAAAGAAAGGGCGAGGAGCTCTTTAC	406	3.5
P1	CTGCTGGTTCTGGCGAATAGACTAGTGTCGGTACACGACTAGATGTAAACAAGGGCGAGGAGCTCTTTAC	406	5
P1	CTGCTGGTTCTGGCGAATAGACTAGTTGTCTACACGTGATGGATCAGGATAAGGGCGAGGAGCTCTTTAC	406	4.8
P1	CTGCTGGTTCTGGCGAATAGACTAGTTTTGGTTTAATGATGAAAATAACCAAGGGCGAGGAGCTCTTTAC	406	4.4
P1	CTGCTGGTTCTGGCGAATAGACTAGTAAGGCGATTGTTATACTTGTACGGAAGGGCGAGGAGCTCTTTAC	404	4.4
P1	CTGCTGGTTCTGGCGAATAGACTAGTACAGGATCGATTGCGCGAGTTGGGAAGGGCGAGGAGCTCTTTAC	404	4.9
P1	CTGCTGGTTCTGGCGAATAGACTAGTATTGATAAATTAATTGTTCTTCTGAAGGGCGAGGAGCTCTTTAC	404	6.5
P1	CTGCTGGTTCTGGCGAATAGACTAGTCCCCCACCGCTAAACGTGGGTTCCAAGGGCGAGGAGCTCTTTAC	404	9.9
P1	CTGCTGGTTCTGGCGAATAGACTAGTGATTCTCTATCGGTAAAATGCATCAAGGGCGAGGAGCTCTTTAC	404	3.9
P1	CTGCTGGTTCTGGCGAATAGACTAGTGCCTGAGAATTACTTTGTTGGATCAAGGGCGAGGAGCTCTTTAC	404	6.7
P1	CTGCTGGTTCTGGCGAATAGACTAGTTAAAGGTCTTTAGGGACACTGGCGAAGGGCGAGGAGCTCTTTAC	404	7.9
P1	CTGCTGGTTCTGGCGAATAGACTAGTTGTAGTCCTACACTAGAAAAGTCGAAGGGCGAGGAGCTCTTTAC	404	7
P1	CTGCTGGTTCTGGCGAATAGACTAGTTTAAATTAGAGCAGATTGAGCCCAAAGGGCGAGGAGCTCTTTAC	404	6
P1	CTGCTGGTTCTGGCGAATAGACTAGTTTCGGCCCCGTTAGAGACATAGCGAAGGGCGAGGAGCTCTTTAC	404	11.8
P1	CTGCTGGTTCTGGCGAATAGACTAGTACCGCGCTGTAGTGTGCAGTCAAGAAGGGCGAGGAGCTCTTTAC	402	8.1
P1	CTGCTGGTTCTGGCGAATAGACTAGTAGATAGGTTCGGTTCATGTTATCAGCGAGGAGCTCTTTACTGGC	402	4.4
P1	CTGCTGGTTCTGGCGAATAGACTAGTAGTACCAAAAGTTTTCCGTGATGAAAGGGCGAGGAGCTCTTTAC	402	3.5
P1	CTGCTGGTTCTGGCGAATAGACTAGTATAGGGGGCGGACAGCTCTTCAATAAGGGCGAGGAGCTCTTTAC	402	8.3
P1	CTGCTGGTTCTGGCGAATAGACTAGTCGAAGTTAGGCGAATCCGATCCCAAAGGGCGAGGAGCTCTTTAC	402	6.2
P1	CTGCTGGTTCTGGCGAATAGACTAGTCTCATTCTGCGGTCAAGAACTTGAAAGGGCGAGGAGCTCTTTAC	402	6.4
P1	CTGCTGGTTCTGGCGAATAGACTAGTCTGGGGCTACGGAGTTGATAAGCTAAGGGCGAGGAGCTCTTTAC	402	5.9
P1	CTGCTGGTTCTGGCGAATAGACTAGTTGAGAGAGGACCGCCGGCATGGCGAAGGGCGAGGAGCTCTTTAC	402	6.4
P1	CTGCTGGTTCTGGCGAATAGACTAGTTGGCGTTGATTGATTTAAAACACTAAGGGCGAGGAGCTCTTTAC	402	2.4
P1	CTGCTGGTTCTGGCGAATAGACTAGTAGCCTGTTTCGGATTTTCGATGCGAAGGGCGAGGAGCTCTTTAC	400	10
P1	CTGCTGGTTCTGGCGAATAGACTAGTCAACGAAGGAACCCTTTAAGCAAGAAGGGCGAGGAGCTCTTTAC	400	7.1
P1	CTGCTGGTTCTGGCGAATAGACTAGTCCGGGAGACTGAAGTAGGTTATTGAAGGGCGAGGAGCTCTTTAC	400	2.3
P1	CTGCTGGTTCTGGCGAATAGACTAGTGCTGAGCAATTGTCGGTGTAAGGTAAGGGCGAGGAGCTCTTTAC	400	5.7
P1	CTGCTGGTTCTGGCGAATAGACTAGTTCCTTCTTACGTGTGACACAATCAAAGGGCGAGGAGCTCTTTAC	400	5.5
P1	CTGCTGGTTCTGGCGAATAGACTAGTTTGTAGGTCGATTCTCTGGCCGGGAAGGGCGAGGAGCTCTTTAC	400	9.8
P1	CTGCTGGTTCTGGCGAATAGACTAGTAGGGTTATATATACGGTCTCATTTAAGGGCGAGGAGCTCTTTAC	398	3.3
P1	CTGCTGGTTCTGGCGAATAGACTAGTATCTCAAGTAGAGTACGTAAGCCTAAGGGCGAGGAGCTCTTTAC	398	5.5
P1	CTGCTGGTTCTGGCGAATAGACTAGTCGTCGTCGGTTTATTCTGGGTCGTAAGGGCGAGGAGCTCTTTAC	398	6.8
P1	CTGCTGGTTCTGGCGAATAGACTAGTGATTCAGTACACGCGAAGATGGATAAGGGCGAGGAGCTCTTTAC	398	2.4
P1	CTGCTGGTTCTGGCGAATAGACTAGTGCAAGAGCTGTGAACTTAGTGCATAAGGGCGAGGAGCTCTTTAC	398	5.1
P1	CTGCTGGTTCTGGCGAATAGACTAGTGCGGGGCTTAGTGATGTCTATATCAAGGGCGAGGAGCTCTTTAC	398	5.3
P1	CTGCTGGTTCTGGCGAATAGACTAGTGGGCGGGATGAATCATTTGCCCCGAAGGGCGAGGAGCTCTTTAC	398	9.7
P1	CTGCTGGTTCTGGCGAATAGACTAGTGGTGGCGTCTCGATGAAGTGGAGAAAGGGCGAGGAGCTCTTTAC	398	6.2
P1	CTGCTGGTTCTGGCGAATAGACTAGTTCATTAGTTAATTCTTAAATATATAAGGGCGAGGAGCTCTTTAC	398	1.3
P1	CTGCTGGTTCTGGCGAATAGACTAGTTCTAATTTATTGGGCAGTCTACGGAAGGGCGAGGAGCTCTTTAC	398	3.5
P1	CTGCTGGTTCTGGCGAATAGACTAGTTGGGTATATGGGATGAATCCTTAAAAGGGCGAGGAGCTCTTTAC	398	4.2
P1	CTGCTGGTTCTGGCGAATAGACTAGTTGTATAGGAACAATCAGCGGGTCAAAGGGCGAGGAGCTCTTTAC	398	1.5
P1	CTGCTGGTTCTGGCGAATAGACTAGTTGTCCGCCATTAAGCCTATGTTGTAAGGGCGAGGAGCTCTTTAC	398	7
P1	CTGCTGGTTCTGGCGAATAGACTAGTTTAAGGAGTACACATGCTGTCCACAAGGGCGAGGAGCTCTTTAC	398	5.5
P1	CTGCTGGTTCTGGCGAATAGACTGTTACTGGAGGCCCAGGGTTATCGTTAAGGGCGAGGAGCTCTTTACT	398	9.4
P1	CTGCTGGTTCTGGCGAATAGACTAGTAACTGAGAATTATAGTTAATGCCTAAGGGCGAGGAGCTCTTTAC	396	4.8
P1	CTGCTGGTTCTGGCGAATAGACTAGTAGACATAACAGTCAGGCGAGGAAAAAGGGCGAGGAGCTCTTTAC	396	3
P1	CTGCTGGTTCTGGCGAATAGACTAGTAGGACCCTATTGACTCGCTATCGCAAGGGCGAGGAGCTCTTTAC	396	9.1
P1	CTGCTGGTTCTGGCGAATAGACTAGTATGAGGACCCCATCTTTATCTGGCAAGGGCGAGGAGCTCTTTAC	396	6.7
P1	CTGCTGGTTCTGGCGAATAGACTAGTATTAGCCGCCACAAGCCTGGGCTAAAGGGCGAGGAGCTCTTTAC	396	8.9
P1	CTGCTGGTTCTGGCGAATAGACTAGTCACAAGAAACGCCGGCTAGACTTTAAGGGCGAGGAGCTCTTTAC	396	5.7
P1	CTGCTGGTTCTGGCGAATAGACTAGTCGGGGGCAGGTCCAACCGGTAATTAAGGGCGAGGAGCTCTTTAC	396	4.3
P1	CTGCTGGTTCTGGCGAATAGACTAGTCTAGACCCTGTTTTTTCTTCCACGAAGGGCGAGGAGCTCTTTAC	396	6.3
P1	CTGCTGGTTCTGGCGAATAGACTAGTCTCAGAGGAGCAATATCGTGGACGAAGGGCGAGGAGCTCTTTAC	396	3.6
P1	CTGCTGGTTCTGGCGAATAGACTAGTCTCCTACAACAGGACGCTAATTATAAGGGCGAGGAGCTCTTTAC	396	7.1
P1	CTGCTGGTTCTGGCGAATAGACTAGTTAACTCAAGCTTATATCCTGGTTTAAGGGCGAGGAGCTCTTTAC	396	7.1
P1	CTGCTGGTTCTGGCGAATAGACTAGTTAGCTTAGCGCTACCAGCGGCTTGAAGGGCGAGGAGCTCTTTAC	396	8.4
P1	CTGCTGGTTCTGGCGAATAGACTAGTTATACAAAGACCTGTGGCAGTACGAAGGGCGAGGAGCTCTTTAC	396	3.6
P1	CTGCTGGTTCTGGCGAATAGACTAGTTTAGTGTGACACAGTTTAGGTTACAAGGGCGAGGAGCTCTTTAC	396	4.7
P1	CTGCTGGTTCTGGCGAATAGACTAGTACACGATTCGGGACGGACAACTTCAAGGGCGAGGAGCTCTTTAC	394	2.9
P1	CTGCTGGTTCTGGCGAATAGACTAGTATCAATCAACATATAGGTCTAATTAAGGGCGAGGAGCTCTTTAC	394	2.8
P1	CTGCTGGTTCTGGCGAATAGACTAGTCCGCAAGAGACAAGTATGATTATCAAGGGCGAGGAGCTCTTTAC	394	3
P1	CTGCTGGTTCTGGCGAATAGACTAGTCGCTTCTTGCTAATAATCGCGAGAAAGGGCGAGGAGCTCTTTAC	394	13.9
P1	CTGCTGGTTCTGGCGAATAGACTAGTCGTAAAGGCGGCCGTGCCAACCATAAGGGCGAGGAGCTCTTTAC	394	9.1
P1	CTGCTGGTTCTGGCGAATAGACTAGTGACATAGGTAGGCTGTGTGCTTTGAAGGGCGAGGAGCTCTTTAC	394	8.3
P1	CTGCTGGTTCTGGCGAATAGACTAGTGATATCATTCCGTCAGAATCTTGTAAGGGCGAGGAGCTCTTTAC	394	4.1
P1	CTGCTGGTTCTGGCGAATAGACTAGTGATTAGGGACAGAAGTTAGCGAGGAAGGGCGAGGAGCTCTTTAC	394	1.7
P1	CTGCTGGTTCTGGCGAATAGACTAGTGTATATTGGTCATCATCTTATATAAAGGGCGAGGAGCTCTTTAC	394	3.8
P1	CTGCTGGTTCTGGCGAATAGACTAGTTCGGGATATGATGTGAGGAGCATAAAGGGCGAGGAGCTCTTTAC	394	3.7
P1	CTGCTGGTTCTGGCGAATAGACTAGTTGAGTCAAGGAATCAAGCCAAATCAAGGGCGAGGAGCTCTTTAC	394	4.3
P1	CTGCTGGTTCTGGCGAATAGACTAGTTGGGTCAACCACTTAAGTCTTATTAAGGGCGAGGAGCTCTTTAC	394	6.6
P1	CTGCTGGTTCTGGCGAATAGACTAGTTTAGCCACACACGAGTGGTGTTGGAAGGGCGAGGAGCTCTTTAC	394	7
P1	CTGCTGGTTCTGGCGAATAGACTAGTTTTCACGTGTTGTGGCACAAAAGGAAGGGCGAGGAGCTCTTTAC	394	3.4
P1	CTGCTGGTTCTGGCGAATAGACTAGTACGGGGTATTGGGCGGTAGCGGGCAAGGGCGAGGAGCTCTTTAC	392	2.7
P1	CTGCTGGTTCTGGCGAATAGACTAGTCGCGTTATGTGTGGTAACTTAGGCAAGGGCGAGGAGCTCTTTAC	392	7.5
P1	CTGCTGGTTCTGGCGAATAGACTAGTCTAGACATACGTCTAAAGTTTCCCAAGGGCGAGGAGCTCTTTAC	392	6.5
P1	CTGCTGGTTCTGGCGAATAGACTAGTCTTTTAAAACCGGGACGGACTATTAAGGGCGAGGAGCTCTTTAC	392	3.1
P1	CTGCTGGTTCTGGCGAATAGACTAGTGGGCTCAACTTTTGTTTGTTTTAGAAGGGCGAGGAGCTCTTTAC	392	5.9
P1	CTGCTGGTTCTGGCGAATAGACTAGTGTGTCAGTTTCTAGCGTGATCCAAAAGGGCGAGGAGCTCTTTAC	392	6.3
P1	CTGCTGGTTCTGGCGAATAGACTAGTTATGCGGGACATGTTTGTTTAACTAAGGGCGAGGAGCTCTTTAC	392	2.9
P1	CTGCTGGTTCTGGCGAATAGACTAGTTCGTAAGTGCTCTTCACAGTCACGAAGGGCGAGGAGCTCTTTAC	392	10.1
P1	CTGCTGGTTCTGGCGAATAGACTAGTTGTCACGGTTTGCATATAATATCAAAGGGCGAGGAGCTCTTTAC	392	1.5
P1	CTGCTGGTTCTGGCGAATAGACTAGTAGCGCGTTTTCACACATTTATGAGAAGGGCGAGGAGCTCTTTAC	390	7.6
P1	CTGCTGGTTCTGGCGAATAGACTAGTAGGCTTCTTAAGAGTGACTCATTGAAGGGCGAGGAGCTCTTTAC	390	6.3
P1	CTGCTGGTTCTGGCGAATAGACTAGTAGTGCATAGTAACATGACTACTTCAAGGGCGAGGAGCTCTTTAC	390	3.5
P1	CTGCTGGTTCTGGCGAATAGACTAGTATATCAGCTGACGTCAAATGGTGGAAGGGCGAGGAGCTCTTTAC	390	4.2
P1	CTGCTGGTTCTGGCGAATAGACTAGTGGACTATCGCTGGTATCAGCCTTTAAGGGCGAGGAGCTCTTTAC	390	7.6
P1	CTGCTGGTTCTGGCGAATAGACTAGTTCCTCTTATAATTTAAAGAATACGAAGGGCGAGGAGCTCTTTAC	390	4.4
P1	CTGCTGGTTCTGGCGAATAGACTAGTAACTTCGTGTCGATAAGCATTGACAAGGGCGAGGAGCTCTTTAC	388	10.1
P1	CTGCTGGTTCTGGCGAATAGACTAGTAGTCCCAACTTTTTTAGCTCCACGAAGGGCGAGGAGCTCTTTAC	388	8.5
P1	CTGCTGGTTCTGGCGAATAGACTAGTATAGATAAGTACGAATCATGCTGTAAGGGCGAGGAGCTCTTTAC	388	3.2
P1	CTGCTGGTTCTGGCGAATAGACTAGTATGCAGTCTTGGCGAAAAGGCTGTAAGGGCGAGGAGCTCTTTAC	388	11.1
P1	CTGCTGGTTCTGGCGAATAGACTAGTATTGTTGAATATATTTGAGCTCGTAAGGGCGAGGAGCTCTTTAC	388	6.1
P1	CTGCTGGTTCTGGCGAATAGACTAGTCCCACTGATGCATGGTCTGGCGTTAAGGGCGAGGAGCTCTTTAC	388	8.4
P1	CTGCTGGTTCTGGCGAATAGACTAGTCCCAGCAGGACGTTAGTTTGGCGTAAGGGCGAGGAGCTCTTTAC	388	8.5
P1	CTGCTGGTTCTGGCGAATAGACTAGTCTAACCCTGCAGGGCCCATGTCCCAAGGGCGAGGAGCTCTTTAC	388	11.5
P1	CTGCTGGTTCTGGCGAATAGACTAGTCTTCAGTTTTCAGAGTAAACCACAAAGGGCGAGGAGCTCTTTAC	388	2.2
P1	CTGCTGGTTCTGGCGAATAGACTAGTTAGCGAAAGCGTAGCCACGACTGTAAGGGCGAGGAGCTCTTTAC	388	5.9
P1	CTGCTGGTTCTGGCGAATAGACTAGTTTCTGAAGCTCTTTATAGAATTTTAAGGGCGAGGAGCTCTTTAC	388	8.3
P1	CTGCTGGTTCTGGCGAATAGACTAGTAAATGCCTACCGAGCATATGGATGAAGGGCGAGGAGCTCTTTAC	386	6
P1	CTGCTGGTTCTGGCGAATAGACTAGTAGGGTCAAGATCTTTTTGGACCTTAAGGGCGAGGAGCTCTTTAC	386	7.1
P1	CTGCTGGTTCTGGCGAATAGACTAGTCGTATGTATTTAGGATCCCAGGAGAAGGGCGAGGAGCTCTTTAC	386	2.6
P1	CTGCTGGTTCTGGCGAATAGACTAGTCTATCGGCCAGTTAGTCTTGGCAGAAGGGCGAGGAGCTCTTTAC	386	7.7
P1	CTGCTGGTTCTGGCGAATAGACTAGTGGTGTGGACGGCCAGGGGGTGCGGAAGGGCGAGGAGCTCTTTAC	386	5.8
P1	CTGCTGGTTCTGGCGAATAGACTAGTGTTCGCACGGTGATTCAGAGGTCTAAGGGCGAGGAGCTCTTTAC	386	7.1
P1	CTGCTGGTTCTGGCGAATAGACTAGTTAACGTAGTACGGTCTTCGGTTCTAAGGGCGAGGAGCTCTTTAC	386	8.1
P1	CTGCTGGTTCTGGCGAATAGACTAGTTTACATTTCAAGTTTCGTGCCTAAAAGGGCGAGGAGCTCTTTAC	386	11.4
P1	CTGCTGGTTCTGGCGAATAGACTAGTTTGCGGCCTCTATTGGTTGCATGAAAGGGCGAGGAGCTCTTTAC	386	10.2
P1	CTGCTGGTTCTGGCGAATAGACTAGTACGATAGGATTAGTCTGAAAATTAAAGGGCGAGGAGCTCTTTAC	384	1.9
P1	CTGCTGGTTCTGGCGAATAGACTAGTATTGCAGGAATTTTCGGGAGGTTCAAGGGCGAGGAGCTCTTTAC	384	6
P1	CTGCTGGTTCTGGCGAATAGACTAGTCCGGGGGGCAAGATCCCGGGAGGCAAGGGCGAGGAGCTCTTTAC	384	10.9
P1	CTGCTGGTTCTGGCGAATAGACTAGTCTAGGTCAAAGTGGTTTTGTTTGCAAGGGCGAGGAGCTCTTTAC	384	4.2
P1	CTGCTGGTTCTGGCGAATAGACTAGTCTGCCGGTAATGGGGAACGGAGGGAAGGGCGAGGAGCTCTTTAC	384	4
P1	CTGCTGGTTCTGGCGAATAGACTAGTTAAATCAAATACTGGGAAGGTTTAAAGGGCGAGGAGCTCTTTAC	384	1.1
P1	CTGCTGGTTCTGGCGAATAGACTAGTTCGGAGTCATGTAAAATCTTGCATAAGGGCGAGGAGCTCTTTAC	384	5.7
P1	CTGCTGGTTCTGGCGAATAGACTAGTTTACCGTGTAGGGATCACTGCGGCAAGGGCGAGGAGCTCTTTAC	384	5.2
P1	CTGCTGGTTCTGGCGAATAGACTAGTTTGTTAATTCAAGCAATTGTGTCAAAGGGCGAGGAGCTCTTTAC	384	3.5
P1	CTGCTGGTTCTGGCGAATAGACTAGTTTTGTCGGCTTCCGTTCAAGGGACAAGGGCGAGGAGCTCTTTAC	384	9.8
P1	CTGCTGGTTCTGGCGAATAGACTAGTAAAATCTTAACAGGTTGCTATATTAAGGGCGAGGAGCTCTTTAC	382	3.6
P1	CTGCTGGTTCTGGCGAATAGACTAGTAGAGGTAGGATCGACATTCTTGGTAAGGGCGAGGAGCTCTTTAC	382	4.7
P1	CTGCTGGTTCTGGCGAATAGACTAGTAGTTTTTGGTGCTCCAGACCGCCCAAGGGCGAGGAGCTCTTTAC	382	13.2
P1	CTGCTGGTTCTGGCGAATAGACTAGTATGTTGTGTTCAAACGAAATCCAGAAGGGCGAGGAGCTCTTTAC	382	2.8
P1	CTGCTGGTTCTGGCGAATAGACTAGTCAAAATTTTGAAGCGTTATTTGAGAAGGGCGAGGAGCTCTTTAC	382	1.8
P1	CTGCTGGTTCTGGCGAATAGACTAGTCTTGCCTATTAATGGAATACGAGTAAGGGCGAGGAGCTCTTTAC	382	9.2
P1	CTGCTGGTTCTGGCGAATAGACTAGTGATAACGCTTGACGCCCCCTTTCTAAGGGCGAGGAGCTCTTTAC	382	13.3
P1	CTGCTGGTTCTGGCGAATAGACTAGTGCCTAGAATTGCGCCACCGAGGGCAAGGGCGAGGAGCTCTTTAC	382	10.9
P1	CTGCTGGTTCTGGCGAATAGACTAGTTTGGGTTGGCCGCTACTAACTTGTAAGGGCGAGGAGCTCTTTAC	382	8.9
P1	CTGCTGGTTCTGGCGAATAGACTAGTACATAGTTTAGGCCTTTAAAGTTCAAGGGCGAGGAGCTCTTTAC	380	7.1
P1	CTGCTGGTTCTGGCGAATAGACTAGTCCGGCTCAGCGCTGCGCCGGACCGAAGGGCGAGGAGCTCTTTAC	380	11.7
P1	CTGCTGGTTCTGGCGAATAGACTAGTCGAAAAGAAAGGCGGGGTTCAGCTAAGGGCGAGGAGCTCTTTAC	380	2.8
P1	CTGCTGGTTCTGGCGAATAGACTAGTCTAGATAGGGTAAGGCTGTGCTATAAGGGCGAGGAGCTCTTTAC	380	3.9
P1	CTGCTGGTTCTGGCGAATAGACTAGTCTCTACTATTGCCCCGGGACCCTAAAGGGCGAGGAGCTCTTTAC	380	10.1
P1	CTGCTGGTTCTGGCGAATAGACTAGTCTGAAGTTGATCTCGGTTTCTTCCAAGGGCGAGGAGCTCTTTAC	380	5.7
P1	CTGCTGGTTCTGGCGAATAGACTAGTGATAATGTGCGAACGAACCAAATGAAGGGCGAGGAGCTCTTTAC	380	1.8
P1	CTGCTGGTTCTGGCGAATAGACTAGTGATTGGAGTGCTATGAAGTAGGGCAAGGGCGAGGAGCTCTTTAC	380	4.3
P1	CTGCTGGTTCTGGCGAATAGACTAGTGGTAGAGGGTCGGCATGGGAAGGGAAGGGCGAGGAGCTCTTTAC	380	2
P1	CTGCTGGTTCTGGCGAATAGACTAGTGTGGTTCCTCCATTAGTTGTCCGTAAGGGCGAGGAGCTCTTTAC	380	12.6
P1	CTGCTGGTTCTGGCGAATAGACTAGTTAAACGTTTCCAGAAGTATTCTCAAAGGGCGAGGAGCTCTTTAC	380	3.1
P1	CTGCTGGTTCTGGCGAATAGACTAGTTTCTTTTTCTTGTAGTTAGTTAATAAGGGCGAGGAGCTCTTTAC	380	6.1
P1	CTGCTGGTTCTGGCGAATAGACTAGTAATCGGGTGTTATCGAGTGTGACGAAGGGCGAGGAGCTCTTTAC	378	3.9
P1	CTGCTGGTTCTGGCGAATAGACTAGTACACAACGGGTCGTGGTGGCACTCAAGGGCGAGGAGCTCTTTAC	378	7.1
P1	CTGCTGGTTCTGGCGAATAGACTAGTATATCTTGGATTATGAGCGGGTGTAAGGGCGAGGAGCTCTTTAC	378	3.2
P1	CTGCTGGTTCTGGCGAATAGACTAGTATGGACTCGAAATCCTCAGCCAGCAAGGGCGAGGAGCTCTTTAC	378	11.8
P1	CTGCTGGTTCTGGCGAATAGACTAGTCCAACGCTAGGAAGAAAAACAATCAAGGGCGAGGAGCTCTTTAC	378	3.7
P1	CTGCTGGTTCTGGCGAATAGACTAGTCTGCAGATGTTACGCTGGAATTAGAAGGGCGAGGAGCTCTTTAC	378	3.5
P1	CTGCTGGTTCTGGCGAATAGACTAGTCTTTAGGTGGTGAAGCGGGAAACGAAGGGCGAGGAGCTCTTTAC	378	2.6
P1	CTGCTGGTTCTGGCGAATAGACTAGTGTTGGGTAGGGAGTGTGACTTGAGAAGGGCGAGGAGCTCTTTAC	378	3.8
P1	CTGCTGGTTCTGGCGAATAGACTAGTTATGATGGGGCATAGCCAGCGTCTAAGGGCGAGGAGCTCTTTAC	378	7.3
P1	CTGCTGGTTCTGGCGAATAGACTAGTTTGCCCTAGACAAGGTCAAATTCTAAGGGCGAGGAGCTCTTTAC	378	10.7
P1	CTGCTGGTTCTGGCGAATAGACAGTCGCCAGTCTGGGAAACAGTTACGTAAGGGCGAGGAGCTCTTTACT	376	5.1
P1	CTGCTGGTTCTGGCGAATAGACTAGTACTTGAAACCCACTTTGAGGTGTGAAGGGCGAGGAGCTCTTTAC	376	5.6
P1	CTGCTGGTTCTGGCGAATAGACTAGTATGAAATTTTAGGTAACGCTGCTCAAGGGCGAGGAGCTCTTTAC	376	7.8
P1	CTGCTGGTTCTGGCGAATAGACTAGTCGAGGCGAAGGCCGGCGGTTTGCGAAGGGCGAGGAGCTCTTTAC	376	10.4
P1	CTGCTGGTTCTGGCGAATAGACTAGTCTGTGGGCCACCCCTTTAGCAGAGAAGGGCGAGGAGCTCTTTAC	376	9.2
P1	CTGCTGGTTCTGGCGAATAGACTAGTGAGGGCACATCGCCGGATAGAAACAAGGGCGAGGAGCTCTTTAC	376	8.8
P1	CTGCTGGTTCTGGCGAATAGACTAGTGGTTATCTTCCCACGTGCCTGCAAAAGGGCGAGGAGCTCTTTAC	376	8
P1	CTGCTGGTTCTGGCGAATAGACTAGTTCATGTCTGTAGTTTCCAGTAGAAAAGGGCGAGGAGCTCTTTAC	376	3.5
P1	CTGCTGGTTCTGGCGAATAGACTAGTTCTTATCTATAATTCAAGATATGTAAGGGCGAGGAGCTCTTTAC	376	3
P1	CTGCTGGTTCTGGCGAATAGACTAGTTGAGGAGGACCCATCGTGCTTAATAAGGCGAGGAGCTCTTTACT	376	6.3
P1	CTGCTGGTTCTGGCGAATAGACTAGTACCTTATCTTTTAAATAGGGGCTTAAGGGCGAGGAGCTCTTTAC	374	6.1
P1	CTGCTGGTTCTGGCGAATAGACTAGTAGTGAATTTCTGGAATTAACATGTAAGGGCGAGGAGCTCTTTAC	374	2.4
P1	CTGCTGGTTCTGGCGAATAGACTAGTATGACCTAATCAGGCTCTACAAACAAGGGCGAGGAGCTCTTTAC	374	5.4
P1	CTGCTGGTTCTGGCGAATAGACTAGTATGATGATAGAGGATTTAGTCCTTAAGGGCGAGGAGCTCTTTAC	374	5.1
P1	CTGCTGGTTCTGGCGAATAGACTAGTCCTTTAAATCGACCACCGCAAGTCAAGGGCGAGGAGCTCTTTAC	374	4.5
P1	CTGCTGGTTCTGGCGAATAGACTAGTGTCGGGCAAAAGGCTTTGTCTGATAAGGGCGAGGAGCTCTTTAC	374	10.3
P1	CTGCTGGTTCTGGCGAATAGACTAGTTCAGCTACGTCGTCGGCAGGAAAGAAGGGCGAGGAGCTCTTTAC	374	10.1
P1	CTGCTGGTTCTGGCGAATAGACTAGTTCATGGGACACAGGTGGACCACGCAAGGGCGAGGAGCTCTTTAC	374	7.4
P1	CTGCTGGTTCTGGCGAATAGACTAGTTCGATGGGTTGCACATACTCGATTAAGGGCGAGGAGCTCTTTAC	374	4.6
P1	CTGCTGGTTCTGGCGAATAGACTAGTTGTGTGTGTGCATATTAGAGATGGAAGGGCGAGGAGCTCTTTAC	374	2.1
P1	CTGCTGGTTCTGGCGAATAGACTAGTTTGGCACGCTCATTCGGCGTTTACAAGGGCGAGGAGCTCTTTAC	374	10.6
P1	CTGCTGGTTCTGGCGAATAGACTAGTAAGCTATTGACGAGAGGGGTGGCCAAGGGCGAGGAGCTCTTTAC	372	4.6
P1	CTGCTGGTTCTGGCGAATAGACTAGTAGATTGGAGTTAGCGATTTGTGGCAAGGGCGAGGAGCTCTTTAC	372	4
P1	CTGCTGGTTCTGGCGAATAGACTAGTATGCGACGCAATGAATTGATTAGTAAGGGCGAGGAGCTCTTTAC	372	2.1
P1	CTGCTGGTTCTGGCGAATAGACTAGTGGGTTTGATCAATGGTGGGTGTTGAAGGGCGAGGAGCTCTTTAC	372	4.4
P1	CTGCTGGTTCTGGCGAATAGACTAGTTACGGGGGTTGTATGCGTGATCGGTAAGGGCGAGGAGCTCTTTA	372	3.6
P1	CTGCTGGTTCTGGCGAATAGACTAGTAATTTGGTGCCCAGGCGCATTTTAAAGGGCGAGGAGCTCTTTAC	370	8.1
P1	CTGCTGGTTCTGGCGAATAGACTAGTAGATGATAGGGGGTGGGTTCGCAGAAGGGCGAGGAGCTCTTTAC	370	5.1
P1	CTGCTGGTTCTGGCGAATAGACTAGTAGGTCAACAGAGACTCCGGGCCGGAAGGGCGAGGAGCTCTTTAC	370	12.3
P1	CTGCTGGTTCTGGCGAATAGACTAGTATCGATTACTGAACGCACCAATGTAAGGGCGAGGAGCTCTTTAC	370	5.6
P1	CTGCTGGTTCTGGCGAATAGACTAGTATGTTTCTATCACAGGGAATATGTAAGGGCGAGGAGCTCTTTAC	370	4.6
P1	CTGCTGGTTCTGGCGAATAGACTAGTCAACCTCTAGATCGTAAACATTCTAAGGGCGAGGAGCTCTTTAC	370	5.1
P1	CTGCTGGTTCTGGCGAATAGACTAGTCCGATTGCGTGCCCGTTAGAAGGTAAGGGCGAGGAGCTCTTTAC	370	9.6
P1	CTGCTGGTTCTGGCGAATAGACTAGTCGTTTCGAGCTATGATTTATGACAAAGGGCGAGGAGCTCTTTAC	370	6.4
P1	CTGCTGGTTCTGGCGAATAGACTAGTGAAGCGAGTTCGTGCGAGTCCAAAAAGGGCGAGGAGCTCTTTAC	370	7.1
P1	CTGCTGGTTCTGGCGAATAGACTAGTGGTGGGCGGTGTAGACTAATGTTCAAGGGCGAGGAGCTCTTTAC	370	3.4
P1	CTGCTGGTTCTGGCGAATAGACTAGTTAAACTTCGGCGCCACTAACGATGAAGGGCGAGGAGCTCTTTAC	370	10.6
P1	CTGCTGGTTCTGGCGAATAGACTAGTTCTCGTGGCATCTTAACGGACAACAAGGGCGAGGAGCTCTTTAC	370	7.8
P1	CTGCTGGTTCTGGCGAATAGACTAGTAAGCTGGTTCGTGCGGATATCCGAAAGGGCGAGGAGCTCTTTAC	368	10.8
P1	CTGCTGGTTCTGGCGAATAGACTAGTAATAATTCTTGACGTCTAGAATCGAAGGGCGAGGAGCTCTTTAC	368	5.7
P1	CTGCTGGTTCTGGCGAATAGACTAGTACGCATTAATAATTAATTAGTCGCAAGGGCGAGGAGCTCTTTAC	368	4.3
P1	CTGCTGGTTCTGGCGAATAGACTAGTAGCCTTCCTTTATTGTGTGCATGTAAGGGCGAGGAGCTCTTTAC	368	9.8
P1	CTGCTGGTTCTGGCGAATAGACTAGTATTTTTTTAAGTTGCCGAGCGGATAAGGGCGAGGAGCTCTTTAC	368	6.2
P1	CTGCTGGTTCTGGCGAATAGACTAGTCTAGCGTTGACAATACCGGGCTTAAAGGGCGAGGAGCTCTTTAC	368	4.5
P1	CTGCTGGTTCTGGCGAATAGACTAGTGAGATCTTTGTTACGCCCAAGTGTAAGGGCGAGGAGCTCTTTAC	368	9.5
P1	CTGCTGGTTCTGGCGAATAGACTAGTGAGGACGCTGTGGGTTGAGGATTGAAGGGCGAGGAGCTCTTTAC	368	4.4
P1	CTGCTGGTTCTGGCGAATAGACTAGTGGGTGCTTGACGGGGTCGTATTTGAAGGGCGAGGAGCTCTTTAC	368	6
P1	CTGCTGGTTCTGGCGAATAGACTAGTTGAAGTAAGTTATTTGCATCACATAAGGGCGAGGAGCTCTTTAC	368	4
P1	CTGCTGGTTCTGGCGAATAGACTAGTACATAACGGGATATGTTCGGATGGAAGGGCGAGGAGCTCTTTAC	366	2.8
P1	CTGCTGGTTCTGGCGAATAGACTAGTAGGAGACCTATTCACTGTAGCGCCAAGGGCGAGGAGCTCTTTAC	366	5.7
P1	CTGCTGGTTCTGGCGAATAGACTAGTAGGCGTGATAAAACCCCTTCGTGGAAGGGCGAGGAGCTCTTTAC	366	9.3
P1	CTGCTGGTTCTGGCGAATAGACTAGTAGTGAGCGCCACAGCGATATACTAAAGGGCGAGGAGCTCTTTAC	366	4.7
P1	CTGCTGGTTCTGGCGAATAGACTAGTATAGACGTGTGATTGTGAGGCTTGAAGGGCGAGGAGCTCTTTAC	366	1.8
P1	CTGCTGGTTCTGGCGAATAGACTAGTCCAAACTTACTAGGTTTTTGTGATAAGGGCGAGGAGCTCTTTAC	366	4.3
P1	CTGCTGGTTCTGGCGAATAGACTAGTCGGACCTCTATCACGGGTCGCTGGAAGGGCGAGGAGCTCTTTAC	366	8.1
P1	CTGCTGGTTCTGGCGAATAGACTAGTCTAGGTTTTAAAAGGGTTCTATACAAGGGCGAGGAGCTCTTTAC	366	3
P1	CTGCTGGTTCTGGCGAATAGACTAGTCTCGAAGGGCGAGGAGCTCTTTACTGGCGTAGTACCAATTCTCG	366	8.3
P1	CTGCTGGTTCTGGCGAATAGACTAGTGCATAGTAAAACGAATCTAGGTCGAAGGGCGAGGAGCTCTTTAC	366	5.5
P1	CTGCTGGTTCTGGCGAATAGACTAGTGCCTCAAAGACGGGGTGGCGATCTAAGGGCGAGGAGCTCTTTAC	366	8.6
P1	CTGCTGGTTCTGGCGAATAGACTAGTGCTAATGTTCTACGCTGTCATATTAAGGGCGAGGAGCTCTTTAC	366	8.8
P1	CTGCTGGTTCTGGCGAATAGACTAGTGTCAATATCAGGCTATGTCTAAGGAAGGGCGAGGAGCTCTTTAC	366	4.4
P1	CTGCTGGTTCTGGCGAATAGACTAGTTACTCTGTGCGTATAGTTAGATGGAAGGGCGAGGAGCTCTTTAC	366	5.9
P1	CTGCTGGTTCTGGCGAATAGACTAGTTCTAGCCACGAATAGGTAACGTTAAAGGGCGAGGAGTCTTTACT	366	5.4
P1	CTGCTGGTTCTGGCGAATAGACTAGTTGTCTATAGGCATTTAGGTGATGCAAGGGCGAGGAGCTCTTTAC	366	7.8
P1	CTGCTGGTTCTGGCGAATAGACTAGTTTGAGTAGCGTGGGCCTTTATGAGAAGGGCGAGGAGCTCTTTAC	366	8.9
P1	CTGCTGGTTCTGGCGAATAGACTAGTAAGACGCCTTCTGGTTATTGTAGCAAGGGCGAGGAGCTCTTTAC	364	9
P1	CTGCTGGTTCTGGCGAATAGACTAGTACGGTATACGTTAGGGGGTGGTCAAAGGGCGAGGAGCTCTTTAC	364	2.5
P1	CTGCTGGTTCTGGCGAATAGACTAGTCCAGATAACGGCTAGAATAACTTAAAGGGCGAGGAGCTCTTTAC	364	1.6
P1	CTGCTGGTTCTGGCGAATAGACTAGTCTTTAGGTGTCGAATCGGGTCATTAAGGGCGAGGAGCTCTTTAC	364	3.7
P1	CTGCTGGTTCTGGCGAATAGACTAGTGAGCGGCTATTTAGCTCTTTAGCGAAGGGCGAGGAGCTCTTTAC	364	9.8
P1	CTGCTGGTTCTGGCGAATAGACTAGTGCACACTGGTCCGTAGTGGGGCGGAAGGGCGAGGAGCTCTTTAC	364	8.7
P1	CTGCTGGTTCTGGCGAATAGACTAGTGCCGCATGGATCAGATTTCTACTTAAGGGCGAGGAGCTCTTTAC	364	5.2
P1	CTGCTGGTTCTGGCGAATAGACTAGTTAGCTGTCCGTATTTGGGTAGGATAAGGGCGAGGAGCTCTTTAC	364	7.4
P1	CTGCTGGTTCTGGCGAATAGACTAGTTCAAACATCTTGGGCATACCAACCAAGGGCGAGGAGCTCTTTAC	364	7.3
P1	CTGCTGGTTCTGGCGAATAGACTAGTTCAGTCCACTCGCTGGGCCTTAAAAAGGGCGAGGAGCTCTTTAC	364	11.3
P1	CTGCTGGTTCTGGCGAATAGACTAGTACTTAACGAGGGCGGTTTAGTTTGAAGGGCGAGGAGCTCTTTAC	362	3.4
P1	CTGCTGGTTCTGGCGAATAGACTAGTACTTTTTGTTCCACTTATCATTGTAAGGGCGAGGAGCTCTTTAC	362	8.6
P1	CTGCTGGTTCTGGCGAATAGACTAGTAGAAGACTTACGAGTAGAACTCCAAAGGGCGAGGAGCTCTTTAC	362	4
P1	CTGCTGGTTCTGGCGAATAGACTAGTATTGCTCGTGTTTAAAAAATACTGAAGGGCGAGGAGCTCTTTAC	362	7.6
P1	CTGCTGGTTCTGGCGAATAGACTAGTCATTTGTTCGTTGATCATAGTGGGAAGGGCGAGGAGCTCTTTAC	362	6.2
P1	CTGCTGGTTCTGGCGAATAGACTAGTCCTTTAGTCGATGGTGGGGAAACTAAGGGCGAGGAGCTCTTTAC	362	9.4
P1	CTGCTGGTTCTGGCGAATAGACTAGTGGATATGAGCTGGGATCGGGCAGAAAGGGCGAGGAGCTCTTTAC	362	3.5
P1	CTGCTGGTTCTGGCGAATAGACTAGTGTGCACTCTCTAGGCACGTGGTAGAAGGGCGAGGAGCTCTTTAC	362	7.4
P1	CTGCTGGTTCTGGCGAATAGACTAGTTTAGCATGACGGAGACGCTATGGGAAGGGCGAGGAGCTCTTTAC	362	4.1
P1	CTGCTGGTTCTGGCGAATAGACTAGTTTAGGATACGGTAGCGGGCCGGGCAAGGGCGAGGAGCTCTTTAC	362	5.5
P1	CTGCTGGTTCTGGCGAATAGACTAGTTTCCTGACTTTTGGATACAGACGGAAGGGCGAGGAGCTCTTTAC	362	9.7
P1	CTGCTGGTTCTGGCGAATAGACTAGTACCATCTCATGCCTCTTGGAATGTAAGGGCGAGGAGCTCTTTAC	360	10.1
P1	CTGCTGGTTCTGGCGAATAGACTAGTATATGGAGGTGTCTATATACCTTGAAGGGCGAGGAGCTCTTTAC	360	9.5
P1	CTGCTGGTTCTGGCGAATAGACTAGTATTCTAAGCCTTTAGCGCATGTACAAGGGCGAGGAGCTCTTTAC	360	9.5
P1	CTGCTGGTTCTGGCGAATAGACTAGTCCTTCTTAGCTAACCGGAGGGGGTAAGGGCGAGGAGCTCTTTAC	360	10.9
P1	CTGCTGGTTCTGGCGAATAGACTAGTGCCTCAACTTTGGAAAATAGACTTAAGGGCGAGGAGCTCTTTAC	360	8.2
P1	CTGCTGGTTCTGGCGAATAGACTAGTTAACTGCCGGCATTGAGAGATCCAAAGGGCGAGGAGCTCTTTAC	360	5.4
P1	CTGCTGGTTCTGGCGAATAGACTAGTTATACGTGACCTTTAAAGGTGAGCAAGGGCGAGGAGCTCTTTAC	360	3.8
P1	CTGCTGGTTCTGGCGAATAGACTAGTTCTGAACATCTTAGAAGGTGGTTAAAGGGCGAGGAGCTCTTTAC	360	3.4
P1	CTGCTGGTTCTGGCGAATAGACTAGTTGCAGGCTAATCTGTAATAGGGGCAAGGGCGAGGAGCTCTTTAC	360	4.9
P1	CTGCTGGTTCTGGCGAATAGACTAGTTGCTGCGCCGCAAGGCGGTGCGCGAAGGGCGAGGAGCTCTTTAC	360	14.7
P1	CTGCTGGTTCTGGCGAATAGACTAGTACGACTGGATAACTCCCGGGTTGTAAGGGCGAGGAGCTCTTTAC	358	6.8
P1	CTGCTGGTTCTGGCGAATAGACTAGTATCATGATGTTTTTCTGTGGGGCCAAGGGCGAGGAGCTCTTTAC	358	4.8
P1	CTGCTGGTTCTGGCGAATAGACTAGTCAATCGTGGGAGTTAAAGCCGCACAAGGGCGAGGAGCTCTTTAC	358	4.8
P1	CTGCTGGTTCTGGCGAATAGACTAGTGAAAAAACTAGGGAACAACCGTTGAAGGGCGAGGAGCTCTTTAC	358	2.4
P1	CTGCTGGTTCTGGCGAATAGACTAGTGCAAAATGTGCTCTAGAGTCATGAAAGGGCGAGGAGCTCTTTAC	358	7.2
P1	CTGCTGGTTCTGGCGAATAGACTAGTGTCCTAGACTTGGGTTTTCATGCTAAGGGCGAGGAGCTCTTTAC	358	8.4
P1	CTGCTGGTTCTGGCGAATAGACTAGTTAGCATTAAATATACTCAAAGGTTAAGGGCGAGGAGCTCTTTAC	358	2.1
P1	CTGCTGGTTCTGGCGAATAGACTAGTAAAAGGCATATTACGACCTCAATGAAGGGCGAGGAGCTCTTTAC	356	3.9
P1	CTGCTGGTTCTGGCGAATAGACTAGTAAAGCGATAGAGTCCGCGTCGTGTAAGGGCGAGGAGCTCTTTAC	356	8.9
P1	CTGCTGGTTCTGGCGAATAGACTAGTAAATTACTACTCGTGGTCGCGTAGAAGGGCGAGGAGCTCTTTAC	356	8.8
P1	CTGCTGGTTCTGGCGAATAGACTAGTAAGAGTGTTATACGCTCCCTTAGTAAGGGCGAGGAGCTCTTTAC	356	9
P1	CTGCTGGTTCTGGCGAATAGACTAGTATAATGTTGGATTCATAGCAATTGAAGGGCGAGGAGCTCTTTAC	356	2.3
P1	CTGCTGGTTCTGGCGAATAGACTAGTATGGTGTTATTGTGCGTTTATGAGAAGGGCGAGGAGCTCTTTAC	356	3.1
P1	CTGCTGGTTCTGGCGAATAGACTAGTATTGGTGGTACCGTAGGGCCCGCAAAGGGCGAGGAGCTCTTTAC	356	9.3
P1	CTGCTGGTTCTGGCGAATAGACTAGTCGCGAGTAACTATTAGGGCTGATAAAGGGCGAGGAGCTCTTTAC	356	2.4
P1	CTGCTGGTTCTGGCGAATAGACTAGTCTCAAATTTCTGGTGATAACGCTAAAGGGCGAGGAGCTCTTTAC	356	5.3
P1	CTGCTGGTTCTGGCGAATAGACTAGTGACGTCGGCTCATCTCCAACCGCCAAGGGCGAGGAGCTCTTTAC	356	9.7
P1	CTGCTGGTTCTGGCGAATAGACTAGTGATCCTTATGGGTTTGATGGGCTTAAGGGCGAGGAGCTCTTTAC	356	5.6
P1	CTGCTGGTTCTGGCGAATAGACTAGTGCTTTGATGTCTAGCGCGATTACGAAGGGCGAGGAGCTCTTTAC	356	11.3
P1	CTGCTGGTTCTGGCGAATAGACTAGTGTACCAAAGGGATTAGTCTATTTAAAGGGCGAGGAGCTCTTTAC	356	2.2
P1	CTGCTGGTTCTGGCGAATAGACTAGTGTGTGTATCTACTTTTGCGTGCTGAAGGGCGAGGAGCTCTTTAC	356	5.9
P1	CTGCTGGTTCTGGCGAATAGACTAGTGTTGATAATGTGATGATCAACTGTAAGGGCGAGGAGCTCTTTAC	356	4
P1	CTGCTGGTTCTGGCGAATAGACTAGTAGGGACAATCTGCTTGTAAGTTCAAAGGGCGAGGAGCTCTTTAC	354	5.3
P1	CTGCTGGTTCTGGCGAATAGACTAGTCAAGCCTTTCACTGCACACTACTTAAGGCGAGGAGCTCTTTACT	354	5
P1	CTGCTGGTTCTGGCGAATAGACTAGTCAAGTTTCTTAGACTACTAGTATAAAGGGCGAGGAGCTCTTTAC	354	3.9
P1	CTGCTGGTTCTGGCGAATAGACTAGTGCGTACCGTTTAGTGGGACAGTCCAAGGGCGAGGAGCTCTTTAC	354	6.4
P1	CTGCTGGTTCTGGCGAATAGACTAGTTCCTTGGGGTCGTCTCCAGCGTGTAAGGGCGAGGAGCTCTTTAC	354	9.2
P1	CTGCTGGTTCTGGCGAATAGACTAGTTGGGCGATGAACTGGTGTACGAGCAAGGGCGAGGAGCTCTTTAC	354	3.3
P1	CTGCTGGTTCTGGCGAATAGACTAGTTGTTTACTGCCGGTTGTTGCCCCGAAGGGCGAGGAGCTCTTTAC	354	11.8
P1	CTGCTGGTTCTGGCGAATAGTCTATTTAAATTCGAGGTGGAGCTAAAGGGCGAGGAGCTCTTTACTGGCG	354	7.3
P1	CTGCTGGTTCTGGCGAATAGACTAGTAAAAGGACATTTTGTTGCTCATCCAAGGGCGAGGAGCTCTTTAC	352	8.6
P1	CTGCTGGTTCTGGCGAATAGACTAGTATCACTTCCAGGCCGCAGTTAGCTAAGGGCGAGGAGCTCTTTAC	352	9.1
P1	CTGCTGGTTCTGGCGAATAGACTAGTCCCCAACCTAGGTTAAATCAAATTAAGGGCGAGGAGCTCTTTAC	352	5.6
P1	CTGCTGGTTCTGGCGAATAGACTAGTCGGTGTAGATTTATAGTGCGGTCGAAGGGCGAGGAGCTCTTTAC	352	3.5
P1	CTGCTGGTTCTGGCGAATAGACTAGTCTATCTGAAATAACTCCGGCTTAGAAGGGCGAGGAGCTCTTTAC	352	8.7
P1	CTGCTGGTTCTGGCGAATAGACTAGTGAAAACTATTGACCCTTAGCCTTGAAGGGCGAGGAGCTCTTTAC	352	9.2
P1	CTGCTGGTTCTGGCGAATAGACTAGTGCGGCATCACAATTGACATCTCAGAAGGGCGAGGAGCTCTTTAC	352	2.5
P1	CTGCTGGTTCTGGCGAATAGACTAGTGGATGATGAGATTGTTGTACACTTAAGGGCGAGGAGCTCTTTAC	352	2.4
P1	CTGCTGGTTCTGGCGAATAGACTAGTGGCAATACGTTGGAGCTATGTGCCAAGGGCGAGGAGCTCTTTAC	352	6.6
P1	CTGCTGGTTCTGGCGAATAGACTAGTGGGTGCTGGCGCCTCTAGAAGGGAAAGGGCGAGGAGCTCTTTAC	352	8.6
P1	CTGCTGGTTCTGGCGAATAGACTAGTTCCGTGTTGATCAGTCGTTCAATAAAGGGCGAGGAGCTCTTTAC	352	6.4
P1	CTGCTGGTTCTGGCGAATAGACTAGTTTCGCTATTCACAAGTTTAGGCGGAAGGGCGAGGAGCTCTTTAC	352	7.7
P1	CTGCTGGTTCTGGCGAATAGACTAGTTTTACATTGTCATCGTTGTCATACAAGGGCGAGGAGCTCTTTAC	352	6.4
P1	CTGCTGGTTCTGGCGAATAGACTAGTTTTAGAAACCTACTGCTAGAAGATAAGGGCGAGGAGCTCTTTAC	352	3.7
P1	CTGCTGGTTCTGGCGAATAGACTAGTCAGGAGTTTCGCTCTTTTTTCGGGAAGGGCGAGGAGCTCTTTAC	350	12.6
P1	CTGCTGGTTCTGGCGAATAGACTAGTCAGGGCTTGTTAAAAGGGTGATGGAAGGGCGAGGAGCTCTTTAC	350	2.8
P1	CTGCTGGTTCTGGCGAATAGACTAGTCATATGGTTACGTCGGACCGGCGGAAGGGCGAGGAGCTCTTTAC	350	6.4
P1	CTGCTGGTTCTGGCGAATAGACTAGTCTATTTTGCCGTTCGTCCATCCTTAAGGGCGAGGAGCTCTTTAC	350	11.2
P1	CTGCTGGTTCTGGCGAATAGACTAGTGTCTTACTGGATTACAGAGTAGCTAAGGGCGAGGAGCTCTTTAC	350	5.1
P1	CTGCTGGTTCTGGCGAATAGACTAGTTCCGAGCTAGGGGAACTTAGTGACAAGGGCGAGGAGCTCTTTAC	350	8.8
P1	CTGCTGGTTCTGGCGAATAGACTAGTAAGTTCATACTTGTCGTGCGAGGTAAGGGCGAGGAGCTCTTTAC	348	10.2
P1	CTGCTGGTTCTGGCGAATAGACTAGTACAGTATGTTTGGACTAATTATATAAGGGCGAGGAGCTCTTTAC	348	1.4
P1	CTGCTGGTTCTGGCGAATAGACTAGTAGCTTGTGTGTCCAGTAATGTCCTAAGGGCGAGGAGCTCTTTAC	348	8.6
P1	CTGCTGGTTCTGGCGAATAGACTAGTAGGATATTCTAGCAGGTGATATCTAAGGGCGAGGAGCTCTTTAC	348	4.5
P1	CTGCTGGTTCTGGCGAATAGACTAGTATCGGTTCATGGAACACTAAACCCAAGGGCGAGGAGCTCTTTAC	348	5.3
P1	CTGCTGGTTCTGGCGAATAGACTAGTGAGGCGACTTTTTACTGTAGAAGAAAGGGCGAGGAGCTCTTTAC	348	4.8
P1	CTGCTGGTTCTGGCGAATAGACTAGTGCAAAGAACTCAGTAGGAGCTGAGAAGGGCGAGGAGCTCTTTAC	348	8.3
P1	CTGCTGGTTCTGGCGAATAGACTAGTGCCGTGTATTAACTCGTTGGGCCGAAGGGCGAGGAGCTCTTTAC	348	8.5
P1	CTGCTGGTTCTGGCGAATAGACTAGTGCGTCATCATTAGGAAGTAGTCTTAAGGGCGAGGAGCTCTTTAC	348	6.8
P1	CTGCTGGTTCTGGCGAATAGACTAGTGGCTGGCGATACCGACACTAATGGAAGGGCGAGGAGCTCTTTAC	348	5.5
P1	CTGCTGGTTCTGGCGAATAGACTAGTGTCGAGTGCGGGACCAAAATTTGTAAGGGCGAGGAGCTCTTTAC	348	3.2
P1	CTGCTGGTTCTGGCGAATAGACTAGTTCGGCGAATAGCCCCTGCACGACGAAGGGCGAGGAGCTCTTTAC	348	9.4
P1	CTGCTGGTTCTGGCGAATAGACTAGTTCGTATTGCTTATATGTTAGGGCCAAGGGCGAGGAGCTCTTTAC	348	5.2
P1	CTGCTGGTTCTGGCGAATAGACTAGTTTTGTAGGGAAGCTACATGTCTTCAAGGGCGAGGAGCTCTTTAC	348	8.4
P1	CTGCTGGTTCTGGCGAATAGACTAGTAATCGCTCCGCACCCCGTATTGATAAGGGCGAGGAGCTCTTTAC	346	13
P1	CTGCTGGTTCTGGCGAATAGACTAGTCACCGGCTATATTCTAACACTCATAAGGGCGAGGAGCTCTTTAC	346	3
P1	CTGCTGGTTCTGGCGAATAGACTAGTCATTATGCCGTTAACTCAAGATCGAAGGGCGAGGAGCTCTTTAC	346	4.3
P1	CTGCTGGTTCTGGCGAATAGACTAGTCCACCTTCTCTTATGATGAGATGAAAGGGCGAGGAGCTCTTTAC	346	5.9
P1	CTGCTGGTTCTGGCGAATAGACTAGTCTAGGCATAGGGGGAGCCGGGTACAAGGGCGAGGAGCTCTTTAC	346	4.4
P1	CTGCTGGTTCTGGCGAATAGACTAGTGCTCAAAATGGCACGCCGGAAGGGAAGGGCGAGGAGCTCTTTAC	346	8.1
P1	CTGCTGGTTCTGGCGAATAGACTAGTGTTTTGGTTAGTACCGGGGATATCAAGGGCGAGGAGCTCTTTAC	346	4
P1	CTGCTGGTTCTGGCGAATAGACTAGTTCAGGGTCGGAGAGCCACAACCCGAAGGGCGAGGAGCTCTTTAC	346	6.2
P1	CTGCTGGTTCTGGCGAATAGACTAGTTTGAGACGGGTAATCAGATCACGTAAGGGCGAGGAGCTCTTTAC	346	2.7
P1	CTGCTGGTTCTGGCGAATAGACTAGTAACAAGTCAGAAGTGGGAAATACTAAGGGCGAGGAGCTCTTTAC	344	4.1
P1	CTGCTGGTTCTGGCGAATAGACTAGTACAGGTGGGGTGCCGTCAGCTTAGAAGGGCGAGGAGCTCTTTAC	344	6.2
P1	CTGCTGGTTCTGGCGAATAGACTAGTCTACGACGAGTGCATCGCTTGTGTAAGGGCGAGGAGCTCTTTAC	344	7.8
P1	CTGCTGGTTCTGGCGAATAGACTAGTGGCCCGGAGGGTACCCGGTGGGGCAAGGGCGAGGAGCTCTTTAC	344	10.9
P1	CTGCTGGTTCTGGCGAATAGACTAGTGGTCCACAGGAGAATGCGTCTTGGAAGGGCGAGGAGCTCTTTAC	344	8.9
P1	CTGCTGGTTCTGGCGAATAGACTAGTGTATTCTTACCTGCGTGGACATAGAAGGGCGAGGAGCTCTTTAC	344	5.7
P1	CTGCTGGTTCTGGCGAATAGACTAGTGTGCATCAGGAGTTACTGGGGGAAAAGGGCGAGGAGCTCTTTAC	344	3.3
P1	CTGCTGGTTCTGGCGAATAGACTAGTTCTTGGCAGTAATTAAAGCGAGGGAAGGGCGAGGAGCTCTTTAC	344	4.3
P1	CTGCTGGTTCTGGCGAATAGACTAGTTTCTGCATCTGTATCTTCAAGCAGAAGGGCGAGGAGCTCTTTAC	344	8
P1	CTGCTGGTTCTGGCGAATAGACTAGTACTCAGTTGTCTATGTGTTCGCGGAAGGGCGAGGAGCTCTTTAC	342	8.2
P1	CTGCTGGTTCTGGCGAATAGACTAGTAGAGTTCCGAACAGTCGACCTACGAAGGGCGAGGAGCTCTTTAC	342	8.7
P1	CTGCTGGTTCTGGCGAATAGACTAGTCATAGTCGTATGTAGATCCTAATAAAGGGCGAGGAGCTCTTTAC	342	2.6
P1	CTGCTGGTTCTGGCGAATAGACTAGTCTGGTTTCAATAATGTTCTAGTGCAAGGGCGAGGAGCTCTTTAC	342	6.1
P1	CTGCTGGTTCTGGCGAATAGACTAGTGGTGAACCAGGAGTTCCTTTACGAAAGGGCGAGGAGCTCTTTAC	342	8.9
P1	CTGCTGGTTCTGGCGAATAGACTAGTTGCGACGGTGCTGGCGGTTTTTTGAAGGGCGAGGAGCTCTTTAC	342	5.6
P1	CTGCTGGTTCTGGCGAATAGACTAGTTGGGGCACGTGCGGTCGCCCCGCCAAGGGCGAGGAGCTCTTTAC	342	14.8
P1	CTGCTGGTTCTGGCGAATAGACTAGTTTGTGCCCTCGTATGCGCATTTTTAAGGGCGAGGAGCTCTTTAC	342	9.2
P1	CTGCTGGTTCTGGCGAATAGACTAGTAAACCTTCGGCTAACACGATGTGTAAGGGCGAGGAGCTCTTTAC	340	10.8
P1	CTGCTGGTTCTGGCGAATAGACTAGTACTCGCCGGCGATTCTCGATGTTGAAGGGCGAGGAGCTCTTTAC	340	12.3
P1	CTGCTGGTTCTGGCGAATAGACTAGTAGTAGCGGGACATCTGTCTGGGTCAAGGGCGAGGAGCTCTTTAC	340	5.6
P1	CTGCTGGTTCTGGCGAATAGACTAGTCATTCATATAATACATGGCCAAAGAAGGGCGAGGAGCTCTTTAC	340	4.1
P1	CTGCTGGTTCTGGCGAATAGACTAGTCTCCGATGCATCGTTGGCTATGATAAGGGCGAGGAGCTCTTTAC	340	9.2
P1	CTGCTGGTTCTGGCGAATAGACTAGTCTGATACCATTTAAAAGGCTTGGAAAGGGCGAGGAGCTCTTTAC	340	2.8
P1	CTGCTGGTTCTGGCGAATAGACTAGTGAGCCCATGTTACCTTAGCGTGGAAAGGGCGAGGAGCTCTTTAC	340	8.9
P1	CTGCTGGTTCTGGCGAATAGACTAGTGCATCTGTTATAAGGATATTTAAGAAGGGCGAGGAGCTCTTTAC	340	2.1
P1	CTGCTGGTTCTGGCGAATAGACTAGTGTGCATTTCGGTGGCCCGTTTACAAAGGGCGAGGAGCTCTTTAC	340	8.6
P1	CTGCTGGTTCTGGCGAATAGACTAGTTAGGGATCTATGAGATTGTCGCCGAAGGGCGAGGAGCTCTTTAC	340	10.6
P1	CTGCTGGTTCTGGCGAATAGACTAGTTTGTAATAGCATTCAGATGTTCCGAAGGGCGAGGAGCTCTTTAC	340	4.7
P1	CTGCTGGTTCTGGCGAATAGACTAGTACAGACTCCAGCACAGTGTCGAATAAGGGCGAGGAGCTCTTTAC	338	6.7
P1	CTGCTGGTTCTGGCGAATAGACTAGTATATCCTAATCTTTAGAGCCATCAAGGGCGAGGAGCTCTTTACT	338	7.4
P1	CTGCTGGTTCTGGCGAATAGACTAGTCTAAGATTGAACTTGAAACGCGGTAAGGGCGAGGAGCTCTTTAC	338	3.8
P1	CTGCTGGTTCTGGCGAATAGACTAGTGTCGACAAGTCACGACAGGATGAAAAGGGCGAGGAGCTCTTTAC	338	4.3
P1	CTGCTGGTTCTGGCGAATAGACTAGTTTCCGCGTACCTCTCTGAGCTCTTAAGGGCGAGGAGCTCTTTAC	338	9.8
P1	CTGCTGGTTCTGGCGAATAGACTAGTAACGGGACAACGAGCATGATTTCGAAGGGCGAGGAGCTCTTTAC	336	2.1
P1	CTGCTGGTTCTGGCGAATAGACTAGTAGCTGTATGTAATCAATCTGAAGAAAGGGCGAGGAGCTCTTTAC	336	3
P1	CTGCTGGTTCTGGCGAATAGACTAGTAGGAATCCTTCAGCTTTAGCACCCAAGGGCGAGGAGCTCTTTAC	336	7.7
P1	CTGCTGGTTCTGGCGAATAGACTAGTAGTACTTCCTGAGCGATCGGGGGTAAGGGCGAGGAGCTCTTTAC	336	8.4
P1	CTGCTGGTTCTGGCGAATAGACTAGTATGTTAAACTAGTCTTCGCTGAGGAAGGGCGAGGAGCTCTTTAC	336	10.8
P1	CTGCTGGTTCTGGCGAATAGACTAGTCAGGCGGGTTCAAAGAGTACGACGAAGGGCGAGGAGCTCTTTAC	336	2
P1	CTGCTGGTTCTGGCGAATAGACTAGTCATTGGGTGTAGTCCATGTAGCTAAAGGGCGAGGAGCTCTTTAC	336	3.6
P1	CTGCTGGTTCTGGCGAATAGACTAGTCGGTGGCAGCGAGAGTGGGGTTTGAAGGGCGAGGAGCTCTTTAC	336	1.1
P1	CTGCTGGTTCTGGCGAATAGACTAGTCTAGATAACGGTGGATCCATAGCGAAGGGCGAGGAGCTCTTTAC	336	4.6
P1	CTGCTGGTTCTGGCGAATAGACTAGTGGTAACTTAGCTAGTGAAGTTTTAAAGGGCGAGGAGCTCTTTAC	336	3
P1	CTGCTGGTTCTGGCGAATAGACTAGTTAACCATACCGGAGACCGGAGAGGAAGGGCGAGGAGCTCTTTAC	336	6
P1	CTGCTGGTTCTGGCGAATAGACTAGTTATGCGTGCTGTTTTTGTGTCCCCAAGGGCGAGGAGCTCTTTAC	336	7.1
P1	CTGCTGGTTCTGGCGAATAGACTAGTTCCGGCGCTTTACCGACAATAACGAAGGGCGAGGAGCTCTTTAC	336	8.4
P1	CTGCTGGTTCTGGCGAATAGACTAGTTGGAAGTTGGTGCTAGATGAGCAGAAGGGCGAGGAGCTCTTTAC	336	4.2
P1	CTGCTGGTTCTGGCGAATAGACTAGTAACGTACTAATTGTCCTAAAGAGCAAGGGCGAGGAGCTCTTTAC	334	9.7
P1	CTGCTGGTTCTGGCGAATAGACTAGTAGCTCACTTTTTTCCATCGTATTAAAGGGCGAGGAGCTCTTTAC	334	7.2
P1	CTGCTGGTTCTGGCGAATAGACTAGTCGATGCTGTGCGACAAATGGGCTGAAGGGCGAGGAGCTCTTTAC	334	3.4
P1	CTGCTGGTTCTGGCGAATAGACTAGTCGCTGTTACGCTCGACTGAGGTCTAAGGGCGAGGAGCTCTTTAC	334	11.9
P1	CTGCTGGTTCTGGCGAATAGACTAGTCGTGCTCTTCTGGGTTAGAGCTCTAAGGGCGAGGAGCTCTTTAC	334	11.4
P1	CTGCTGGTTCTGGCGAATAGACTAGTCTAAAGAACAGCATTTAGGATTGAAAGGGCGAGGAGCTCTTTAC	334	2.2
P1	CTGCTGGTTCTGGCGAATAGACTAGTCTCCAGTTAGCTATATACGTCAGAAAGGGCGAGGAGCTCTTTAC	334	4.7
P1	CTGCTGGTTCTGGCGAATAGACTAGTGACTTTCTTTTTTTTATAATGGTCAAGGGCGAGGAGCTCTTTAC	334	2.3
P1	CTGCTGGTTCTGGCGAATAGACTAGTGAGTTTAAACTACATGTAGTGGGGAAGGGCGAGGAGCTCTTTAC	334	3.6
P1	CTGCTGGTTCTGGCGAATAGACTAGTGCTCCTTTTATCATCTCCGCAATTAAGGGCGAGGAGCTCTTTAC	334	9.5
P1	CTGCTGGTTCTGGCGAATAGACTAGTGGAGACCGTGTACAATCAGAATGTAAGGGCGAGGAGCTCTTTAC	334	2.9
P1	CTGCTGGTTCTGGCGAATAGACTAGTGGCGTTTGGTAAGGAAAACTCTCTAAGGGCGAGGAGCTCTTTAC	334	9.2
P1	CTGCTGGTTCTGGCGAATAGACTAGTGTCGTACCGGATTACTTTGGTTGTAAGGGCGAGGAGCTCTTTAC	334	6.5
P1	CTGCTGGTTCTGGCGAATAGACTAGTTATGAATAGGCTCGAATATGATCGAAGGGCGAGGAGCTCTTTAC	334	4.1
P1	CTGCTGGTTCTGGCGAATAGACTAGTTCAAGCAATGGACCGTGCTTTATTAAGGGCGAGGAGCTCTTTAC	334	7.5
P1	CTGCTGGTTCTGGCGAATAGACTAGTTTAGTCAGTGATAATTGACGTTGTAAGGGCGAGGAGCTCTTTAC	334	6.5
P1	CTGCTGGTTCTGGCGAATAGACTAGTAAAAAGTTGTGGCAGTTGAGATTAAAGGGCGAGGAGCTCTTTAC	332	2.9
P1	CTGCTGGTTCTGGCGAATAGACTAGTACTCCAGATGTAACCTCAACCGGAAAGGGCGAGGAGCTCTTTAC	332	8.7
P1	CTGCTGGTTCTGGCGAATAGACTAGTAGGCTCCAATTGTATGACTTTGAGAAGGGCGAGGAGCTCTTTAC	332	7.1
P1	CTGCTGGTTCTGGCGAATAGACTAGTCAGGCGATGAACTTGCTGATTATGAAGGGCGAGGAGCTCTTTAC	332	6.5
P1	CTGCTGGTTCTGGCGAATAGACTAGTCGACGCATGCTGGTGAATGCACCGAAGGGCGAGGAGCTCTTTAC	332	9.5
P1	CTGCTGGTTCTGGCGAATAGACTAGTCTTGCGAGAGTGTGGTTAGGTGCGAAGGGCGAGGAGCTCTTTAC	332	6.9
P1	CTGCTGGTTCTGGCGAATAGACTAGTCTTGGGAGAGGGGCTCCTGCGAACAAGGGCGAGGAGCTCTTTAC	332	11.9
P1	CTGCTGGTTCTGGCGAATAGACTAGTGAGGTGCCGCTAAATGCCTTGTTAAAGGGCGAGGAGCTCTTTAC	332	9.8
P1	CTGCTGGTTCTGGCGAATAGACTAGTGCAATGCAACTAGTGTGGAAGTGCAAGGGCGAGGAGCTCTTTAC	332	5.4
P1	CTGCTGGTTCTGGCGAATAGACTAGTGGTAGTGTGGGTGTCCCCTTGGGAAAGGGCGAGGAGCTCTTTAC	332	8.4
P1	CTGCTGGTTCTGGCGAATAGACTAGTGGTTGAACATTCGGTTGTGAACCCAAGGGCGAGGAGGCTCTTTA	332	4.7
P1	CTGCTGGTTCTGGCGAATAGACTAGTTTAAACTCAGGCGAAAATCTCATGAAGGGCGAGGAGCTCTTTAC	332	3.3
P1	CTGCTGGTTCTGGCGAATAGACTAGTTTCTTGGTTGGAAGGCTCAGTGTCAAGGGCGAGGAGCTCTTTAC	332	8.1
P1	CTGCTGGTTCTGGCGAATAGACTAGTACTAGTACCTCGAACAGAGTTTGGAAGGGCGAGGAGCTCTTTAC	330	8.1
P1	CTGCTGGTTCTGGCGAATAGACTAGTAGTAGGTTCATAGTGTTTGAGAGGAAGGGCGAGGAGCTCTTTAC	330	6.1
P1	CTGCTGGTTCTGGCGAATAGACTAGTATAGAATGTTCACCGTATGTTATTAAGGGCGAGGAGCTCTTTAC	330	5.3
P1	CTGCTGGTTCTGGCGAATAGACTAGTATTAGGGTAACGTCATCGTAGTCCAAGGGCGAGGAGCTCTTTAC	330	3.8
P1	CTGCTGGTTCTGGCGAATAGACTAGTATTTCATCGAAGGTTCAAAGTAAAAAGGGCGAGGAGCTCTTTAC	330	2.4
P1	CTGCTGGTTCTGGCGAATAGACTAGTCACAACTTGCGTACGTTGAGAACAAAGGGCGAGGAGCTCTTTAC	330	6
P1	CTGCTGGTTCTGGCGAATAGACTAGTCGCAGATCAATAACCATGGAGGCAAAGGGCGAGGAGCTCTTTAC	330	1.4
P1	CTGCTGGTTCTGGCGAATAGACTAGTCGGGGATGGAGAGACGGTGTTCGTAAGGGCGAGGAGCTCTTTAC	330	5.3
P1	CTGCTGGTTCTGGCGAATAGACTAGTGCAGATAGAGCGTTTATCTTCTTTAAGGGCGAGGAGCTCTTTAC	330	4.8
P1	CTGCTGGTTCTGGCGAATAGACTAGTGCTAGGTGAACATCGCAATGCTCGAAGGGCGAGGAGCTCTTTAC	330	6
P1	CTGCTGGTTCTGGCGAATAGACTAGTGCTAGGTTCGCATGGAAAACGATTAAGGGCGAGGAGCTCTTTAC	330	5
P1	CTGCTGGTTCTGGCGAATAGACTAGTGGGGTTAACTCAAGAATTGCACCCAAGGGCGAGGAGCTCTTTAC	330	5.9
P1	CTGCTGGTTCTGGCGAATAGACTAGTTAGGACAATATTAAAACGTCTAGAAAGGGCGAGGAGCTCTTTAC	330	4.4
P1	CTGCTGGTTCTGGCGAATAGACTAGTTAGGTCAACTGGTTATGCAATTTCAAGGGCGAGGAGCTCTTTAC	330	2.7
P1	CTGCTGGTTCTGGCGAATAGACTAGTTCTTGTTACGGATTTTGATCAAAAAAGGGCGAGGAGCTCTTTAC	330	3.7
P1	CTGCTGGTTCTGGCGAATAGACTAGTTTAGTTTGTGCGATGCTGTGGTAGAAGGGCGAGGAGCTCTTTAC	330	5.3
P1	CTGCTGGTTCTGGCGAATAGACTAGTATCGCGCAAGATGACTTATACGCAAAGGGCGAGGAGCTCTTTAC	328	5
P1	CTGCTGGTTCTGGCGAATAGACTAGTATTATCCAAAAATCGGTAATATTGAAGGGCGAGGAGCTCTTTAC	328	2
P1	CTGCTGGTTCTGGCGAATAGACTAGTGAACAAACCCATCAAAAAACTTTAAAGGGCGAGGAGCTCTTTAC	328	2.2
P1	CTGCTGGTTCTGGCGAATAGACTAGTGCGAGGCAGTGCTCGAAGACTGGGAAGGGCGAGGAGCTCTTTAC	328	6.9
P1	CTGCTGGTTCTGGCGAATAGACTAGTGTGTTAGAAGCTGGAATAAGGCATAAGGGCGAGGAGCTCTTTAC	328	2.5
P1	CTGCTGGTTCTGGCGAATAGACTAGTTAAAGGTGTTTACCACGTCGGCGAAAGGGCGAGGAGCTCTTTAC	328	8
P1	CTGCTGGTTCTGGCGAATAGACTAGTTAATGGGCGCCGAGCAGGTCTCAGAAGGGCGAGGAGCTCTTTAC	328	6.8
P1	CTGCTGGTTCTGGCGAATAGACTAGTTCACATAGCAAAGTAGCGTCGACAAAGGGCGAGGAGCTCTTTAC	328	4.1
P1	CTGCTGGTTCTGGCGAATAGACTAGTTCACCTGTATCCTGCGTACTATGGAAGGGCGAGGAGCTCTTTAC	328	7.3
P1	CTGCTGGTTCTGGCGAATAGACTAGTTCAGTCGCTCTGAGTAGGTTAGGTAAGGGCGAGGAGCTCTTTAC	328	9.3
P1	CTGCTGGTTCTGGCGAATAGACTAGTTGACTTGGATACTTTTCCCCTTTGAAGGGCGAGGAGCTCTTTAC	328	10.8
P1	CTGCTGGTTCTGGCGAATAGATAGTTGATTAACGTTTCGTGAGTTCCGGAAGGGCGAGGAGCTCTTTACT	328	6.7
P1	CTGCTGGTTCTGGCGAATAGACTAGTAGTCTTCTTATTGGATGGTACATCAAGGGCGAGGAGCTCTTTAC	326	6.1
P1	CTGCTGGTTCTGGCGAATAGACTAGTATATTAGCCCATAGTCTATTCCATAAGGGCGAGGAGCTCTTTAC	326	6.2
P1	CTGCTGGTTCTGGCGAATAGACTAGTCAGGCTCGGCGATGTGGTGGTGCGAAGGGCGAGGAGCTCTTTAC	326	7.2
P1	CTGCTGGTTCTGGCGAATAGACTAGTCGACTGGAGAAACTTGTCTATAGCAAGGGCGAGGAGCTCTTTAC	326	7
P1	CTGCTGGTTCTGGCGAATAGACTAGTCGGAGATGACGCAACTAAAGTCTGAAGGGCGAGGAGCTCTTTAC	326	3.3
P1	CTGCTGGTTCTGGCGAATAGACTAGTCTACAAGGGGGACGGGTTGAGCGTAAGGGCGAGGAGCTCTTTAC	326	2.1
P1	CTGCTGGTTCTGGCGAATAGACTAGTCTACCCGGTGCAAGCACGACAGACAAGGGCGAGGAGCTCTTTAC	326	3.9
P1	CTGCTGGTTCTGGCGAATAGACTAGTGCCCATATACCTAGGATTCGCATTAAGGGCGAGGAGCTCTTTAC	326	6
P1	CTGCTGGTTCTGGCGAATAGACTAGTGGGTTATAAAAAACAAGTCCCGACAAGGGCGAGGAGCTCTTTAC	326	4.3
P1	CTGCTGGTTCTGGCGAATAGACTAGTGTATAATTAGGGGTATACATGGACAAGGGCGAGGAGCTCTTTAC	326	2.4
P1	CTGCTGGTTCTGGCGAATAGACTAGTGTGTCTCATTAAGGATCTTCAATCAAGGGCGAGGAGCTCTTTAC	326	3.5
P1	CTGCTGGTTCTGGCGAATAGACTAGTGTTGACGATGTCAGGAGACTAAAGAAGGGCGAGGAGCTCTTTAC	326	2.2
P1	CTGCTGGTTCTGGCGAATAGACTAGTTCACTCAGACAGTGTAGGCCTCCCAAGGGCGAGGAGCTCTTTAC	326	8
P1	CTGCTGGTTCTGGCGAATAGACTAGTTGAAAGTTATTGTTGTGTGTTTGTAAGGGCGAGGAGCTCTTTAC	326	3.6
P1	CTGCTGGTTCTGGCGAATAGACTAGTTGATCAGAGTGGGTCCAACCGTGTAAGGGCGAGGAGCTCTTTAC	326	5.6
P1	CTGCTGGTTCTGGCGAATAGACTAGTTGTACACGATTATAATACCCTCAGAAGGGCGAGGAGCTCTTTAC	326	5.3
P1	CTGCTGGTTCTGGCGAATAGACTAGTTTATACGAACCGGAAGGCAGCGCGAAGGGCGAGGAGCTCTTTAC	326	5.6
P1	CTGCTGGTTCTGGCGAATAGACTAGTTTTCCGAAGGCGTGAAAGCTTTACAAGGGCGAGGAGCTCTTTAC	326	4.7
P1	CTGCTGGTTCTGGCGAATAGATAGTTTCGTGGATACATCAGTGATTAGAAAGGGCGAGGAGCTCTTTACT	326	2.5
P1	CTGCTGGTTCTGGCGAATAGACTAGTAGCATTCCCTTTTTGGCCGAGATTAAGGGCGAGGAGCTCTTTAC	324	10.3
P1	CTGCTGGTTCTGGCGAATAGACTAGTATCAGATTAACACAGTAATCGGACAAGGGCGAGGAGCTCTTTAC	324	2.6
P1	CTGCTGGTTCTGGCGAATAGACTAGTATTCAGGTGCTTGCGTGAGGGTCTAAGGGCGAGGAGCTCTTTAC	324	7
P1	CTGCTGGTTCTGGCGAATAGACTAGTCAGTGGGCACGATGAATTCATTTTAAGGGCGAGGAGCTCTTTAC	324	2.7
P1	CTGCTGGTTCTGGCGAATAGACTAGTCGTATTAGGCAGTGTGCCTTAGGGAAGGGCGAGGAGCTCTTTAC	324	6.8
P1	CTGCTGGTTCTGGCGAATAGACTAGTCGTGCTGTTTGTGCCTGGCACCCGAAGGGCGAGGAGCTCTTTAC	324	10.3
P1	CTGCTGGTTCTGGCGAATAGACTAGTGAAGCAAGTTCAATGTTAACTTATAAGGGCGAGGAGCTCTTTAC	324	2.5
P1	CTGCTGGTTCTGGCGAATAGACTAGTGATTTGAAGGCGGGGGTCACGAGCAAGGGCGAGGAGCTCTTTAC	324	3.8
P1	CTGCTGGTTCTGGCGAATAGACTAGTGCCCCTGCAGGCATGTACAGTTGGAAGGGCGAGGAGCTCTTTAC	324	9.2
P1	CTGCTGGTTCTGGCGAATAGACTAGTGCGTTAAAGCCCTGCTCGAGGACTAAGGGCGAGGAGCTCTTTAC	324	9.7
P1	CTGCTGGTTCTGGCGAATAGACTAGTGGAAACTAGCTTCCGGCGGTGATCAAGGGCGAGGAGCTCTTTAC	324	8.6
P1	CTGCTGGTTCTGGCGAATAGACTAGTTCTCCAATGAATTCAATACAGTGGAAGGGCGAGGAGCTCTTTAC	324	4.2
P1	CTGCTGGTTCTGGCGAATAGACTAGTTGGGGAGGATTACGCGTATAAATAAAGGGCGAGGAGCTCTTTAC	324	2.5
P1	CTGCTGGTTCTGGCGAATAGACTAGTTTCACGTTGATTTTTCAGTTATTAAGGGCGAGGAGCTCTTTACT	324	2.8
P1	CTGCTGGTTCTGGCGAATAGACTAGTTTGTTTGAGGATAGGCTGGTAGGTAAGGGCGAGGAGCTCTTTAC	324	2.5
P1	CTGCTGGTTCTGGCGAATAGACTAGTATGTACTAAGGGCATGTTTTTGGAAAGGGCGAGGAGCTCTTTAC	322	3.3
P1	CTGCTGGTTCTGGCGAATAGACTAGTCAAGGCCTCAGGATACTTTGATCTAAGGGCGAGGAGCTCTTTAC	322	8.7
P1	CTGCTGGTTCTGGCGAATAGACTAGTCATAGGGGGATTGGGGAGCTGATTAAGGGCGAGGAGCTCTTTAC	322	2.7
P1	CTGCTGGTTCTGGCGAATAGACTAGTCCGACTAAGATCACCGTGACCCCCAAGGGCGAGGAGCTCTTTAC	322	7.6
P1	CTGCTGGTTCTGGCGAATAGACTAGTCTGTTTGCTTGCTAGTAATTAACTAAGGGCGAGGAGCTCTTTAC	322	10.3
P1	CTGCTGGTTCTGGCGAATAGACTAGTGATTGTTTAATGGCTCTAAAATATAAGGGCGAGGAGCTCTTTAC	322	7.3
P1	CTGCTGGTTCTGGCGAATAGACTAGTGGACTATGACCCAATCTCGAGTTTAAGGGCGAGGAGCTCTTTAC	322	4.2
P1	CTGCTGGTTCTGGCGAATAGACTAGTGTAATTATATCGCTGGTTGGGAATAAGGGCGAGGAGCTCTTTAC	322	5.3
P1	CTGCTGGTTCTGGCGAATAGACTAGTGTGCTCTTCCAGGGTTGCTAGGGGAAGGGCGAGGAGCTCTTTAC	322	13.1
P1	CTGCTGGTTCTGGCGAATAGACTAGTGTTAGTATCATTCTAAAACCGCGCAAGGGCGAGGAGCTCTTTAC	322	6.3
P1	CTGCTGGTTCTGGCGAATAGACTAGTGTTGACGCGAGTTGCAGGGTATTAAAGGGCGAGGAGCTCTTTAC	322	3.7
P1	CTGCTGGTTCTGGCGAATAGACTAGTGTTTTAGTCACGGCGAAATTATTGAAGGGCGAGGAGCTCTTTAC	322	4.3
P1	CTGCTGGTTCTGGCGAATAGACTAGTTAGCATTCGCAGAGGGATTGTCTAAAGGGCGAGGAGCTCTTTAC	322	7
P1	CTGCTGGTTCTGGCGAATAGACTAGTTCTATAGGACGTAGACTCGGGCTAAAGGGCGAGGAGCTCTTTAC	322	6.7
P1	CTGCTGGTTCTGGCGAATAGACTAGTTTAATTGTTGTTTAACCATTTGCCAAGGGCGAGGAGCTCTTTAC	322	5.1
P1	CTGCTGGTTCTGGCGAATAGACTAGTAACGTGTCTAAAATTAACCTTAATAAGGGCGAGGAGCTCTTTAC	320	3.5
P1	CTGCTGGTTCTGGCGAATAGACTAGTACGAGAGGTCGCTTGGTGAACCTGAAGGGCGAGGAGCTCTTTAC	320	5.8
P1	CTGCTGGTTCTGGCGAATAGACTAGTACTTTAACATTCGGGCACTCGATAAGGGCGAGGAGCTCTTTACT	320	6.8
P1	CTGCTGGTTCTGGCGAATAGACTAGTATCGATATACTGAGTGCTAAAGCGAAGGGCGAGGAGCTCTTTAC	320	4
P1	CTGCTGGTTCTGGCGAATAGACTAGTCAATCAAAAGCCTCATCATGTGCGAAGGGCGAGGAGCTCTTTAC	320	5.4
P1	CTGCTGGTTCTGGCGAATAGACTAGTCGATATAGGTACACGCATGCAACTAAGGGCGAGGAGCTCTTTAC	320	1.6
P1	CTGCTGGTTCTGGCGAATAGACTAGTCGTGCACTGAGTCGGTTTTTATTGAAGGGCGAGGAGCTCTTTAC	320	5.2
P1	CTGCTGGTTCTGGCGAATAGACTAGTGACCTAAGCTACGGCGCTGGGCGGAAGGGCGAGGAGCTCTTTAC	320	9.3
P1	CTGCTGGTTCTGGCGAATAGACTAGTGATCCTCTTTATAATGGCGGATTTAAGGGCGAGGAGCTCTTTAC	320	5.8
P1	CTGCTGGTTCTGGCGAATAGACTAGTGCAACGCGGCTGGGGTACTGGGCTAAGGGCGAGGAGCTCTTTAC	320	8.4
P1	CTGCTGGTTCTGGCGAATAGACTAGTGCACCTTAGTAGAGGGGGCGTAGGAAGGGCGAGGAGCTCTTTAC	320	5.6
P1	CTGCTGGTTCTGGCGAATAGACTAGTGCGCGTTTTACTGTGGACCTAAATAAGGGCGAGGAGCTCTTTAC	320	3.9
P1	CTGCTGGTTCTGGCGAATAGACTAGTGGGGTATAGCACTTAGCCAACACTAAGGGCGAGGAGCTCTTTAC	320	6.4
P1	CTGCTGGTTCTGGCGAATAGACTAGTGTTGACAAGGGGTGCCTTTTCCCGAAGGGCGAGGAGCTCTTTAC	320	7.4
P1	CTGCTGGTTCTGGCGAATAGACTAGTTATGTAATCTGTTGCCAGGATTTTAAGGGCGAGGAGCTCTTTAC	320	5.8
P1	CTGCTGGTTCTGGCGAATAGACTAGTTCGCATAGGATGGTAAGGTCGTTAAAGGGCGAGGAGCTCTTTAC	320	6.4
P1	CTGCTGGTTCTGGCGAATAGACTAGTTGGCGTCATAAGAGTTGAATATTTAAGGGCGAGGAGCTCTTTAC	320	3.6
P1	CTGCTGGTTCTGGCGAATAGACTAGTTTTTTTCTAAACGATACCACCGGCAAGGGCGAGGAGCTCTTTAC	320	2.5
P1	CTGCTGGTTCTGGCGAATAGACTAGTACGTAAGGTGGTCGCCGGGCTTCCAAGGGCGAGGAGCTCTTTAC	318	8.4
P1	CTGCTGGTTCTGGCGAATAGACTAGTACTTTAACTTGTAAGCCAAGGCTGAAGGGCGAGGAGCTCTTTAC	318	8.1
P1	CTGCTGGTTCTGGCGAATAGACTAGTAGGGGATCTTTCGGAGTGTATTCAAAGGGCGAGGAGCTCTTTAC	318	2.5
P1	CTGCTGGTTCTGGCGAATAGACTAGTAGTTTAAATCTTCCTATCTGTGAGAAGGGCGAGGAGCTCTTTAC	318	5.7
P1	CTGCTGGTTCTGGCGAATAGACTAGTATCGTAAGTTACTAGTGCAGCAGGAAGGGCGAGGAGCTCTTTAC	318	3.4
P1	CTGCTGGTTCTGGCGAATAGACTAGTCGGCGGAGGAGAGCGATCGTGACTAAGGGCGAGGAGCTCTTTAC	318	5.4
P1	CTGCTGGTTCTGGCGAATAGACTAGTCGGGGGCCAAAGGTGAGACGAAGTAAGGGCGAGGAGCTCTTTAC	318	2.6
P1	CTGCTGGTTCTGGCGAATAGACTAGTCTATATAAATGTATTGTCATGTTCAAGGGCGAGGAGCTCTTTAC	318	2
P1	CTGCTGGTTCTGGCGAATAGACTAGTGATATGACAGTCGAGGGAAGACTGAAGGGCGAGGAGCTCTTTAC	318	6.2
P1	CTGCTGGTTCTGGCGAATAGACTAGTGTAATTTTACGAGGTATCAAGGATAAGGGCGAGGAGCTCTTTAC	318	1.3
P1	CTGCTGGTTCTGGCGAATAGACTAGTGTGCGCGCTTTAGGGGTTCGTGCGAAGGGCGAGGAGCTCTTTAC	318	8
P1	CTGCTGGTTCTGGCGAATAGACTAGTTCGGTAGTAGGCGAAGCCGGTCGAAAGGGCGAGGAGCTCTTTAC	318	6
P1	CTGCTGGTTCTGGCGAATAGACTAGTTTACGAAACGTATAGTTGCCACCTAAGGGCGAGGAGCTCTTTAC	318	5.9
P1	CTGCTGGTTCTGGCGAATAGACTAGTTTAGTTTTCCTTTGCCACGTCAGGAAGGGCGAGGAGCTCTTTAC	318	10.5
P1	CTGCTGGTTCTGGCGAATAGACTAGTTTGCTTTCGTTCAATTTAAACTATAAGGGCGAGGAGCTCTTTAC	318	7.5
P1	CTGCTGGTTCTGGCGAATAGCTAGTTGCTGGTACGAAAAGATTATGAGAAAGGGCGAGGAGCTCTTTACT	318	2.6
P1	CTGCTGGTTCTGGCGAATAGACTAGTATGGTTGGCGCAAACGGATGAAGGAAGGGCGAGGAGCTCTTTAC	316	3.2
P1	CTGCTGGTTCTGGCGAATAGACTAGTCAGAGAAGGGGGTTTGTTATGTCAAAGGGCGAGGAGCTCTTTAC	316	2.9
P1	CTGCTGGTTCTGGCGAATAGACTAGTCCAGTTAGTGCTTGGGTTTTGATTAAGGGCGAGGAGCTCTTTAC	316	4.9
P1	CTGCTGGTTCTGGCGAATAGACTAGTCGTACGTCTTGACTTTGAGGTCACAAGGGCGAGGAGCTCTTTAC	316	8.8
P1	CTGCTGGTTCTGGCGAATAGACTAGTCTTTCAGGTAGTTCCTTCAGGCATAAGGGCGAGGGAGCTCTTTA	316	7.9
P1	CTGCTGGTTCTGGCGAATAGACTAGTGAGAGGAGCGATTCCATACACTTTAAGGGCGAGGAGCTCTTTAC	316	2
P1	CTGCTGGTTCTGGCGAATAGACTAGTGCATTTCTATGTCACCATAACGATAAGGGCGAGGAGCTCTTTAC	316	3.3
P1	CTGCTGGTTCTGGCGAATAGACTAGTGTGTGCGAGGCTGGAACCTTACATAAGGGCGAGGAGCTCTTTAC	316	6
P1	CTGCTGGTTCTGGCGAATAGACTAGTTAGTAATGAATACTGGCAAATATCAAGGGCGAGGAGCTCTTTAC	316	3.3
P1	CTGCTGGTTCTGGCGAATAGACTAGTTTAGAGTGAGGGAATTTGCGAGGGAAGGGCGAGGAGCTCTTTAC	316	2.8
P1	CTGCTGGTTCTGGCGAATAGACTAGTTTGCCGGAAGGATGCTCGATCGGGAAGGGCGAGGAGCTCTTTAC	316	8.3
P1	CTGCTGGTTCTGGCGAATAGACTAGTTTGTTTAATATCTATTAAATAAACAAGGGCGAGGAGCTCTTTAC	316	3.4
P1	CTGCTGGTTCTGGCGAATAGACTAGTACTATGAAACGAGCTTTACATGGGAAGGGCGAGGAGCTCTTTAC	314	3.9
P1	CTGCTGGTTCTGGCGAATAGACTAGTAGCAATTTCCCAATTTGTTTAATTAAGGGCGAGGAGCTCTTTAC	314	3.7
P1	CTGCTGGTTCTGGCGAATAGACTAGTAGTCGGTCCCTTGGTGTTATAGGGAAGGGCGAGGAGCTCTTTAC	314	9.8
P1	CTGCTGGTTCTGGCGAATAGACTAGTATTGGTCATAGATGGATTTTACGAAAGGGCGAGGAGCTCTTTAC	314	1.1
[truncated: 72,171 more rows]
