# Supplementary material for: A possible universal role for mRNA secondary structure in bacterial translation revealed using a synthetic operon
Source: Nat Commun. 2020 Sep 24;11:4827. doi: 10.1038/s41467-020-18577-4 (PMC7518266; doi:10.1038/s41467-020-18577-4)
Supplement: Supplementary file 4 — Data set 2 [file 41467_2020_18577_MOESM4_ESM.xlsx]

## Sheet: raw data for figure 1
Supplementary data file 2 - final NGS dataset for Fig 1 V2
sample (bin)	seq	count	dG
P1	CTGCTGGTTCTGGCGAATAGACTAGTCTAACTGTACAACTCTTACTGTCGAAGGGCGAGGAGCTCTTTAC	4390	6.7
P1	CTGCTGGTTCTGGCGAATAGACTAGTTTTACTCCAGGTTGTTCATGGCGTAAGGGCGAGGAGCTCTTTAC	3320	8.3
P1	CTGCTGGTTCTGGCGAATAGACTAGTGCATGGTTAGCGCATATTATCGGAAAGGGCGAGGAGCTCTTTAC	3172	2
P1	CTGCTGGTTCTGGCGAATAGACTAGTGGCTTAAGTTTCGCAGGGAATGGTAAGGGCGAGGAGCTCTTTAC	3058	5.5
P1	CTGCTGGTTCTGGCGAATAGACTAGTTTAGCGAGAGAGGGGCAGCAAGGCAAGGGCGAGGAGCTCTTTAC	2994	1.7
P1	CTGCTGGTTCTGGCGAATAGACTAGTCTAGTAAGTAGGGGCATTAGCTGGAGGGCGAGGAGCTCTTTACT	2834	5.8
P1	CTGCTGGTTCTGGCGAATAGACTAGTCCCGATTCACCACTCCAGCTTCGTAAGGGCGAGGAGCTCTTTAC	2792	8.3
P1	CTGCTGGTTCTGGCGAATAGACTAGTTACCGGCATGCATTTCTAAGGGCAAAGGGCGAGGAGCTCTTTAC	2738	3.6
P1	CTGCTGGTTCTGGCGAATAGACTAGTATTTCAGACATTTCCCATAAGATCAAGGGCGAGGAGCTCTTTAC	2522	2.1
P1	CTGCTGGTTCTGGCGAATAGACTAGTTTTAGGCTCAAGATTCTGAATTTAAAGGGCGAGGAGCTCTTTAC	2514	5.8
P1	CTGCTGGTTCTGGCGAATAGACTAGTAACATCATATGCTCATACGTTTGTAAGGGCGAGGAGCTCTTTAC	2466	7
P1	CTGCTGGTTCTGGCGAATAGACTAGTCTATACAGTAGCTTTGGTGCAAAGAAAGGCGAGGAGCTCTTTAC	2400	5.6
P1	CTGCTGGTTCTGGCGAATAGACTAGTTTACTTCCCTCCTCTATTCTATCAAAGGGCGAGGAGCTCTTTAC	2348	8.9
P1	CTGCTGGTTCTGGCGAATAGACTAGTGATTGCGCTGGTTTAAACTCGAACAAGGGCGAGGAGCTCTTTAC	2326	8.8
P1	CTGCTGGTTCTGGCGAATAGACTAGTCTAACTGGACGAGCCATAGGGACCAAGGGCGAGGAGCTCTTTAC	2218	3.7
P1	CTGCTGGTTCTGGCGAATAGACTAGTGGGGCTTCACGGAGGGGCAAGGGGAAGGGCGAGGAGCTCTTTAC	2216	4.9
P1	CTGCTGGTTCTGGCGAATAGACTAGTTGGAACCTGTGCTTTTTAACGAACAAGGGCGAGGAGCTCTTTAC	2206	7.5
P1	CTGCTGGTTCTGGCGAATAGACTAGTTGGCCACGATGTTTAAATACGAAAAAGGGCGAGGAGCTCTTTAC	2206	3.9
P1	CTGCTGGTTCTGGCGAATAGACTAGTGCAGAACATTTATTTGTATATGCTAAGGGCGAGGAGCTCTTTAC	2200	3.9
P1	CTGCTGGTTCTGGCGAATAGACTAGTCTGAATAAACATTGTTTCTTAACTAAGGGCGAGGAGCTCTTTAC	2188	5.6
P1	CTGCTGGTTCTGGCGAATAGACTAGTATACTATCACTCGTTGACAGAGGGAAGGGCGAGGAGCTCTTTAC	2158	6.5
P1	CTGCTGGTTCTGGCGAATAGACTAGTATCGACTACGAAATATTCCGCTCAAAGGGCGAGGAGCTCTTTAC	2098	7.2
P1	CTGCTGGTTCTGGCGAATAGACTAGTTACTATTCTAGGGTCTGGTCACGCAAGGGCGAGGAGCTCTTTAC	2086	5.5
P1	CTGCTGGTTCTGGCGAATAGACTAGTTCAATTCGCCCTTTTGCCACTAGGAAGGGCGAGGAGCTCTTTAC	2072	15.2
P1	CTGCTGGTTCTGGCGAATAGACTAGTGGTGGAAGGCGACTGCGTTTAGCTAAGGGCGAGGAGCTCTTTAC	2062	6.8
P1	CTGCTGGTTCTGGCGAATAGACTAGTAAACAGTTAAGAGTTTATGTTCACAAGGGCGAGGAGCTCTTTAC	2044	3.8
P1	CTGCTGGTTCTGGCGAATAGACTAGTAAATCATCGCCGTTTCGTCAACATAAGGGCGAGGAGCTCTTTAC	1998	9.7
P1	CTGCTGGTTCTGGCGAATAGACTAGTTCGAAGCTATCTGCCGGGTTTGCAAAGGGCGAGGAGCTCTTTAC	1998	7.5
P1	CTGCTGGTTCTGGCGAATAGACTATAGTATCTGTAAAGTATAAAGTTTCAAGGGCGAGGAGCTCTTTACT	1998	3.8
P1	CTGCTGGTTCTGGCGAATAGACTAGTGCCGGCTCTAATGGACTATTCTCTAAGGGCGAGGAGCTCTTTAC	1954	9.1
P1	CTGCTGGTTCTGGCGAATAGACTAGTGGATTAGAATCCCTCCGCGTTCTGAAGGGCGAGGAGCTCTTTAC	1948	13.1
P1	CTGCTGGTTCTGGCGAATAGACTAGTCTAATCTGTTATTCAGATAGGCTTAAGGGCGAGGAGCTCTTTAC	1930	6.2
P1	CTGCTGGTTCTGGCGAATAGACTAGTATTTCTGTTAGTTCTACTGTCCGAAAGGGCGAGGAGCTCTTTAC	1866	9.5
P1	CTGCTGGTTCTGGCGAATAGACTAGTCTAGCTGGTATTAGCGTACCTGATAAGGGCGAGGAGCTCTTTAC	1866	7.3
P1	CTGCTGGTTCTGGCGAATAGACTAGTAATGGATCAGGGGCCGCTCGCTGGAAGGGCGAGGAGCTCTTTAC	1836	11.6
P1	CTGCTGGTTCTGGCGAATAGACTAGTACCTCAGGGGTAGGAATACGCGATAAGGGCGAGGAGCTCTTTAC	1836	5.9
P1	CTGCTGGTTCTGGCGAATAGACTAGTGATCGATTAAGCAGTAACTTACTGAAGGGCGAGGAGCTCTTTAC	1726	5.3
P1	CTGCTGGTTCTGGCGAATAGACTAGTTTATTCAACGCGAGGGCGAAAAGGAAGGGCGAGGAGCTCTTTAC	1688	5
P1	CTGCTGGTTCTGGCGAATAGACTAGTTTAATTTTTGTATACGTTCCTCCTAAGGGCGAGGAGCTCTTTAC	1670	9.3
P1	CTGCTGGTTCTGGCGAATAGACTAGTATTTGTTTAATTAAGGTTATTGGGAAGGGCGAGGAGCTCTTTAC	1648	1.9
P1	CTGCTGGTTCTGGCGAATAGACTAGTAGTGGCTTATTCTTACGTGCACGTAAGGGCGAGGAGCTCTTTAC	1630	10.2
P1	CTGCTGGTTCTGGCGAATAGACTAGTACTCAGATTGAGCACTCTATCCTAAAGGGCGAGGAGCTCTTTAC	1618	6
P1	CTGCTGGTTCTGGCGAATAGACTAGTATAATATACTCAGAGTTATGGGAAAAGGGCGAGGAGCTCTTTAC	1586	2.6
P1	CTGCTGGTTCTGGCGAATAGACTAGTGGGGGTGAGGCGGTAAGTGGGACCAAGGGCGAGGAGCTCTTTAC	1578	4.6
P1	CTGCTGGTTCTGGCGAATAGACTAGTCTACGGGATCGTGGGCTGTCTGGCAAGGGCGAGGAGCTCTTTAC	1556	12.1
P1	CTGCTGGTTCTGGCGAATAGACTAGTGCCGGTTTAGATCAGGGGACGCAGAAGGGCGAGGAGCTCTTTAC	1546	3.9
P1	CTGCTGGTTCTGGCGAATAGACTAGTAAAATCAAAGTTCTACTCAGAAGGAAGGGCGAGGAGCTCTTTAC	1498	4.5
P1	CTGCTGGTTCTGGCGAATAGACTAGTCGGAGGTTAATATGTTGGCGATATAAGGGCGAGGAGCTCTTTAC	1498	2.4
P1	CTGCTGGTTCTGGCGAATAGACTAGTCTACATTGGTTAGTCCGAACGCACAAGGGCGAGGAGCTCTTTAC	1480	5.5
P1	CTGCTGGTTCTGGCGAATAGACTAGTAGTTACCTAACGGTCCCGACATACAAGGGCGAGGAGCTCTTTAC	1476	6.1
P1	CTGCTGGTTCTGGCGAATAGACTAGTCACTTATTATGTCAATGGGGCAATAAGGGCGAGGAGCTCTTTAC	1470	5
P1	CTGCTGGTTCTGGCGAATAGACTAGTGCTAATGAGTTAGAGACGAGCACTAAGGGCGAGGAGCTCTTTAC	1470	2.5
P1	CTGCTGGTTCTGGCGAATAGACTAGTGACTTTGTTTTAAGTTACTTAATTAAGGGCGAGGAGCTCTTTAC	1458	6.3
P1	CTGCTGGTTCTGGCGAATAGACTAGTTATGAAACTCGATTAAGAGTACCAAAGGGCGAGGAGCTCTTTAC	1454	4.3
P1	CTGCTGGTTCTGGCGAATAGACTAGTCGTGTAGACATATTTAACTCACCAAAGGGCGAGGAGCTCTTTAC	1452	5.6
P1	CTGCTGGTTCTGGCGAATAGACTAGTCTGGACAGCGTTTACACTGTAGGAAGGGCGAGGAGCTCTTTACT	1442	4.9
P1	CTGCTGGTTCTGGCGAATAGACTAGTTTTACTGAAGGTAGAGGAGTTGTTAAGGGCGAGGAGTCTTTACT	1440	2
P1	CTGCTGGTTCTGGCGAATAGACTAGTTTCCGGCTAAGCAGCCATGGAAATAAGGGCGAGGAGCTCTTTAC	1436	7.6
P1	CTGCTGGTTCTGGCGAATAGACTAGTATTTCAAGCCTCCGCTTAATAGTCAAGGGCGAGGAGCTCTTTAC	1416	8.1
P1	CTGCTGGTTCTGGCGAATAGACTAGTCTCAACGGCACAACGAGGCTATATAAGGGCGAGGAGCTCTTTAC	1402	3.9
P1	CTGCTGGTTCTGGCGAATAGACTAGTCCCACACTATATGTTCGTTCAGACAAGGGCGAGGAGCTCTTTAC	1394	7
P1	CTGCTGGTTCTGGCGAATAGACTAGTCGACTCGTTTTAGTTGGATGTCAAAAGGGCGAGGAGCTCTTTAC	1394	8.2
P1	CTGCTGGTTCTGGCGAATAGACTAGTAGCCGGGATGACAGTCGGAGGCGGAAGGGCGAGGAGCTCTTTAC	1392	6.4
P1	CTGCTGGTTCTGGCGAATAGACTAGTAGAGATAGGGCCCAACTCATCGGAAGGGCGAGGAGCTCTTTACT	1390	6.9
P1	CTGCTGGTTCTGGCGAATAGACTAGTCCCATTAATCGGCGAACTTTTGCAAAGGGCGAGGAGCTCTTTAC	1390	5.3
P1	CTGCTGGTTCTGGCGAATAGACTAGTTGGTGGGGGGTTCTCACTTGGGGTAAGGGCGAGGAGCTCTTTAC	1380	6.6
P1	CTGCTGGTTCTGGCGAATAGACTAGTAAATCAGCTCCATGTGTATCGTTTAAGGGCGAGGAGCTCTTTAC	1362	9.5
P1	CTGCTGGTTCTGGCGAATAGACTAGTAAATATAATTCCGTCAAATTAGGAAAGGGCGAGGAGCTCTTTAC	1334	3.7
P1	CTGCTGGTTCTGGCGAATAGACTAGTAATCGGACTTTATTTGTTTTACGGAAGGGCGAGGAGCTCTTTAC	1334	4.2
P1	CTGCTGGTTCTGGCGAATAGACTAGTTTCTTTCAGACCGTTAAAGGGCGAGGGAGCTCTTTACTGGCGTA	1328	9.3
P1	CTGCTGGTTCTGGCGAATAGACTAGTACCGTAATTCGAATTTTACCGAATAAGGGCGAGGAGCTCTTTAC	1292	6.7
P1	CTGCTGGTTCTGGCGAATAGACTAGTATCAGGGGTCCCAAGTGCTCAGATAAGGGCGAGGAGCTCTTTAC	1290	7.1
P1	CTGCTGGTTCTGGCGAATAGACTAGTGGCTTCTTAGTTAGCACCAAGTCCAAGGGCGAGGAGCTCTTTAC	1286	9.4
P1	CTGCTGGTTCTGGCGAATAGACTAGTAGAATTATATGTCTAACGCTCTCGAAGGGCGAGGAGCTCTTTAC	1276	7.9
P1	CTGCTGGTTCTGGCGAATAGACTAGTTCCGTAGATTCCCGGGGGTCGCTCAAGGGCGAGGAGCTCTTTAC	1260	8.2
P1	CTGCTGGTTCTGGCGAATAGACTAGTCTTCTATGCTTCTTCGATCTACTGAAGGGCGAGGAGCTCTTTAC	1252	11.4
P1	CTGCTGGTTCTGGCGAATAGACTAGTTGGCCCTGGACAGGATTAGTCAGGAAGGGCGAGGAGCTCTTTAC	1244	9.4
P1	CTGCTGGTTCTGGCGAATAGACTAGTTTAACGAGACCCTATGTCGGCCCCAAGGGCGAGGAGCTCTTTAC	1244	7.7
P1	CTGCTGGTTCTGGCGAATAGACTAGTAAATCGTTCCCTGAATGTTTATGTAAGGGCGAGGAGCTCTTTAC	1242	6.5
P1	CTGCTGGTTCTGGCGAATAGACTAGTCGTGCAGGATCAACTAAGGGGAATAAGGGCGAGGAGCTCTTTAC	1236	3
P1	CTGCTGGTTCTGGCGAATAGACTAGTCCGTTTCTTTTTGGTAGACGTACTAAGGGCGAGGAGCTCTTTAC	1230	9
P1	CTGCTGGTTCTGGCGAATAGACTAGTACGCGAGGCAGGCGATTAGTCACAAAGGGCGAGGAGCTCTTTAC	1226	5.1
P1	CTGCTGGTTCTGGCGAATAGACTAGTTCAACGTGCCGTAAGGCTGTCTGCAAGGGCGAGGAGCTCTTTAC	1220	8.1
P1	CTGCTGGTTCTGGCGAATAGACTAGTTTACACGCAGGAGGACATCACAGGAAGGGCGAGGAGCTCTTTAC	1220	1.1
P1	CTGCTGGTTCTGGCGAATAGACTAGTTGTCTTGGCTCGACGGGTTCAGGGAAGGGCGAGGAGCTCTTTAC	1208	10.4
P1	CTGCTGGTTCTGGCGAATAGACTAGTCAGCGACGGTTAGGTGAGGCCCCCAAGGGCGAGGAGCTCTTTAC	1200	8.4
P1	CTGCTGGTTCTGGCGAATAGACTAGTCTACTTCAGCACCCACGTCACATTAAGGGCGAGGAGCTCTTTAC	1190	6.2
P1	CTGCTGGTTCTGGCGAATAGACTAGTAGACTTGCAACGAGCTTAAGATGTAAGGGCGAGGAGCTCTTTAC	1184	6.6
P1	CTGCTGGTTCTGGCGAATAGACTAGTGACTTAGAACGTGAGCAGTCAATTAAGGGCGAGGAGCTCTTTAC	1182	1.9
P1	CTGCTGGTTCTGGCGAATAGACTAGTTTAGAGGGTGATTGGTGCGGGGCGAAGGGCGAGGAGCTCTTTAC	1182	5
P1	CTGCTGGTTCTGGCGAATAGACTAGTACGAACGCGCATGTAACTAGAACGAAGGGCGAGGAGCTCTTTAC	1174	4.2
P1	CTGCTGGTTCTGGCGAATAGACTAGTACAATCACTAGCCGGTGCCGGCCCAAGGGCGAGGAGCTCTTTAC	1166	8.5
P1	CTGCTGGTTCTGGCGAATAGACTGTACTGACGCCGATTGCAACATCGCGAAGGGCGAGGAGCTCTTTACT	1164	12.8
P1	CTGCTGGTTCTGGCGAATAGACTAGTTATTTACGCATAGCCAAGAGGCAGAAGGGCGAGGAGCTCTTTAC	1160	6.1
P1	CTGCTGGTTCTGGCGAATAGACTAGTTTATGCGTTGGCTTCATAACATTCAAGGGCGAGGAGCTCTTTAC	1154	4
P1	CTGCTGGTTCTGGCGAATAGACTAGTCTAGGAAAGTATTTACTAGGCTGTAAGGGCGAGGAGCTCTTTAC	1150	5.2
P1	CTGCTGGTTCTGGCGAATAGACTAGTTGGTATCTGAGTCTATGCGGCGCTAAGGGCGAGGAGCTCTTTAC	1150	6.2
P1	CTGCTGGTTCTGGCGAATAGACTAGTACCACGGGCCCCCGAGAGGCGCCAAAGGGCGAGGAGCTCTTTAC	1138	9.9
P1	CTGCTGGTTCTGGCGAATAGACTAGTGGGCTTTTATATTTCCTGCAGATTAAGGGCGAGGAGCTCTTTAC	1138	6.3
P1	CTGCTGGTTCTGGCGAATAGACTAGTTGTGATAGCGTACTTAGGAAGAAAAAGGGCGAGGAGGCTCTTTA	1132	2.1
P1	CTGCTGGTTCTGGCGAATAGACTAGTGTCCATAATTCATATGTACGAACTAAGGGCGAGGAGCTCTTTAC	1122	6.5
P1	CTGCTGGTTCTGGCGAATAGACTAGTAAGCATTTAGGGCGATGGACCAACAAGGGCGAGGAGCTCTTTAC	1120	4.6
P1	CTGCTGGTTCTGGCGAATAGACTAGTCACACATCGCTAAGATGTGAATTTAAGGGCGAGGAGCTCTTTAC	1120	7.6
P1	CTGCTGGTTCTGGCGAATAGACTAGTTTTCCCCAGTGGAATAGCGGATTAAAGGGCGAGGAGCTCTTTAC	1114	4.2
P1	CTGCTGGTTCTGGCGAATAGACTAGTGGTTGGAGCGACCGGGCGTCGTCGAAGGGCGAGGAGCTCTTTAC	1112	12.8
P1	CTGCTGGTTCTGGCGAATAGACTAGTACTGGTGGTAGGAAAATCTCACTGAAGGGCGAGGAGCTCTTTAC	1110	4.6
P1	CTGCTGGTTCTGGCGAATAGACTAGTTTAAACCACTCTTGTGAGACCTGTAAGGGCGAGGAGCTCTTTAC	1108	4.9
P1	CTGCTGGTTCTGGCGAATAGACTAGTACCCCGGCTAGGGACACGTGGCCGAAGGGCGAGGAGCTCTTTAC	1106	15.4
P1	CTGCTGGTTCTGGCGAATAGACTAGTATTGTCAGTGGCGTTTCAGTTCCTAAGGGCGAGGAGCTCTTTAC	1104	5.7
P1	CTGCTGGTTCTGGCGAATAGACTAGTTCTAGGACACTTCGATCGTGGCGGAAGGGCGAGGAGCTCTTTAC	1098	6.3
P1	CTGCTGGTTCTGGCGAATAGACTAGTCACTCTCATAGATTTCTATACACAAAGGGCGAGGAGCTCTTTAC	1092	1.4
P1	CTGCTGGTTCTGGCGAATAGACTAGTTACTCAGTCCAGGTTCAATCGCCCAAGGACGAGGAGCTCTTTAC	1090	10.8
P1	CTGCTGGTTCTGGCGAATAGACTAGTAAGTTATTTGTACAAGAAGCGGTCAAGGGCGAGGAGCTCTTTAC	1084	2
P1	CTGCTGGTTCTGGCGAATAGACTAGTAATGTCAGTATCCTAGTATTTAGTAAGGGCGAGGAGCTCTTTAC	1084	3.4
P1	CTGCTGGTTCTGGCGAATAGACTAGTCTAGGGGGGCCGGGTTTTAACTGGAAGGGCGAGGAGCTCTTTAC	1078	5.2
P1	CTGCTGGTTCTGGCGAATAGACTAGTTTTTTAACGATACGCAGTTTACAAAAGGGCGAGGAGCTCTTTAC	1078	2.2
P1	CTGCTGGTTCTGGCGAATAGACTAGTCGGCTGCGCACATGGCCACGTCACAAGGGCGAGGAGCTCTTTAC	1072	8.3
P1	CTGCTGGTTCTGGCGAATAGACTAGTTACCACGGTGACACGTTACCAAAAAAGGGCGAGGAGCTCTTTAC	1062	3.8
P1	CTGCTGGTTCTGGCGAATAGACTAGTCTGTGCTGTTTATCAAAGGCGACCAAGGGCGAGGAGCTCTTTAC	1052	5.8
P1	CTGCTGGTTCTGGCGAATAGACTAGTATTCCTGTTTATCTGGCCCGACTAAAGGGCGAGGAGCTCTTTAC	1048	11.3
P1	CTGCTGGTTCTGGCGAATAGACTAGTCTGTTCGCACTACGCTCTATTGAGAAGGGCGAGGAGCTCTTTAC	1046	11.6
P1	CTGCTGGTTCTGGCGAATAGACTAGTGAACCTAGGCACAAATCACATGGAAAGGGCGAGGAGCTCTTTAC	1042	3.7
P1	CTGCTGGTTCTGGCGAATAGACTAGTTCAAACTCCTATCTTGTTTTCGTTAAGGGCGAGGAGCTCTTTAC	1032	7.8
P1	CTGCTGGTTCTGGCGAATAGACTAGTACTCGTCTAAGTTTCAAAAGCTTCAAGGGCGAGGAGCTCTTTAC	1024	11.5
P1	CTGCTGGTTCTGGCGAATAGACTAGTCATTATTGGGCTGAGTCGGGCCTGAAGGGCGAGGAGCTCTTTAC	1024	7.9
P1	CTGCTGGTTCTGGCGAATAGACTAGTTGCAGGTCACAAGGCCCGCATGCGAAGGGCGAGGAGCTCTTTAC	1024	9.9
P1	CTGCTGGTTCTGGCGAATAGACTAGTGCTGAAACGCTAGATCAAGTAAGCAAGGGCGAGGAGCTCTTTAC	1010	4.9
P1	CTGCTGGTTCTGGCGAATAGACTAGTAGATCGCTGGTTTATTCACGTAACAAGGGCGAGGAGCTCTTTAC	1008	5.6
P1	CTGCTGGTTCTGGCGAATAGACTAGTCAGAATGACGCACAAACTAGAACAAAGGGCGAGGAGCTCTTTAC	1008	1.2
P1	CTGCTGGTTCTGGCGAATAGACTAGTATAAAGTCCGGGCTATGCACCTGCAAGGGCGAGGAGCTCTTTAC	994	10.3
P1	CTGCTGGTTCTGGCGAATAGACTAGTTTACCCGTAGGGGCGCTGGCCGCGAAGGGCGAGGAGCTCTTTAC	992	13.4
P1	CTGCTGGTTCTGGCGAATAGACTAGTCAAACGGTCTCAGCTAAATGTCTAAAGGGCGAGGAGCTCTTTAC	990	4.7
P1	CTGCTGGTTCTGGCGAATAGACTAGTGCTGATGCCGGCATCGCACACCTAAAGGGCGAGGAGCTCTTTAC	988	8.5
P1	CTGCTGGTTCTGGCGAATAGACTAGTACATCCGGCTACACGACGCGGATTAAGGGCGAGGAGCTCTTTAC	986	4.9
P1	CTGCTGGTTCTGGCGAATAGACTAGTTTATATTATTTACTTCTGGGGCCAAAGGGCGAGGAGCTCTTTAC	982	7.6
P1	CTGCTGGTTCTGGCGAATAGACTAGTGCGGATGCGGCTGCTACTAAACTAAAGGGCGAGGAGCTCTTTAC	980	4.4
P1	CTGCTGGTTCTGGCGAATAGACTAGTTCATGTCACTGTGTAGAGACCGGTAAGGGCGAGGAGCTCTTTAC	980	5.2
P1	CTGCTGGTTCTGGCGAATAGACTAGTCTAGAAGTCAGAAAGAACGGACCGAAGGGCGAGGAGCTCTTTAC	978	1.3
P1	CTGCTGGTTCTGGCGAATAGACTAGTGCTGGAGCACTAAAAGGCGACAGAAAGGGCGAGGAGCTCTTTAC	970	6.5
P1	CTGCTGGTTCTGGCGAATAGACTAGTGGTCACGACTCAGGGGTCAACATAAGGGCGAGGAGCTCTTTACT	970	4.8
P1	CTGCTGGTTCTGGCGAATAGACTAGTCCATACTCGTATGACTCACATCCGAAGGGCGAGGAGCTCTTTAC	968	5.4
P1	CTGCTGGTTCTGGCGAATAGACTAGTAGTGGGGCGCGGGCAGAGCCGTTCAAGGGCGAGGAGCTCTTTAC	964	6.1
P1	CTGCTGGTTCTGGCGAATAGACTAGTGCTTTTTGCGACACTTCAAGCCTTAAGGGCGAGGAGCTCTTTAC	964	10.2
P1	CTGCTGGTTCTGGCGAATAGACTAGTTGCTTAGTTCTAGCTAAACCTCCTAAGGGCGAGGAGCTCTTTAC	962	7
P1	CTGCTGGTTCTGGCGAATAGACTAGTCCCGGCCTAGGGGTTATATTATTCAAGGGCGAGGAGCTCTTTAC	960	11.8
P1	CTGCTGGTTCTGGCGAATAGACTAGTGCTGGATGGAAGGACAATTTATACAAGGGCGAGGAGCTCTTTAC	960	1.9
P1	CTGCTGGTTCTGGCGAATAGACAGTTCGACTCGATATCAGAGCATCATTAAGGGCGAGGAGCTCTTTACT	958	3.9
P1	CTGCTGGTTCTGGCGAATAGACTAGTTCGGACGAGGAGGCTTTATGGAAGAAGGGCGAGGAGCTCTTTAC	956	3.2
P1	CTGCTGGTTCTGGCGAATAGACTAGTGGCCCGGAACGCAAGCTGTTTCCAAAGGGCGAGGAGCTCTTTAC	954	10.5
P1	CTGCTGGTTCTGGCGAATAGACTAGTTTATCATTATTTCGTAGGAGTACTAAGGGCGAGGAGCTCTTTAC	948	2.7
P1	CTGCTGGTTCTGGCGAATAGACTAGTATAACCTCACTTAAGATAGAGACCAAGGGCGAGGAGCTCTTTAC	946	6.3
P1	CTGCTGGTTCTGGCGAATAGACTAGTTCAGTTACAGGTCTGTTCCGTCGGAAGGGCGAGGAGCTCTTTAC	946	8.7
P1	CTGCTGGTTCTGGCGAATAGACTAGTTTATGGGAAATAAGCGTAGTTCGTAAGGGCGAGGAGCTCTTTAC	944	4.6
P1	CTGCTGGTTCTGGCGAATAGACTAGTGTTACGGCTAGTGAGAGGTTAGCGAAGGGCGAGGAGCTCTTTAC	938	4.6
P1	CTGCTGGTTCTGGCGAATAGACTAGTTTACCACGAGGCATAGTAAGGCAGAAGGGCGAGGAGCTCTTTAC	938	2.8
P1	CTGCTGGTTCTGGCGAATAGACTAGTCGATATTGGTCGCATGGAGGTTTAAAGGGCGAGGAGCTCTTTAC	936	3
P1	CTGCTGGTTCTGGCGAATAGACTAGTTCACGTTTAAACGAGAGTGTTCTTAAGGGCGAGGAGCTCTTTAC	932	3.7
P1	CTGCTGGTTCTGGCGAATAGACTAGTGAGTTTTATTTATGCGCTCGGCGCAAGGGCGAGGAGCTCTTTAC	924	10.1
P1	CTGCTGGTTCTGGCGAATAGACTAGTTCAAACCGTCGTCTAGGGTCGCGGAAGGGCGAGGAGCTCTTTAC	920	7.6
P1	CTGCTGGTTCTGGCGAATAGACTAGTTTAAGAGCACATAAATTATGCGTCAAGGGCGAGGAGCTCTTTAC	918	2.3
P1	CTGCTGGTTCTGGCGAATAGACTAGTGCCGGCAAACGGTTAATTATAGAGAAGGGCGAGGAGCTCTTTAC	914	4.6
P1	CTGCTGGTTCTGGCGAATAGACTAGTATCTGGAAGGTATTACTTAAGCGTAAGGGCGAGGAGCTCTTTAC	912	3.2
P1	CTGCTGGTTCTGGCGAATAGACTAGTGCGTCAGATATTCACAACTTTGGGAAGGGCGAGGAGCTCTTTAC	912	3.2
P1	CTGCTGGTTCTGGCGAATAGACTAGTTCAGGAGAAGCAACGGGCGGTAGGAAGGGCGAGGAGCTCTTTAC	906	3.2
P1	CTGCTGGTTCTGGCGAATAGACTAGTTTAGTTAAACCATCAAAAGCATCAAAGGGCGAGGAGCTCTTTAC	906	1.1
P1	CTGCTGGTTCTGGCGAATAGACTAGTTTCGAATATTTCATTCTTGGACTAAGGGCGAGGAGCTCTTTACT	904	3.7
P1	CTGCTGGTTCTGGCGAATAGACTAGTGGCCGGGGAGTAGGCTCTGTTCGTAAGGGCGAGGAGCTCTTTAC	900	11.4
P1	CTGCTGGTTCTGGCGAATAGACTAGTCTACAGTTTTATCTCATCTCGCTCAAGGGCGAGGAGCTCTTTAC	896	9.2
P1	CTGCTGGTTCTGGCGAATAGACTAGTTCACCGGTATCAGAGTGGCCTGTTAAGGGCGAGGAGCTCTTTAC	896	7.2
P1	CTGCTGGTTCTGGCGAATAGACTAGTACGGGGGGGGTTAGACTTCGGGGTAAGGGCGAGGAGCTCTTTAC	894	4.4
P1	CTGCTGGTTCTGGCGAATAGACTAGTGAGGCCCCCTTAATTTGGACACAGAAGGGCGAGGAGCTCTTTAC	894	6.8
P1	CTGCTGGTTCTGGCGAATAGACTAGTGCAGTAGAACACTCAGATCGTCCGAAGGGCGAGGAGCTCTTTAC	894	9.3
P1	CTGCTGGTTCTGGCGAATAGACAGTCCTGGCGTACGAGCAGGTAGGAAGAAGGCGAGGAGCTCTTTACTG	892	5.5
P1	CTGCTGGTTCTGGCGAATAGACTAGTCCTTGTAAAGTTATAAGATCTCCGAAGGGCGAGGAGCTCTTTAC	892	7.3
P1	CTGCTGGTTCTGGCGAATAGACTAGTTGGTGTACGCGCCGCGAAAGACTGAAGGGCGAGGAGCTCTTTAC	890	6.3
P1	CTGCTGGTTCTGGCGAATAGACTAGTCGGTTCGATCGATCCTCAGTCTATAAGGGCGAGGAGCTCTTTAC	882	10.6
P1	CTGCTGGTTCTGGCGAATAGATAGTAGGGTTAATTCTGTTACAGGATCCAAGGGCGAGGAGCTCTTTACT	870	5
P1	CTGCTGGTTCTGGCGAATAGACTAGTACTAGGCTTAGTACTTGGCTGGCCAAGGGCGAGGAGCTCTTTAC	868	9
P1	CTGCTGGTTCTGGCGAATAGACTAGTGGCAGACTAGGGCAAGACGCGGGGAAGGGCGAGGAGCTCTTTAC	868	4.5
P1	CTGCTGGTTCTGGCGAATAGACTAGTGTTAAAAGGCCCGGGCTATACTGCAAGGGCGAGGAGCTCTTTAC	868	12.4
P1	CTGCTGGTTCTGGCGAATAGACTAGTGTTGGTCGACGGCCGTTACGAGAAAAGGGCGAGGAGCTCTTTAC	864	7.5
P1	CTGCTGGTTCTGGCGAATAGACTAGTAGGAAGTTTGAGTATCCTGAAAGCAAGGGCGAGGAGCTCTTTAC	860	3.6
P1	CTGCTGGTTCTGGCGAATAGACTAGTCGAGGTACCTGCTGCTGGGATACCAAGGGCGAGGAGCTCTTTAC	852	11.3
P1	CTGCTGGTTCTGGCGAATAGACTAGTGTCCGGGAAAGGCCGTTAGACCCGAAGGGCGAGGAGCTCTTTAC	852	6.7
P1	CTGCTGGTTCTGGCGAATAGACTAGTGAACACGATAGGGCTCCTCTATTTAAGGGCGAGGAGCTCTTTAC	848	10.5
P1	CTGCTGGTTCTGGCGAATAGACTAGTATATTACTTTCTTTTAAACTTTATAAGGGCGAGGAGCTCTTTAC	846	3.5
P1	CTGCTGGTTCTGGCGAATAGACTAGTCCTGACGCGCTAGAAATACGACTTAAGGGCGAGGAGCTCTTTAC	846	7.7
P1	CTGCTGGTTCTGGCGAATAGACTAGTCAATTAGCTACGACGGTAAGTTCCAAGGGCGAGGAGCTCTTTAC	844	5.8
P1	CTGCTGGTTCTGGCGAATAGACTAGTGCCGCGTCCCGCAGCCGTAGTGGGAAGGGCGAGGAGCTCTTTAC	844	15.1
P1	CTGCTGGTTCTGGCGAATAGACTAGTAAATTCGGTCTATATTTAAACGCAAAGGGCGAGGAGCTCTTTAC	842	4.1
P1	CTGCTGGTTCTGGCGAATAGACTAGTCCTACTGCGCCGAAGCGGAGAATCAAGGGCGAGGAGCTCTTTAC	842	7
P1	CTGCTGGTTCTGGCGAATAGACTAGTGGTTCACGCGCGGTCCGGGAGAGGAAGGGCGAGGAGCTCTTTAC	834	13.1
P1	CTGCTGGTTCTGGCGAATAGACTAGTATTGGCGGTCGGCTAAGGCACGACAAGGGCGAGGAGCTCTTTAC	830	9.3
P1	CTGCTGGTTCTGGCGAATAGACTAGTCAGGTCGAGCGGTCATCGGCAAGTAAGGGCGAGGAGCTCTTTAC	830	5.4
P1	CTGCTGGTTCTGGCGAATAGACTAGTTTTGGCGGTACAGCCTTCCTTAGTAAGGGCGAGGAGCTCTTTAC	826	9.8
P1	CTGCTGGTTCTGGCGAATAGACTAGTGGCAAGAGGCTTGACTCGTATGACAAGGGCGAGGAGCTCTTTAC	824	7.1
P1	CTGCTGGTTCTGGCGAATAGACTAGTTTAATCGGTGTATCCTTTGTTTGGAAGGGCGAGGAGCTCTTTAC	824	6.1
P1	CTGCTGGTTCTGGCGAATAGACTAGTGTCAATCGCTGTAGCTTAAGAATCAAGGGCGAGGAGCTCTTTAC	822	5.5
P1	CTGCTGGTTCTGGCGAATAGACTAGTGCACACGCGTATCGGCAATACTTTAAGGGCGAGGAGCTCTTTAC	820	4.9
P1	CTGCTGGTTCTGGCGAATAGACTAGTGAAAGGCGGCCTGGTTCGATATCAAAGGGCGAGGAGCTCTTTAC	818	9.5
P1	CTGCTGGTTCTGGCGAATAGACTAGTGGTAGAAGTGCTATTCTGTCTATAAAAGGGCGAGGAGCTCTTTA	818	6
P1	CTGCTGGTTCTGGCGAATAGACTAGTTATATACTGAGCGGCCGATCAACAAAGGGCGAGGAGCTCTTTAC	818	6.1
P1	CTGCTGGTTCTGGCGAATAGACTAGTTTAAACACACAAGGCCTAAGACAAAAGGGCGAGGAGCTCTTTAC	818	4.5
P1	CTGCTGGTTCTGGCGAATAGACTAGTAACCAGCGCGATTTATCGAGAACTAAGGGCGAGGAGCTCTTTAC	814	4.1
P1	CTGCTGGTTCTGGCGAATAGACTAGTACCTTTGACCGACATCGGCTACCGAAGGGCGAGGAGCTCTTTAC	812	9.6
P1	CTGCTGGTTCTGGCGAATAGACTAGTTATCTCGGCGAGCGTTTAGATGCTAAGGGCGAGGAGCTCTTTAC	812	10.6
P1	CTGCTGGTTCTGGCGAATAGACTAGTAGTAGGAAACGGTTATCTTCTAGGAAGGGCGAGGAGCTCTTTAC	810	3.1
P1	CTGCTGGTTCTGGCGAATAGACTAGTGCCGAAGTTTCATGGAGTTATAGGAAGGGCGAGGAGCTCTTTAC	810	3.6
P1	CTGCTGGTTCTGGCGAATAGACTAGTGGCGTTGATCTAGAGATACGACGGAAGGGCGAGGAGCTCTTTAC	808	6.2
P1	CTGCTGGTTCTGGCGAATAGACTAGTGCAACTAACCGGCGCGTCAGTTTCAAGGGCGAGGAGCTCTTTAC	806	4.9
P1	CTGCTGGTTCTGGCGAATAGACTAGTACTAGTTTAACACATAGTCCGGGTAAGGGCGAGGAGCTCTTTAC	802	5.6
P1	CTGCTGGTTCTGGCGAATAGACTAGTTCCCCTCTATCTCTTTCTGCGAGAAAGGGCGAGGAGCTCTTTAC	800	13.1
P1	CTGCTGGTTCTGGCGAATAGACTAGTCTAAGGCATCACAAATTAAGGCGCAAGGGCGAGGAGCTCTTTAC	794	2.9
P1	CTGCTGGTTCTGGCGAATAGACTAGTTACGCGATTGCCAACAGTTCCACGAAGGGCGAGGAGCTCTTTAC	794	7.8
P1	CTGCTGGTTCTGGCGAATAGACTAGTAACTTTGCTGAGCTATCTTGGCGTAAGGGCGAGGAGCTCTTTAC	790	10
P1	CTGCTGGTTCTGGCGAATAGACTAGTCATTATTTACCGAACGGGGGCTCTAAGGGCGAGGAGCTCTTTAC	788	6.9
P1	CTGCTGGTTCTGGCGAATAGACTAGTCTGGCGCGAACACTATCGTCAGATAAGGGCGAGGAGCTCTTTAC	788	6.1
P1	CTGCTGGTTCTGGCGAATAGACTAGTATTTGTGAGGCGAGGCAGCCGTCTAAGGGCGAGGAGCTCTTTAC	786	6.9
P1	CTGCTGGTTCTGGCGAATAGACTAGTCTACGCAGCAATTGCAGAAGCTTTAAGGGCGAGGAGCTCTTTAC	786	5.6
P1	CTGCTGGTTCTGGCGAATAGACTAGTCTGTTTGTCGTTCCAGGCGTTCTTAAGGGCGAGGAGCTCTTTAC	786	9.4
P1	CTGCTGGTTCTGGCGAATAGACTAGTGGTGTTAGTTACGGACTGGACACCAAGGGCGAGGAGCTCTTTAC	784	9.7
P1	CTGCTGGTTCTGGCGAATAGACTAGTTTTGGATCACCTTTTTCACGAACAAAGGGCGAGGAGCTCTTTAC	784	5.5
P1	CTGCTGGTTCTGGCGAATAGACTAGTTCGGACCTCCTAGGCAATTTCCCAAAGGGCGAGGAGCTCTTTAC	782	8.2
P1	CTGCTGGTTCTGGCGAATAGACTAGTCAAATAATCCTGCGGCACCGACCGAAGGGCGAGGAGCTCTTTAC	780	7.8
P1	CTGCTGGTTCTGGCGAATAGACTAGTCGGTCCCGGAACCGGCCCAACTTAAAGGGCGAGGAGCTCTTTAC	780	11.6
P1	CTGCTGGTTCTGGCGAATAGACTAGTAAGTATAACACGAAAGCGCTTTCTAAGGGCGAGGAGCTCTTTAC	778	4.4
P1	CTGCTGGTTCTGGCGAATAGACTAGTATTATAAAATTAGCCGCCCGATGTAAGGGCGAGGAGCTCTTTAC	778	10.2
P1	CTGCTGGTTCTGGCGAATAGACTAGTCTAGAATGTCGTAGACCGGCTGCGAAGGGCGAGGAGCTCTTTAC	778	6.9
P1	CTGCTGGTTCTGGCGAATAGACTAGTGGCAGTGCTGAGCTAAGCAGCCGCAAGGGCGAGGAGCTCTTTAC	778	9.5
P1	CTGCTGGTTCTGGCGAATAGACTAGTTATGCGAATCGCAACTTATCGAGCAAGGGCGAGGAGCTCTTTAC	778	7.1
P1	CTGCTGGTTCTGGCGAATAGACTAGTAAAGTAAAACTAAGCCCCGAGACGAAGGGCGAGGAGCTCTTTAC	774	7.1
P1	CTGCTGGTTCTGGCGAATAGACTAGTGCAACCCAGTCAGACGAAACTACTAAGGGCGAGGAGCTCTTTAC	774	4
P1	CTGCTGGTTCTGGCGAATAGACTAGTCGGGGTCTGAAACGCAGTTCTGGAAAGGGCGAGGAGCTCTTTAC	772	5.3
P1	CTGCTGGTTCTGGCGAATAGACTAGTCGTTCTACCTATCAATATTTTGTTAAGGGCGAGGAGCTCTTTAC	772	5.6
P1	CTGCTGGTTCTGGCGAATAGACTAGTATTAATTCACTTGTTTACACTGGGAAGGGCGAGGAGCTCTTTAC	768	4.9
P1	CTGCTGGTTCTGGCGAATAGACTAGTGCATTTTTAGTAATCAGATCCATAAAGGGCGAGGAGCTCTTTAC	766	2
P1	CTGCTGGTTCTGGCGAATAGACTAGTTCATCGCCTTCCGATTTCTCACGGAAGGGCGAGGAGCTCTTTAC	766	15.9
P1	CTGCTGGTTCTGGCGAATAGACTAGTCGGTCACCCGTACAGCTCAGTAGCAAGGGCGAGGAGCTCTTTAC	764	8.1
P1	CTGCTGGTTCTGGCGAATAGACTAGTCTCCGATTCCACTCGCCCTCATACAAGGGCGAGGAGCTCTTTAC	764	15.4
P1	CTGCTGGTTCTGGCGAATAGACTAGTCGAGCATTTGTTTCTTCAGCCTACAAGGGCGAGGAGCTCTTTAC	762	10.6
P1	CTGCTGGTTCTGGCGAATAGACTAGTTTAAGTCGTAGAGTACGTTTTCGCAAGGGCGAGGAGCTCTTTAC	762	7.4
P1	CTGCTGGTTCTGGCGAATAGACTAGTTATTTAGAATGCTTCTGGTGCATCAAGGGCGAGGAGCTCTTTAC	760	11.5
P1	CTGCTGGTTCTGGCGAATAGACTAGTTGTCTGCCACTACGCCCCGGGCGCAAGGGCGAGGAGCTCTTTAC	760	11.8
P1	CTGCTGGTTCTGGCGAATAGACTAGTTCATCACATGGCAGGACGATTCCAAAGGGCGAGGAGCTCTTTAC	756	2.2
P1	CTGCTGGTTCTGGCGAATAGACTAGTAGCTTCCTAGTACTGGGCAACTCAAAGGGCGAGGAGCTCTTTAC	744	7.5
P1	CTGCTGGTTCTGGCGAATAGACTAGTCAAGAGCTAGGTACCGGACCGAAAAAGGGCGAGGAGCTCTTTAC	744	4
P1	CTGCTGGTTCTGGCGAATAGACTAGTCTAGGGTATACGGTTGGCCGGCCCAAGGGCGAGGAGCTCTTTAC	742	8.8
P1	CTGCTGGTTCTGGCGAATAGACTAGTTCAGTACGAGTAATTGCAAGTGTTAAGGGCGAGGAGCTCTTTAC	742	1.2
P1	CTGCTGGTTCTGGCGAATAGACTAGTCGTTTAACTAGACCCAAATTAATAAAGGGCGAGGAGCTCTTTAC	740	3.6
P1	CTGCTGGTTCTGGCGAATAGACTAGTTCGGGGGTAACGTGGTTAGTACGTAAGGGCGAGGAGCTCTTTAC	740	5.4
P1	CTGCTGGTTCTGGCGAATAGACTAGTAGCGATTGGTTAGTTAAGTCGTGTAAGGGCGAGGAGCTCTTTAC	738	4.4
P1	CTGCTGGTTCTGGCGAATAGACTAGTTTAAAGTACTATTTTTTTGGTGCGAAGGGCGAGGAGCTCTTTAC	738	6
P1	CTGCTGGTTCTGGCGAATAGACTAGTACAAGTGCACGAAGTGTTTGGATTAAGGGCGAGGAGCCTTTACT	736	2.3
P1	CTGCTGGTTCTGGCGAATAGACTAGTCATAGAGTCCCTGTCTCAGGTGTCAAGGGCGAGGAGCTCTTTAC	736	6.9
P1	CTGCTGGTTCTGGCGAATAGACTAGTAGGGGCTTTAGTTGGTCTGCGGGAAAGGGCGAGGAGCTCTTTAC	732	6.7
P1	CTGCTGGTTCTGGCGAATAGACTAGTTACTTAGAAACCTTTAGATTCCCGAAGGGCGAGGAGCTCTTTAC	732	5.5
P1	CTGCTGGTTCTGGCGAATAGACTAGTTGTTCTAACTTTAATGGTATTCATAAGGGCGAGGAGCTCTTTAC	732	4.8
P1	CTGCTGGTTCTGGCGAATAGACTAGTCTAACTGTTTCGATTATATTAGAGAAGGGCGAGGAGCTCTTTAC	730	2.1
P1	CTGCTGGTTCTGGCGAATAGACTAGTGATCAGTCACTATATGCACGAAACAAGGGCGAGGAGCTCTTTAC	730	1.8
P1	CTGCTGGTTCTGGCGAATAGACTAGTCTACCCCATATAATTTTTAGCACTAAGGGCGAGGAGCTCTTTAC	726	2.8
P1	CTGCTGGTTCTGGCGAATAGACTAGTGTTTCATCATGGATCTGGTCGCTTAAGGGCGAGGAGCTCTTTAC	724	5.9
P1	CTGCTGGTTCTGGCGAATAGACTAGTCCGCAAACTGGGCAAAGTTTAAGTAAGGGCGAGGAGCTCTTTAC	722	4.3
P1	CTGCTGGTTCTGGCGAATAGACTAGTGAGGGGCTCGGACGGACTGACTCTAAGGGCGAGGAGCTCTTTAC	720	6.9
P1	CTGCTGGTTCTGGCGAATAGACTAGTTCAGAACCTTGCATACGTATTAGCAAGGGCGAGGAGCTCTTTAC	720	8.5
P1	CTGCTGGTTCTGGCGAATAGACTAGTTGTGGTGCACGCCGGGAGAAAGGAAGGGCGAGGAGCTCTTTACT	720	7.8
P1	CTGCTGGTTCTGGCGAATAGACTAGTCCTGGTCGTTGCTCACGACCATCTAAGGGCGAGGAGCTCTTTAC	718	9.7
P1	CTGCTGGTTCTGGCGAATAGACTAGTCTATGGATACCTATTCAAGAAGGCAAGGGCGAGGAGCTCTTTAC	718	1.8
P1	CTGCTGGTTCTGGCGAATAGACTAGTATCCCGTGCGCGGAGTACTCAAGTAAGGGCGAGGAGCTCTTTAC	716	7.4
P1	CTGCTGGTTCTGGCGAATAGACTAGTTTAAATTTTCTCTATTGGCTTTGCAAGGGCGAGGAGCTCTTTAC	714	6.2
P1	CTGCTGGTTCTGGCGAATAGACTAGTCGGGAGTTAAGCCCTAACGGGACCAAGGGCGAGGAGCTCTTTAC	712	7.5
P1	CTGCTGGTTCTGGCGAATAGACTAGTGGACAGAGCGAGTCAGGACCCCGCAAGGGCGAGGAGCTCTTTAC	712	7.4
P1	CTGCTGGTTCTGGCGAATAGACTAGTACACTGGTCATAGTTTTAACCAGGAAGGGCGAGGAGCTCTTTAC	710	5.2
P1	CTGCTGGTTCTGGCGAATAGACTAGTAGAGGTGTTTTCGGATCCCGGGATAAGGGCGAGGAGCTCTTTAC	710	7.2
P1	CTGCTGGTTCTGGCGAATAGACTAGTCCTTGTAGCTCGGGGGCGCCCTGTAAGGGCGAGGAGCTCTTTAC	710	14.6
P1	CTGCTGGTTCTGGCGAATAGACTAGTCTCCATATATTAGAAGCTATCTCAAAGGGCGAGGAGCTCTTTAC	710	4.7
P1	CTGCTGGTTCTGGCGAATAGACTAGTTCTCTCCTCTTATTATGCGGACGAAAGGGCGAGGAGCTCTTTAC	710	7.5
P1	CTGCTGGTTCTGGCGAATAGACTAGTATCTGTTTATTAGCAGCTCAGTGCAAGGGCGAGGAGCTCTTTAC	708	8.8
P1	CTGCTGGTTCTGGCGAATAGACTAGTTCATTTGACCCTTCCAGTTATACTAAGGGCGAGGAGCTCTTTAC	708	8.1
P1	CTGCTGGTTCTGGCGAATAGACTAGTCGACACAGTGGAAAATGGCTATCCAAGGGCGAGGAGCTCTTTAC	706	3.8
P1	CTGCTGGTTCTGGCGAATAGACTAGTTTTGATCTGACTTTCAGAAGACGAAAGGGCGAGGAGCTCTTTAC	704	4
P1	CTGCTGGTTCTGGCGAATAGACTAGTCTCTGCGGTCCCACCAAGTCGTCAAAGGGCGAGGAGCTCTTTAC	700	6.9
P1	CTGCTGGTTCTGGCGAATAGACTAGTCAATCGGACGCGCTAAGTATTCGGAAGGGCGAGGAGCTCTTTAC	698	5.1
P1	CTGCTGGTTCTGGCGAATAGACTAGTCTAATCATTGTTGGCGGGTTCGATAAGGGCGAGGAGCTCTTTAC	698	3.7
P1	CTGCTGGTTCTGGCGAATAGACTAGTTTTACTTTAACGCTCTTTTGGTCTAAGGGCGAGGAGCTCTTTAC	698	9.8
P1	CTGCTGGTTCTGGCGAATAGACTAGTCTTCCTCGCTCACACAAAACTTTAAAGGGCGAGGAGCTCTTTAC	696	15
P1	CTGCTGGTTCTGGCGAATAGACTAGTAACCGTAAGTATTTAAACCGGCGAAAGGGCGAGGAGCTCTTTAC	692	3.7
P1	CTGCTGGTTCTGGCGAATAGACTAGTAGTAGCCAGCTTGACTGGAGTTCGAAGGGCGAGGAGCTCTTTAC	692	5.8
P1	CTGCTGGTTCTGGCGAATAGACTAGTCTGAACAGGGCGGTCGGCAAAAGAAAGGGCGAGGAGCTCTTTAC	692	4
P1	CTGCTGGTTCTGGCGAATAGACTAGTCGCGGGTTAGGTAGCGGAAGGCCGAAGGGCGAGGAGCTCTTTAC	688	8
P1	CTGCTGGTTCTGGCGAATAGACTAGTTATCGGTGGGGGGGCGAGTATATAAAGGGCGAGGAGCTCTTTAC	686	1.9
P1	CTGCTGGTTCTGGCGAATAGACTAGTGATGCATTTCCTCCTACTTCTTATAAGGGCGAGGAGCTCTTTAC	684	7.6
P1	CTGCTGGTTCTGGCGAATAGACTAGTAGTACTGTTTCATGGCGGCAGAGGAAGGGCGAGGAGCTCTTTAC	682	4.8
P1	CTGCTGGTTCTGGCGAATAGACTAGTACAGAGGTTGTCCGTCGGAGAATAAAGGGCGAGGAGCTCTTTAC	680	5.8
P1	CTGCTGGTTCTGGCGAATAGACTAGTCGCAAGTATTTATGTCTGAAAGGTAAGGGCGAGGAGCTCTTTAC	680	3.7
P1	CTGCTGGTTCTGGCGAATAGACTAGTCTACTCACGATCGGCCTGCATCGCAAGGGCGAGGAGCTCTTTAC	680	10.6
P1	CTGCTGGTTCTGGCGAATAGACTAGTCGGCAAGTACCGGGGTTCACGAATAAGGGCGAGGAGCTCTTTAC	674	5.3
P1	CTGCTGGTTCTGGCGAATAGACTAGTAATATTGCCAACGGAGCATCTGCTAAGGGCGAGGAGCTCTTTAC	672	8.5
P1	CTGCTGGTTCTGGCGAATAGACTAGTTGGCAATCCAGTCTGGAATTAATAAAGGGCGAGGAGCTCTTTAC	672	5.2
P1	CTGCTGGTTCTGGCGAATAGACTAGTCTAACGTCGGCAAAATTAATTATCAAGGGCGAGGAGCTCTTTAC	670	4
P1	CTGCTGGTTCTGGCGAATAGACTAGTAGTGCTAGCCGTGCGGTATCTGAGAAGGGCGAGGAGCTCTTTAC	666	6
P1	CTGCTGGTTCTGGCGAATAGACTAGTATCTTAATAATATCTCAGCATTGCAAGGGCGAGGAGCTCTTTAC	664	3
P1	CTGCTGGTTCTGGCGAATAGACTAGTGCCAAAAATCTAGAAGCGGGTCGTAAGGGCGAGGAGCTCTTTAC	664	5.2
P1	CTGCTGGTTCTGGCGAATAGACTAGTTTATCACACCTAAGGATCAAGGCTAAGGGCGAGGAGCTCTTTAC	664	4.9
P1	CTGCTGGTTCTGGCGAATAGACTAGTTGCTTAAGGATTAGGTTTTTAAAGAAGGGCGAGGAGCTCTTTAC	660	2.1
P1	CTGCTGGTTCTGGCGAATAGACTAGTCGGTTACGAGTATTCGACACCTACAAGGGCGAGGAGCTCTTTAC	658	4.5
P1	CTGCTGGTTCTGGCGAATAGACTAGTTCAGGGGATAGACTATGCAAAGGGGCAGAGATGTGTACCGAAGG	658	3.8
P1	CTGCTGGTTCTGGCGAATAGACTAGTTGGTTCGACGCAGTCGTTGGTCTAAAGGGCGAGGAGCTCTTTAC	658	6.6
P1	CTGCTGGTTCTGGCGAATAGACTAGTTTCAAGGATCCTCGCCTAATAGTCAAGGGCGAGGAGCTCTTTAC	658	15.8
P1	CTGCTGGTTCTGGCGAATAGACTAGTTATGGGGCTGGAAATTCGAGTTCTAAGGGCGAGGAGCTCTTTAC	656	7.9
P1	CTGCTGGTTCTGGCGAATAGACTAGTCGACGTCGCCCATCCACGCACGCGAAGGGCGAGGAGCTCTTTAC	654	14.1
P1	CTGCTGGTTCTGGCGAATAGACTAGTTCGCCTTTCAACTACGATTCAATTAAGGGCGAGGAGCTCTTTAC	654	8.4
P1	CTGCTGGTTCTGGCGAATAGACTAGTATCAAAGGAATCCTACCGCTGGAAAAGGGCGAGGAGCTCTTTAC	650	7.8
P1	CTGCTGGTTCTGGCGAATAGACTAGTGAGTATAATTATCTAGAGCGCTGCAAGGGCGAGGAGCTCTTTAC	644	4.6
P1	CTGCTGGTTCTGGCGAATAGACTAGTGGTGCAGGCCCGGAAATTCCGAGAAAGGGCGAGGAGCTCTTTAC	644	8.5
P1	CTGCTGGTTCTGGCGAATAGACTAGTTCATCGAATCTGGGTTATATATGTAAGGGCGAGGAGCTCTTTAC	644	2.6
P1	CTGCTGGTTCTGGCGAATAGACTAGTTGGGCTACATTATTTAACGAGTTTAAGGGCGAGGAGCTCTTTAC	644	2
P1	CTGCTGGTTCTGGCGAATAGACTAGTACGAGTGCTTTTACGTCGAGAAACAAGGGCGAGGAGCTCTTTAC	640	8.8
P1	CTGCTGGTTCTGGCGAATAGACTAGTCCCGGGGCTCGTAGACTATGTAGTAAGGGCGAGGAGCTCTTTAC	640	7.9
P1	CTGCTGGTTCTGGCGAATAGACTAGTCTCGCGGGCGCTCCGTGCGGAGTTAAGGGCGAGGAGCTCTTTAC	640	15.1
P1	CTGCTGGTTCTGGCGAATAGACTAGTTCGATATGTGAGGACAGCCGTCTCAGGGCGAGGAGCTCTTTACT	640	6.1
P1	CTGCTGGTTCTGGCGAATAGACTAGTAATGTCACGTTCGATTGTAGGCACAAGGGCGAGGAGCTCTTTAC	638	5.1
P1	CTGCTGGTTCTGGCGAATAGACTAGTGAGCGGTTCGGTAGGGGAACTTTTAAGGGCGAGGAGCTCTTTAC	638	4.1
P1	CTGCTGGTTCTGGCGAATAGACTAGTGGCAAGTCAGTTTTCCTTGAATCAAAGGGCGAGGAGCTCTTTAC	638	6.1
P1	CTGCTGGTTCTGGCGAATAGACTAGTGCACTAAGTCAAAGTGCGTTAAATAAGGGCGAGGAGCTCTTTAC	632	6
P1	CTGCTGGTTCTGGCGAATAGACTAGTGTAAGCAGCGTCCGGGCCAGTCTTAAGGGCGAGGAGCTCTTTAC	630	9.3
P1	CTGCTGGTTCTGGCGAATAGACTAGTAGTGATTGTCAGTATTGTAGTTTAAAGGGCGAGGAGCTCTTTAC	626	1.9
P1	CTGCTGGTTCTGGCGAATAGACTAGTATTATTCGGGGTTCTCATGAGCGTAAGGGCGAGGAGCTCTTTAC	626	5.5
P1	CTGCTGGTTCTGGCGAATAGACTAGTTTAATTTGCAGGGGAGAAATTTCCAAGGGCGAGGAGCTCTTTAC	626	6.9
P1	CTGCTGGTTCTGGCGAATAGACTAGTACAACGAGGGGTGTTGGATTATCCAAGGGCGAGGAGCTCTTTAC	624	6.5
P1	CTGCTGGTTCTGGCGAATAGACTAGTCATGTACACTTAAATTGTGCCATTAAGGGCGAGGAGCTCTTTAC	624	4.4
P1	CTGCTGGTTCTGGCGAATAGACTAGTTTTTGCTTAGGAATTCGTGCATACAAGGGCGAGGAGCTCTTTAC	622	7.2
P1	CTGCTGGTTCTGGCGAATAGACTAGTACGCGTCCTAGCGCGCTTGATGAGAAGGGCGAGGAGCTCTTTAC	616	13.6
P1	CTGCTGGTTCTGGCGAATAGACTAGTAGGTGCCGGCGGAGCTGGCTAGGGAAGGGCGAGGAGCTCTTTAC	616	9.4
P1	CTGCTGGTTCTGGCGAATAGACAGTTTCATCCATCGGGTTAACCTTCTCAAGGGCGAGGAGCTCTTTACT	614	7.1
P1	CTGCTGGTTCTGGCGAATAGACTAGTACCACCGTAAATTGTTCATTATCTAAGGGCGAGGAGCTCTTTAC	614	2.7
P1	CTGCTGGTTCTGGCGAATAGACTAGTCGGTGTGTTATAGTCATTGTTCTTAAGGGCGAGGAGCTCTTTAC	614	4.1
P1	CTGCTGGTTCTGGCGAATAGACTAGTTACATACGGGGGAGAGCGCGCAGAAAGGGCGAGGAGCTCTTTAC	614	5.1
P1	CTGCTGGTTCTGGCGAATAGACTAGTTTTAATATCAAAGCTCGAAATAGAAGGGCGAGGAGCTCTTTACT	614	5.4
P1	CTGCTGGTTCTGGCGAATAGACTAGTAGCGCCGGTCGGCTTATTGGGTCGAAGGGCGAGGAGCTCTTTAC	612	14.7
P1	CTGCTGGTTCTGGCGAATAGACTAGTGCATATCGGCTAGTAATCTTAAATAAGGGCGAGGAGCTCTTTAC	612	4.5
P1	CTGCTGGTTCTGGCGAATAGACTAGTGGAGTCTTACTGAAATGCTGGCGAAAGGGCGAGGAGCTCTTTAC	612	5.6
P1	CTGCTGGTTCTGGCGAATAGACTAGTTGTAAATTTCTCTGCAAGTCCAAAAAGGGCGAGGAGCTCTTTAC	612	8.3
P1	CTGCTGGTTCTGGCGAATAGACTAGTAGAGGGGGAGTCGGACTCTGTGGAAAGGGCGAGGAGCTCTTTAC	610	4.1
P1	CTGCTGGTTCTGGCGAATAGACTAGTCATTTACGAGGAGGATTTAGCGGTAAGGGCGAGGAGCTCTTTAC	608	1.2
P1	CTGCTGGTTCTGGCGAATAGACTAGTGTAGGGGTTTGCATCGTTCGTAGCAAGGGCGAGGAGCTCTTTAC	608	6.6
P1	CTGCTGGTTCTGGCGAATAGACTAGTTCGGGGGGCGGGAGTCTGATCTCTAAGGGCGAGGAGCTCTTTAC	608	5.9
P1	CTGCTGGTTCTGGCGAATAGACTAGTGCCGACTCAAGTATCGGGCGTACGAAGGGCGAGGAGCTCTTTAC	606	5.6
P1	CTGCTGGTTCTGGCGAATAGACTAGTTTCGCATGGATTCATACAACGGCAAGGGCGAGGAGCTCTTTACT	606	3.5
P1	CTGCTGGTTCTGGCGAATAGACTAGTGAATTATCGTGTATTGAAGGCATAAAGGGCGAGGAGCTCTTTAC	604	2.7
P1	CTGCTGGTTCTGGCGAATAGACTAGTCTATTCGTCAGCGAAGTACATTCAAAGGGCGAGGAGCTCTTTAC	602	6.9
P1	CTGCTGGTTCTGGCGAATAGACTAGTGTACCTGAGGGTAGAGAAAGCGGGAAGGGCGAGGAGCTCTTTAC	602	3.7
P1	CTGCTGGTTCTGGCGAATAGACTAGTAATAGCTATATTCTCCTAAAGATAAAGGGCGAGGAGCTCTTTAC	598	5.2
P1	CTGCTGGTTCTGGCGAATAGACTAGTAGCCAGGGTGAGGGCCTAGGGGTCAAGGGCGAGGAGCTCTTTAC	598	8.1
P1	CTGCTGGTTCTGGCGAATAGACTAGTCTAACTATCGGGTGTCCAACATGCAAGGGCGAGGAGCTCTTTAC	598	4.1
P1	CTGCTGGTTCTGGCGAATAGACTAGTGGAGGAAGCTCATGTCGCGAACAAAAGGGCGAGGAGCTCTTTAC	598	9.2
P1	CTGCTGGTTCTGGCGAATAGACTAGTTCATCTCCCCATGTAACGTACCGAAAGGGCGAGGAGCTCTTTAC	596	6.6
P1	CTGCTGGTTCTGGCGAATAGACTAGTCTAACAGATTTAACTCCACGTGAAAAGGGCGAGGAGCTCTTTAC	594	8
P1	CTGCTGGTTCTGGCGAATAGACTAGTATCCCCAAATCAGCCAGTCGTGTCAAGGGCGAGGAGCTCTTTAC	592	4.8
P1	CTGCTGGTTCTGGCGAATAGACTAGTAGGTCAAGCCATGAAGGTCACGGAAAGGGCGAGGAGCTCTTTAC	590	5.2
P1	CTGCTGGTTCTGGCGAATAGACTAGTCTCAAGGCACTAGTATTCCGGCCTAAGGGCGAGGAGCTCTTTAC	590	8.4
P1	CTGCTGGTTCTGGCGAATAGACTAGTTTATCCAAATTTCTATCGAGAAGCAAGGGCGAGGAGCTCTTTAC	590	3.1
P1	CTGCTGGTTCTGGCGAATAGACTAGTTTTGGTCGTAAAAAGGGGCATACGAAGGGCGAGGAGCTCTTTAC	588	2.7
P1	CTGCTGGTTCTGGCGAATAGACTAGTAAGGGCGAGGAGCTCTTTACTGGCGTAGTACCAATTCTCGTAGA	584	7.2
P1	CTGCTGGTTCTGGCGAATAGACTAGTGTCGGGTTCGTTGATTCCGAGCGGAAGGGCGAGGAGCTCTTTAC	584	9.1
P1	CTGCTGGTTCTGGCGAATAGACTAGTACCTCGTTTCATGTTGCCTCGGCGAAGGGCGAGGAGCTCTTTAC	582	13.4
P1	CTGCTGGTTCTGGCGAATAGACTAGTCTGGATCCACATCATTTAGAGGCAAAGGGCGAGGAGCTCTTTAC	582	2.7
P1	CTGCTGGTTCTGGCGAATAGACTAGTGCACCCATTGTCAAGCTAGGACGAAAGGGCGAGGAGCTCTTTAC	580	8.7
P1	CTGCTGGTTCTGGCGAATAGACTAGTTGCGTTGGCCAGGTTATCCTTTGTAAGGGCGAGGAGCTCTTTAC	580	7.5
P1	CTGCTGGTTCTGGCGAATAGACTAGTATTTTATTCTCACGGCGTTTAAGGAAGGGCGAGGAGCTCTTTAC	578	6.3
P1	CTGCTGGTTCTGGCGAATAGACTAGTGCCAGGAAGACCTTAAAACGATCGAAGGGCGAGGAGCTCTTTAC	578	3.8
P1	CTGCTGGTTCTGGCGAATAGACTAGTTGGATAATTACATTTCTTTGTTCTAAGGGCGAGGAGCTCTTTAC	576	7.7
P1	CTGCTGGTTCTGGCGAATAGACTAGTTATAGGACAGCGTCGGCAGTTCGCAAGGGCGAGGAGCTCTTTAC	574	7.8
P1	CTGCTGGTTCTGGCGAATAGACTAGTTGGTTAAGGACTAATACCAGGGTCAAGGGCGAGGAGCTCTTTAC	574	5.4
P1	CTGCTGGTTCTGGCGAATAGACTAGTTTTTTATATTTAAACTCAAGGTCCAAGGGCGAGGAGCTCTTTAC	574	6.1
P1	CTGCTGGTTCTGGCGAATAGACTAGTAAATGTACGTCTCTTGGTCTTACGAAGGGCGAGGAGCTCTTTAC	570	10.7
P1	CTGCTGGTTCTGGCGAATAGACTAGTAATATTCTTCTCAGGTTTTACTCAAAGGGCGAGGAGCTCTTTAC	570	6.7
P1	CTGCTGGTTCTGGCGAATAGACTAGTAGAGCTCCGGACGAAGGCGCATTAAAGGGCGAGGAGCTCTTTAC	570	9.6
P1	CTGCTGGTTCTGGCGAATAGACTAGTCGGCTATGGCTGATTACTCTATTTAAGGGCGAGGAGCTCTTTAC	568	5
P1	CTGCTGGTTCTGGCGAATAGACTAGTGAGTTCCCGTACTCATGCCCTGGGAAGGGCGAGGAGCTCTTTAC	568	13.4
P1	CTGCTGGTTCTGGCGAATAGACTAGTACGGTTGCGGGAGAATGGGCATTTAAGGGCGAGGAGCTCTTTAC	566	2.4
P1	CTGCTGGTTCTGGCGAATAGACTAGTCTTTGCCCTTGTGGAGTAGGATTAAAGGGCGAGGAGCTCTTTAC	566	14.1
P1	CTGCTGGTTCTGGCGAATAGACTAGTAGGGGACCACGCGAGCCGTTATGGAAGGGCGAGGAGCTCTTTAC	564	7.5
P1	CTGCTGGTTCTGGCGAATAGACTAGTAGTAGAAATACATCAAGTTCCAAGAAGGGCGAGGAGCTCTTTAC	564	5
P1	CTGCTGGTTCTGGCGAATAGACTAGTCAAGGTCTTGGGGGTGCTAATTCAAAGGGCGAGGAGCTCTTTAC	564	7.6
P1	CTGCTGGTTCTGGCGAATAGACTAGTGACCACGGTTTAGCGCTCAGCCAGAAGGGCGAGGAGCTCTTTAC	564	8.8
P1	CTGCTGGTTCTGGCGAATAGACTAGTGGCACAAGTGCTCGAGAATATTATAAGGGCGAGGAGCTCTTTAC	564	4.4
P1	CTGCTGGTTCTGGCGAATAGACTAGTCTGTTATACCTTCAAGCGGCCGGAAAGGGCGAGGAGCTCTTTAC	562	7.9
P1	CTGCTGGTTCTGGCGAATAGACAAGCGAGGGGGCGCGAAGGGCGAGGAGCTCTTTACTGGCGTAGTACCA	560	12
P1	CTGCTGGTTCTGGCGAATAGACTAGTTTTATTTGGGTTTCGTTTGAGCTGAAGGGCGAGGAGCTCTTTAC	560	5.1
P1	CTGCTGGTTCTGGCGAATAGACTAGTCGAGCGAATGTACGTGCTAAATCGAAGGGCGAGGAGCTCTTTAC	558	4.1
P1	CTGCTGGTTCTGGCGAATAGACTAGTTGTTACACGTCAATCTATCATAATAAGGGCGAGGAGCTCTTTAC	558	2.3
P1	CTGCTGGTTCTGGCGAATAGACTAGTACATGGTCGAAACCCGTTGAAGACAAGGGCGAGGAGCTCTTTAC	554	5.9
P1	CTGCTGGTTCTGGCGAATAGACTAGTGCCGACAGAGACTCAAGGGTTCGTAAGGGCGAGGAGCTCTTTAC	554	6.2
P1	CTGCTGGTTCTGGCGAATAGACTAGTTATTTAGACAACTGGTTAATTTTTAAGGGCGAGGAGCTCTTTAC	554	2.2
P1	CTGCTGGTTCTGGCGAATAGACTAGTAGCACTAATCGAATACCTCAATGGAAGGGCGAGGAGCTCTTTAC	552	4.9
P1	CTGCTGGTTCTGGCGAATAGACTAGTGTTTATAATCGGATAAATTGCTCGAAGGGCGAGGAGCTCTTTAC	548	4.7
P1	CTGCTGGTTCTGGCGAATAGACTAGTTCAGCCTATTCGATTACCTCTCACAAGGGCGAGGAGCTCTTTAC	548	4.9
P1	CTGCTGGTTCTGGCGAATAGACTAGTTTTCAGACGCTAGGGAGGCCCTTTAAGGGCGAGGAGCTCTTTAC	546	9.4
P1	CTGCTGGTTCTGGCGAATAGACTAGTAGGACGAAAATTTCCCTTAAACTTAAGGGCGAGGAGCTCTTTAC	544	6.3
P1	CTGCTGGTTCTGGCGAATAGACTAGTCAGACTTCAAATCGAGACTCACAAAAGGGCGAGGAGCTCTTTAC	544	3.6
P1	CTGCTGGTTCTGGCGAATAGACTAGTGGCGATGGGCAGGTCCAATTAGAAAAGGGCGAGGAGCTCTTTAC	544	5.4
P1	CTGCTGGTTCTGGCGAATAGACTAGTTCTATCAGTACAAAGTCAGGTGGTAAGGGCGAGGAGCTCTTTAC	544	1.9
P1	CTGCTGGTTCTGGCGAATAGACTAGTTTAACGGTATGTAGGCAAGACGGCAAGGGCGAGGAGCTCTTTAC	544	2.8
P1	CTGCTGGTTCTGGCGAATAGACTAGTAGGGCCGGGAAGGTCTTTACTTCTAAGGGCGAGGAGCTCTTTAC	538	9.3
P1	CTGCTGGTTCTGGCGAATAGACTAGTCATTCATTTCATATTGGCAGGGTCAAGGGCGAGGAGCTCTTTAC	538	2.7
P1	CTGCTGGTTCTGGCGAATAGACTAGTCCGCTTGGCCTTGAATGTATTGCTAAGGGCGAGGAGCTCTTTAC	538	9.8
P1	CTGCTGGTTCTGGCGAATAGACTAGTGTTATAAACGTTCAATATAGGTCAAAGGGCGAGGAGCTCTTTAC	538	2.7
P1	CTGCTGGTTCTGGCGAATAGACTAGTCGTTGGGTAACCTCGGCTTTATATAAGGGCGAGGAGCTCTTTAC	536	11.9
P1	CTGCTGGTTCTGGCGAATAGACTAGTGCACTTAGCCAGGAGTTACTTCTCAAGGGCGAGGAGCTCTTTAC	536	9.8
P1	CTGCTGGTTCTGGCGAATAGACTAGTGGCCTTAGTTCCTCTTACAAGACGAAGGGCGAGGAGCTCTTTAC	536	8.5
P1	CTGCTGGTTCTGGCGAATAGACTAGTTATGTAGTATCTGTATCACTTTTCAAGGGCGAGGAGCTCTTTAC	536	4.1
P1	CTGCTGGTTCTGGCGAATAGACTAGTGACATTTTATTACGTCGCGACCGCAAGGGCGAGGAGCTCTTTAC	534	7.9
P1	CTGCTGGTTCTGGCGAATAGACTAGTAGGTGGGCATCAATAGGACACTATAAGGGCGAGGAGCTCTTTAC	532	4.2
P1	CTGCTGGTTCTGGCGAATAGACTAGTCTCAATCAACGTACGCTTGACAAAAAGGGCGAGGAGCTCTTTAC	532	4.9
P1	CTGCTGGTTCTGGCGAATAGACTAGTCTTGGACACTCGTGGAGGCTCCGGAAGGGCGAGGAGCTCTTTAC	532	7.7
P1	CTGCTGGTTCTGGCGAATAGACTAGTCAGCTCTGTCTATTCAGCAATGGGAAGGGCGAGGAGCTCTTTAC	530	9.7
P1	CTGCTGGTTCTGGCGAATAGACTAGTGTCATTGTAGCGCTGGTAACTCGTAAGGGCGAGGAGCTCTTTAC	530	7.1
P1	CTGCTGGTTCTGGCGAATAGACTAGTCCGCTTGGGAATCTTCGGGGAAGGAAGGGCGAGGAGCTCTTTAC	528	8.5
P1	CTGCTGGTTCTGGCGAATAGACTAGTCCGGGAAATATTGTTGTCTATTTCAAGGGCGAGGAGCTCTTTAC	528	6.7
P1	CTGCTGGTTCTGGCGAATAGACTAGTGGGCTTGTATCACTCTGTGCCAAAAAGGGCGAGGAGCTCTTTAC	528	9.9
P1	CTGCTGGTTCTGGCGAATAGACTAGTTCGAGTCTGTCCTGGTCGTCGGAAAGGGCGAGGAGCTCTTTACT	528	9.5
P1	CTGCTGGTTCTGGCGAATAGACTAGTTGGGCCTACACAGTCCACTTAGATAAGGGCGAGGAGCTCTTTAC	528	4.5
P1	CTGCTGGTTCTGGCGAATAGACTAGTTTTTTACCACCGTTTTGGCAGATTAAGGGCGAGGAGCTCTTTAC	528	4.1
P1	CTGCTGGTTCTGGCGAATAGACTAGTAAGGCCGGTTTTAGCCTGGGCGAGAAGGGCGAGGAGCTCTTTAC	524	7.4
P1	CTGCTGGTTCTGGCGAATAGACTAGTACATTATTTGAAGCGAGGTGGACCAAGGGCGAGGAGCTCTTTAC	524	1.4
P1	CTGCTGGTTCTGGCGAATAGACTAGTACGTTTTGTCTAAGAGTCACGCTTAAGGGCGAGGAGCTCTTTAC	522	9.1
P1	CTGCTGGTTCTGGCGAATAGACTAGTATTCGTCAACCGATAGAATTATGCAAGGGCGAGGAGCTCTTTAC	522	5.5
P1	CTGCTGGTTCTGGCGAATAGACTAGTCCCCCTCAAATTAAGGGTCTCGTCAAGGGCGAGGAGCTCTTTAC	522	11.2
P1	CTGCTGGTTCTGGCGAATAGACTAGTGATCAGGCGGCCAGTCAGGCTAGCAAAGGGCGAGGAGCTCTTTA	522	7
P1	CTGCTGGTTCTGGCGAATAGACTAGTGGCTCATCTTGCAAACTTCTTGATAAGGGCGAGGAGCTCTTTAC	522	8.6
P1	CTGCTGGTTCTGGCGAATAGACTAGTGTTTCGTCGGTTCGATCATATGATAAGGGCGAGGAGCTCTTTAC	522	8.9
P1	CTGCTGGTTCTGGCGAATAGACTAGTGGAAAAGAGCCTTTTGTAAGAATTAAGGGCGAGGAGCTCTTTAC	520	6.1
P1	CTGCTGGTTCTGGCGAATAGACTAGTGTAGCTAGGAGTTCGTTCAATAGAAGGGCGAGGAGCTCTTTACT	520	8.1
P1	CTGCTGGTTCTGGCGAATAGACTAGTAAACTAGGCCTATCCTATACCTCTAAGGGCGAGGAGCTCTTTAC	518	6.7
P1	CTGCTGGTTCTGGCGAATAGACTAGTATTAATCTACCTCGCGGGAGGGGGAAGGGCGAGGAGCTCTTTAC	518	10.4
P1	CTGCTGGTTCTGGCGAATAGACTAGTGAATCAGTAAGTTGTATCGGTCTTAAGGGCGAGGAGCTCTTTAC	518	4.2
P1	CTGCTGGTTCTGGCGAATAGACTAGTGTACGATCAGCTACGGGCATCAAGAAGGGCGAGGAGCTCTTTAC	518	3.5
P1	CTGCTGGTTCTGGCGAATAGACTAGTTGTTGGGTTTTACGCTGGGGCTCTAAGGGCGAGGAGCTCTTTAC	518	6
P1	CTGCTGGTTCTGGCGAATAGACTAGTGCCAATTTATCCCTATATTTTATAAAGGGCGAGGAGCTCTTTAC	514	4.1
P1	CTGCTGGTTCTGGCGAATAGACTAGTTTAAATTTCGCTGTCTGCAATTCTAAGGGCGAGGAGCTCTTTAC	514	6.2
P1	CTGCTGGTTCTGGCGAATAGACTAGTCTGCGTGGGGGACGTCCATCAGGTAAGGGCGAGGAGCTCTTTAC	512	7
P1	CTGCTGGTTCTGGCGAATAGACTAGTGAAAGAGAGCGGCTGCTGCGGTGGAAGGGCGAGGAGCTCTTTAC	512	6.8
P1	CTGCTGGTTCTGGCGAATAGACTAGTGGTGAGACCGTATTAGAGCACTGTAAGGGCGAGGAGCTCTTTAC	512	3
P1	CTGCTGGTTCTGGCGAATAGACTAGTTCGTGTTGGAGATTTGTCATTCGAAAGGGCGAGGAGCTCTTTAC	512	6.3
P1	CTGCTGGTTCTGGCGAATAGACTAGTTGTATTGCGAACGGGGGCTCACTGAAGGGCGAGGAGCTCTTTAC	512	5.5
P1	CTGCTGGTTCTGGCGAATAGACTAGTGAGACTAAAGCGATTCAAAAACTGAAGGGCGAGGAGCTCTTTAC	510	4.7
P1	CTGCTGGTTCTGGCGAATAGACTAGTGTAAACCTAAACGATGATCCTGGCAAGGGCGAGGAGCTCTTTAC	510	8.7
P1	CTGCTGGTTCTGGCGAATAGACTAGTAATAAAATTTATTCAAAGTCTACGAAGGGCGAGGAGCTCTTTAC	508	3.8
P1	CTGCTGGTTCTGGCGAATAGACTAGTACACATGAAGTCTCACTGGGCCTAAAGGGCGAGGAGCTCTTTAC	508	9
P1	CTGCTGGTTCTGGCGAATAGACTAGTACAGCGCGACACCTTCCTATTTGCAAGGGCGAGGAGCTCTTTAC	508	5.9
P1	CTGCTGGTTCTGGCGAATAGACTAGTTGGGTCCGAGACGGCAGCGAGAACAAGGGCGAGGAGCTCTTTAC	508	4.5
P1	CTGCTGGTTCTGGCGAATAGACTAGTACTCGAAGTCAACGGACCGGGTGGAAGGGCGAGGAGCTCTTTAC	506	6.5
P1	CTGCTGGTTCTGGCGAATAGACTAGTGGCTTAGGAGGTTCAAGCACGCCTAAGGGCGAGGAGCTCTTTAC	506	9.1
P1	CTGCTGGTTCTGGCGAATAGACTAGTGGTCATGCATTACAACCTGCATATAAGGGCGAGGAGCTCTTTAC	506	4.6
P1	CTGCTGGTTCTGGCGAATAGACTAGTTGTAGTTCGGCTTCGCTGCGGACCAAGGGCGAGGAGCTCTTTAC	506	8.9
P1	CTGCTGGTTCTGGCGAATAGACTAGTGCCGAATACTGGAGAAGCTTAATCAAGGGCGAGGAGCTCTTTAC	504	4
P1	CTGCTGGTTCTGGCGAATAGACTAGTGGCTTATCCTGTATTACCTCAGTCAAGGGCGAGGAGCTCTTTAC	504	6.1
P1	CTGCTGGTTCTGGCGAATAGACTAGTTATAAATATTTATATTCTTGGGAAAAGGGCGAGGAGCTCTTTAC	504	3.9
P1	CTGCTGGTTCTGGCGAATAGACTAGTCGAGTAAGTAGCGCATTAATTCCCAAGGGCGAGGAGCTCTTTAC	502	2
P1	CTGCTGGTTCTGGCGAATAGACTAGTTTACCTGGATTAAAAGCGTCAAGTAAGGGCGAGGAGCTCTTTAC	502	3.2
P1	CTGCTGGTTCTGGCGAATAGACTAGTCCTCCTTTTGTATTTCACACGCTAAAGGGCGAGGAGCTCTTTAC	500	7.8
P1	CTGCTGGTTCTGGCGAATAGACTAGTTGTTGCGACAGCTCCGGAGAGTCGAAGGGCGAGGAGCTCTTTAC	500	10.3
P1	CTGCTGGTTCTGGCGAATAGACTAGTTACATACGGGGGCGAGCGCGCAGAAAGGGCGAGGAGCTCTTTAC	498	6.3
P1	CTGCTGGTTCTGGCGAATAGACTAGTTGTTCGGATTCCCAGTTTGTTAAGAAGGGCGAGGAGCTCTTTAC	498	5.1
P1	CTGCTGGTTCTGGCGAATAGACTAGTACTGTTGTATTTTTTCCGGGCGGGAAGGGCGAGGAGCTCTTTAC	496	6.6
P1	CTGCTGGTTCTGGCGAATAGACTAGTGCTTGGAAATCTCTAACGTGTCATAAGGGCGAGGAGCTCTTTAC	496	4.7
P1	CTGCTGGTTCTGGCGAATAGACTAGTTGCATTACCGAGGCGGTCCTGAGAAAGGGCGAGGAGCTCTTTAC	496	6.9
P1	CTGCTGGTTCTGGCGAATAGACTAGTATTCTTTTAAACCCAGATATTTCCAAGGGCGAGGAGCTCTTTAC	494	4.9
P1	CTGCTGGTTCTGGCGAATAGACTAGTCGTCAGCTTTCGACTACTTACATTAAGGGCGAGGAGCTCTTTAC	494	6.4
P1	CTGCTGGTTCTGGCGAATAGACTAGTGAGCAAGCCGAAACGTGTCCCCGGAAGGGCGAGGAGCTCTTTAC	494	7.2
P1	CTGCTGGTTCTGGCGAATAGACTAGTCGTTCGAGGGTCAAGAACAATGCTAAGGGCGAGGAGCTCTTTAC	492	5.7
P1	CTGCTGGTTCTGGCGAATAGACTAGTTCTTGCCACGGCTCACAAACTAGAAAGGGCGAGGAGCTCTTTAC	492	9.2
P1	CTGCTGGTTCTGGCGAATAGACTAGTACCCGCATCTGGCTCACGCAGATCAAGGGCGAGGAGCTCTTTAC	490	10
P1	CTGCTGGTTCTGGCGAATAGACTAGTAGGGTCGACATTGGTAGACAATGGAAGGGCGAGGAGCTCTTTAC	490	7.4
P1	CTGCTGGTTCTGGCGAATAGACTAGTGCGCTATTTTTAATACAAGCTTATAAGGGCGAGGAGCTCTTTAC	490	2.7
P1	CTGCTGGTTCTGGCGAATAGACTATGACACTTCGGCAAGGGGAGTGCCGAAGGGCGAGGAGCTCTTTACT	490	14.5
P1	CTGCTGGTTCTGGCGAATAGACTAGTGTTGGTCGCTGGGTCAGGCTTATAAAGGGCGAGGAGCTCTTTAC	488	5.3
P1	CTGCTGGTTCTGGCGAATAGACTAGTACGTCATTTACAATCCTGCTTGGCAAGGGCGAGGAGCTCTTTAC	486	7.6
P1	CTGCTGGTTCTGGCGAATAGACTAGTCCATCTCTACGATATGGCGATGGAAAGGGCGAGGAGCTCTTTAC	486	7.5
P1	CTGCTGGTTCTGGCGAATAGACTAGTTTAGCGTGTCTAAGTAACGGTGGTAAGGGCGAGGAGCTCTTTAC	486	2.8
P1	CTGCTGGTTCTGGCGAATAGACTAGTTACGCAAGGATTACGTGGGGTAGTAAGGGCGAGGAGCTCTTTAC	484	7.7
P1	CTGCTGGTTCTGGCGAATAGACTAGTAGCAGGTTCAAGCACGCTCCCCGGAAGGGCGAGGAGCTCTTTAC	482	11.3
P1	CTGCTGGTTCTGGCGAATAGACTAGTCTACATCATGACACACGCAACTGTAAGGGCGAGGAGCTCTTTAC	482	2
P1	CTGCTGGTTCTGGCGAATAGACTAGTGAGCCATTAAGAACTCTTTCCAAGAAGGGCGAGGAGCTCTTTAC	482	6.6
P1	CTGCTGGTTCTGGCGAATAGACTAGTGTCACAGCCATATGCTTATGGAATAAGGGCGAGGAGCTCTTTAC	482	7
P1	CTGCTGGTTCTGGCGAATAGACTAGTCTAGATCCTCATCAGGCGATCGCGAAGGGCGAGGAGCTCTTTAC	480	9.4
P1	CTGCTGGTTCTGGCGAATAGACTAGTTTAGGTATTATAAGGCGCAACAGCAAGGGCGAGGAGCTCTTTAC	480	3.2
P1	CTGCTGGTTCTGGCGAATAGACTAGTACGACACCCTCTGGGGCGATTTTTAAGGGCGAGGAGCTCTTTAC	478	5.1
P1	CTGCTGGTTCTGGCGAATAGACTAGTAGACTACTTATCGACGGAAGACGGAAGGGCGAGGAGCTCTTTAC	478	3.2
P1	CTGCTGGTTCTGGCGAATAGACTAGTTTTGCGCAAGCTATTGCGTGCTTTAAGGGCGAGGAGCTCTTTAC	478	9.5
P1	CTGCTGGTTCTGGCGAATAGACTAGTGGACTGAATTGTGGGTGGGGACGAAAGGGCGAGGAGCTCTTTAC	476	1.9
P1	CTGCTGGTTCTGGCGAATAGACTAGTTTAGAACTTATACAAGGCGAGAGCAAGGGCGAGGAGCTCTTTAC	476	2.6
P1	CTGCTGGTTCTGGCGAATAGACTAGTAACCCCACCGCGTCAGATGAGGGGAAGGGCGAGGAGCTCTTTAC	474	8.9
P1	CTGCTGGTTCTGGCGAATAGACTAGTTTAATCAGCCGCAATATCGCGTGTAAGGGCGAGGAGCTCTTTAC	474	6.4
P1	CTGCTGGTTCTGGCGAATAGACTAGTAAGGGGCCTAGTAAAGCCTTTGGGAAGGGCGAGGAGCTCTTTAC	472	6.2
P1	CTGCTGGTTCTGGCGAATAGACTAGTTCCTGGGTTCCCTATAATGTTGGTAAGGGCGAGGAGCTCTTTAC	472	8.8
P1	CTGCTGGTTCTGGCGAATAGACTAGTAAGTTTTATCCCCGCTATCGTAGAAAGGGCGAGGAGCTCTTTAC	468	7.6
P1	CTGCTGGTTCTGGCGAATAGACTAGTACAAAGCCGTTTAGGGGTGTACGTAAGGGCGAGGAGCTCTTTAC	468	7.7
P1	CTGCTGGTTCTGGCGAATAGACTAGTGTCTCCTCTAAATATTCTGCACTAAAGGGCGAGGAGCTCTTTAC	466	7.2
P1	CTGCTGGTTCTGGCGAATAGACTAGTAAGCGTAACATCAGGTGTACTACGAAGGGCGAGGAGCTCTTTAC	464	3.2
P1	CTGCTGGTTCTGGCGAATAGACTAGTGTTAACACAGGGAATGGCGTCCTAAAGGGCGAGGAGCTCTTTAC	464	6.4
P1	CTGCTGGTTCTGGCGAATAGACTAGTTACAGGTGTCATTGTTCAAAAAGGAAGGGCGAGGAGCTCTTTAC	464	3.8
P1	CTGCTGGTTCTGGCGAATAGACTAGTTCATTATCTCTTAGGTCGAGATGCAAGGGCGAGGAGCTCTTTAC	464	5.7
P1	CTGCTGGTTCTGGCGAATAGACTAGTAGGAGTCTATGGATTAATTTCGTCAAGGGCGAGGAGCTCTTTAC	462	4.9
P1	CTGCTGGTTCTGGCGAATAGACTAGTCTATGCAGGCCTCGGCGGTCATATAAGGGCGAGGAGCTCTTTAC	462	9.6
P1	CTGCTGGTTCTGGCGAATAGACTAGTGAAATAACGGTAGCGTGGAGCAGGAAGGGCGAGGAGCTCTTTAC	462	2
P1	CTGCTGGTTCTGGCGAATAGACTATATCAGTTTATTATTATTTTGGCGAAAGGGCGAGGAGCTCTTTACT	462	4.5
P1	CTGCTGGTTCTGGCGAATAGACTAGTACCACCGTTTCACACATCCGAGCGAAGGGCGAGGAGCTCTTTAC	460	6.8
P1	CTGCTGGTTCTGGCGAATAGACTAGTCGCACACGTAGTGTACTTCGGTGGAAGGGCGAGGAGCTCTTTAC	460	8.3
P1	CTGCTGGTTCTGGCGAATAGACTAGTACTGTCTCAGAGCAGGGTTCCGCTAAGGGCGAGGAGCTCTTTAC	458	8.8
P1	CTGCTGGTTCTGGCGAATAGACTAGTAGGCTTCGGGGATTTGGCTATACAAAGGGCGAGGAGCTCTTTAC	458	8.4
P1	CTGCTGGTTCTGGCGAATAGACTAGTGAAGCTTGGAGGATATCGGTTAGGAAGGGCGAGGAGCTCTTTAC	458	3.7
P1	CTGCTGGTTCTGGCGAATAGACTAGTGAGTTTGCTCCCTGGGTAATTTCCAAGGGCGAGGAGCTCTTTAC	458	10.8
P1	CTGCTGGTTCTGGCGAATAGACTAGTGATTATGGTACTCTATACGCTTCGAAGGGCGAGGAGCTCTTTAC	458	7.7
P1	CTGCTGGTTCTGGCGAATAGACTAGTTATTCGTATCCAAAGTCGGCGGCGAAGGGCGAGGAGCTCTTTAC	458	5.6
P1	CTGCTGGTTCTGGCGAATAGACTAGTTCTGTATTAACGCTTACGTGTTTTAAGGGCGAGGAGCTCTTTAC	458	5.5
P1	CTGCTGGTTCTGGCGAATAGACTAGTTCAATTACCGAGGTCTTCGACCATAAGGGCGAGGAGCTCTTTAC	456	10.2
P1	CTGCTGGTTCTGGCGAATAGACTAGTGGACATTGTTGCAGGACAAGCCGGAAGGGCGAGGAGCTCTTTAC	454	7.1
P1	CTGCTGGTTCTGGCGAATAGACTAGTTGTGCTTACTCAGTATGGTCATGTAAGGGCGAGGAGCTCTTTAC	454	7.4
P1	CTGCTGGTTCTGGCGAATAGACTAGTTTATGGAAAGGAATAAGTCGCCGTAAGGGCGAGGAGCTCTTTAC	454	8.5
P1	CTGCTGGTTCTGGCGAATAGACTAGTGGCCAGTTATTAAGATTAACGCGTAAGGGCGAGGAGCTCTTTAC	452	3.9
P1	CTGCTGGTTCTGGCGAATAGACTAGTGTAGGGAAACGTCGAAGTCTTATCAAGGGCGAGGAGCTCTTTAC	452	4.3
P1	CTGCTGGTTCTGGCGAATAGACTAGTTTATGCGGACTGTATTGTCGACGTAAGGGCGAGGAGCTCTTTAC	452	7
P1	CTGCTGGTTCTGGCGAATAGACTAGTAATCTTATTATACACCTTGACCGTAAGGGCGAGGAGCTCTTTAC	450	8.8
P1	CTGCTGGTTCTGGCGAATAGACTAGTAATTGGAAATGTCAAGTACCTGCAAAGGGCGAGGAGCTCTTTAC	450	3.9
P1	CTGCTGGTTCTGGCGAATAGACTAGTACGGGAGAGGTTAGTTCATGGTTTAAGGGCGAGGAGCTCTTTAC	450	3.5
P1	CTGCTGGTTCTGGCGAATAGACTAGTATAATATCCGCCTCATCGGCCTTTAAGGGCGAGGAGCTCTTTAC	450	10.6
P1	CTGCTGGTTCTGGCGAATAGACTAGTGATAAGGGGAACACTGGAGGTCTTAAGGGCGAGGAGCTCTTTAC	450	2.4
P1	CTGCTGGTTCTGGCGAATAGACTAGTTTAGGAACACAAGATTTTCGCTGTAAGGGCGAGGAGCTCTTTAC	450	8.4
P1	CTGCTGGTTCTGGCGAATAGACTAGTGACAGGTTCTCGGGTAACCAGACGAAGGGCGAGGAGCTCTTTAC	448	6.5
P1	CTGCTGGTTCTGGCGAATAGACTAGTAAAATCAGCAAACAGGCCCTGAAAAAGGGCGAGGAGCTCTTTAC	446	10.4
P1	CTGCTGGTTCTGGCGAATAGACTAGTCTTGAGAGACTTTCCTTTGCGTCGAAGGGCGAGGAGCTCTTTAC	446	8.1
P1	CTGCTGGTTCTGGCGAATAGACTAGTGGGGAAAGTGCCGCTTTAAGAAGGAAGGGCGAGGAGCTCTTTAC	446	7.4
P1	CTGCTGGTTCTGGCGAATAGACTAGTCGTCGCTGGCTAATACCGCGTTGCAAGGGCGAGGAGCTCTTTAC	444	8.6
P1	CTGCTGGTTCTGGCGAATAGACTAGTGAGTCGACAAAGCATTGGCCGCACAAGGGCGAGGAGCTCTTTAC	444	6.8
P1	CTGCTGGTTCTGGCGAATAGACTAGTCTGATTCAAGCGGACGGGCACTGGAAGGGCGAGGAGCTCTTTAC	442	3.8
P1	CTGCTGGTTCTGGCGAATAGACTAGTACACGGGCAGTTATAGGGTTATGCAAGGGCGAGGAGCTCTTTAC	440	2.3
P1	CTGCTGGTTCTGGCGAATAGACTAGTATACGAGCGGTCCTATCCGGTAATAAGGGCGAGGAGCTCTTTAC	440	8.5
P1	CTGCTGGTTCTGGCGAATAGACTAGTAACGGTTTTCGGCGAAGGGAGCGGAAGGGCGAGGAGCTCTTTAC	438	10.4
P1	CTGCTGGTTCTGGCGAATAGACTAGTCGTTCACAGAGATGGAATGTCTGCAAGGGCGAGGAGCTCTTTAC	438	8.2
P1	CTGCTGGTTCTGGCGAATAGACTAGTGGCACGTTTATACAGATTTTTTATAAGGGCGAGGAGCTCTTTAC	438	2.1
P1	CTGCTGGTTCTGGCGAATAGACTAGTCGGTTAAACTTCATTGAACTACGTAAGGGCGAGGAGCTCTTTAC	436	5.8
P1	CTGCTGGTTCTGGCGAATAGACTAGTTATCCTCCCTTCGCATCATCACAGAAGGGCGAGGAGCTCTTTAC	434	12.5
P1	CTGCTGGTTCTGGCGAATAGACTAGTTGGTTATTCATTCGGCGTGGATATAAGGGCGAGGAGCTCTTTAC	434	6
P1	CTGCTGGTTCTGGCGAATAGACTAGTCAAGTACTATTCGCGAAGAGTCCAAAGGGCGAGGAGCTCTTTAC	432	5.6
P1	CTGCTGGTTCTGGCGAATAGACTAGTGTTGATGGATTAGGCGTCGGCAGAAAGGGCGAGGAGCTCTTTAC	432	7.5
P1	CTGCTGGTTCTGGCGAATAGACTAGTTTACCCAAGCCTCAAGCTGTTATCAAGGGCGAGGAGCTCTTTAC	432	7.5
P1	CTGCTGGTTCTGGCGAATAGACTAGTCAAAGTGAGGGTACCAAGCTAATTAAGGGCGAGGAGCTCTTTAC	430	4.3
P1	CTGCTGGTTCTGGCGAATAGACTAGTCGCGAGAGGGTTACCTTAAGCACAAAGGGCGAGGAGCTCTTTAC	430	7.8
P1	CTGCTGGTTCTGGCGAATAGACTAGTCGCGGGCTAATAGTCACTGGGTACAAGGGCGAGGAGCTCTTTAC	430	6.4
P1	CTGCTGGTTCTGGCGAATAGACTAGTCGTTCACCGCGCTCTAACTGGTCTAAGGGCGAGGAGCTCTTTAC	430	10.4
P1	CTGCTGGTTCTGGCGAATAGACTAGTTTTGCTTGGACTGTATTAATCTACAAGGGCGAGGAGCTCTTTAC	430	6.7
P1	CTGCTGGTTCTGGCGAATAGACTAGTATAAACGAGTTTTCAACCCTCGGAAAGGGCGAGGAGCTCTTTAC	428	7.9
P1	CTGCTGGTTCTGGCGAATAGACTAGTCTTTTACGACCTCAGTCCACTGGCAAGGGCGAGGAGCTCTTTAC	428	10.8
P1	CTGCTGGTTCTGGCGAATAGACTAGTGAAGAAAGGTCTACATCACGTCACAAGGGCGAGGAGCTCTTTAC	428	3.7
P1	CTGCTGGTTCTGGCGAATAGACTAGTTTCATTTGTATCATCAGCTCATCAAAGGGCGAGGAGCTCTTTAC	428	5.6
P1	CTGCTGGTTCTGGCGAATAGACTAGTGGGCTAGTTAATTATAGCGTTTATAAGGGCGAGGAGCTCTTTAC	426	4.1
P1	CTGCTGGTTCTGGCGAATAGACTAGTGGGTGTAGTGCAAACGCTGGGCCGAAGGGCGAGGAGCTCTTTAC	426	10.6
P1	CTGCTGGTTCTGGCGAATAGACTAGTGGTATCTTCAAATCCCTAGTTATCAAGGGCGAGGAGCTCTTTAC	426	7.7
P1	CTGCTGGTTCTGGCGAATAGACTAGTAACTATTGCTCGCACTCGGTTTGTAAGGGCGAGGAGCTCTTTAC	424	8.2
P1	CTGCTGGTTCTGGCGAATAGACTAGTAGTGAGGACGCCGCCGATGAAGCTAAGGGCGAGGAGCTCTTTAC	424	6.7
P1	CTGCTGGTTCTGGCGAATAGACTAGTGAACTACACTTTGGAGACAGCGGAAAGGGCGAGGAGCTCTTTAC	424	2.6
P1	CTGCTGGTTCTGGCGAATAGACTAGTGAATTCAGGAACTGTTTAAATTACAAGGGCGAGGAGCTCTTTAC	424	2.8
P1	CTGCTGGTTCTGGCGAATAGACTAGTGCGTATGGCCTGAGGGACTGTATCAAGGGCGAGGAGCTCTTTAC	424	8.8
P1	CTGCTGGTTCTGGCGAATAGACTAGTGGTTTCGCGGACAGGTCACTGCCCAAGGGCGAGGAGCTCTTTAC	424	9.9
P1	CTGCTGGTTCTGGCGAATAGACTAGTAGTTTAGAAAAAGGGTCCAGGTGGAAGGGCGAGGAGCTCTTTAC	422	5.6
P1	CTGCTGGTTCTGGCGAATAGACTAGTCGCAAGGATAACGGGCTGAAGAGTAAGGGCGAGGAGCTCTTTAC	422	2.4
P1	CTGCTGGTTCTGGCGAATAGACTAGTAAAGGACCGTGTCTTGGATTTGATAAGGGCGAGGAGCTCTTTAC	420	7.7
P1	CTGCTGGTTCTGGCGAATAGACTAGTAGCAGTGGAACTTGTCAGGTTGGAAAGGGCGAGGAGCTCTTTAC	420	5.2
P1	CTGCTGGTTCTGGCGAATAGACTAGTTCAACGGAGCTTAAATTATATCCAAAGGGCGAGGAGCTCTTTAC	420	1.7
P1	CTGCTGGTTCTGGCGAATAGACTAGTTCGCTCTTCTCACATACACTAAGTAAGGGCGAGGAGCTCTTTAC	420	10.9
P1	CTGCTGGTTCTGGCGAATAGACTAGTTTTAATCTACGTTCATGTAATAATAAGGGCGAGGAGCTCTTTAC	420	6.2
P1	CTGCTGGTTCTGGCGAATAGACTAGTATCGGATTCAGGCCTCTAATCTCCAAGGGCGAGGAGCTCTTTAC	418	6.7
P1	CTGCTGGTTCTGGCGAATAGACTAGTCCCATCGGGCCTGGGGGACAACTTAAGGGCGAGGAGCTCTTTAC	418	9.7
P1	CTGCTGGTTCTGGCGAATAGACTAGTTCGGTAACTCCATTTGGGCGCTTTAAGGGCGAGGAGCTCTTTAC	418	7
P1	CTGCTGGTTCTGGCGAATAGACTAGTAAACTACGGCTGCTTAGTATTCGTAAGGGCGAGGAGCTCTTTAC	416	5.1
P1	CTGCTGGTTCTGGCGAATAGACTAGTATCGCTAAATGTCGACCCTTAGTCAAGGGCGAGGAGCTCTTTAC	416	11
P1	CTGCTGGTTCTGGCGAATAGACTAGTATCGTAGGTCCTCAAAAGAGCGGAAAGGGCGAGGAGCTCTTTAC	416	7.2
P1	CTGCTGGTTCTGGCGAATAGACTAGTATAGAGGCTCTTATTTTTGGTCTAAAGGGCGAGGAGCTCTTTAC	414	6.6
P1	CTGCTGGTTCTGGCGAATAGACTAGTCCCCCTTGCAACTCTGGGCGCCTTAAGGGCGAGGAGCTCTTTAC	414	10
P1	CTGCTGGTTCTGGCGAATAGACTAGTACAACCCGCCCTGCGAACAGCGACAAGGGCGAGGAGCTCTTTAC	412	14.3
P1	CTGCTGGTTCTGGCGAATAGACTAGTTTTAGGCATCTATTATTCTCGCGAAAGGGCGAGGAGCTCTTTAC	412	10.4
P1	CTGCTGGTTCTGGCGAATAGACTATTGGAGATTTCATTAGCTGTCGACAAAGGGCGAGGAGCTCTTTACT	412	5.3
P1	CTGCTGGTTCTGGCGAATAGACAGTCCTATGGCATGTATTTCCCTCTTTAAGGGCGAGGAGCTCTTTACT	410	5.4
P1	CTGCTGGTTCTGGCGAATAGACTAGTATTAACCTGAATCGCTCTCTACATAAGGGCGAGGAGCTCTTTAC	410	8.7
P1	CTGCTGGTTCTGGCGAATAGACTAGTGATGCGAGAGACGAAGCGTGGCTGAAGGGCGAGGAGCTCTTTAC	410	5.3
P1	CTGCTGGTTCTGGCGAATAGACTAGTGGGCTGTCTTCTCAGCAAGCATCAAAGGGCGAGGAGCTCTTTAC	410	6.6
P1	CTGCTGGTTCTGGCGAATAGACTAGTGTCAAATACTTCGCCAAACCTTGGAAGGGCGAGGAGCTCTTTAC	410	10
P1	CTGCTGGTTCTGGCGAATAGACTAGTAACCGGGAGGTTTTAGGTAATGAAAAGGGCGAGGAGCTCTTTAC	408	2.7
P1	CTGCTGGTTCTGGCGAATAGACTAGTATACCTGAGAGCAGATGTATTCATAAGGGCGAGGAGCTCTTTAC	408	3
P1	CTGCTGGTTCTGGCGAATAGACTAGTAGTGCGAGGCGGGTAATCTTACACAAGGGCGAGGAGCTCTTTAC	406	3.6
P1	CTGCTGGTTCTGGCGAATAGACTAGTGATTTAACGCGCGATCCTCTGTTCAAGGGCGAGGAGCTCTTTAC	406	6.8
P1	CTGCTGGTTCTGGCGAATAGACTAGTGGCATAGTTGGTTTCCTTAAAAGAAAGGGCGAGGAGCTCTTTAC	406	3.5
P1	CTGCTGGTTCTGGCGAATAGACTAGTGTCGGTACACGACTAGATGTAAACAAGGGCGAGGAGCTCTTTAC	406	5
P1	CTGCTGGTTCTGGCGAATAGACTAGTAAGGCGATTGTTATACTTGTACGGAAGGGCGAGGAGCTCTTTAC	404	4.4
P1	CTGCTGGTTCTGGCGAATAGACTAGTACAGGATCGATTGCGCGAGTTGGGAAGGGCGAGGAGCTCTTTAC	404	4.9
P1	CTGCTGGTTCTGGCGAATAGACTAGTATTGATAAATTAATTGTTCTTCTGAAGGGCGAGGAGCTCTTTAC	404	6.5
P1	CTGCTGGTTCTGGCGAATAGACTAGTGATTCTCTATCGGTAAAATGCATCAAGGGCGAGGAGCTCTTTAC	404	3.9
P1	CTGCTGGTTCTGGCGAATAGACTAGTTGTAGTCCTACACTAGAAAAGTCGAAGGGCGAGGAGCTCTTTAC	404	7
P1	CTGCTGGTTCTGGCGAATAGACTAGTTTCGGCCCCGTTAGAGACATAGCGAAGGGCGAGGAGCTCTTTAC	404	11.8
P1	CTGCTGGTTCTGGCGAATAGACTAGTATAGGGGGCGGACAGCTCTTCAATAAGGGCGAGGAGCTCTTTAC	402	8.3
P1	CTGCTGGTTCTGGCGAATAGACTAGTAGCCTGTTTCGGATTTTCGATGCGAAGGGCGAGGAGCTCTTTAC	400	10
P1	CTGCTGGTTCTGGCGAATAGACTAGTCAACGAAGGAACCCTTTAAGCAAGAAGGGCGAGGAGCTCTTTAC	400	7.1
P1	CTGCTGGTTCTGGCGAATAGACTAGTAGGGTTATATATACGGTCTCATTTAAGGGCGAGGAGCTCTTTAC	398	3.3
P1	CTGCTGGTTCTGGCGAATAGACTAGTATCTCAAGTAGAGTACGTAAGCCTAAGGGCGAGGAGCTCTTTAC	398	5.5
P1	CTGCTGGTTCTGGCGAATAGACTAGTCGTCGTCGGTTTATTCTGGGTCGTAAGGGCGAGGAGCTCTTTAC	398	6.8
P1	CTGCTGGTTCTGGCGAATAGACTAGTGCGGGGCTTAGTGATGTCTATATCAAGGGCGAGGAGCTCTTTAC	398	5.3
P1	CTGCTGGTTCTGGCGAATAGACTAGTGGGCGGGATGAATCATTTGCCCCGAAGGGCGAGGAGCTCTTTAC	398	9.7
P1	CTGCTGGTTCTGGCGAATAGACTAGTTGTATAGGAACAATCAGCGGGTCAAAGGGCGAGGAGCTCTTTAC	398	1.5
P1	CTGCTGGTTCTGGCGAATAGACTAGTTGTCCGCCATTAAGCCTATGTTGTAAGGGCGAGGAGCTCTTTAC	398	7
P1	CTGCTGGTTCTGGCGAATAGACTAGTTTAAGGAGTACACATGCTGTCCACAAGGGCGAGGAGCTCTTTAC	398	5.5
P1	CTGCTGGTTCTGGCGAATAGACTGTTACTGGAGGCCCAGGGTTATCGTTAAGGGCGAGGAGCTCTTTACT	398	9.4
P1	CTGCTGGTTCTGGCGAATAGACTAGTAGACATAACAGTCAGGCGAGGAAAAAGGGCGAGGAGCTCTTTAC	396	3
P1	CTGCTGGTTCTGGCGAATAGACTAGTATTAGCCGCCACAAGCCTGGGCTAAAGGGCGAGGAGCTCTTTAC	396	8.9
P1	CTGCTGGTTCTGGCGAATAGACTAGTCACAAGAAACGCCGGCTAGACTTTAAGGGCGAGGAGCTCTTTAC	396	5.7
P1	CTGCTGGTTCTGGCGAATAGACTAGTCGGGGGCAGGTCCAACCGGTAATTAAGGGCGAGGAGCTCTTTAC	396	4.3
P1	CTGCTGGTTCTGGCGAATAGACTAGTCTAGACCCTGTTTTTTCTTCCACGAAGGGCGAGGAGCTCTTTAC	396	6.3
P1	CTGCTGGTTCTGGCGAATAGACTAGTCTCAGAGGAGCAATATCGTGGACGAAGGGCGAGGAGCTCTTTAC	396	3.6
P1	CTGCTGGTTCTGGCGAATAGACTAGTCTCCTACAACAGGACGCTAATTATAAGGGCGAGGAGCTCTTTAC	396	7.1
P1	CTGCTGGTTCTGGCGAATAGACTAGTTATACAAAGACCTGTGGCAGTACGAAGGGCGAGGAGCTCTTTAC	396	3.6
P1	CTGCTGGTTCTGGCGAATAGACTAGTACACGATTCGGGACGGACAACTTCAAGGGCGAGGAGCTCTTTAC	394	2.9
P1	CTGCTGGTTCTGGCGAATAGACTAGTATCAATCAACATATAGGTCTAATTAAGGGCGAGGAGCTCTTTAC	394	2.8
P1	CTGCTGGTTCTGGCGAATAGACTAGTCGTAAAGGCGGCCGTGCCAACCATAAGGGCGAGGAGCTCTTTAC	394	9.1
P1	CTGCTGGTTCTGGCGAATAGACTAGTGATATCATTCCGTCAGAATCTTGTAAGGGCGAGGAGCTCTTTAC	394	4.1
P1	CTGCTGGTTCTGGCGAATAGACTAGTGTATATTGGTCATCATCTTATATAAAGGGCGAGGAGCTCTTTAC	394	3.8
P1	CTGCTGGTTCTGGCGAATAGACTAGTTGGGTCAACCACTTAAGTCTTATTAAGGGCGAGGAGCTCTTTAC	394	6.6
P1	CTGCTGGTTCTGGCGAATAGACTAGTTTAGCCACACACGAGTGGTGTTGGAAGGGCGAGGAGCTCTTTAC	394	7
P1	CTGCTGGTTCTGGCGAATAGACTAGTACGGGGTATTGGGCGGTAGCGGGCAAGGGCGAGGAGCTCTTTAC	392	2.7
P1	CTGCTGGTTCTGGCGAATAGACTAGTCTAGACATACGTCTAAAGTTTCCCAAGGGCGAGGAGCTCTTTAC	392	6.5
P1	CTGCTGGTTCTGGCGAATAGACTAGTCTTTTAAAACCGGGACGGACTATTAAGGGCGAGGAGCTCTTTAC	392	3.1
P1	CTGCTGGTTCTGGCGAATAGACTAGTTATGCGGGACATGTTTGTTTAACTAAGGGCGAGGAGCTCTTTAC	392	2.9
P1	CTGCTGGTTCTGGCGAATAGACTAGTAGCGCGTTTTCACACATTTATGAGAAGGGCGAGGAGCTCTTTAC	390	7.6
P1	CTGCTGGTTCTGGCGAATAGACTAGTATATCAGCTGACGTCAAATGGTGGAAGGGCGAGGAGCTCTTTAC	390	4.2
P1	CTGCTGGTTCTGGCGAATAGACTAGTGGACTATCGCTGGTATCAGCCTTTAAGGGCGAGGAGCTCTTTAC	390	7.6
P1	CTGCTGGTTCTGGCGAATAGACTAGTTCCTCTTATAATTTAAAGAATACGAAGGGCGAGGAGCTCTTTAC	390	4.4
P1	CTGCTGGTTCTGGCGAATAGACTAGTAGTCCCAACTTTTTTAGCTCCACGAAGGGCGAGGAGCTCTTTAC	388	8.5
P1	CTGCTGGTTCTGGCGAATAGACTAGTATAGATAAGTACGAATCATGCTGTAAGGGCGAGGAGCTCTTTAC	388	3.2
P1	CTGCTGGTTCTGGCGAATAGACTAGTCCCACTGATGCATGGTCTGGCGTTAAGGGCGAGGAGCTCTTTAC	388	8.4
P1	CTGCTGGTTCTGGCGAATAGACTAGTCCCAGCAGGACGTTAGTTTGGCGTAAGGGCGAGGAGCTCTTTAC	388	8.5
P1	CTGCTGGTTCTGGCGAATAGACTAGTCTAACCCTGCAGGGCCCATGTCCCAAGGGCGAGGAGCTCTTTAC	388	11.5
P1	CTGCTGGTTCTGGCGAATAGACTAGTATTGCAGGAATTTTCGGGAGGTTCAAGGGCGAGGAGCTCTTTAC	384	6
P1	CTGCTGGTTCTGGCGAATAGACTAGTCCGGGGGGCAAGATCCCGGGAGGCAAGGGCGAGGAGCTCTTTAC	384	10.9
P1	CTGCTGGTTCTGGCGAATAGACTAGTCTAGGTCAAAGTGGTTTTGTTTGCAAGGGCGAGGAGCTCTTTAC	384	4.2
P1	CTGCTGGTTCTGGCGAATAGACTAGTTTACCGTGTAGGGATCACTGCGGCAAGGGCGAGGAGCTCTTTAC	384	5.2
P1	CTGCTGGTTCTGGCGAATAGACTAGTTTTGTCGGCTTCCGTTCAAGGGACAAGGGCGAGGAGCTCTTTAC	384	9.8
P1	CTGCTGGTTCTGGCGAATAGACTAGTAAAATCTTAACAGGTTGCTATATTAAGGGCGAGGAGCTCTTTAC	382	3.6
P1	CTGCTGGTTCTGGCGAATAGACTAGTAGAGGTAGGATCGACATTCTTGGTAAGGGCGAGGAGCTCTTTAC	382	4.7
P1	CTGCTGGTTCTGGCGAATAGACTAGTAGTTTTTGGTGCTCCAGACCGCCCAAGGGCGAGGAGCTCTTTAC	382	13.2
P1	CTGCTGGTTCTGGCGAATAGACTAGTCAAAATTTTGAAGCGTTATTTGAGAAGGGCGAGGAGCTCTTTAC	382	1.8
P1	CTGCTGGTTCTGGCGAATAGACTAGTCCGGCTCAGCGCTGCGCCGGACCGAAGGGCGAGGAGCTCTTTAC	380	11.7
P1	CTGCTGGTTCTGGCGAATAGACTAGTCGAAAAGAAAGGCGGGGTTCAGCTAAGGGCGAGGAGCTCTTTAC	380	2.8
P1	CTGCTGGTTCTGGCGAATAGACTAGTCTAGATAGGGTAAGGCTGTGCTATAAGGGCGAGGAGCTCTTTAC	380	3.9
P1	CTGCTGGTTCTGGCGAATAGACTAGTCTCTACTATTGCCCCGGGACCCTAAAGGGCGAGGAGCTCTTTAC	380	10.1
P1	CTGCTGGTTCTGGCGAATAGACTAGTGGTAGAGGGTCGGCATGGGAAGGGAAGGGCGAGGAGCTCTTTAC	380	2
P1	CTGCTGGTTCTGGCGAATAGACTAGTCCAACGCTAGGAAGAAAAACAATCAAGGGCGAGGAGCTCTTTAC	378	3.7
P1	CTGCTGGTTCTGGCGAATAGACAGTCGCCAGTCTGGGAAACAGTTACGTAAGGGCGAGGAGCTCTTTACT	376	5.1
P1	CTGCTGGTTCTGGCGAATAGACTAGTCGAGGCGAAGGCCGGCGGTTTGCGAAGGGCGAGGAGCTCTTTAC	376	10.4
P1	CTGCTGGTTCTGGCGAATAGACTAGTCTGTGGGCCACCCCTTTAGCAGAGAAGGGCGAGGAGCTCTTTAC	376	9.2
P1	CTGCTGGTTCTGGCGAATAGACTAGTGAGGGCACATCGCCGGATAGAAACAAGGGCGAGGAGCTCTTTAC	376	8.8
P1	CTGCTGGTTCTGGCGAATAGACTAGTGGTTATCTTCCCACGTGCCTGCAAAAGGGCGAGGAGCTCTTTAC	376	8
P1	CTGCTGGTTCTGGCGAATAGACTAGTAGTGAATTTCTGGAATTAACATGTAAGGGCGAGGAGCTCTTTAC	374	2.4
P1	CTGCTGGTTCTGGCGAATAGACTAGTCCTTTAAATCGACCACCGCAAGTCAAGGGCGAGGAGCTCTTTAC	374	4.5
P1	CTGCTGGTTCTGGCGAATAGACTAGTTCAGCTACGTCGTCGGCAGGAAAGAAGGGCGAGGAGCTCTTTAC	374	10.1
P1	CTGCTGGTTCTGGCGAATAGACTAGTTCATGGGACACAGGTGGACCACGCAAGGGCGAGGAGCTCTTTAC	374	7.4
P1	CTGCTGGTTCTGGCGAATAGACTAGTAGGTCAACAGAGACTCCGGGCCGGAAGGGCGAGGAGCTCTTTAC	370	12.3
P1	CTGCTGGTTCTGGCGAATAGACTAGTCAACCTCTAGATCGTAAACATTCTAAGGGCGAGGAGCTCTTTAC	370	5.1
P1	CTGCTGGTTCTGGCGAATAGACTAGTCCGATTGCGTGCCCGTTAGAAGGTAAGGGCGAGGAGCTCTTTAC	370	9.6
P1	CTGCTGGTTCTGGCGAATAGACTAGTGAAGCGAGTTCGTGCGAGTCCAAAAAGGGCGAGGAGCTCTTTAC	370	7.1
P1	CTGCTGGTTCTGGCGAATAGACTAGTTCTCGTGGCATCTTAACGGACAACAAGGGCGAGGAGCTCTTTAC	370	7.8
P1	CTGCTGGTTCTGGCGAATAGACTAGTAAGCTGGTTCGTGCGGATATCCGAAAGGGCGAGGAGCTCTTTAC	368	10.8
P1	CTGCTGGTTCTGGCGAATAGACTAGTATTTTTTTAAGTTGCCGAGCGGATAAGGGCGAGGAGCTCTTTAC	368	6.2
P1	CTGCTGGTTCTGGCGAATAGACTAGTGAGATCTTTGTTACGCCCAAGTGTAAGGGCGAGGAGCTCTTTAC	368	9.5
P1	CTGCTGGTTCTGGCGAATAGACTAGTAGGAGACCTATTCACTGTAGCGCCAAGGGCGAGGAGCTCTTTAC	366	5.7
P1	CTGCTGGTTCTGGCGAATAGACTAGTAGGCGTGATAAAACCCCTTCGTGGAAGGGCGAGGAGCTCTTTAC	366	9.3
P1	CTGCTGGTTCTGGCGAATAGACTAGTAGTGAGCGCCACAGCGATATACTAAAGGGCGAGGAGCTCTTTAC	366	4.7
P1	CTGCTGGTTCTGGCGAATAGACTAGTCCAAACTTACTAGGTTTTTGTGATAAGGGCGAGGAGCTCTTTAC	366	4.3
P1	CTGCTGGTTCTGGCGAATAGACTAGTCGGACCTCTATCACGGGTCGCTGGAAGGGCGAGGAGCTCTTTAC	366	8.1
P1	CTGCTGGTTCTGGCGAATAGACTAGTCTAGGTTTTAAAAGGGTTCTATACAAGGGCGAGGAGCTCTTTAC	366	3
P1	CTGCTGGTTCTGGCGAATAGACTAGTCTCGAAGGGCGAGGAGCTCTTTACTGGCGTAGTACCAATTCTCG	366	8.3
P1	CTGCTGGTTCTGGCGAATAGACTAGTGCCTCAAAGACGGGGTGGCGATCTAAGGGCGAGGAGCTCTTTAC	366	8.6
P1	CTGCTGGTTCTGGCGAATAGACTAGTGCTAATGTTCTACGCTGTCATATTAAGGGCGAGGAGCTCTTTAC	366	8.8
P1	CTGCTGGTTCTGGCGAATAGACTAGTGTCAATATCAGGCTATGTCTAAGGAAGGGCGAGGAGCTCTTTAC	366	4.4
P1	CTGCTGGTTCTGGCGAATAGACTAGTAAGACGCCTTCTGGTTATTGTAGCAAGGGCGAGGAGCTCTTTAC	364	9
P1	CTGCTGGTTCTGGCGAATAGACTAGTACGGTATACGTTAGGGGGTGGTCAAAGGGCGAGGAGCTCTTTAC	364	2.5
P1	CTGCTGGTTCTGGCGAATAGACTAGTGAGCGGCTATTTAGCTCTTTAGCGAAGGGCGAGGAGCTCTTTAC	364	9.8
P1	CTGCTGGTTCTGGCGAATAGACTAGTGCCGCATGGATCAGATTTCTACTTAAGGGCGAGGAGCTCTTTAC	364	5.2
P1	CTGCTGGTTCTGGCGAATAGACTAGTTCAGTCCACTCGCTGGGCCTTAAAAAGGGCGAGGAGCTCTTTAC	364	11.3
P1	CTGCTGGTTCTGGCGAATAGACTAGTACTTTTTGTTCCACTTATCATTGTAAGGGCGAGGAGCTCTTTAC	362	8.6
P1	CTGCTGGTTCTGGCGAATAGACTAGTAGAAGACTTACGAGTAGAACTCCAAAGGGCGAGGAGCTCTTTAC	362	4
P1	CTGCTGGTTCTGGCGAATAGACTAGTCCTTTAGTCGATGGTGGGGAAACTAAGGGCGAGGAGCTCTTTAC	362	9.4
P1	CTGCTGGTTCTGGCGAATAGACTAGTGGATATGAGCTGGGATCGGGCAGAAAGGGCGAGGAGCTCTTTAC	362	3.5
P1	CTGCTGGTTCTGGCGAATAGACTAGTTTAGGATACGGTAGCGGGCCGGGCAAGGGCGAGGAGCTCTTTAC	362	5.5
P1	CTGCTGGTTCTGGCGAATAGACTAGTTTCCTGACTTTTGGATACAGACGGAAGGGCGAGGAGCTCTTTAC	362	9.7
P1	CTGCTGGTTCTGGCGAATAGACTAGTTCTGAACATCTTAGAAGGTGGTTAAAGGGCGAGGAGCTCTTTAC	360	3.4
P1	CTGCTGGTTCTGGCGAATAGACTAGTTGCAGGCTAATCTGTAATAGGGGCAAGGGCGAGGAGCTCTTTAC	360	4.9
P1	CTGCTGGTTCTGGCGAATAGACTAGTTGCTGCGCCGCAAGGCGGTGCGCGAAGGGCGAGGAGCTCTTTAC	360	14.7
P1	CTGCTGGTTCTGGCGAATAGACTAGTCAATCGTGGGAGTTAAAGCCGCACAAGGGCGAGGAGCTCTTTAC	358	4.8
P1	CTGCTGGTTCTGGCGAATAGACTAGTAAAGCGATAGAGTCCGCGTCGTGTAAGGGCGAGGAGCTCTTTAC	356	8.9
P1	CTGCTGGTTCTGGCGAATAGACTAGTAAGAGTGTTATACGCTCCCTTAGTAAGGGCGAGGAGCTCTTTAC	356	9
P1	CTGCTGGTTCTGGCGAATAGACTAGTATTGGTGGTACCGTAGGGCCCGCAAAGGGCGAGGAGCTCTTTAC	356	9.3
P1	CTGCTGGTTCTGGCGAATAGACTAGTGACGTCGGCTCATCTCCAACCGCCAAGGGCGAGGAGCTCTTTAC	356	9.7
P1	CTGCTGGTTCTGGCGAATAGACTAGTGATCCTTATGGGTTTGATGGGCTTAAGGGCGAGGAGCTCTTTAC	356	5.6
P1	CTGCTGGTTCTGGCGAATAGACTAGTGTACCAAAGGGATTAGTCTATTTAAAGGGCGAGGAGCTCTTTAC	356	2.2
P1	CTGCTGGTTCTGGCGAATAGACTAGTAGGGACAATCTGCTTGTAAGTTCAAAGGGCGAGGAGCTCTTTAC	354	5.3
P1	CTGCTGGTTCTGGCGAATAGACTAGTCAAGCCTTTCACTGCACACTACTTAAGGCGAGGAGCTCTTTACT	354	5
P1	CTGCTGGTTCTGGCGAATAGACTAGTTGTTTACTGCCGGTTGTTGCCCCGAAGGGCGAGGAGCTCTTTAC	354	11.8
P1	CTGCTGGTTCTGGCGAATAGACTAGTAAAAGGACATTTTGTTGCTCATCCAAGGGCGAGGAGCTCTTTAC	352	8.6
P1	CTGCTGGTTCTGGCGAATAGACTAGTATCACTTCCAGGCCGCAGTTAGCTAAGGGCGAGGAGCTCTTTAC	352	9.1
P1	CTGCTGGTTCTGGCGAATAGACTAGTCCCCAACCTAGGTTAAATCAAATTAAGGGCGAGGAGCTCTTTAC	352	5.6
P1	CTGCTGGTTCTGGCGAATAGACTAGTTTCGCTATTCACAAGTTTAGGCGGAAGGGCGAGGAGCTCTTTAC	352	7.7
P1	CTGCTGGTTCTGGCGAATAGACTAGTTTTAGAAACCTACTGCTAGAAGATAAGGGCGAGGAGCTCTTTAC	352	3.7
P1	CTGCTGGTTCTGGCGAATAGACTAGTCAGGAGTTTCGCTCTTTTTTCGGGAAGGGCGAGGAGCTCTTTAC	350	12.6
P1	CTGCTGGTTCTGGCGAATAGACTAGTCTATTTTGCCGTTCGTCCATCCTTAAGGGCGAGGAGCTCTTTAC	350	11.2
P1	CTGCTGGTTCTGGCGAATAGACTAGTGTCTTACTGGATTACAGAGTAGCTAAGGGCGAGGAGCTCTTTAC	350	5.1
P1	CTGCTGGTTCTGGCGAATAGACTAGTTCCGAGCTAGGGGAACTTAGTGACAAGGGCGAGGAGCTCTTTAC	350	8.8
P1	CTGCTGGTTCTGGCGAATAGACTAGTATCGGTTCATGGAACACTAAACCCAAGGGCGAGGAGCTCTTTAC	348	5.3
P1	CTGCTGGTTCTGGCGAATAGACTAGTGAGGCGACTTTTTACTGTAGAAGAAAGGGCGAGGAGCTCTTTAC	348	4.8
P1	CTGCTGGTTCTGGCGAATAGACTAGTGCAAAGAACTCAGTAGGAGCTGAGAAGGGCGAGGAGCTCTTTAC	348	8.3
P1	CTGCTGGTTCTGGCGAATAGACTAGTGCGTCATCATTAGGAAGTAGTCTTAAGGGCGAGGAGCTCTTTAC	348	6.8
P1	CTGCTGGTTCTGGCGAATAGACTAGTGTCGAGTGCGGGACCAAAATTTGTAAGGGCGAGGAGCTCTTTAC	348	3.2
P1	CTGCTGGTTCTGGCGAATAGACTAGTTCGGCGAATAGCCCCTGCACGACGAAGGGCGAGGAGCTCTTTAC	348	9.4
P1	CTGCTGGTTCTGGCGAATAGACTAGTTCGTATTGCTTATATGTTAGGGCCAAGGGCGAGGAGCTCTTTAC	348	5.2
P1	CTGCTGGTTCTGGCGAATAGACTAGTTTTGTAGGGAAGCTACATGTCTTCAAGGGCGAGGAGCTCTTTAC	348	8.4
P1	CTGCTGGTTCTGGCGAATAGACTAGTAATCGCTCCGCACCCCGTATTGATAAGGGCGAGGAGCTCTTTAC	346	13
P1	CTGCTGGTTCTGGCGAATAGACTAGTCACCGGCTATATTCTAACACTCATAAGGGCGAGGAGCTCTTTAC	346	3
P1	CTGCTGGTTCTGGCGAATAGACTAGTCATTATGCCGTTAACTCAAGATCGAAGGGCGAGGAGCTCTTTAC	346	4.3
P1	CTGCTGGTTCTGGCGAATAGACTAGTCTAGGCATAGGGGGAGCCGGGTACAAGGGCGAGGAGCTCTTTAC	346	4.4
P1	CTGCTGGTTCTGGCGAATAGACTAGTGCTCAAAATGGCACGCCGGAAGGGAAGGGCGAGGAGCTCTTTAC	346	8.1
P1	CTGCTGGTTCTGGCGAATAGACTAGTTCAGGGTCGGAGAGCCACAACCCGAAGGGCGAGGAGCTCTTTAC	346	6.2
P1	CTGCTGGTTCTGGCGAATAGACTAGTGGCCCGGAGGGTACCCGGTGGGGCAAGGGCGAGGAGCTCTTTAC	344	10.9
P1	CTGCTGGTTCTGGCGAATAGACTAGTGGTCCACAGGAGAATGCGTCTTGGAAGGGCGAGGAGCTCTTTAC	344	8.9
P1	CTGCTGGTTCTGGCGAATAGACTAGTTTCTGCATCTGTATCTTCAAGCAGAAGGGCGAGGAGCTCTTTAC	344	8
P1	CTGCTGGTTCTGGCGAATAGACTAGTAGAGTTCCGAACAGTCGACCTACGAAGGGCGAGGAGCTCTTTAC	342	8.7
P1	CTGCTGGTTCTGGCGAATAGACTAGTGGTGAACCAGGAGTTCCTTTACGAAAGGGCGAGGAGCTCTTTAC	342	8.9
P1	CTGCTGGTTCTGGCGAATAGACTAGTTGGGGCACGTGCGGTCGCCCCGCCAAGGGCGAGGAGCTCTTTAC	342	14.8
P1	CTGCTGGTTCTGGCGAATAGACTAGTAGTAGCGGGACATCTGTCTGGGTCAAGGGCGAGGAGCTCTTTAC	340	5.6
P1	CTGCTGGTTCTGGCGAATAGACTAGTCATTCATATAATACATGGCCAAAGAAGGGCGAGGAGCTCTTTAC	340	4.1
P1	CTGCTGGTTCTGGCGAATAGACTAGTCTCCGATGCATCGTTGGCTATGATAAGGGCGAGGAGCTCTTTAC	340	9.2
P1	CTGCTGGTTCTGGCGAATAGACTAGTCTGATACCATTTAAAAGGCTTGGAAAGGGCGAGGAGCTCTTTAC	340	2.8
P1	CTGCTGGTTCTGGCGAATAGACTAGTGCATCTGTTATAAGGATATTTAAGAAGGGCGAGGAGCTCTTTAC	340	2.1
P1	CTGCTGGTTCTGGCGAATAGACTAGTGTCGACAAGTCACGACAGGATGAAAAGGGCGAGGAGCTCTTTAC	338	4.3
P1	CTGCTGGTTCTGGCGAATAGACTAGTAGGAATCCTTCAGCTTTAGCACCCAAGGGCGAGGAGCTCTTTAC	336	7.7
P1	CTGCTGGTTCTGGCGAATAGACTAGTCAGGCGGGTTCAAAGAGTACGACGAAGGGCGAGGAGCTCTTTAC	336	2
P1	CTGCTGGTTCTGGCGAATAGACTAGTCTAGATAACGGTGGATCCATAGCGAAGGGCGAGGAGCTCTTTAC	336	4.6
P1	CTGCTGGTTCTGGCGAATAGACTAGTGGTAACTTAGCTAGTGAAGTTTTAAAGGGCGAGGAGCTCTTTAC	336	3
P1	CTGCTGGTTCTGGCGAATAGACTAGTTATGCGTGCTGTTTTTGTGTCCCCAAGGGCGAGGAGCTCTTTAC	336	7.1
P1	CTGCTGGTTCTGGCGAATAGACTAGTTCCGGCGCTTTACCGACAATAACGAAGGGCGAGGAGCTCTTTAC	336	8.4
P1	CTGCTGGTTCTGGCGAATAGACTAGTAACGTACTAATTGTCCTAAAGAGCAAGGGCGAGGAGCTCTTTAC	334	9.7
P1	CTGCTGGTTCTGGCGAATAGACTAGTAGCTCACTTTTTTCCATCGTATTAAAGGGCGAGGAGCTCTTTAC	334	7.2
P1	CTGCTGGTTCTGGCGAATAGACTAGTCGATGCTGTGCGACAAATGGGCTGAAGGGCGAGGAGCTCTTTAC	334	3.4
P1	CTGCTGGTTCTGGCGAATAGACTAGTCGCTGTTACGCTCGACTGAGGTCTAAGGGCGAGGAGCTCTTTAC	334	11.9
P1	CTGCTGGTTCTGGCGAATAGACTAGTCTCCAGTTAGCTATATACGTCAGAAAGGGCGAGGAGCTCTTTAC	334	4.7
P1	CTGCTGGTTCTGGCGAATAGACTAGTGCTCCTTTTATCATCTCCGCAATTAAGGGCGAGGAGCTCTTTAC	334	9.5
P1	CTGCTGGTTCTGGCGAATAGACTAGTGGAGACCGTGTACAATCAGAATGTAAGGGCGAGGAGCTCTTTAC	334	2.9
P1	CTGCTGGTTCTGGCGAATAGACTAGTGTCGTACCGGATTACTTTGGTTGTAAGGGCGAGGAGCTCTTTAC	334	6.5
P1	CTGCTGGTTCTGGCGAATAGACTAGTTCAAGCAATGGACCGTGCTTTATTAAGGGCGAGGAGCTCTTTAC	334	7.5
P1	CTGCTGGTTCTGGCGAATAGACTAGTACTCCAGATGTAACCTCAACCGGAAAGGGCGAGGAGCTCTTTAC	332	8.7
P1	CTGCTGGTTCTGGCGAATAGACTAGTCTTGGGAGAGGGGCTCCTGCGAACAAGGGCGAGGAGCTCTTTAC	332	11.9
P1	CTGCTGGTTCTGGCGAATAGACTAGTACTAGTACCTCGAACAGAGTTTGGAAGGGCGAGGAGCTCTTTAC	330	8.1
P1	CTGCTGGTTCTGGCGAATAGACTAGTATAGAATGTTCACCGTATGTTATTAAGGGCGAGGAGCTCTTTAC	330	5.3
P1	CTGCTGGTTCTGGCGAATAGACTAGTATTTCATCGAAGGTTCAAAGTAAAAAGGGCGAGGAGCTCTTTAC	330	2.4
P1	CTGCTGGTTCTGGCGAATAGACTAGTCGGGGATGGAGAGACGGTGTTCGTAAGGGCGAGGAGCTCTTTAC	330	5.3
P1	CTGCTGGTTCTGGCGAATAGACTAGTGCAGATAGAGCGTTTATCTTCTTTAAGGGCGAGGAGCTCTTTAC	330	4.8
P1	CTGCTGGTTCTGGCGAATAGACTAGTGCTAGGTTCGCATGGAAAACGATTAAGGGCGAGGAGCTCTTTAC	330	5
P1	CTGCTGGTTCTGGCGAATAGACTAGTGGGGTTAACTCAAGAATTGCACCCAAGGGCGAGGAGCTCTTTAC	330	5.9
P1	CTGCTGGTTCTGGCGAATAGACTAGTATCGCGCAAGATGACTTATACGCAAAGGGCGAGGAGCTCTTTAC	328	5
P1	CTGCTGGTTCTGGCGAATAGACTAGTGAACAAACCCATCAAAAAACTTTAAAGGGCGAGGAGCTCTTTAC	328	2.2
P1	CTGCTGGTTCTGGCGAATAGACTAGTGCGAGGCAGTGCTCGAAGACTGGGAAGGGCGAGGAGCTCTTTAC	328	6.9
P1	CTGCTGGTTCTGGCGAATAGACTAGTTCACATAGCAAAGTAGCGTCGACAAAGGGCGAGGAGCTCTTTAC	328	4.1
P1	CTGCTGGTTCTGGCGAATAGACTAGTTCACCTGTATCCTGCGTACTATGGAAGGGCGAGGAGCTCTTTAC	328	7.3
P1	CTGCTGGTTCTGGCGAATAGACTAGTTCAGTCGCTCTGAGTAGGTTAGGTAAGGGCGAGGAGCTCTTTAC	328	9.3
P1	CTGCTGGTTCTGGCGAATAGACTAGTAGTCTTCTTATTGGATGGTACATCAAGGGCGAGGAGCTCTTTAC	326	6.1
P1	CTGCTGGTTCTGGCGAATAGACTAGTATATTAGCCCATAGTCTATTCCATAAGGGCGAGGAGCTCTTTAC	326	6.2
P1	CTGCTGGTTCTGGCGAATAGACTAGTCAGGCTCGGCGATGTGGTGGTGCGAAGGGCGAGGAGCTCTTTAC	326	7.2
P1	CTGCTGGTTCTGGCGAATAGACTAGTCGACTGGAGAAACTTGTCTATAGCAAGGGCGAGGAGCTCTTTAC	326	7
P1	CTGCTGGTTCTGGCGAATAGACTAGTCTACAAGGGGGACGGGTTGAGCGTAAGGGCGAGGAGCTCTTTAC	326	2.1
P1	CTGCTGGTTCTGGCGAATAGACTAGTCTACCCGGTGCAAGCACGACAGACAAGGGCGAGGAGCTCTTTAC	326	3.9
P1	CTGCTGGTTCTGGCGAATAGACTAGTGCCCATATACCTAGGATTCGCATTAAGGGCGAGGAGCTCTTTAC	326	6
P1	CTGCTGGTTCTGGCGAATAGACTAGTGTTGACGATGTCAGGAGACTAAAGAAGGGCGAGGAGCTCTTTAC	326	2.2
P1	CTGCTGGTTCTGGCGAATAGACTAGTTCACTCAGACAGTGTAGGCCTCCCAAGGGCGAGGAGCTCTTTAC	326	8
P1	CTGCTGGTTCTGGCGAATAGACTAGTTTATACGAACCGGAAGGCAGCGCGAAGGGCGAGGAGCTCTTTAC	326	5.6
P1	CTGCTGGTTCTGGCGAATAGACTAGTCGTATTAGGCAGTGTGCCTTAGGGAAGGGCGAGGAGCTCTTTAC	324	6.8
P1	CTGCTGGTTCTGGCGAATAGACTAGTCGTGCTGTTTGTGCCTGGCACCCGAAGGGCGAGGAGCTCTTTAC	324	10.3
P1	CTGCTGGTTCTGGCGAATAGACTAGTGCGTTAAAGCCCTGCTCGAGGACTAAGGGCGAGGAGCTCTTTAC	324	9.7
P1	CTGCTGGTTCTGGCGAATAGACTAGTCATAGGGGGATTGGGGAGCTGATTAAGGGCGAGGAGCTCTTTAC	322	2.7
P1	CTGCTGGTTCTGGCGAATAGACTAGTGTAATTATATCGCTGGTTGGGAATAAGGGCGAGGAGCTCTTTAC	322	5.3
P1	CTGCTGGTTCTGGCGAATAGACTAGTGTTAGTATCATTCTAAAACCGCGCAAGGGCGAGGAGCTCTTTAC	322	6.3
P1	CTGCTGGTTCTGGCGAATAGACTAGTGTTGACGCGAGTTGCAGGGTATTAAAGGGCGAGGAGCTCTTTAC	322	3.7
P1	CTGCTGGTTCTGGCGAATAGACTAGTTCTATAGGACGTAGACTCGGGCTAAAGGGCGAGGAGCTCTTTAC	322	6.7
P1	CTGCTGGTTCTGGCGAATAGACTAGTACTTTAACATTCGGGCACTCGATAAGGGCGAGGAGCTCTTTACT	320	6.8
P1	CTGCTGGTTCTGGCGAATAGACTAGTATCGATATACTGAGTGCTAAAGCGAAGGGCGAGGAGCTCTTTAC	320	4
P1	CTGCTGGTTCTGGCGAATAGACTAGTCAATCAAAAGCCTCATCATGTGCGAAGGGCGAGGAGCTCTTTAC	320	5.4
P1	CTGCTGGTTCTGGCGAATAGACTAGTCGATATAGGTACACGCATGCAACTAAGGGCGAGGAGCTCTTTAC	320	1.6
P1	CTGCTGGTTCTGGCGAATAGACTAGTGACCTAAGCTACGGCGCTGGGCGGAAGGGCGAGGAGCTCTTTAC	320	9.3
P1	CTGCTGGTTCTGGCGAATAGACTAGTGATCCTCTTTATAATGGCGGATTTAAGGGCGAGGAGCTCTTTAC	320	5.8
P1	CTGCTGGTTCTGGCGAATAGACTAGTGCAACGCGGCTGGGGTACTGGGCTAAGGGCGAGGAGCTCTTTAC	320	8.4
P1	CTGCTGGTTCTGGCGAATAGACTAGTGTTGACAAGGGGTGCCTTTTCCCGAAGGGCGAGGAGCTCTTTAC	320	7.4
P1	CTGCTGGTTCTGGCGAATAGACTAGTTATGTAATCTGTTGCCAGGATTTTAAGGGCGAGGAGCTCTTTAC	320	5.8
P1	CTGCTGGTTCTGGCGAATAGACTAGTTTTTTTCTAAACGATACCACCGGCAAGGGCGAGGAGCTCTTTAC	320	2.5
P1	CTGCTGGTTCTGGCGAATAGACTAGTACTTTAACTTGTAAGCCAAGGCTGAAGGGCGAGGAGCTCTTTAC	318	8.1
P1	CTGCTGGTTCTGGCGAATAGACTAGTAGTTTAAATCTTCCTATCTGTGAGAAGGGCGAGGAGCTCTTTAC	318	5.7
P1	CTGCTGGTTCTGGCGAATAGACTAGTGTAATTTTACGAGGTATCAAGGATAAGGGCGAGGAGCTCTTTAC	318	1.3
P1	CTGCTGGTTCTGGCGAATAGACTAGTTCGGTAGTAGGCGAAGCCGGTCGAAAGGGCGAGGAGCTCTTTAC	318	6
P1	CTGCTGGTTCTGGCGAATAGACTAGTTTAGTTTTCCTTTGCCACGTCAGGAAGGGCGAGGAGCTCTTTAC	318	10.5
P1	CTGCTGGTTCTGGCGAATAGACTAGTCTTTCAGGTAGTTCCTTCAGGCATAAGGGCGAGGGAGCTCTTTA	316	7.9
P1	CTGCTGGTTCTGGCGAATAGACTAGTGAGAGGAGCGATTCCATACACTTTAAGGGCGAGGAGCTCTTTAC	316	2
P1	CTGCTGGTTCTGGCGAATAGACTAGTGCATTTCTATGTCACCATAACGATAAGGGCGAGGAGCTCTTTAC	316	3.3
P1	CTGCTGGTTCTGGCGAATAGACTAGTAGCAATTTCCCAATTTGTTTAATTAAGGGCGAGGAGCTCTTTAC	314	3.7
P1	CTGCTGGTTCTGGCGAATAGACTAGTAGTCGGTCCCTTGGTGTTATAGGGAAGGGCGAGGAGCTCTTTAC	314	9.8
P1	CTGCTGGTTCTGGCGAATAGACTAGTATTGGTCATAGATGGATTTTACGAAAGGGCGAGGAGCTCTTTAC	314	1.1
P1	CTGCTGGTTCTGGCGAATAGACTAGTGCAAGGGGTTACCTAGCTACTACTAAGGGCGAGGAGCTCTTTAC	314	6.1
P1	CTGCTGGTTCTGGCGAATAGACTAGTGCGAACTGGAACAGGGCGGCCCGTAAGGGCGAGGAGCTCTTTAC	314	12.8
P1	CTGCTGGTTCTGGCGAATAGACTAGTTCTAGGTTTAGTACATCAATTCTTAAGGGCGAGGAGCTCTTTAC	312	1.6
P1	CTGCTGGTTCTGGCGAATAGACTAGTAGGAGTGCATGTACATTTCGACATAAGGGCGAGGAGCTCTTTAC	310	4
P1	CTGCTGGTTCTGGCGAATAGACTAGTCAATATGAGAAGGTCAGGTCACACAAGGGCGAGGAGCTCTTTAC	310	2
P1	CTGCTGGTTCTGGCGAATAGACTAGTCACCTCTCTTATACAGGAATCTTCAAGGGCGAGGAGCTCTTTAC	310	5.8
P1	CTGCTGGTTCTGGCGAATAGACTAGTCACCTTATTTTCGACGAACTTATTAAGGGCGAGGAGCTCTTTAC	310	4.7
P1	CTGCTGGTTCTGGCGAATAGACTAGTCGGGTCCCTGTCAAGCTAGGAACAAAGGGCGAGGAGCTCTTTAC	310	5.8
P1	CTGCTGGTTCTGGCGAATAGACTAGTTGTGTTCTTTCATCGGTTATTCTAAAGGGCGAGGAGCTCTTTAC	310	4.7
P1	CTGCTGGTTCTGGCGAATAGACTAGTACTAGGCGTGAAGGATCAAAACGTAAGGGCGAGGAGCTCTTTAC	308	3.5
P1	CTGCTGGTTCTGGCGAATAGACTAGTAGTTCTTCGCTGCACACGAAGCGCAAGGGCGAGGAGCTCTTTAC	308	14.6
P1	CTGCTGGTTCTGGCGAATAGACTAGTCTAAAATGCGTCGATGGCACTTATAAGGGCGAGGAGCTCTTTAC	308	3.8
P1	CTGCTGGTTCTGGCGAATAGACTAGTCTGATTGCTGTAGATTGTCTATATAAGGGCGAGGAGCTCTTTAC	308	6.1
P1	CTGCTGGTTCTGGCGAATAGACTAGTGAATTAGTAGAAGTAACTGGGGGTAAGGGCGAGGAGCTCTTTAC	308	2.2
P1	CTGCTGGTTCTGGCGAATAGACTAGTGCCCGACAGAACCAGAGACGAGCGAAGGGCGAGGAGCTCTTTAC	308	6.7
P1	CTGCTGGTTCTGGCGAATAGACTAGTGCGGGTTCAAGTGAGGCCCTGACTAAGGGCGAGGAGCTCTTTAC	308	10.3
P1	CTGCTGGTTCTGGCGAATAGACTAGTTCTCGTGAGGGCTTATCTGAGTCGAAGGGCGAGGAGCTCTTTAC	308	11.1
P1	CTGCTGGTTCTGGCGAATAGACTAGTTGCTTCGCCACTCTAGAAATTGGAAAGGGCGAGGAGCTCTTTAC	308	13
P1	CTGCTGGTTCTGGCGAATAGACTAGTTGTATTGAATTAGGGCATATAGCGAAGGGCGAGGAGCTCTTTAC	308	2
P1	CTGCTGGTTCTGGCGAATAGACTAGTTTTGTCGTACTCGTATCTACTATCAAGGGCGAGGAGCTCTTTAC	308	5.8
P1	CTGCTGGTTCTGGCGAATAGACTAGTCAAAAGCTAACCACCTCGTGTAGTAAGGGCGAGGAGCTCTTTAC	306	9.4
P1	CTGCTGGTTCTGGCGAATAGACTAGTCAGCAACACGCGGGGCCGCCGACTAAGGGCGAGGAGCTCTTTAC	306	8.9
P1	CTGCTGGTTCTGGCGAATAGACTAGTGATTGGTCTATCTGTTGTCTGATTAAGGGCGAGGAGCTCTTTAC	306	5.9
P1	CTGCTGGTTCTGGCGAATAGACTAGTGCGCGAATACGGGTACACTTAGGGAAGGGCGAGGAGCTCTTTAC	306	3.1
P1	CTGCTGGTTCTGGCGAATAGACTAGTTCTTTTAATCTTTTCACAGGGATCAAGGGCGAGGAGCTCTTTAC	306	3.9
P1	CTGCTGGTTCTGGCGAATAGACTAGTAAACTCGGAATACAATCGTTCTGCAAGGGCGAGGAGCTCTTTAC	304	5.8
P1	CTGCTGGTTCTGGCGAATAGACTAGTGCGCCCTCTGAGGTTTTTATACTCAAGGGCGAGGAGCTCTTTAC	304	15.6
P1	CTGCTGGTTCTGGCGAATAGACTAGTTCTTTCGGTCGAAAAACGAGACAAAAGGGCGAGGAGCTCTTTAC	304	5
P1	CTGCTGGTTCTGGCGAATAGACTAGTTTAAGGCTGCGCATCCCTAAGACGAAGGGCGAGGAGCTCTTTAC	304	8.4
P1	CTGCTGGTTCTGGCGAATAGACTAGTAATCACTGGATTGCGGGATCAGACAAGGGCGAGGAGCTCTTTAC	302	3.2
P1	CTGCTGGTTCTGGCGAATAGACTAGTAATTCTCTTGTCTTTACGACGTGGAAGGGCGAGGAGCTCTTTAC	302	10.6
P1	CTGCTGGTTCTGGCGAATAGACTAGTAGAGAATGGGTTACGTATTACCGAAAGGGCGAGGAGCTCTTTAC	302	2.6
P1	CTGCTGGTTCTGGCGAATAGACTAGTCAGCATCGGTTAGACTGGTCGGGTAAGGGCGAGGAGCTCTTTAC	302	5.5
P1	CTGCTGGTTCTGGCGAATAGACTAGTCGACGTAATCTCAAGAGGGCTTCGAAGGGCGAGGAGCTCTTTAC	302	4.4
P1	CTGCTGGTTCTGGCGAATAGACTAGTGCGGTAGATAAAAGATTTTTATGGAAGGGCGAGGAGCTCTTTAC	302	2.4
P1	CTGCTGGTTCTGGCGAATAGACTAGTGGGTGCGGTCAGGGGCTAATAGCTAAGGGCGAGGAGCTCTTTAC	302	6.3
P1	CTGCTGGTTCTGGCGAATAGACTAGTGGTCAATTTGCCTATCAAAAAGCTAAGGGCGAGGAGCTCTTTAC	302	6.3
P1	CTGCTGGTTCTGGCGAATAGACTAGTTTCGTTTCTGACCTTTGTGCCGTCAAGGGCGAGGAGCTCTTTAC	302	13.2
P1	CTGCTGGTTCTGGCGAATAGACTAGTAACTGGACAGGTTTATACCAAAGAAAGGGCGAGGAGCTCTTTAC	300	2.3
P1	CTGCTGGTTCTGGCGAATAGACTAGTATCGAAACTCCATCCCGTCGTGCGAAGGGCGAGGAGCTCTTTAC	300	10
P1	CTGCTGGTTCTGGCGAATAGACTAGTCCCTTCAGGCTCGTAAAGGATCTTAAGGGCGAGGAGCTCTTTAC	300	9
P1	CTGCTGGTTCTGGCGAATAGACTAGTCTGGGGCCTGGCCCTCGCGTACCGAAGGGCGAGGAGCTCTTTAC	300	16.2
P1	CTGCTGGTTCTGGCGAATAGACTAGTCTTAATCCGGACAAGACCCGGCGGAAGGGCGAGGAGCTCTTTAC	300	6.9
P1	CTGCTGGTTCTGGCGAATAGACTAGTGAGTTTGGGTTTGCGGAGCCGCAGAAGGGCGAGGAGCTCTTTAC	300	7.2
P1	CTGCTGGTTCTGGCGAATAGACTAGTTCTACATGTTCTCGCCAGGCATTTAAGGGCGAGGAGCTCTTTAC	300	11.5
P1	CTGCTGGTTCTGGCGAATAGACTAGTTGGGTAGTTGCATTCCTTAAATTCAAGGGCGAGGAGCTCTTTAC	300	4.4
P1	CTGCTGGTTCTGGCGAATAGACTAGTTGTACTCTGGGTTTTCAACGCTATAAGGGCGAGGAGCTCTTTAC	300	6
P1	CTGCTGGTTCTGGCGAATAGACTAGTCCTTTCGAACGTCTGGATGTATCAAAGGGCGAGGAGCTCTTTAC	298	5.9
P1	CTGCTGGTTCTGGCGAATAGACTAGTGCTGCTGTCCATCGCAACCCAATTAAGGGCGAGGAGCTCTTTAC	298	9.1
P1	CTGCTGGTTCTGGCGAATAGACTAGTGGAGGACTCCGCTCCAAGGGGTTTAAGGGCGAGGAGCTCTTTAC	298	9.2
P1	CTGCTGGTTCTGGCGAATAGACTAGTGGTACTAATAAGTCGTGGCATGGGAAGGGCGAGGAGCTCTTTAC	298	3.9
P1	CTGCTGGTTCTGGCGAATAGACTAGTTTTGGGGAGTGTAATGATAGCTCAAAGGGCGAGGAGCTCTTTAC	298	5.2
P1	CTGCTGGTTCTGGCGAATAGACTAGTAAGTTTAAGAGACGCGAAAGTTCAAAGGGCGAGGAGCTCTTTAC	296	2.5
P1	CTGCTGGTTCTGGCGAATAGACTAGTATTTATAATTCTCTTTCGGCTCCCAAGGGCGAGGAGCTCTTTAC	296	8.1
P1	CTGCTGGTTCTGGCGAATAGACTAGTCTATTCGTTACGCTTCGAGGTGGTAAGGGCGAGGAGCTCTTTAC	296	6.4
P1	CTGCTGGTTCTGGCGAATAGACTAGTGTACAAGCTCTCCCTAGCGAGCCTAAGGGCGAGGAGCTCTTTAC	296	9.8
P1	CTGCTGGTTCTGGCGAATAGACTAGTTCGTTTCGATGCTTCTTCATCTTAAAGGGCGAGGAGCTCTTTAC	296	6.9
P1	CTGCTGGTTCTGGCGAATAGACTAGTTGTTCTACCACGACGCGGAGGGGCAAGGGCGAGGAGCTCTTTAC	296	6.3
P1	CTGCTGGTTCTGGCGAATAGACTAGTACATGGGGAAATGCGGCATCACCGAAGGGCGAGGAGCTCTTTAC	294	4.9
P1	CTGCTGGTTCTGGCGAATAGACTAGTCGTACGGATATCTCTTTTTTATGTAAGGGCGAGGAGCTCTTTAC	294	2.5
P1	CTGCTGGTTCTGGCGAATAGACTAGTCTACAGTCCTTCCAAATAGACTATAAGGGCGAGGAGCTCTTTAC	294	4.9
P1	CTGCTGGTTCTGGCGAATAGACTAGTCTTGGAGCCTATAGGGAGCCGTTAAAGGGCGAGGAGCTCTTTAC	294	6.1
P1	CTGCTGGTTCTGGCGAATAGACTAGTTACTTATACTTTCTGAGTGGAGCTAAGGGCGAGGAGCTCTTTAC	294	3.2
P1	CTGCTGGTTCTGGCGAATAGACTAGTTGGTCTATCTTACATACTTCGCACAAGGGCGAGGAGCTCTTTAC	294	8
P1	CTGCTGGTTCTGGCGAATAGACTAGTTTTTTAAGGGGCCATTGCGAAGATAAGGGCGAGGAGCTCTTTAC	294	4.9
P1	CTGCTGGTTCTGGCGAATAGACTAGTCGCGAGGCTGAACTAGCATCGCTCAAGGGCGAGGAGCTCTTTAC	292	9
P1	CTGCTGGTTCTGGCGAATAGACTAGTCTTAAACTTCTTCGCAGATTACGGAAGGGCGAGGAGCTCTTTAC	292	8.7
P1	CTGCTGGTTCTGGCGAATAGACTAGTGGCGCGGACGACTGGGCGACGGGCAAGGGCGAGGAGCTCTTTAC	292	7
P1	CTGCTGGTTCTGGCGAATAGACTAGTTGTAGGCCGCTATTTGATAACCTTAAGGGCGAGGAGCTCTTTAC	292	4.6
P1	CTGCTGGTTCTGGCGAATAGACTAGTTTCACTTTCTCAGCAGGGTATAAGAAGGGCGAGGAGCTCTTTAC	292	4.6
P1	CTGCTGGTTCTGGCGAATAGACTAGTAACAAGTGCTACAGATTATTCGCCAAGGGCGAGGAGCTCTTTAC	290	6.8
P1	CTGCTGGTTCTGGCGAATAGACTAGTAAGGTTACTTCGGACCCACACCCTAAGGGCGAGGAGCTCTTTAC	290	8.1
P1	CTGCTGGTTCTGGCGAATAGACTAGTCGAGTACTACGGCTCATAACAATTAAGGGCGAGGAGCTCTTTAC	290	3.7
P1	CTGCTGGTTCTGGCGAATAGACTAGTGGAGGATCAGGTCTTCTTGGAATTAAGGGCGAGGAGCTCTTTAC	290	5.9
P1	CTGCTGGTTCTGGCGAATAGACTAGTGGTAGAAGTATTCATATTAACCGTAAGGGCGAGGAGCTCTTTAC	290	1.6
P1	CTGCTGGTTCTGGCGAATAGACTAGTTCAATCACGGGCATCATTGGGTGGAAGGGCGAGGAGCTCTTTAC	290	2.9
P1	CTGCTGGTTCTGGCGAATAGACTAGTTTTGTAGTCTGGCTCGCGAGCCGGAAGGGCGAGGAGCTCTTTAC	290	11.9
P1	CTGCTGGTTCTGGCGAATAGACTAGTTTTTATGACCCGCGCGGAATTGGTAAGGGCGAGGAGCTCTTTAC	290	7.6
P1	CTGCTGGTTCTGGCGAATAGACTAGTCTTCTCTGTCTAAGGAAGAAGCGCAAGGGCGAGGAGCTCTTTAC	288	8.7
P1	CTGCTGGTTCTGGCGAATAGACTAGTGAAATAAACGCGGCTCGAGTTGAATAAGGGCGAGGAGCTCTTTA	288	4.3
P1	CTGCTGGTTCTGGCGAATAGACTAGTGCAAAAGCGCGCCTCCGGGAAGGCAAGGGCGAGGAGCTCTTTAC	288	9.7
P1	CTGCTGGTTCTGGCGAATAGACTAGTGCTCACCTATGTGATGATAGCAAAAAGGGCGAGGAGCTCTTTAC	288	6
P1	CTGCTGGTTCTGGCGAATAGACTAGTTGGCGTGGGCGACCGGTCACGATAAAGGGCGAGGAGCTCTTTAC	288	6.8
P1	CTGCTGGTTCTGGCGAATAGACTAGTACCCGGTATGCACTGTGTAGGACCAAGGGCGAGGAGCTCTTTAC	286	7.5
P1	CTGCTGGTTCTGGCGAATAGACTAGTCAGGATAATGCTGTTCCAACATGCAAGGGCGAGGAGCTCTTTAC	286	4.9
P1	CTGCTGGTTCTGGCGAATAGACTAGTCCAGGAAAACTAGTTGGTTTAAACAAGGGCGAGGAGCTCTTTAC	286	3.4
P1	CTGCTGGTTCTGGCGAATAGACTAGTCTGGGTAGACCGCAATCAGTTCTGAAGGGCGAGGAGCTCTTTAC	286	4
P1	CTGCTGGTTCTGGCGAATAGACTAGTCTTTTCGATTTTAACTGGTGTCATAAGGGCGAGGAGCTCTTTAC	286	6.4
P1	CTGCTGGTTCTGGCGAATAGACTAGTGACGCTGATCGCATCGTTATTAGGAAGGGCGAGGAGCTCTTTAC	286	9
P1	CTGCTGGTTCTGGCGAATAGACTAGTGCCCGTTGCTCTTGTAGTTTTGGCAAGGGCGAGGAGCTCTTTAC	286	16.4
P1	CTGCTGGTTCTGGCGAATAGACTAGTGGGATAGAAATCCCTCTTGGAAAAAAGGGCGAGGAGCTCTTTAC	286	8.7
P1	CTGCTGGTTCTGGCGAATAGACTAGTAGCCGATGGCGAGGGGGCTCACGAAAGGGCGAGGAGCTCTTTAC	284	8.6
P1	CTGCTGGTTCTGGCGAATAGACTAGTAGTTTTGATTTAAATCCCATATGTAAGGGCGAGGAGCTCTTTAC	284	3.1
P1	CTGCTGGTTCTGGCGAATAGACTAGTCGTACGGAGGTACAGCTGGGCCGTAAGGGCGAGGAGCTCTTTAC	284	11.2
P1	CTGCTGGTTCTGGCGAATAGACTAGTACAAACTTAACTCTGTTCTGTCTGAAGGGCGAGGAGCTCTTTAC	282	7.4
P1	CTGCTGGTTCTGGCGAATAGACTAGTATAAAATGTCTGTTAGGGCCCGATAAGGGCGAGGAGCTTTTACT	282	8.2
P1	CTGCTGGTTCTGGCGAATAGACTAGTCAGGGCACAGTCAGTGTCCACTGGAAGGGCGAGGAGCTCTTTAC	282	9.6
P1	CTGCTGGTTCTGGCGAATAGACTAGTCGTGTATTTATCTTACACGTTTGCAAGGGCGAGGAGCTCTTTAC	282	8.8
P1	CTGCTGGTTCTGGCGAATAGACTAGTCTTTATTCGCAGTTACTTAGTTACAAGGGCGAGGAGCTCTTTAC	282	3.2
P1	CTGCTGGTTCTGGCGAATAGACTAGTGGTTGTTGCCGGGTAACGCTTTGTAAGGGCGAGGAGCTCTTTAC	282	8.1
P1	CTGCTGGTTCTGGCGAATAGACTAGTATAACGGACATAGTATCGGCCCGTAAGGGCGAGGAGCTCTTTAC	280	8.3
P1	CTGCTGGTTCTGGCGAATAGACTAGTCAGGCTCTTCATGCATTAATTCGAAAGGGCGAGGAGCTCTTTAC	280	8.7
P1	CTGCTGGTTCTGGCGAATAGACTAGTCTGAGTTCATTCTTCCTATTACAAAAGGGCGAGGAGCTCTTTAC	280	7.9
P1	CTGCTGGTTCTGGCGAATAGACTAGTTCCTCCAGTGTTCTAGCTCTCCGGAAGGGCGAGGAGCTCTTTAC	280	9.9
P1	CTGCTGGTTCTGGCGAATAGACTAGTTGCGACTGGACGCAACTCATCGTCAAGGGCGAGGAGCTCTTTAC	280	11.7
P1	CTGCTGGTTCTGGCGAATAGACTAGTAAAATAAAGGTACCGTCTGCAGGCAAGGGCGAGGAGCTCTTTAC	278	5.4
P1	CTGCTGGTTCTGGCGAATAGACTAGTACGGTTCTGTACTGGTGGCCGGGTAAGGGCGAGGAGCTCTTTAC	278	8.9
P1	CTGCTGGTTCTGGCGAATAGACTAGTATCACAGACTCGCGATCTCTAAGAAAGGGCGAGGAGCTCTTTAC	278	7.6
P1	CTGCTGGTTCTGGCGAATAGACTAGTATTTCAGCGTTAGAAGTCCAGGCCAAGGGCGAGGAGCTCTTTAC	278	7.6
P1	CTGCTGGTTCTGGCGAATAGACTAGTCGATCGCACGCTAGTAGGTGGAACAAGGGCGAGGAGCTCTTTAC	278	5.1
P1	CTGCTGGTTCTGGCGAATAGACTAGTGAATCGACGCCGCCAAATCATAAGAAGGGCGAGGAGCTCTTTAC	278	7.3
P1	CTGCTGGTTCTGGCGAATAGACTAGTGACCATAATGAATGCGGGTTAGGTAAGGGCGAGGAGCTCTTTAC	278	3.6
P1	CTGCTGGTTCTGGCGAATAGACTAGTTATCGAAGGAAATACGCTCTGTTTAAGGGCGAGGAGCTCTTTAC	278	8.4
P1	CTGCTGGTTCTGGCGAATAGACTAGTTCAGTTCGACGGGGATTTCTGCGGAAGGGCGAGGAGCTCTTTAC	278	7.4
P1	CTGCTGGTTCTGGCGAATAGACTAGTTGTGGATATCTACAGCACTATTGTAAGGGCGAGGAGCTCTTTAC	278	5.4
P1	CTGCTGGTTCTGGCGAATAGACTAGTAGTGAACGCGTTGACCCGTACGGTAAGGGCGAGGAGCTCTTTAC	276	7.9
P1	CTGCTGGTTCTGGCGAATAGACTAGTCGGGGTTTCTGGAAGTTCGGGCGGAAGGGCGAGGAGCTCTTTAC	276	8.5
P1	CTGCTGGTTCTGGCGAATAGACTAGTCGGTGGCACGTTCAAAGATCGAGGAAGGGCGAGGAGCTCTTTAC	276	4.2
P1	CTGCTGGTTCTGGCGAATAGACTAGTCTGTGGCCCCTATCTAGGTCTTTTAAGGGCGAGGAGCTCTTTAC	276	7.3
P1	CTGCTGGTTCTGGCGAATAGACTAGTGAAGATATCGGACATAGAGCATCAAAGGGCGAGGAGCTCTTTAC	276	1.1
P1	CTGCTGGTTCTGGCGAATAGACTAGTGAAGGACCGTCATTAACGTTTTATAAGGGCGAGGAGCTCTTTAC	276	3.7
P1	CTGCTGGTTCTGGCGAATAGACTAGTTCGAGTGACCTACATGTCAGGCCCAAGGGCGAGGAGCTCTTTAC	276	7.4
P1	CTGCTGGTTCTGGCGAATAGACTAGTATAGGACAACATGGGTTTTGGGCGAAGGGCGAGGAGCTCTTTAC	274	4.6
P1	CTGCTGGTTCTGGCGAATAGACTAGTATTGGAAATAAGTGGACGCGCTCTAAGGGCGAGGAGCTCTTTAC	274	5.8
P1	CTGCTGGTTCTGGCGAATAGACTAGTCGATTCCCACGTGGTCAGTTTTTTAAGGGCGAGGAGCTCTTTAC	274	3.1
P1	CTGCTGGTTCTGGCGAATAGACTAGTGAGCGCTGGTTTATCCTGCAGTGCAAGGGCGAGGAGCTCTTTAC	274	8.7
P1	CTGCTGGTTCTGGCGAATAGACTAGTGGGCTAATCCGGGATTTTGCCTGCAAGGGCGAGGAGCTCTTTAC	274	9
P1	CTGCTGGTTCTGGCGAATAGACTAGTGTATGTGAATACCTATCATTTCAGAAGGGCGAGGAGCTCTTTAC	274	3.1
P1	CTGCTGGTTCTGGCGAATAGACTAGTGTCCGCCCACCTAGGGTATATTTTAAGGGCGAGGAGCTCTTTAC	274	8.7
P1	CTGCTGGTTCTGGCGAATAGACTAGTGTTGCAGTCTTTAGGGGACAGAGCAAGGGCGAGGAGCTCTTTAC	274	5.7
P1	CTGCTGGTTCTGGCGAATAGACTAGTTCGGGTTTTCTTGGACTCGGACGGAAGGGCGAGGAGCTCTTTAC	274	7.9
P1	CTGCTGGTTCTGGCGAATAGACTAGTTCTGTCGGTGGGTGGAAGCATACTAAGGGCGAGGAGCTCTTTAC	274	5.9
P1	CTGCTGGTTCTGGCGAATAGACTAGTTCTTTCCTTGAAGCACTCGGAAGAAAGGGCGAGGAGCTCTTTAC	274	7.7
P1	CTGCTGGTTCTGGCGAATAGACTAGTACAGGTGCATTACGCTATCAGTGTAAGGGCGAGGAGCTCTTTAC	272	8.6
P1	CTGCTGGTTCTGGCGAATAGACTAGTAGAGTTATTTGTACTTCTGGTATCAAGGGCGAGGAGCTCTTTAC	272	6.6
P1	CTGCTGGTTCTGGCGAATAGACTAGTATTTTATTTGCACTTCACTCATGGAAGGGCGAGGAGCTCTTTAC	272	7.7
P1	CTGCTGGTTCTGGCGAATAGACTAGTCATATCAACCACAGGTCTCAAATAAAGGGCGAGGAGCTCTTTAC	272	3
P1	CTGCTGGTTCTGGCGAATAGACTAGTCTAAGCGTTGGTGGGCCGAGGTCAAAGGGCGAGGAGCTCTTTAC	272	6.3
P1	CTGCTGGTTCTGGCGAATAGACTAGTGCCGGGCCGATCTTAAAGGAAAAGAAGGGCGAGGAGCTCTTTAC	272	10.7
P1	CTGCTGGTTCTGGCGAATAGACTAGTGTAATCGGTCGGGGAATCATACTAAAGGGCGAGGAGCTCTTTAC	272	4.1
P1	CTGCTGGTTCTGGCGAATAGACTAGTTCCTGCAAAGCATGCGCAGACCTAAAGGGCGAGGAGCTCTTTAC	272	5.7
P1	CTGCTGGTTCTGGCGAATAGACTAGTTCTCTAACTAGTAGTCCGATTTCCAAGGGCGAGGAGCTCTTTAC	272	5.2
P1	CTGCTGGTTCTGGCGAATAGACTAGTTGTTATGTCTTCATTTGTTGCACGAAGGGCGAGGAGCTCTTTAC	272	5.1
P1	CTGCTGGTTCTGGCGAATAGACTAGTAAACCTCAAGAGTGGATTCGGGACAAGGGCGAGGAGCTCTTTAC	270	4.7
P1	CTGCTGGTTCTGGCGAATAGACTAGTGAGCTATTTATCCGCTACGAATCAAAGGGCGAGGAGCTCTTTAC	270	4.1
P1	CTGCTGGTTCTGGCGAATAGACTAGTTCTAAATTACCCTCAGGACCCAGAAAGGGCGAGGAGCTCTTTAC	270	8.5
P1	CTGCTGGTTCTGGCGAATAGACTAGTTTTTTCATAAATTGCCTACGGTATAAGGGCGAGGAGCTCTTTAC	270	5.9
P1	CTGCTGGTTCTGGCGAATAGACTAGTAACTTTTATTGCTCTTTAGGTCCAAAGGGCGAGGAGCTCTTTAC	268	10.5
P1	CTGCTGGTTCTGGCGAATAGACTAGTCTAAAGGATAAGATTCTTGATCGCAAGGGCGAGGAGCTCTTTAC	268	5.9
P1	CTGCTGGTTCTGGCGAATAGACTAGTGACACTGGGCTACGTGGACATACGTAAGGGCGAGGAGCTCTTTA	268	8.9
P1	CTGCTGGTTCTGGCGAATAGACTAGTGCAGATATAGAAAGGTATCCGAAAAAGGGCGAGGAGCTCTTTAC	268	2.4
P1	CTGCTGGTTCTGGCGAATAGACTAGTGGCCGCAGGCGTACTTACTGTACTAAGGGCGAGGAGCTCTTTAC	268	7.7
P1	CTGCTGGTTCTGGCGAATAGACTAGTGTATGGCGTGCTCTGAGACCGTCGAAGGGCGAGGAGCTCTTTAC	268	10
P1	CTGCTGGTTCTGGCGAATAGACTAGTTATTGTGGAGGGGGTTTACGTCGAAAGGGCGAGGAGCTCTTTAC	268	5.6
P1	CTGCTGGTTCTGGCGAATAGATAGTTCGGTTCCGAACTAAATGCTACTTAAGGGCGAGGAGCTCTTTACT	268	6.2
P1	CTGCTGGTTCTGGCGAATAGACTAGTAATGTAAAACTTACACCTGAAAGCAAGGGCGAGGAGCTCTTTAC	266	4.2
P1	CTGCTGGTTCTGGCGAATAGACTAGTAGCATAGCACCTCCTATCAGGTCTAAGGGCGAGGAGCTCTTTAC	266	6.3
P1	CTGCTGGTTCTGGCGAATAGACTAGTCGTCGGCTCCCGTTAACAACGTTAAAGGGCGAGGAGCTCTTTAC	266	9.9
P1	CTGCTGGTTCTGGCGAATAGACTAGTGAGCGGTTCCAAACGGACGCAGGCAAGGGCGAGGAGCTCTTTAC	266	6.6
P1	CTGCTGGTTCTGGCGAATAGACTAGTGGTCCGCTAAAAATATTTCAGGGTAAGGGCGAGGAGCTCTTTAC	266	4
P1	CTGCTGGTTCTGGCGAATAGACTAGTGTCGCAATTCGGTCTTGTGGGCCCAAGGGCGAGGAGCTCTTTAC	266	11.9
P1	CTGCTGGTTCTGGCGAATAGACTAGTTGTGTAGTCCAACAGAATTGGCTAAAGGGCGAGGAGCTCTTTAC	266	4
P1	CTGCTGGTTCTGGCGAATAGACTAGTTTACAAGGTGTCTATTGTGTCAAGAAGGGCGAGGAGCTCTTTAC	266	2.7
P1	CTGCTGGTTCTGGCGAATAGACTAGTAAAAAATTACTGTCCTTTATCATCAAGGGCGAGGAGCTCTTTAC	264	6.4
P1	CTGCTGGTTCTGGCGAATAGACTAGTAAACCATACATACCGGCTTATTCTAAGGGCGAGGAGCTCTTTAC	264	4
P1	CTGCTGGTTCTGGCGAATAGACTAGTAGACTGTTATTTTTTGCTTCGCGTAAGGGCGAGGAGCTCTTTAC	264	9.2
P1	CTGCTGGTTCTGGCGAATAGACTAGTATAATTGATCACAGTAGATCTTCTAAGGGCGAGGAGCTCTTTAC	264	3.5
P1	CTGCTGGTTCTGGCGAATAGACTAGTGACTTACAATGCGGGGGGATTGGCAAGGGCGAGGAGCTCTTTAC	264	5
P1	CTGCTGGTTCTGGCGAATAGACTAGTTACTCCTACCTGGGGCTTAGTGAAAAGGGCGAGGAGCTCTTTAC	264	9.7
P1	CTGCTGGTTCTGGCGAATAGACTAGTTTACTTAATTGTATAAAGCGTAATAAGGGCGAGGAGCTCTTTAC	264	1.5
P1	CTGCTGGTTCTGGCGAATAGACTAGTACATCAAGGAATTGGCCATCTTGTAAGGGCGAGGAGCTCTTTAC	262	4.5
P1	CTGCTGGTTCTGGCGAATAGACTAGTCAAACGTTTCGAGGTGCGAGAAATAAGGGCGAGGAGCTCTTTAC	262	5.2
P1	CTGCTGGTTCTGGCGAATAGACTAGTCCTGGAGGATGTTACATCTCGTTTAAGGGCGAGGAGCTCTTTAC	262	6.5
P1	CTGCTGGTTCTGGCGAATAGACTAGTCGGTTTTCGCGGTTAATTCCTTGTAAGGGCGAGGAGCTCTTTAC	262	8.7
P1	CTGCTGGTTCTGGCGAATAGACTAGTGCATCTCTGTCTACCCCGGGAAGGGCGAGGAGCTCTTTACTGGC	262	9.6
P1	CTGCTGGTTCTGGCGAATAGACTAGTGGCCGCGGCGACGTTAAGGGCCTCAAGGGCGAGGAGCTCTTTAC	262	8.9
P1	CTGCTGGTTCTGGCGAATAGACTAGTTGTGTATACTCAACGAATAACTACAAGGGCGAGGAGCTCTTTAC	262	2.8
P1	CTGCTGGTTCTGGCGAATAGACTAGTACTTTTAAACATAAATTAGTAAGAAAGGGCGAGGAGCTCTTTAC	260	2.6
P1	CTGCTGGTTCTGGCGAATAGACTAGTCGGTTTAATACATTTCATCTTTGCAAGGGCGAGGAGCTCTTTAC	260	7.3
P1	CTGCTGGTTCTGGCGAATAGACTAGTGATGGAAAAGGACTAGCTTTATGTAAGGGCGAGGAGCTCTTTAC	260	4.5
P1	CTGCTGGTTCTGGCGAATAGACTAGTGATTGCGGACACCCAGGAGCGAATAAGGGCGAGGAGCTCTTTAC	260	3.5
P1	CTGCTGGTTCTGGCGAATAGACTAGTCGTGGGGGCTATCTAAAGGGCTGCAAGGGCGAGGAGCTCTTTAC	258	5.6
P1	CTGCTGGTTCTGGCGAATAGACTAGTCTACAGTATACCGACTTTAGAGCCAAGGGCGAGGAGCTCTTTAC	258	4.7
P1	CTGCTGGTTCTGGCGAATAGACTAGTGACGTTCCCACAATAGATCGTGAGAAGGGCGAGGAGCTCTTTAC	258	6.3
P1	CTGCTGGTTCTGGCGAATAGACTAGTGCTTCCCGGGGTTCCGCATCACGAAAGGGCGAGGAGCTCTTTAC	258	7.7
P1	CTGCTGGTTCTGGCGAATAGACTAGTGGAAATTGGCCGCTCAACCAGATCAAGGGCGAGGAGCTCTTTAC	258	7
P1	CTGCTGGTTCTGGCGAATAGACTAGTGTAATACTAACGTGCCCGCAAAGAAAGGGCGAGGAGCTCTTTAC	258	9.1
P1	CTGCTGGTTCTGGCGAATAGACTAGTTACATACGGGGGGGAGCGCGCAGAAAGGGCGAGGAGCTCTTTAC	258	5.1
P1	CTGCTGGTTCTGGCGAATAGACTAGTTCTCTACACCGGGGAGCGCTCTCTAAGGGCGAGGAGCTCTTTAC	258	9.9
P1	CTGCTGGTTCTGGCGAATAGACTAGTTCTTCATGGTCTATAAGTGGGAATAAGGGCGAGGAGCTCTTTAC	258	5.4
P1	CTGCTGGTTCTGGCGAATAGACTAGTTGGACTATCGGTTGTGATCGCACTAAGGGCGAGGAGCTCTTTAC	258	4.8
P1	CTGCTGGTTCTGGCGAATAGACTAGTTGTCCGTACGGGGCTCCACAACGTAAGGGCGAGGAGCTCTTTAC	258	10.7
P1	CTGCTGGTTCTGGCGAATAGACTAGTTTAATTTTATGCTCAACTTGTCACAAGGGCGAGGAGCTCTTTAC	258	9.6
P1	CTGCTGGTTCTGGCGAATAGACTAGTAATGTATGTGACACGAGGGCATGGAAGGGCGAGGAGCTCTTTAC	256	2.4
P1	CTGCTGGTTCTGGCGAATAGACTAGTCAATGGTTCGGCACGCGAAGGCTCAAGGGCGAGGAGCTCTTTAC	256	5.4
P1	CTGCTGGTTCTGGCGAATAGACTAGTGCATGGCGTTACTCGTGGAGTCGCAAGGGCGAGGAGCTCTTTAC	256	7.8
P1	CTGCTGGTTCTGGCGAATAGACTAGTGGGGTAAGTTGGGTAGGACCTAGTAAGGGCGAGGAGCTCTTTAC	256	3.4
P1	CTGCTGGTTCTGGCGAATAGACTAGAGTCGCTCAAAGATCAAATTCTCCAAGGGCGAGGAGCTCTTTACT	254	8.5
P1	CTGCTGGTTCTGGCGAATAGACTAGTAACACAACAAGTGATAGCAATTACAAGGGCGAGGAGCTCTTTAC	254	2
P1	CTGCTGGTTCTGGCGAATAGACTAGTAAGGGCAAGCCTAGGGGCTTTCATAAGGGCGAGGAGCTCTTTAC	254	5.5
P1	CTGCTGGTTCTGGCGAATAGACTAGTAGGAAGTTTGGAGTTGGTGCACTAAAGGGCGAGGAGCTCTTTAC	254	2.5
P1	CTGCTGGTTCTGGCGAATAGACTAGTCTCTCTGACCCTTCAGGCGCCTTTAAGGGCGAGGAGCTCTTTAC	254	11.2
P1	CTGCTGGTTCTGGCGAATAGACTAGTTATATAAAGATATTTCTCTGGCGCAAGGGCGAGGAGCTCTTTAC	254	6.8
P1	CTGCTGGTTCTGGCGAATAGACTAGTCCGAGGGTTAGGTGCACCGCTGTCAAGGGCGAGGAGCTCTTTAC	252	6.6
P1	CTGCTGGTTCTGGCGAATAGACTAGTTATGTATTATGCGCTATTGAGGTTAAGGGCGAGGAGCTCTTTAC	252	4.1
P1	CTGCTGGTTCTGGCGAATAGACTAGTTGGGCAGGGGGCAAGACTTTTTTTAAGGGCGAGGAGCTCTTTAC	252	2
P1	CTGCTGGTTCTGGCGAATAGACTAGTTTTAGTTCATATCCAGAAATAATTAAGGGCGAGGAGCTCTTTAC	252	2.7
P1	CTGCTGGTTCTGGCGAATAGACTAGTAGGAGCTGGGCAACATTCTACTTTAAGGGCGAGGAGCTCTTTAC	250	2.2
P1	CTGCTGGTTCTGGCGAATAGACTAGTAGGTTTAAACGCCTCCGCAGTCGAAAGGGCGAGGAGCTCTTTAC	250	8.8
P1	CTGCTGGTTCTGGCGAATAGACTAGTCCTAATCGGACTTTATCAGACTTTAAGGGCGAGGAGCTCTTTAC	250	6.5
P1	CTGCTGGTTCTGGCGAATAGACTAGTCTAGCTAGAGAGTGTGCGAAAATCAAGGGCGAGGAGCTCTTTAC	250	2.9
P1	CTGCTGGTTCTGGCGAATAGACTAGTGAGGGCTCAGGCTCCTCAGAAGCCAAGGGCGAGGAGCTCTTTAC	250	13.4
P1	CTGCTGGTTCTGGCGAATAGACTAGTGGATTTAGAGGAGAGGCGCGTCGCAAGGGCGAGGAGCTCTTTAC	250	8.9
P1	CTGCTGGTTCTGGCGAATAGACTAGTTCTATTGATTGGTGTCCGGACTTCAAGGGCGAGGAGCTCTTTAC	250	4.9
P1	CTGCTGGTTCTGGCGAATAGACTGTATATTTTGATTGTTCACTGCTGGGAAGGGCGAGGAGCTCTTTACT	250	8
P1	CTGCTGGTTCTGGCGAATAGACTAGTACGCCCATCCCTCGTGGCCGCGGAAAGGGCGAGGAGCTCTTTAC	248	12.6
P1	CTGCTGGTTCTGGCGAATAGACTAGTAGTAGTTGCTATGCCTTAAGGATAAAGGGCGAGGAGCTCTTTAC	248	10.1
P1	CTGCTGGTTCTGGCGAATAGACTAGTCATGTTTGGTTTGTCTATATTTTAAAGGGCGAGGAGCTCTTTAC	248	4
P1	CTGCTGGTTCTGGCGAATAGACTAGTCGATTCTTTGCGGGGGGTCGATATAAGGGCGAGGAGCTCTTTAC	248	7.2
P1	CTGCTGGTTCTGGCGAATAGACTAGTGATCTAGACGTTTTATCGAACAGGAAGGGCGAGGAGCTCTTTAC	248	4.8
P1	CTGCTGGTTCTGGCGAATAGACTAGTGCAACTGTCCGCACTCTTAGTCGGAAGGGCGAGGAGCTCTTTAC	248	8.9
P1	CTGCTGGTTCTGGCGAATAGACTAGTGCTGCCTCCAAGTATCCTTCCCTAAAGGGCGAGGAGCTCTTTAC	248	9.4
P1	CTGCTGGTTCTGGCGAATAGACTAGTGGCAGAGGGGGCAACCGAGGAAGGAAGGGCGAGGAGCTCTTTAC	248	2.8
P1	CTGCTGGTTCTGGCGAATAGACTAGTGTACCGGGAGCGTTTGAATGGCGGAAGGGCGAGGAGCTCTTTAC	248	4.6
P1	CTGCTGGTTCTGGCGAATAGACTAGTGTTACCCCGGCATCGTCCGGATTTAAGGGCGAGGAGCTCTTTAC	248	9.6
P1	CTGCTGGTTCTGGCGAATAGACTAGTTACGGGAGAAACCTATGCCGCCGGAAGGGCGAGGAGCTCTTTAC	248	9.1
P1	CTGCTGGTTCTGGCGAATAGACTAGTTATCTTTACCTCCTACACAGTATTAAGGGCGAGGAGCTCTTTAC	248	5
P1	CTGCTGGTTCTGGCGAATAGACTAGTTGTTGTACAATAGCTGGGGACTGGAAGGGCGAGGAGCTCTTTAC	248	1.8
P1	CTGCTGGTTCTGGCGAATAGACTAGTTTAATTGTTTGTTCACATGTCCCCAAGGGCGAGGAGCTCTTTAC	248	8.5
P1	CTGCTGGTTCTGGCGAATAGACTAGTTTCGGGCGAAAAATTATAATTTTAAAGGGCGAGGAGCTCTTTAC	248	1.6
P1	CTGCTGGTTCTGGCGAATAGACTAGTCACTCCACCACTTTAGTTTCTCGCAAGGGCGAGGAGCTCTTTAC	246	12.2
P1	CTGCTGGTTCTGGCGAATAGACTAGTCATATCGTATGTTTAATACAGAAAAAGGGCGAGGAGCTCTTTAC	246	2.6
P1	CTGCTGGTTCTGGCGAATAGACTAGTCCGACCTGTAAGCTTGCGGGAACGAAGGGCGAGGAGCTCTTTAC	246	6.8
P1	CTGCTGGTTCTGGCGAATAGACTAGTGCGTCTAGTGCACTTAAGGCTGGTAAGGGCGAGGAGCTCTTTAC	246	7
P1	CTGCTGGTTCTGGCGAATAGACTAGTTCACACAAGGTTCTGCTGTGGTGCAAGGGCGAGGAGCTCTTTAC	246	7.1
P1	CTGCTGGTTCTGGCGAATAGACTAGTTCAGCGCATGCGTGTGGGGCCCGCAAGGGCGAGGAGCTCTTTAC	246	11.2
P1	CTGCTGGTTCTGGCGAATAGACTAGTTTTGTTGCTGTCAGCTGGCTCACGAAGGGCGAGGAGCTCTTTAC	246	7.7
P1	CTGCTGGTTCTGGCGAATAGACTAGTACGGGTAACTTAGAAATCGGGTGTAAGGGCGAGGAGCTCTTTAC	244	1.5
P1	CTGCTGGTTCTGGCGAATAGACTAGTAGAACAGTTACGTCGGGTAGTTCGAAGGGCGAGGAGCTCTTTAC	244	3.4
P1	CTGCTGGTTCTGGCGAATAGACTAGTGTCACTTATTGTACTAAAAAGCAAAAGGGCGAGGAGCTCTTTAC	244	5.8
P1	CTGCTGGTTCTGGCGAATAGACTAGTTGTCGCTTACACAGGAATCAAAAAAAGGGCGAGGAGCTCTTTAC	244	5.2
P1	CTGCTGGTTCTGGCGAATAGACTAGTTTATACGTCCGATGCTTATATCATAAGGGCGAGGAGCTCTTTAC	244	6.6
P1	CTGCTGGTTCTGGCGAATAGACTAGTTTTATAGTTTACTGCGACGTTTTTAAGGGCGAGGAGCTCTTTAC	244	3.9
P1	CTGCTGGTTCTGGCGAATAGACTAGTAGCGAGTATCGCAGCGGCCTGGTCAAGGGCGAGGAGCTCTTTAC	242	11.7
P1	CTGCTGGTTCTGGCGAATAGACTAGTATCGTTTACGGTCTTCTAAAGAAAAAGGGCGAGGAGCTCTTTAC	242	5.2
P1	CTGCTGGTTCTGGCGAATAGACTAGTCGTGCAAGACATTATTCCGATTCGAAGGGCGAGGAGCTCTTTAC	242	3.1
P1	CTGCTGGTTCTGGCGAATAGACTAGTCTCGTTCCGGGTATCCGTAGAATTAAGGGCGAGGAGCTCTTTAC	242	9.5
P1	CTGCTGGTTCTGGCGAATAGACTAGTCTCGTTCGACTACGGCACAGGGGTAAGGGCGAGGAGCTCTTTAC	242	10.8
P1	CTGCTGGTTCTGGCGAATAGACTAGTCTGAGATCATATACGAGGTCGAAGAAGGGCGAGGAGCTCTTTAC	242	4.5
P1	CTGCTGGTTCTGGCGAATAGACTAGTCTGGAGAGGATACATGATCGGTCGAAGGGCGAGGAGCTCTTTAC	242	2.6
P1	CTGCTGGTTCTGGCGAATAGACTAGTGAGACGGCTGGCGGGGTCCCCGCGAAGGGCGAGGAGCTCTTTAC	242	11.9
P1	CTGCTGGTTCTGGCGAATAGACTAGTTACCGATGGAAGAGAATTTGGTTTAAGGGCGAGGAGCTCTTTAC	242	2.8
P1	CTGCTGGTTCTGGCGAATAGACTAGTTGCAGGTCACAGCGGAGGGGTCAGAAGGGCGAGGAGCTCTTTAC	242	2.7
P1	CTGCTGGTTCTGGCGAATAGACTAGTTGGGCCCTGGTCGTTTACTTTAGGAAGGGCGAGGAGCTCTTTAC	242	11.9
P1	CTGCTGGTTCTGGCGAATAGACTAGTTTCACGCTTATAACCATACTTGCGAAGGGCGAGGAGCTCTTTAC	242	6.7
P1	CTGCTGGTTCTGGCGAATAGACTAGTAGCCGGGACTGTCAGCCGGTTTATAAGGGCGAGGAGCTCTTTAC	240	7.5
P1	CTGCTGGTTCTGGCGAATAGACTAGTGACTCTCCCTGTACCAGCGGTCGCAAGGGCGAGGAGCTCTTTAC	240	12.9
P1	CTGCTGGTTCTGGCGAATAGACTAGTTGCTCTAAGATTATCGTTCCAATTAAGGGCGAGGAGCTCTTTAC	240	8.8
P1	CTGCTGGTTCTGGCGAATAGACTAGTAGCTGTGTAAGACCGGACCCGATTAAGGGCGAGGAGCTCTTTAC	238	6.9
P1	CTGCTGGTTCTGGCGAATAGACTAGTAGTAGGCCTGTCGGCATATGTAGGAAGGGCGAGGAGCTCTTTAC	238	7.4
P1	CTGCTGGTTCTGGCGAATAGACTAGTCAAAATAAGTTTCTGGGACCTAGCAAGGGCGAGGAGCTCTTTAC	238	8.8
P1	CTGCTGGTTCTGGCGAATAGACTAGTCACAGCGGCTTCTTTCGTGCCGACAAGGGCGAGGAGCTCTTTAC	238	11.3
P1	CTGCTGGTTCTGGCGAATAGACTAGTCCACATTGGCGCATTTTAGATGCGAAGGGCGAGGAGCTCTTTAC	238	7.5
P1	CTGCTGGTTCTGGCGAATAGACTAGTCCCCGGCCTGCCATATGGTCCATTAAGGGCGAGGAGCTCTTTAC	238	10.7
P1	CTGCTGGTTCTGGCGAATAGACTAGTCTTCGGCAACTTAACGGGCCGTTTAAGGGCGAGGAGCTCTTTAC	238	8.7
P1	CTGCTGGTTCTGGCGAATAGACTAGTTTAGAGTATTTAAGACTGCGCTTTAAGGGCGAGGAGCTCTTTAC	238	4.8
P1	CTGCTGGTTCTGGCGAATAGACTAGTCGCCCGGGCCGAGGGGTTGAGCGAAAGGGCGAGGAGCTCTTTAC	236	13.4
P1	CTGCTGGTTCTGGCGAATAGACTAGTCGGAGATCTGGCGGTTTTCTTCAAAAGGGCGAGGAGCTCTTTAC	236	5
P1	CTGCTGGTTCTGGCGAATAGACTAGTGGTTATAGAGTAATCCGGTGCGCTAAGGGCGAGGAGCTCTTTAC	236	5.7
P1	CTGCTGGTTCTGGCGAATAGACTAGTGTTTGGTTCCCGCGTTGTCGCCGGAAGGGCGAGGAGCTCTTTAC	236	12.4
P1	CTGCTGGTTCTGGCGAATAGACTAGTTCAGTACGGCTGACGCTACATGGGAAGGGCGAGGAGCTCTTTAC	236	6.3
P1	CTGCTGGTTCTGGCGAATAGACTAGTTCCATTATAGCCGATCTTGGTACGAAGGGCGAGGAGCTCTTTAC	236	6.3
P1	CTGCTGGTTCTGGCGAATAGACTAGTTGCAGAATAGGACATTCGAGGCCAAAGGGCGAGGAGCTCTTTAC	236	5.6
P1	CTGCTGGTTCTGGCGAATAGACTAGTTGGCGGACGTGGCGTCGAGGCCTAAAGGGCGAGGAGCTCTTTAC	236	8.8
P1	CTGCTGGTTCTGGCGAATAGACTAGTTTAAAGTCGCGTTTTCTAGAATTTAAGGGCGAGGAGCTCTTTAC	236	5.8
P1	CTGCTGGTTCTGGCGAATAGATAGTTAGGATTCCGAATCCAGAATATGGAAGGGCGAGGAGCTCTTTACT	236	6.1
P1	CTGCTGGTTCTGGCGAATAGACTAGTAATTGCTATGTTGCCGCGAATGTCAAGGGCGAGGAGCTCTTTAC	234	8.8
P1	CTGCTGGTTCTGGCGAATAGACTAGTACAAGATTCGTTCACCCCCCGCCGAAGGGCGAGGAGCTCTTTAC	234	10.4
P1	CTGCTGGTTCTGGCGAATAGACTAGTATCGACGGCTCTTATATCCCGGCGAAGGGCGAGGAGCTCTTTAC	234	11
P1	CTGCTGGTTCTGGCGAATAGACTAGTATTCAACATGCGCATACTCTTAATAAGGGCGAGGAGCTCTTTAC	234	2.7
P1	CTGCTGGTTCTGGCGAATAGACTAGTCGTGGATTTTACAGGGGTGCGCCAAAGGGCGAGGAGCTCTTTAC	234	7.5
P1	CTGCTGGTTCTGGCGAATAGACTAGTTATCATACGTTTGATAGCCTTGAAGGGCGAGGAGCTCTTTACTG	234	8
P1	CTGCTGGTTCTGGCGAATAGACTAGTTATGGTAGTGTTGGACTTGCGTACAAGGGCGAGGAGCTCTTTAC	234	6.7
P1	CTGCTGGTTCTGGCGAATAGACTAGTTGGAGGTCTCCCAGTACTCTGTTAAAGGGCGAGGAGCTCTTTAC	234	6.8
P1	CTGCTGGTTCTGGCGAATAGACTAGTACAAGACTAGGGCTGCCGGCCGGTAAGGGCGAGGAGCTCTTTAC	232	11
P1	CTGCTGGTTCTGGCGAATAGACTAGTAGTGCTGCTAGTACCAAAGTAGGGAAGGGCGAGGAGCTCTTTAC	232	6.2
P1	CTGCTGGTTCTGGCGAATAGACTAGTATAGCCCTCATAGTAGTTTACATCAAGGGCGAGGAGCTCTTTAC	232	8.1
P1	CTGCTGGTTCTGGCGAATAGACTAGTATCGGTGGCCTTGGGGCGGTTCCTAAGGGCGAGGAGCTCTTTAC	232	13.5
P1	CTGCTGGTTCTGGCGAATAGACTAGTCCGTTCCGTGATCAAATCACTAGAAAGGGCGAGGAGCTCTTTAC	232	7.3
P1	CTGCTGGTTCTGGCGAATAGACTAGTCTTCGGGTTTACCACGCGCATTCAAAGGGCGAGGAGTCTTTACT	232	7
P1	CTGCTGGTTCTGGCGAATAGACTAGTGGTAACGTAAGGGCGAGGACGGGAAAGGGCGAGGAGCTCTTTAC	232	1.3
P1	CTGCTGGTTCTGGCGAATAGACTAGTGTTGGCACAGGCAGGGGGGGTACGAAGGGCGAGGAGCTCTTTAC	232	2.5
P1	CTGCTGGTTCTGGCGAATAGACTAGTACGGTTGAAGTTTGTTGTTATGATAAGGGCGAGGAGCTCTTTAC	230	6.1
P1	CTGCTGGTTCTGGCGAATAGACTAGTCACAGTAGTTATAACGGACTTTATAAGGGCGAGGAGCTCTTTAC	230	1.6
P1	CTGCTGGTTCTGGCGAATAGACTAGTCTGGTTGACAATGGAGAATTCTCTAAGGGCGAGGAGCTCTTTAC	230	7
P1	CTGCTGGTTCTGGCGAATAGACTAGTTCATCGCTCACCATCGCAGCTGATAAGGGCGAGGAGCTCTTTAC	230	9.6
P1	CTGCTGGTTCTGGCGAATAGACTAGTTTACTTAGTGATACACTGAGGCGCAAGGGCGAGGAGCTCTTTAC	230	9.9
P1	CTGCTGGTTCTGGCGAATAGACTAGTCACGATGAACGTTCATGCCAGTCCAAGGGCGAGGAGCTCTTTAC	228	7.9
P1	CTGCTGGTTCTGGCGAATAGACTAGTCTTGGACGATTTCGGGTCATTAAAAAGGGCGAGGAGCTCTTTAC	228	2.9
P1	CTGCTGGTTCTGGCGAATAGACTAGTGCAATAAATAACAGGTCGGGATGGAAGGGCGAGGAGCTCTTTAC	228	1.8
P1	CTGCTGGTTCTGGCGAATAGACTAGTGGACGGCATACTGTTGAAGAATTCAAGGGCGAGGAGCTCTTTAC	228	4.3
P1	CTGCTGGTTCTGGCGAATAGACTAGTGGTTCCCAGGCAATAAAAACTGAGAAGGGCGAGGAGCTCTTTAC	228	5.3
P1	CTGCTGGTTCTGGCGAATAGACTAGTTATCAGCGAATCCTGATTTATTCCAAGGGCGAGGAGCTCTTTAC	228	5.4
P1	CTGCTGGTTCTGGCGAATAGACTAGTTGTCAATCTTATAAACCCACTGGTAAGGGCGAGGAGCTCTTTAC	228	4.2
P1	CTGCTGGTTCTGGCGAATAGACTAGTACTTCGTCACCGGCACGAGGTTCTAAGGGCGAGGAGCTCTTTAC	226	9.5
P1	CTGCTGGTTCTGGCGAATAGACTAGTCGTACCAGACGACCTCTATCAAAAAAGGGCGAGGAGCTCTTTAC	226	4.8
P1	CTGCTGGTTCTGGCGAATAGACTAGTCTAGCATGCAGACGGTGTGCTCGTAAGGGCGAGGAGCTCTTTAC	226	8.6
P1	CTGCTGGTTCTGGCGAATAGACTAGTCTCCGGCGGGCGGTACTGGCTAATAAGGGCGAGGAGCTCTTTAC	226	8.7
P1	CTGCTGGTTCTGGCGAATAGACTAGTGATAACTTAACTCTTAATTCGGATAAGGGCGAGGAGCTCTTTAC	226	5.1
P1	CTGCTGGTTCTGGCGAATAGACTAGTGGATTAGACTCTATACACTATTGTAAGGGCGAGGAGCTCTTTAC	226	4.1
P1	CTGCTGGTTCTGGCGAATAGACTAGTAACACACGCCCGAGGCCATGTATTAAGGGCGAGGAGCTCTTTAC	224	8.9
P1	CTGCTGGTTCTGGCGAATAGACTAGTAACTTAGCATTATTAGGCAAGCAGAAGGGCGAGGAGCTCTTTAC	224	1.7
P1	CTGCTGGTTCTGGCGAATAGACTAGTATCAAGCGTAGAGAATTTGCATTTAAGGGCGAGGAGCTCTTTAC	224	2.7
P1	CTGCTGGTTCTGGCGAATAGACTAGTATCCATTCTAGCACTTCCTCTACAAAGGGCGAGGAGCTCTTTAC	224	7.9
P1	CTGCTGGTTCTGGCGAATAGACTAGTCATCGGGCGTTCCTCTTATTAAGAAAGGGCGAGGAGCTCTTTAC	224	8.1
P1	CTGCTGGTTCTGGCGAATAGACTAGTGAACATTCGGTTGTCGGGCGCCGAAAGGGCGAGGAGCTCTTTAC	224	8.5
P1	CTGCTGGTTCTGGCGAATAGACTAGTGATAATCGTTACGGTCATAAGGGTAAGGGCGAGGAGCTCTTTAC	224	3.3
P1	CTGCTGGTTCTGGCGAATAGACTAGTGGATTTACTAGCGGTCTAAATCACAAGGGCGAGGAGCTCTTTAC	224	3.7
P1	CTGCTGGTTCTGGCGAATAGACTAGTTCAAAACCGTCGGGCTGGACAGCTAAGGGCGAGGAGCTCTTTAC	224	7.2
P1	CTGCTGGTTCTGGCGAATAGACTAGTTCTCTTTTTTATGGCCCTCAACCAAAGGGCGAGGAGCTCTTTAC	224	10.4
P1	CTGCTGGTTCTGGCGAATAGACTAGTTTAGGTTGCGGTTATTGGCGGCAGAAGGGCGAGGAGCTCTTTAC	224	6.1
P1	CTGCTGGTTCTGGCGAATAGACTAGTATCGACACCATCGAAGTCGGACTCAAGGGCGAGGAGCTCTTTAC	222	5.8
P1	CTGCTGGTTCTGGCGAATAGACTAGTCAATTTGGGAAGGTCGGCGGTCCAAAGGGCGAGGAGCTCTTTAC	222	5.2
P1	CTGCTGGTTCTGGCGAATAGACTAGTCGCATTTATTTCCGCGCCTCAGGAAAGGGCGAGGAGCTCTTTAC	222	12
P1	CTGCTGGTTCTGGCGAATAGACTAGTCGCTCGGGTCTTAAGAAGTGTGGAAAGGGCGAGGAGCTCTTTAC	222	7.4
P1	CTGCTGGTTCTGGCGAATAGACTAGTCTTCGAGAGTGTGGAAGGCGGACCAAGGGCGAGGAGCTCTTTAC	222	6.8
P1	CTGCTGGTTCTGGCGAATAGACTAGTGAGGATTTAGGACCACTGGAATATAAGGGCGAGGAGCTCTTTAC	222	2.5
P1	CTGCTGGTTCTGGCGAATAGACTAGTGGTTTTAACCGTGGGTTCCCCCTCAAGGGCGAGGAGCTCTTTAC	222	9.4
P1	CTGCTGGTTCTGGCGAATAGACTAGTTATATTCTATATGTTTCCCGCGCAAAGGGCGAGGAGCTCTTTAC	222	8.6
P1	CTGCTGGTTCTGGCGAATAGACTAGTTCTGGGAATTTCTTTAGTTATGGTAAGGGCGAGGAGCTCTTTAC	222	2.9
P1	CTGCTGGTTCTGGCGAATAGACTAGTTTTAGGCAGGGTGACCGTTCACCCAAGGGCGAGGAGCTCTTTAC	222	9.5
P1	CTGCTGGTTCTGGCGAATAGACTAGTACGAAACTGTTTTTCCGGGCCTGCAAGGGCGAGGAGCTCTTTAC	220	10.6
P1	CTGCTGGTTCTGGCGAATAGACTAGTAGGCGGAGTAGGCGCGCGCATGGGAAGGGCGAGGAGCTCTTTAC	220	6.2
P1	CTGCTGGTTCTGGCGAATAGACTAGTATCACTGCGGTTAGTGTTAGTAGAAAGGGCGAGGAGCTCTTTAC	220	2.7
P1	CTGCTGGTTCTGGCGAATAGACTAGTCCAGTTCTATGCGGGAAAAGCGCGAAGGGCGAGGAGCTCTTTAC	220	11.4
P1	CTGCTGGTTCTGGCGAATAGACTAGTCGATTTTTACTAGGTAAGATTGGCAAGGGCGAGGAGCTCTTTAC	220	4.1
P1	CTGCTGGTTCTGGCGAATAGACTAGTCTACGTACCGGTCAGGCAAAGTGCAAGGGCGAGGAGCTCTTTAC	220	6.2
P1	CTGCTGGTTCTGGCGAATAGACTAGTGAGCCTCGTTCTAGAGACGTTAAGAAGGGCGAGGAGCTCTTTAC	220	11.8
P1	CTGCTGGTTCTGGCGAATAGACTAGTGCATTATGGCCGTCACCCGTTCAGAAGGGCGAGGAGCTCTTTAC	220	10.5
P1	CTGCTGGTTCTGGCGAATAGACTAGTTCGAACAAGTCAACTGAAAGCTGCAAGGGCGAGGAGCTCTTTAC	220	3.1
P1	CTGCTGGTTCTGGCGAATAGACTAGTTGGGCTCAATCATTACACTGGAATAAGGGCGAGGAGCTCTTTAC	220	3.9
P1	CTGCTGGTTCTGGCGAATAGACTAGTTGGTGTATCGTTACCACGAGATATAAGGGCGAGGAGCTCTTTAC	220	4.2
P1	CTGCTGGTTCTGGCGAATAGACTAGTTTTGTCTACGTAAACGGCTTATGTAAGGGCGAGGAGCTCTTTAC	220	7.9
P1	CTGCTGGTTCTGGCGAATAGACTAGTACTCCACGGGTCCGTTGCGTTTCGAAGGGCGAGGAGCTCTTTAC	218	10.3
P1	CTGCTGGTTCTGGCGAATAGACTAGTAGTTCCTTCCGAGTTCGTTGGCGCAAGGGCGAGGAGCTCTTTAC	218	10.3
P1	CTGCTGGTTCTGGCGAATAGACTAGTCAAAATATTAGTCGACTGTTTAGGAAGGGCGAGGAGCTCTTTAC	218	3
P1	CTGCTGGTTCTGGCGAATAGACTAGTCAAACTAGTTGCGGAATACGGGCCAAGGGCGAGGAGCTCTTTAC	218	3.5
P1	CTGCTGGTTCTGGCGAATAGACTAGTCCTGATTTATGCATCGGGTCGACTAAGGGCGAGGAGCTCTTTAC	218	6.6
P1	CTGCTGGTTCTGGCGAATAGACTAGTCGTCGTCTACAGGTTGATGATAAGAAGGGCGAGGAGCTCTTTAC	218	6.8
P1	CTGCTGGTTCTGGCGAATAGACTAGTCTGATTGGGGCGCGCAGCCTCTTTAAGGGCGAGGAGCTCTTTAC	218	8.9
P1	CTGCTGGTTCTGGCGAATAGACTAGTGCGTTTCAGTGTCGGAAACAGTTCAAGGGCGAGGAGCTCTTTAC	218	5.9
P1	CTGCTGGTTCTGGCGAATAGACTAGTGGAGGTTGGAGAGGGCCTGCAAATAAGGGCGAGGAGCTCTTTAC	218	7.2
P1	CTGCTGGTTCTGGCGAATAGACTAGTTGCATAAGGTACGGTTTATCTGAGAAGGGCGAGGAGCTCTTTAC	218	2.1
P1	CTGCTGGTTCTGGCGAATAGACTAGTTGCTCATTCAGTGCGATTTCGATAAAGGGCGAGGAGCTCTTTAC	218	7.3
P1	CTGCTGGTTCTGGCGAATAGACTAGTTTCTGCGGCCGCTGGGTCCGACTTAAGGGCGAGGAGCTCTTTAC	218	10.2
P1	CTGCTGGTTCTGGCGAATAGACTAGTAAAATATCGAAGGAGGCGTGTTGCAAGGGCGAGGAGCTCTTTAC	216	6.2
P1	CTGCTGGTTCTGGCGAATAGACTAGTAGCTTTTTTCTCAAATCTACCCTCAAGGGCGAGGAGCTCTTTAC	216	6.4
P1	CTGCTGGTTCTGGCGAATAGACTAGTATCATTGAGTTAAACACTTGGCTGAAGGGCGAGGAGCTCTTTAC	216	6.2
P1	CTGCTGGTTCTGGCGAATAGACTAGTGTTTTTCAGTGCGCAAATCAGAGAAAGGGCGAGGAGCTCTTTAC	216	5.8
P1	CTGCTGGTTCTGGCGAATAGACTAGTTGGTCGTTCACCGGATCTAGGACGAAGGGCGAGGAGCTCTTTAC	216	7.7
P1	CTGCTGGTTCTGGCGAATAGACTAGTTTAGATTGGTGCAGGACAAGAGGCAAGGGCGAGGAGCTCTTTAC	216	1.6
P1	CTGCTGGTTCTGGCGAATAGACTAGTAGTGGTGGAGTAAACCCACCACGAAAGGGCGAGGAGCTCTTTAC	214	12.1
P1	CTGCTGGTTCTGGCGAATAGACTAGTATACACTTTTGCACGGGTTTACCTAAGGGCGAGGAGCTCTTTAC	214	5.5
P1	CTGCTGGTTCTGGCGAATAGACTAGTCAATTTTTCAAGTATGGTTTCTCAAAGGGCGAGGAGCTCTTTAC	214	5.9
P1	CTGCTGGTTCTGGCGAATAGACTAGTGAGGCGGAAATTGGGTGCCTTAGAAAGGGCGAGGAGCTCTTTAC	214	6.4
P1	CTGCTGGTTCTGGCGAATAGACTAGTGCCCACAGTCATGCACCGAAGGGCAAGGGCGAGGAGCTCTTTAC	214	9.7
P1	CTGCTGGTTCTGGCGAATAGACTAGTGGATCGCTGAAGCTAGCAAATATAAAGGGCGAGGAGCTCTTTAC	214	4.5
P1	CTGCTGGTTCTGGCGAATAGACTAGTGTTAAGTCCGATACAGCTCTATATAAGGGCGAGGAGCTCTTTAC	214	7.2
P1	CTGCTGGTTCTGGCGAATAGACAGTCGTATATGTCGCTTCAACTTACCAAAGGGCGAGGAGCTCTTTACT	212	5.8
P1	CTGCTGGTTCTGGCGAATAGACTAGTAATCGGGGGTACCTACGAGCCATTAAGGGCGAGGAGCTCTTTAC	212	7.6
P1	CTGCTGGTTCTGGCGAATAGACTAGTAGGCGTCGATTTAGTTCAAGGTCGAAGGGCGAGGAGCTCTTTAC	212	6.8
P1	CTGCTGGTTCTGGCGAATAGACTAGTCACTCCGTTTTCAGTGGGTATCGGAAGGGCGAGGAGCTCTTTAC	212	6.3
P1	CTGCTGGTTCTGGCGAATAGACTAGTCCTCTAGCTTTAGCTCAAGGTCACAAGGGCGAGGAGCTCTTTAC	212	8.3
P1	CTGCTGGTTCTGGCGAATAGACTAGTCGAATCGACAGTGCGGGGGAGGGGAAGGGCGAGGAGCTCTTTAC	212	2.4
P1	CTGCTGGTTCTGGCGAATAGACTAGTGAACAAAGCCGGGTACCTGAAAGCAAGGGCGAGGAGCTCTTTAC	212	5.7
P1	CTGCTGGTTCTGGCGAATAGACTAGTGAACCGGAGTATGGGTGGGCGTTTAAGGGCGAGGAGCTCTTTAC	212	4.9
P1	CTGCTGGTTCTGGCGAATAGACTAGTGAACCGGATTCAGAGAGGCCCATAAAGGGCGAGGAGCTCTTTAC	212	7.4
P1	CTGCTGGTTCTGGCGAATAGACTAGTGCCGGAAGTGGATTTTGTCATTCGAAGGGCGAGGAGCTCTTTAC	212	6
P1	CTGCTGGTTCTGGCGAATAGACTAGTGGTCAGCGGGGGGCCGCCAGCGATAAGGGCGAGGAGCTCTTTAC	212	7.9
P1	CTGCTGGTTCTGGCGAATAGACTAGTTCAGTTGATAGTAATTGTGCGCCCAAGGGCGAGGAGCTCTTTAC	212	8.5
P1	CTGCTGGTTCTGGCGAATAGACTAGTTGGGGGGATCAGGGCGATGACCTCAAGGGCGAGGAGCTCTTTAC	212	8.7
P1	CTGCTGGTTCTGGCGAATAGACTAGTACTCTGAACCTCGCAACGACTAGTAAGGGCGAGGAGCTCTTTAC	210	9.5
P1	CTGCTGGTTCTGGCGAATAGACTAGTGAGTGTCTGGAGGCATGGTTTTTTAAGGGCGAGGAGCTCTTTAC	210	4.6
P1	CTGCTGGTTCTGGCGAATAGACTAGTGGGCCGCGGTGGAGGGCTGGGGGCAAGGGCGAGGAGCTCTTTAC	210	10.6
P1	CTGCTGGTTCTGGCGAATAGACTAGTTCCACCGAGCGGTGGGTACGGCTGAAGGGCGAGGAGCTCTTTAC	210	11
P1	CTGCTGGTTCTGGCGAATAGACTAGTTCTGGACGTAGTAGGGGGGTTCGGAAGGGCGAGGAGCTCTTTAC	210	7.2
P1	CTGCTGGTTCTGGCGAATAGACTAGTACTCAATGTGTATCAATATGTATCAAGGGCGAGGAGCTCTTTAC	208	2.1
P1	CTGCTGGTTCTGGCGAATAGACTAGTATAAACCGAGAGGATAGTAGGGCGAAGGGCGAGGAGCTCTTTAC	208	2.8
P1	CTGCTGGTTCTGGCGAATAGACTAGTGTATCGGACATAAGTCGACCATCAAAGGGCGAGGAGCTCTTTAC	208	4
P1	CTGCTGGTTCTGGCGAATAGACTAGTTGGACCCTTAGGTTATCGAATACAAAGGGCGAGGAGCTCTTTAC	208	6.6
P1	CTGCTGGTTCTGGCGAATAGACTAGTTTAACGTCAAAAGTACGTGAGACAAAGGGCGAGGAGCTCTTTAC	208	3.5
P1	CTGCTGGTTCTGGCGAATAGACTAGTTTACTATTAAAGGCTCGTGGAAGCAAGGGCGAGGAGCTCTTTAC	208	6.1
P1	CTGCTGGTTCTGGCGAATAGACTAGTCAGGTTTTTTGCTCATCAATCGAGAAGGGCGAGGAGCTCTTTAC	206	12.5
P1	CTGCTGGTTCTGGCGAATAGACTAGTCAGTTTTCTAAGCGGTTATATATCAAGGGCGAGGAGCTCTTTAC	206	3.5
P1	CTGCTGGTTCTGGCGAATAGACTAGTCATCAAATTCTAGCTACCAAGTTTAAGGGCGAGGAGCTCTTTAC	206	5
P1	CTGCTGGTTCTGGCGAATAGACTAGTCTAGTTGGAAACTCATGTAGCAAGAAGGGCGAGGAGCTCTTTAC	206	2.7
P1	CTGCTGGTTCTGGCGAATAGACTAGTGGTCATCCTCGAGCCGATGGCTATAAGGGCGGAGGAGCTCTTTA	206	12
P1	CTGCTGGTTCTGGCGAATAGACTAGTGTACTCTCCCCTTCACCTGCATATAAGGGCGAGGAGCTCTTTAC	206	9
P1	CTGCTGGTTCTGGCGAATAGACTAGTTATCCCTTTGGACCATGTGGGCTCAAGGGCGAGGAGCTCTTTAC	206	10.5
P1	CTGCTGGTTCTGGCGAATAGACTAGTTGGAAGCAGCCCCCGGCATTCGGTAAGGGCGAGGAGCTCTTTAC	206	9.7
P1	CTGCTGGTTCTGGCGAATAGACTAGTTTAGGGTATGCTCTTTTCATATATAAGGGCGAGGAGCTCTTTAC	206	6
P1	CTGCTGGTTCTGGCGAATAGACTAGTTTTCGATTCGCGCGTTTAGATATCAAGGGCGAGGAGCTCTTTAC	206	6.6
P1	CTGCTGGTTCTGGCGAATAGACTATTGAGGCTGAGAACGCGGCACCCGTAAGGGCGAGGAGCTCTTTACT	206	8.6
P1	CTGCTGGTTCTGGCGAATAGACTAGTAAAGTAAAGGTTAAGTTTTCCTTTAAGGGCGAGGAGCTCTTTAC	204	4
P1	CTGCTGGTTCTGGCGAATAGACTAGTATCGCTAGGTTAACCGCCGCAGGCAAGGGCGAGGAGCTCTTTAC	204	7.6
P1	CTGCTGGTTCTGGCGAATAGACTAGTCTTCTGTATTCTTCAGGGGATCACAAGGGCGAGGAGCTCTTTAC	204	5
P1	CTGCTGGTTCTGGCGAATAGACTAGTGAGGGACTGTCAGAAGTCCGAAGTAAGGGCGAGGAGCTCTTTAC	204	7.7
P1	CTGCTGGTTCTGGCGAATAGACTAGTGCACGTAATTGGAGAGCATTAATTAAGGGCGAGGAGCTCTTTAC	204	4.2
P1	CTGCTGGTTCTGGCGAATAGACTAGTGCTCACTACACGGATGTTTTCCGGAAGGGCGAGGAGCTCTTTAC	204	10.4
P1	CTGCTGGTTCTGGCGAATAGACTAGTGTACTTATATCGATAATTTATATCAAGGGCGAGGAGCTCTTTAC	204	1.1
P1	CTGCTGGTTCTGGCGAATAGACTAGTTGCCTGTCCGCAGGACGTATCTCTAAGGGCGAGGAGCTCTTTAC	204	9.8
P1	CTGCTGGTTCTGGCGAATAGACTAGTTGGCCTGTAGTTATTGGTTCGATTAAGGGCGAGGAGCTCTTTAC	204	8
P1	CTGCTGGTTCTGGCGAATAGACTAGTTTACTAGGCAACGGCGAGGCCGCCAAGGGCGAGGAGCTCTTTAC	204	9.6
P1	CTGCTGGTTCTGGCGAATAGACTAGTAACGACGCCCTCCCTCCTTCATGGAAGGGCGAGGAGCTCTTTAC	202	14.4
P1	CTGCTGGTTCTGGCGAATAGACTAGTAATACGTTATTCCCCTTATACCCTAAGGGCGAGGAGCTCTTTAC	202	9.5
P1	CTGCTGGTTCTGGCGAATAGACTAGTACCACATTTGTAAAATATAGTCCGAAGGGCGAGGAGCTCTTTAC	202	3.3
P1	CTGCTGGTTCTGGCGAATAGACTAGTACTCGTCTGTCTGGCGGACTAAACAAGGGCGAGGAGCTCTTTAC	202	10.3
P1	CTGCTGGTTCTGGCGAATAGACTAGTAGGGTCCTAGATGGGGGCCATCCGAAGGGCGAGGAGCTCTTTAC	202	11.5
P1	CTGCTGGTTCTGGCGAATAGACTAGTAGTTACCTGGCGGGAAACTGCACTAAGGGCGAGGAGCTCTTTAC	202	7.4
P1	CTGCTGGTTCTGGCGAATAGACTAGTCACTTCGTCAGTCTTCAGTATTCAAAGGGCGAGGAGCTCTTTAC	202	6.9
P1	CTGCTGGTTCTGGCGAATAGACTAGTCATTTTCTTCGATTAGACAAATTTAAGGGCGAGGAGCTCTTTAC	202	6.3
P1	CTGCTGGTTCTGGCGAATAGACTAGTCGAGTAATATCGATTGCGGAGGGGAAGGGCGAGGAGCTCTTTAC	202	3.9
P1	CTGCTGGTTCTGGCGAATAGACTAGTGACTCAGCAAACGGCGCGTTTTGCAAGGGCGAGGAGCTCTTTAC	202	7.4
P1	CTGCTGGTTCTGGCGAATAGACTAGTGGACTTTTTGATTTAGCGTTCCGGAAGGGCGAGGAGCTCTTTAC	202	4.9
P1	CTGCTGGTTCTGGCGAATAGACTAGTGGTTACACTGCGGTCCTTAGATCCAAGGGCGAGGAGCTCTTTAC	202	8.7
P1	CTGCTGGTTCTGGCGAATAGACTAGTGTTAGAGCGGGCCCGCGACGGCGAAAGGGCGAGGAGCTCTTTAC	202	8.3
P1	CTGCTGGTTCTGGCGAATAGACTAGTTGCCGTCGGGCGACAATTACGGAAAAGGGCGAGGAGCTCTTTAC	202	5.4
P1	CTGCTGGTTCTGGCGAATAGACTAGTTGGCAGTCACCGGTTAAAGCTCATAAGGGCGAGGAGCTCTTTAC	202	5.5
P1	CTGCTGGTTCTGGCGAATAGACTAGTTTTCTCACGTCATCCGAGTCCGGGAAGGGCGAGGAGCTCTTTAC	202	10.6
P1	CTGCTGGTTCTGGCGAATAGACTAGTCGGCTTGCAGGGTTTACTACGGGTAAGGGCGAGGAGCTCTTTAC	200	6.4
P1	CTGCTGGTTCTGGCGAATAGACTAGTCTCATCACAGGGTTAGGGGCCTGCAAGGGCGAGGAGCTCTTTAC	200	7.3
P1	CTGCTGGTTCTGGCGAATAGACTAGTGACATTTATTGCCTACCACTCGGCAAGGGCGAGGAGCTCTTTAC	200	8
P1	CTGCTGGTTCTGGCGAATAGACTAGTGATGTTGAAGCAATCAATAATAAAAAGGGCGAGGAGCTCTTTAC	200	2.7
P1	CTGCTGGTTCTGGCGAATAGACTAGTGCCGGATGGCCAGGCGGAGGGCGCAAGGGCGAGGAGCTCTTTAC	200	10.7
P1	CTGCTGGTTCTGGCGAATAGACTAGTGCGCTCCTTCTGGATCGACCCCTCAAGGGCGAGGAGCTCTTTAC	200	12.7
P1	CTGCTGGTTCTGGCGAATAGACTAGTGTCGAGGCGCCGGGCATCGTAAGGAAGGCGAGGAGCTCTTTACT	200	9.3
P1	CTGCTGGTTCTGGCGAATAGACTAGTGTTATAAGTATTCTTGCCCATAAAAAGGGCGAGGAGCTCTTTAC	200	13.4
P1	CTGCTGGTTCTGGCGAATAGACTAGTTTAATATTTGAATCTGCGTTTCGAAAGGGCGAGGAGCTCTTTAC	200	5.4
P1	CTGCTGGTTCTGGCGAATAGACTAGTTTTAAGAAGGTTCCCAACACCGGCAAGGGCGAGGAGCTCTTTAC	200	7.2
P1	CTGCTGGTTCTGGCGAATAGACTAGTTTTCCGCCAACAGTTAGAAAATTTAAGGGCGAGGAGCTCTTTAC	200	7.2
P1	CTGCTGGTTCTGGCGAATAGACTAGTAAGCCTTGCAAGCGACGGGCTAACAAGGGCGAGGAGCTCTTTAC	198	10.1
P1	CTGCTGGTTCTGGCGAATAGACTAGTAAGCGATTAGGGAATAGGATCCAAAAGGGCGAGGAGCTCTTTAC	198	4.8
P1	CTGCTGGTTCTGGCGAATAGACTAGTAAGTACTTCGGCGGGAAGAAACAAAAGGGCGAGGAGCTCTTTAC	198	6.4
P1	CTGCTGGTTCTGGCGAATAGACTAGTACGGAAGTATTTAAGTTTTCGAATAAGGGCGAGGAGCTCTTTAC	198	3.3
P1	CTGCTGGTTCTGGCGAATAGACTAGTATTGGCATACTCGAAGCCTGGATAAAGGGCGAGGAGCTCTTTAC	198	9.3
P1	CTGCTGGTTCTGGCGAATAGACTAGTCACTTCTCACTGTTCCCAACTGTCAAGGGCGAGGAGCTCTTTAC	198	8.6
P1	CTGCTGGTTCTGGCGAATAGACTAGTCAGTTACACTATCTACAGGGGTGGAAGGGCGAGGAGCTCTTTAC	198	5.6
P1	CTGCTGGTTCTGGCGAATAGACTAGTGCGTCTAGTCGGAATGGGACTCATAAGGGCGAGGAGCTCTTTAC	198	7.9
P1	CTGCTGGTTCTGGCGAATAGACTAGTGCTATAGGTAAGGGGAAGATCTCAAAGGGCGAGGAGCTCTTTAC	198	4.3
P1	CTGCTGGTTCTGGCGAATAGACTAGTGGACTCAATATTATTATTTCAAATAAGGGCGAGGAGCTCTTTAC	198	3.4
P1	CTGCTGGTTCTGGCGAATAGACTAGTGGCGCTGCTCTCCTGTGCCATCGTAAGGGCGAGGAGCTCTTTAC	198	14.2
P1	CTGCTGGTTCTGGCGAATAGACTAGTGGGTTTGTCTCTAGTGGACTAATAAAGGGCGAGGAGCTCTTTAC	198	4.2
P1	CTGCTGGTTCTGGCGAATAGACTAGTGGTGTTGTAGTTACTTTACTTCTCAAGGGCGAGGAGCTCTTTAC	198	6.6
P1	CTGCTGGTTCTGGCGAATAGACTAGTGTACCGCTGAAACGTAGGGGGGATAAGGGCGAGGAGCTCTTTAC	198	4.8
P1	CTGCTGGTTCTGGCGAATAGACTAGTTTTGTAGCTGGCGATAAGAACTCAAAGGGCGAGGAGCTCTTTAC	198	4.7
P1	CTGCTGGTTCTGGCGAATAGACTAGTAACGCTGCGTCCGACGGGACACGCAAGGGCGAGGAGCTCTTTAC	196	10.9
P1	CTGCTGGTTCTGGCGAATAGACTAGTACTGGGAATCGTGTATGGGTCAGCAAGGGCGAGGAGCTCTTTAC	196	5.3
P1	CTGCTGGTTCTGGCGAATAGACTAGTAGTAACGTCGATCCCAGACGTATTAAGGGCGAGGAGCTCTTTAC	196	6
P1	CTGCTGGTTCTGGCGAATAGACTAGTCCAGATGGCATTCTATGCGCACTTAAGGGCGAGGAGCTCTTTAC	196	7.2
P1	CTGCTGGTTCTGGCGAATAGACTAGTCCATCTATACAGAGAACGGGTTGTAAGGGCGAGGAGCTCTTTAC	196	4.1
P1	CTGCTGGTTCTGGCGAATAGACTAGTCCGGGAACTTCTGACGACCCGGGCAAGGGCGAGGAGCTCTTTAC	196	10.3
P1	CTGCTGGTTCTGGCGAATAGACTAGTCTAAAACACCCAAATCATTGGCGTAAGGGCGAGGAGCTCTTTAC	196	3.4
P1	CTGCTGGTTCTGGCGAATAGACTAGTGCGAGTAGGCTAATTACAAGAGGAAAGGGCGAGGAGCTCTTTAC	196	2.2
P1	CTGCTGGTTCTGGCGAATAGACTAGTGGTGTTCGGTGGCTTGCGGTCAACAAGGGCGAGGAGCTCTTTAC	196	6.8
P1	CTGCTGGTTCTGGCGAATAGACTAGTGTTAGGGAATTCAATAATTCTAATAAGGGCGAGGAGCTCTTTAC	196	2.4
P1	CTGCTGGTTCTGGCGAATAGACTAGTTATACTCTGCACTGGTGCCCTTCAAAGGGCGAGGAGCTCTTTAC	196	10.1
P1	CTGCTGGTTCTGGCGAATAGACTAGTTGGGTTGTCGTCTGTTTACGATGGAAGGGCGAGGAGCTCTTTAC	196	9.3
P1	CTGCTGGTTCTGGCGAATAGACTAGTTTAGGATTTCTCTTTCCAGGTTTTAAGGGCGAGGAGCTCTTTAC	196	4.9
P1	CTGCTGGTTCTGGCGAATAGACTGTACTTCCATGGATCGCTCAGGCGACAAGGGCGAGGAGCTCTTTACT	196	8.9
P1	CTGCTGGTTCTGGCGAATAGACTAGTAGACGTCCTGGGAACGCCGGACCCAAGGGCGAGGAGCTCTTTAC	194	12.9
P1	CTGCTGGTTCTGGCGAATAGACTAGTATTGGGCGCAGTTCACTCGGTCGAAAGGGCGAGGAGCTCTTTAC	194	11.7
P1	CTGCTGGTTCTGGCGAATAGACTAGTCAATTAGTTTCTGGATTCAATAAGAAGGGCGAGGAGCTCTTTAC	194	6.3
P1	CTGCTGGTTCTGGCGAATAGACTAGTCCTTTTATCCAATACCCCTATCGAAAGGGCGAGGAGCTCTTTAC	194	6.3
P1	CTGCTGGTTCTGGCGAATAGACTAGTCGCGAGTCTAAACTTTCTCCGTCCAAGGGCGAGGAGCTCTTTAC	194	7.4
P1	CTGCTGGTTCTGGCGAATAGACTAGTCTCTTATATCTGTCTATCATACTTAAGGGCGAGGAGCTCTTTAC	194	4.2
P1	CTGCTGGTTCTGGCGAATAGACTAGTCTTCATGAATATCTTTCTAGGTTAAAGGGCGAGGAGCTCTTTAC	194	3.2
P1	CTGCTGGTTCTGGCGAATAGACTAGTGAACCAGTTGTCGGCGATCTTCTTAAGGGCGAGGAGCTCTTTAC	194	5.1
P1	CTGCTGGTTCTGGCGAATAGACTAGTGTAAAGGACCGTAGATCGGGCGGCAAGGGCGAGGAGCTCTTTAC	194	5.2
P1	CTGCTGGTTCTGGCGAATAGACTAGTAGACGCGGTGTTACTAAAGATACGAAGGGCGAGGAGCTCTTTAC	192	3.5
P1	CTGCTGGTTCTGGCGAATAGACTAGTAGGATCGTTCCTACTAGTTTTGGGAAGGGCGAGGAGCTCTTTAC	192	7.1
P1	CTGCTGGTTCTGGCGAATAGACTAGTAGTTCGGACAAACGACACGCTTGGAAGGGCGAGGAGCTCTTTAC	192	6.9
P1	CTGCTGGTTCTGGCGAATAGACTAGTCAATTTTTATACGTCGACAGAGGAAAGGGCGAGGAGCTCTTTAC	192	3.2
P1	CTGCTGGTTCTGGCGAATAGACTAGTCTCGTAAAGCTCCGGCTACCATACAAGGGCGAGGAGCTCTTTAC	192	10.3
P1	CTGCTGGTTCTGGCGAATAGACTAGTTCGTCCGGGTTTTCTGGATGTAACAAGGGCGAGGAGCTCTTTAC	192	10.6
P1	CTGCTGGTTCTGGCGAATAGACTAGTTTAGGCACCCGGATTGGTAAATGTAAGGGCGAGGAGCTCTTTAC	192	5
P1	CTGCTGGTTCTGGCGAATAGACTAGTAAGATTGGGGGGCCCCACCGCCGTAAGGGCGAGGAGCTCTTTAC	190	12.1
P1	CTGCTGGTTCTGGCGAATAGACTAGTAGGAAGAATTCAACGATCGTTGGTAAGGGCGAGGAGCTCTTTAC	190	3.8
P1	CTGCTGGTTCTGGCGAATAGACTAGTCACGTATCTATTCAGGAAGACAGGAAGGGCGAGGAGCTCTTTAC	190	2.8
P1	CTGCTGGTTCTGGCGAATAGACTAGTCGAGGTGGTAATCCATATGTTTTCAAGGGCGAGGAGCTCTTTAC	190	4.6
P1	CTGCTGGTTCTGGCGAATAGACTAGTGAAAAGCACTCGTATAAGGCTGAGAAGGGCGAGGAGCTCTTTAC	190	5.9
P1	CTGCTGGTTCTGGCGAATAGACTAGTTGGTACAAACCCAGCTTAAAGGGGAAGGGCGAGGAGCTCTTTAC	190	5.4
P1	CTGCTGGTTCTGGCGAATAGACTAGTTGTGTAGGATCCCCGATATGGTTTAAGGGCGAGGAGCTCTTTAC	190	4.4
P1	CTGCTGGTTCTGGCGAATAGACTAGTATTTTATCCGGGAAACGGCAGCCCAAGGGCGAGGAGCTCTTTAC	188	7.8
P1	CTGCTGGTTCTGGCGAATAGACTAGTCCACTGGGTGAGGCTAGAGGGTGTAAGGGCGAGGAGCTCTTTAC	188	5.7
P1	CTGCTGGTTCTGGCGAATAGACTAGTCGCATAAGGACGCAGGGGGAGTGGAAGGGCGAGGAGCTCTTTAC	188	4.2
P1	CTGCTGGTTCTGGCGAATAGACTAGTCTTTTTATATCTGGTGCTAGGCTAAAGGGCGAGGAGCTCTTTAC	188	5.5
P1	CTGCTGGTTCTGGCGAATAGACTAGTGCAGAGCGATGGATTTTCATTCGGAAGGGCGAGGAGCTCTTTAC	188	5.2
P1	CTGCTGGTTCTGGCGAATAGACTAGTGCGGATCATTATCACCTGACGTTTAAGGGCGAGGAGCTCTTTAC	188	3.2
P1	CTGCTGGTTCTGGCGAATAGACTAGTGGTGCAGATCGAAGGACGCGTGGGAAGGGCGAGGAGCTCTTTAC	188	4
P1	CTGCTGGTTCTGGCGAATAGACTAGTAATTTAAGGTCTTTAGGACACCGCAAGGGCGAGGAGCTCTTTAC	186	5.3
P1	CTGCTGGTTCTGGCGAATAGACTAGTACAACATACTACCCACAGTCTTGCAAGGGCGAGGAGCTCTTTAC	186	5.8
P1	CTGCTGGTTCTGGCGAATAGACTAGTCCTGCGACGCCTGTTGGACGTGGGAAGGGCGAGGAGCTCTTTAC	186	10.2
P1	CTGCTGGTTCTGGCGAATAGACTAGTGCCGCCACACAAACGCCGGCTGGCAAGGGCGAGGAGCTCTTTAC	186	9
P1	CTGCTGGTTCTGGCGAATAGACTAGTGGGTCTTGTCTTAGGAGGTCTAGTAAGGGCGAGGAGCTCTTTAC	186	7.3
P1	CTGCTGGTTCTGGCGAATAGACTAGTTGGCCGAGTGAAGAAAGTTCAAATAAGGGCGAGGAGCTCTTTAC	186	6.1
P1	CTGCTGGTTCTGGCGAATAGACTAGTTGGCGGGGGAGATTTACGGGAGGTAAGGGCGAGGAGCTCTTTAC	186	3.4
P1	CTGCTGGTTCTGGCGAATAGACTAGTTTAAGCCTATTACCAGAAACACCTAAGGGCGAGGAGCTCTTTAC	186	3.6
P1	CTGCTGGTTCTGGCGAATAGACTAGTACCCTTGGATCTCTCGTCTCGATCAAGGGCGAGGAGCTCTTTAC	184	9.9
P1	CTGCTGGTTCTGGCGAATAGACTAGTACTTTCGAGGTCAAAGACCGAACGAAGGGCGAGGAGCTCTTTAC	184	10.2
P1	CTGCTGGTTCTGGCGAATAGACTAGTCATCTGTGTGGCCGAAGTATCAAAAAGGGCGAGGAGCTCTTTAC	184	4.6
P1	CTGCTGGTTCTGGCGAATAGACTAGTCGCTGGCCATGGGCGTGTTTAAAGAAGGGCGAGGAGCTCTTTAC	184	5.8
P1	CTGCTGGTTCTGGCGAATAGACTAGTGCCCTAAGCACCCGTGGGGTATGTAAGGGCGAGGAGCTCTTTAC	184	12.8
P1	CTGCTGGTTCTGGCGAATAGACTAGTTACCGTTGTAGGTTAGGGGGAGACAAGGGCGAGGAGCTCTTTAC	184	4.7
P1	CTGCTGGTTCTGGCGAATAGACTAGTTGCGTTTGCTTAGATCACGAGCCCAAGGGCGAGGAGCTCTTTAC	184	6.8
P1	CTGCTGGTTCTGGCGAATAGACTAGTTGGTGCGGTGCTGGATACGGACTTAAGGGCGAGGAGCTCTTTAC	184	5.2
P1	CTGCTGGTTCTGGCGAATAGACTAGTACCTCAGATCTTAACTCGTACGGCAAGGGCGAGGAGCTCTTTAC	182	7.1
P1	CTGCTGGTTCTGGCGAATAGACTAGTAGAAGGAGTAAGGTACCGCAAATAAAGGGCGAGGAGCTCTTTAC	182	2.3
P1	CTGCTGGTTCTGGCGAATAGACTAGTAGAGCATACAGGTTTCGAACTTGTAAGGGCGAGGAGCTCTTTAC	182	7.3
P1	CTGCTGGTTCTGGCGAATAGACTAGTATACAATGTGAACGTGTAGGCGCGAAGGGCGAGGAGCTCTTTAC	182	4.2
P1	CTGCTGGTTCTGGCGAATAGACTAGTCGGCACGTTGCGGTTGCCGCCGCGAAGGGCGAGGAGCTCTTTAC	182	12.9
P1	CTGCTGGTTCTGGCGAATAGACTAGTCGGCCTGCGGTTAGGTTAGGGAGCAAGGGCGAGGAGCTCTTTAC	182	8.3
P1	CTGCTGGTTCTGGCGAATAGACTAGTCTGGAGGGGTTTTCGCGGATTCCTAAGGGCGAGGAGCTCTTTAC	182	8
P1	CTGCTGGTTCTGGCGAATAGACTAGTGTAGTTTCTTACTCAGATGCAATAAAGGGCGAGGAGCTCTTTAC	182	6.7
P1	CTGCTGGTTCTGGCGAATAGACTAGTTCCCGCTGTTCGCCGGAGCAATCGAAGGGCGAGGAGCTCTTTAC	182	14.2
P1	CTGCTGGTTCTGGCGAATAGACTAGTTCTATTCAAGTTCGGTCGGCGACAAAGGGCGAGGAGCTCTTTAC	182	7.3
P1	CTGCTGGTTCTGGCGAATAGACTAGTTTTGCCGCTGGATCAAGTGGTGCAAAGGGCGAGGAGCTCTTTAC	182	10
P1	CTGCTGGTTCTGGCGAATAGACTAGTAAATCGTCTAGCGGCGGCGAATCAAAGGGCGAGGAGCTCTTTAC	180	5.3
P1	CTGCTGGTTCTGGCGAATAGACTAGTAATTTATACTTAAGAAAGGTACCTAAGGGCGAGGAGCTCTTTAC	180	2.1
P1	CTGCTGGTTCTGGCGAATAGACTAGTACAGTCTCATTTAGGTGGGTTAACAAGGGCGAGGAGCTCTTTAC	180	4.4
P1	CTGCTGGTTCTGGCGAATAGACTAGTCAATTCGATAGCCGGAGGGGTCCGAAGGGCGAGGAGCTCTTTAC	180	7.4
P1	CTGCTGGTTCTGGCGAATAGACTAGTCACGCTCAAGCGTGCACAATACATAAGGGCGAGGAGCTCTTTAC	180	7.3
P1	CTGCTGGTTCTGGCGAATAGACTAGTCATAGAGCATTTTGTTCATTACATAAGGGCGAGGAGCTCTTTAC	180	6.4
P1	CTGCTGGTTCTGGCGAATAGACTAGTCCATTAGGATTAACATTCAGCGAGAAGGGCGAGGAGCTCTTTAC	180	2.1
P1	CTGCTGGTTCTGGCGAATAGACTAGTCGGCCATGCGGCAAGCCAAGGCCTAAGGGCGAGGAGCTCTTTAC	180	10
P1	CTGCTGGTTCTGGCGAATAGACTAGTCTTCTAACCCGTACTTATCACATAAAGGGCGAGGAGCTCTTTAC	180	8.4
P1	CTGCTGGTTCTGGCGAATAGACTAGTCTTCTGAATGTCGTCGGAGGAGGCAAGGGCGAGGAGCTCTTTAC	180	7.8
P1	CTGCTGGTTCTGGCGAATAGACTAGTGAATTAAACCTCGCGGATAAGCGGAAGGGCGAGGAGCTCTTTAC	180	10.2
P1	CTGCTGGTTCTGGCGAATAGACTAGTGCTACAACGGATTCTTGGTTAGGCAAGGGCGAGGAGCTCTTTAC	180	7.1
P1	CTGCTGGTTCTGGCGAATAGACTAGTGGCGGCTTCAGGTTTAAGCATGCGAAGGGCGAGGAGCTCTTTAC	180	6
P1	CTGCTGGTTCTGGCGAATAGACTAGTGTATATTCAGAAAATCGAAGCTACAAGGGCGAGGAGCTCTTTAC	180	3.1
P1	CTGCTGGTTCTGGCGAATAGACTAGTTATCGTGTCCATGCTGGGTCGAAGAAGGGCGAGGAGCTCTTTAC	180	6.7
P1	CTGCTGGTTCTGGCGAATAGACTAGTTGTTGGCGGTATTCAGAGCAAGATAAGGGCGAGGAGCTCTTTAC	180	3.2
P1	CTGCTGGTTCTGGCGAATAGACTAGTTTATTTTCTGATCTTTACGCAGGTAAGGGCGAGGAGCTCTTTAC	180	9.6
P1	CTGCTGGTTCTGGCGAATAGACTAGTTTTCTATCTGGAGATGGTTCTAGTAAGGGCGAGGAGCTCTTTAC	180	5.5
P1	CTGCTGGTTCTGGCGAATAGACTAGTAACTTATATCGGTATCTAACATTAAAGGGCGAGGAGCTCTTTAC	178	1.2
P1	CTGCTGGTTCTGGCGAATAGACTAGTACGCTAATAGCAGTCCAAATCTTAAAGGGCGAGGAGCTCTTTAC	178	4.8
P1	CTGCTGGTTCTGGCGAATAGACTAGTAGAATCGATGTAGTATCCGGGAGGAAGGGCGAGGAGCTCTTTAC	178	4.6
P1	CTGCTGGTTCTGGCGAATAGACTAGTAGGTGGTCAAGATGGCAAATAACGAAGGGCGAGGAGCTCTTTAC	178	1.6
P1	CTGCTGGTTCTGGCGAATAGACTAGTAGTAGATCTCAACCAAGTACGACTAAGGGCGAGGAGCTCTTTAC	178	4.6
P1	CTGCTGGTTCTGGCGAATAGACTAGTCAGGGTGTCATCCTAATTTATGGCAAGGGCGAGGAGCTCTTTAC	178	4.1
P1	CTGCTGGTTCTGGCGAATAGACTAGTCATGGTGCAATCGTTGTAGCGGCCAAGGGCGAGGAGCTCTTTAC	178	6.4
P1	CTGCTGGTTCTGGCGAATAGACTAGTGACATTGGTGCAGATACTTTTCGGAAGGGCGAGGAGCTCTTTAC	178	7.2
P1	CTGCTGGTTCTGGCGAATAGACTAGTGATAGATCCGGCACGTACACAGGGAAGGGCGAGGAGCTCTTTAC	178	3.7
P1	CTGCTGGTTCTGGCGAATAGACTAGTGTACCTTGGTTTTCGATCGTTTTTAAGGGCGAGGAGCTCTTTAC	178	7.5
P1	CTGCTGGTTCTGGCGAATAGACTAGTGTAGCCTCCGGCCGACCTGCCGAGAAGGGCGAGGAGCTCTTTAC	178	11.2
P1	CTGCTGGTTCTGGCGAATAGACTAGTGTCGTCTGGAACCTGTGTGCGACGAAGGGCGAGGAGCTCTTTAC	178	6.2
P1	CTGCTGGTTCTGGCGAATAGACTAGTTCATGGTACGGCTCTTCTTGTAAAAAGGGCGAGGAGCTCTTTAC	178	7.6
P1	CTGCTGGTTCTGGCGAATAGACTAGTTTAGGTGGAATAAAGGTAGTCAATAAGGGCGAGGAGCTCTTTAC	178	1.4
P1	CTGCTGGTTCTGGCGAATAGACTAGTAAGCACCTACTTAATGAGTACATAAAGGGCGAGGAGCTCTTTAC	176	4
P1	CTGCTGGTTCTGGCGAATAGACTAGTACAGGGCTAGGTAAGTCAGGAAGCAAGGGCGAGGAGCTCTTTAC	176	3.3
P1	CTGCTGGTTCTGGCGAATAGACTAGTACCACTTTTACAGTATTAATTATAAAGGGCGAGGAGCTCTTTAC	176	2.4
P1	CTGCTGGTTCTGGCGAATAGACTAGTCAAGGAACTGATTCCTGCGGTACCAAGGGCGAGGAGCTCTTTAC	176	6.1
P1	CTGCTGGTTCTGGCGAATAGACTAGTCAGTATTGTTGTACGCGTTTACCAAAGGGCGAGGAGCTCTTTAC	176	5.8
P1	CTGCTGGTTCTGGCGAATAGACTAGTCCAGCGATCCGAAGACTCGAGGGTAAGGGCGAGGAGCTCTTTAC	176	5.6
P1	CTGCTGGTTCTGGCGAATAGACTAGTCCTGCGATTTTCGTTCACGCTGGTAAGGGCGAGGAGCTCTTTAC	176	8.3
P1	CTGCTGGTTCTGGCGAATAGACTAGTCGGCGTTTACTGAGCGATATAACGAAGGGCGAGGAGCTCTTTAC	176	2.8
P1	CTGCTGGTTCTGGCGAATAGACTAGTGGTCTTGGTTACGTACAGCAAATCAAGGGCGAGGAGCTCTTTAC	176	7.5
P1	CTGCTGGTTCTGGCGAATAGACTAGTTACCATGGGCTTGGTGAGCGACCGAAGGGCGAGGAGCTCTTTAC	176	8.1
P1	CTGCTGGTTCTGGCGAATAGACTAGTTACGGTGGTGTCGTCTTCTGGCTAAAGGGCGAGGAGCTCTTTAC	176	9.9
P1	CTGCTGGTTCTGGCGAATAGACTAGTTCGGGCTTAAACGCACTACGCCTGAAGGGCGAGGAGCTCTTTAC	176	8.9
P1	CTGCTGGTTCTGGCGAATAGACTAGTTGTCAATCCTGGAGTTCACGGATCAAGGGCGAGGAGCTCTTTAC	176	4.7
P1	CTGCTGGTTCTGGCGAATAGACTATTTCGACATACGACGGTACAGGAACAAGGGCGAGGAGCTCTTTACT	176	2.6
P1	CTGCTGGTTCTGGCGAATAGACTAGTACCGATCCACGCCCCTCATACGGCAAGGGCGAGGAGCTCTTTAC	174	11.9
P1	CTGCTGGTTCTGGCGAATAGACTAGTCATATTTTTGATCAATGGTACCCCAAGGGCGAGGAGCTCTTTAC	174	5.4
P1	CTGCTGGTTCTGGCGAATAGACTAGTCGGCTTAGCGGTATTGTTACCACGAAGGGCGAGGAGCTCTTTAC	174	9.4
P1	CTGCTGGTTCTGGCGAATAGACTAGTGACAGACGAAGACATCATTCTTTTAAGGGCGAGGAGCTCTTTAC	174	1.6
P1	CTGCTGGTTCTGGCGAATAGACTAGTGCCTTTACATTCACCACACAAGATAAGGGCGAGGAGCTCTTTAC	174	7.5
P1	CTGCTGGTTCTGGCGAATAGACTAGTGGGATCACTGGATGCCAGGCGCCTAAGGGCGAGGAGCTCTTTAC	174	12.5
P1	CTGCTGGTTCTGGCGAATAGACTAGTGGGTTCTGTGTAGGGCTGTCGGGGAAGGGCGAGGAGCTCTTTAC	174	5.7
P1	CTGCTGGTTCTGGCGAATAGACTAGTGGTAAGGCCTTTGCGCAACTCATCAAGGGCGAGGAGCTCTTTAC	174	8.9
P1	CTGCTGGTTCTGGCGAATAGACTAGTGGTTTCAGGGGGGTCGGTCCGTATAAGGGCGAGGAGCTCTTTAC	174	6
P1	CTGCTGGTTCTGGCGAATAGACTAGTGTAATAATTCGAGTCGACTGTTCTAAGGGCGAGGAGCTCTTTAC	174	3.5
P1	CTGCTGGTTCTGGCGAATAGACTAGTGTTACTTCTGGTAGGATTTGTGTCAAGGGCGAGGAGCTCTTTAC	174	8.8
P1	CTGCTGGTTCTGGCGAATAGACTAGTTCAATAATAGAGACACCGCTGTCTAAGGGCGAGGAGCTCTTTAC	174	5.1
P1	CTGCTGGTTCTGGCGAATAGACTAGTTTCGATCTTCTGGTTATTCTGCGAAAGGGCGAGGAGCTCTTTAC	174	7.2
P1	CTGCTGGTTCTGGCGAATAGATAGTCACCTGGCGTGAGTGTGGTTGTGGAAGGGCGAGGAGCTCTTTACT	174	6.6
P1	CTGCTGGTTCTGGCGAATAGACTAGTACTGTAGCAATCATCCTTTTTTACAAGGGCGAGGAGCTCTTTAC	172	5.8
P1	CTGCTGGTTCTGGCGAATAGACTAGTCAGGCGTTATGCTGGGAAACAGCTAAGGGCGAGGAGCTCTTTAC	172	10
P1	CTGCTGGTTCTGGCGAATAGACTAGTCTACACAGGAGTGGCTGCCAGGGGAAGGGCGAGGAGCTCTTTAC	172	6.3
P1	CTGCTGGTTCTGGCGAATAGACTAGTGACGGTTCACTGCAACAAGCCGTCAAGGGCGAGGAGCTCTTTAC	172	8.8
P1	CTGCTGGTTCTGGCGAATAGACTAGTGAGTCTCAAGGAGCGGGCTTTAGGAAGGGCGAGGAGCTCTTTAC	172	3.7
P1	CTGCTGGTTCTGGCGAATAGACTAGTGGAGGAACGGCCGTATGCAGTACCAAGGGCGAGGAGCTCTTTAC	172	4.9
P1	CTGCTGGTTCTGGCGAATAGACTAGTGTCTTCGGTACTTGTAGTCTACAGAAGGGCGAGGAGCTCTTTAC	172	8.4
P1	CTGCTGGTTCTGGCGAATAGACTAGTGTTACAACTAATCTCTTACCGAGCAAGGGCGAGGAGCTCTTTAC	172	5.5
P1	CTGCTGGTTCTGGCGAATAGACTAGTTACGAGTTTACACACGCTCGTTCAAAGGGCGAGGAGCTCTTTAC	172	7.4
P1	CTGCTGGTTCTGGCGAATAGACTAGTTCGGATTTCAAAGTTCGATGCATTAAGGGCGAGGAGCTCTTTAC	172	4.8
P1	CTGCTGGTTCTGGCGAATAGACTAGTTGGCCTAGAATCATATATAAAATTAAGGGCGAGGAGCTCTTTAC	172	4.7
P1	CTGCTGGTTCTGGCGAATAGACTAGTTGGGTCACATCTCGGCCTGCTTGGAAGGGCGAGGAGCTCTTTAC	172	12.1
P1	CTGCTGGTTCTGGCGAATAGACTAGTAACACACGTAGTGTATCATTACAGAAGGGCGAGGAGCTCTTTAC	170	3.7
P1	CTGCTGGTTCTGGCGAATAGACTAGTAATCGCTCTTATGAATGGGGTCTGAAGGGCGAGGAGCTCTTTAC	170	12.2
P1	CTGCTGGTTCTGGCGAATAGACTAGTACACTCTTAAAATCTACGGATACCAAGGGCGAGGAGCTCTTTAC	170	5.4
P1	CTGCTGGTTCTGGCGAATAGACTAGTAGGCTGAACGCGGACGTCCGCTTTAAGGGCGAGGAGCTCTTTAC	170	8.7
P1	CTGCTGGTTCTGGCGAATAGACTAGTCCGCACCTGGCGAGCCGTCTTAAGAAGGGCGAGGAGCTCTTTAC	170	9.7
P1	CTGCTGGTTCTGGCGAATAGACTAGTCGGAAGCTAAGCTCCCTTCCTGCGAAGGGCGAGGAGCTCTTTAC	170	12.7
P1	CTGCTGGTTCTGGCGAATAGACTAGTCTCATTTGGCTGCTCGGGCGTCCCAAGGGCGAGGAGCTCTTTAC	170	10.3
P1	CTGCTGGTTCTGGCGAATAGACTAGTGATTTTGGTCTTTACAAGGGGCCAAAGGGCGAGGAGCTCTTTAC	170	9.2
P1	CTGCTGGTTCTGGCGAATAGACTAGTGCGGAACACAGCGTTATACGGGGGAAGGGCGAGGAGCTCTTTAC	170	2.6
P1	CTGCTGGTTCTGGCGAATAGACTAGTGGGGTAGACTTCCTGTGCCACTGCAAGGGCGAGGAGCTCTTTAC	170	10.1
P1	CTGCTGGTTCTGGCGAATAGACTAGTGGGTGGCATAAATGTTCGTCAATTAAGGGCGAGGAGCTCTTTAC	170	5.8
P1	CTGCTGGTTCTGGCGAATAGACTAGTGGTTGCGAAGGCGGGGAGCTTAATAAGGGCGAGGAGCTCTTTAC	170	4.6
P1	CTGCTGGTTCTGGCGAATAGACTAGTTCCGACGTTATACATCAAAGGTCTAAGGGCGAGGAGCTCTTTAC	170	4.5
P1	CTGCTGGTTCTGGCGAATAGACTAGTTCTGCGCCCCGGGGTGTCAAACGAAAGGGCGAGGAGCTCTTTAC	170	12.9
P1	CTGCTGGTTCTGGCGAATAGACTAGTTTAAGGGTCTGGGTTAGCAGATGGAAGGGCGAGGAGCTCTTTAC	170	5.1
P1	CTGCTGGTTCTGGCGAATAGACTAGTAACGGACACTGGTGTACTCTCGGGAAGGGCGAGGAGCTCTTTAC	168	5.1
P1	CTGCTGGTTCTGGCGAATAGACTAGTAATAATGTTTCATTTTCTCAAGGTAAGGGCGAGGAGCTCTTTAC	168	3
P1	CTGCTGGTTCTGGCGAATAGACTAGTAATAGTCTCCTGAGGTCATTTCATAAGGGCGAGGAGCTCTTTAC	168	6.5
P1	CTGCTGGTTCTGGCGAATAGACTAGTACATCTCTTGTTTCAGGAGTAAGAAAGGGCGAGGAGCTCTTTAC	168	6.2
P1	CTGCTGGTTCTGGCGAATAGACTAGTACTAAGCATGTTCCCTCAAAGGGGAAGGGCGAGGAGCTCTTTAC	168	11.5
P1	CTGCTGGTTCTGGCGAATAGACTAGTAGTCTGGAGGCAAGTCATTGCGCGAAGGGCGAGGAGCTCTTTAC	168	8.3
P1	CTGCTGGTTCTGGCGAATAGACTAGTATCAGTTCCGTTTACTTTGATTTTAAGGGCGAGGAGCTCTTTAC	168	7.5
P1	CTGCTGGTTCTGGCGAATAGACTAGTCGACGGCCTAATTTTAGGCGAACAAAGGGCGAGGAGCTCTTTAC	168	6.6
P1	CTGCTGGTTCTGGCGAATAGACTAGTCGTACTCATCGTTTATCGTCGGATAAGGGCGAGGAGCTCTTTAC	168	10.4
P1	CTGCTGGTTCTGGCGAATAGACTAGTGCGGGACGGACTCTTAGGTGGTCCAAGGGCGAGGAGCTCTTTAC	168	7.3
P1	CTGCTGGTTCTGGCGAATAGACTAGTGTAAATTGGTCATGTGAAAGCGGAAAGGGCGAGGAGCTCTTTAC	168	1.2
P1	CTGCTGGTTCTGGCGAATAGACTAGTTCAGCTTATGATTCGGGACGAGCCAAGGGCGAGGAGCTCTTTAC	168	6.4
P1	CTGCTGGTTCTGGCGAATAGACTAGTTCTGAGGCACTGTGGTCTCAGGGGAAGGGCGAGGAGCTCTTTAC	168	10.5
P1	CTGCTGGTTCTGGCGAATAGACTAGTTTAGGGGGCCAATGCAGATACTTTAAGGGCGAGGAGCTCTTTAC	168	3.1
P1	CTGCTGGTTCTGGCGAATAGACTAGTTTATGGAACGTCACCCGAAGCAGCAAGGGCGAGGAGCTCTTTAC	168	7.7
P1	CTGCTGGTTCTGGCGAATAGACTAGTTTCCGTTGGGCTCTACTCCGGCTAAAGGGCGAGGAGCTCTTTAC	168	8.9
P1	CTGCTGGTTCTGGCGAATAGACTAGTAAATCTGTTCCATCGTCACTCGAGAAGGGCGAGGAGCTCTTTAC	166	12
P1	CTGCTGGTTCTGGCGAATAGACTAGTAGACTGCTAGTCGGGTCCCCAAGGAAGGGCGAGGAGCTCTTTAC	166	8
P1	CTGCTGGTTCTGGCGAATAGACTAGTAGCGCCACAAGCAGGGTACGAGGCAAGGGCGAGGAGCTCTTTAC	166	7
P1	CTGCTGGTTCTGGCGAATAGACTAGTCCCGGGTCTCATTTTAAGAGGGGCAAGGGCGAGGAGCTCTTTAC	166	10.4
P1	CTGCTGGTTCTGGCGAATAGACTAGTCGGGAGGGTCTAGGTCGAAAAGATAAGGGCGAGGAGCTCTTTAC	166	5.6
P1	CTGCTGGTTCTGGCGAATAGACTAGTCTTATAGGTCCGTCACTTACTAACAAGGGCGAGGAGCTCTTTAC	166	6
P1	CTGCTGGTTCTGGCGAATAGACTAGTGCGTATCTCGTTAGGTCGGGTTGCAAGGGCGAGGAGCTCTTTAC	166	7.1
P1	CTGCTGGTTCTGGCGAATAGACTAGTTCTAACCAGACCTTAAAATCACCGAAGGGCGAGGAGCTCTTTAC	166	3.2
P1	CTGCTGGTTCTGGCGAATAGACTAGTTTATCAATCGATCTAGTAACCAACAAGGGCGAGGAGCTCTTTAC	166	3.7
P1	CTGCTGGTTCTGGCGAATAGACTAGTTTCCCTGCCGAAACAATCGCGACGAAGGGCGAGGAGCTCTTTAC	166	8.5
P1	CTGCTGGTTCTGGCGAATAGACTAGTAAGGTAGGACCGCACAACCTAAAGAAGGGCGAGGAGCTCTTTAC	164	3.9
P1	CTGCTGGTTCTGGCGAATAGACTAGTAATAGTCTTTGTGCCCTGCATCCTAAGGGCGAGGAGCTCTTTAC	164	12
P1	CTGCTGGTTCTGGCGAATAGACTAGTACAACTATAACCGGGCTTTGTTCTAAGGGCGAGGAGCTCTTTAC	164	7.1
P1	CTGCTGGTTCTGGCGAATAGACTAGTAGCCTTATAACCAGGTGTCGCACCAAGGGCGAGGAGCTCTTTAC	164	8.3
P1	CTGCTGGTTCTGGCGAATAGACTAGTCAGTGGTGTTTAGGTTCCGGAGCTAAGGGCGAGGAGCTCTTTAC	164	8
P1	CTGCTGGTTCTGGCGAATAGACTAGTCATTGGTACAATGATGTTCTACAAAAGGGCGAGGAGCTCTTTAC	164	4.8
P1	CTGCTGGTTCTGGCGAATAGACTAGTCTCGTTTACCCGCTTAGGTGGGCGAAGGGCGAGGAGCTCTTTAC	164	14.2
P1	CTGCTGGTTCTGGCGAATAGACTAGTGATACACCTTCTCAATGTGGTGGAAAGGGCGAGGAGCTCTTTAC	164	4.8
P1	CTGCTGGTTCTGGCGAATAGACTAGTGCATTTAAGACAACAGCCTCGAACAAGGGCGAGGAGCTCTTTAC	164	7.3
P1	CTGCTGGTTCTGGCGAATAGACTAGTGCCAAAGTTCATTGTGAGCCGTCTAAGGGCGAGGAGCTCTTTAC	164	7
P1	CTGCTGGTTCTGGCGAATAGACTAGTGGACGGAATTCTGACCGGCGTGGGAAGGGCGAGGAGCTCTTTAC	164	6.6
P1	CTGCTGGTTCTGGCGAATAGACTAGTGTAGGTATAACGCAGATTTGGCATAAGGGCGAGGAGCTCTTTAC	164	2.8
P1	CTGCTGGTTCTGGCGAATAGACTAGTGTATACTTAGACAAGGCGCAGGATAAGGGCGAGGAGCTCTTTAC	164	3
P1	CTGCTGGTTCTGGCGAATAGACTAGTGTTCACTACCCGCGCGCGCCTTATAAGGGCGAGGAGCTCTTTAC	164	8.9
P1	CTGCTGGTTCTGGCGAATAGACTAGTTACAGGGCACGAGTAGGGCGATGGAAGGGCGAGGAGCTCTTTAC	164	3.1
P1	CTGCTGGTTCTGGCGAATAGACTAGTTACGTCATAAATTGCTGTGTTTCAAAGGGCGAGGAGCTCTTTAC	164	4.7
P1	CTGCTGGTTCTGGCGAATAGACTAGTTTCGATGACCGCTCTTGGCAGGCGAAGGGCGAGGAGCTCTTTAC	164	10.8
P1	CTGCTGGTTCTGGCGAATAGACTAGTAACTATCTTACCGCAGGATTTGTCAAGGGCGAGGAGCTCTTTAC	162	3.9
P1	CTGCTGGTTCTGGCGAATAGACTAGTAAGAGTTGGTTTGGCCCGAGAGGGAAGGGCGAGGAGCTCTTTAC	162	9.7
P1	CTGCTGGTTCTGGCGAATAGACTAGTAGCGAGGGGCATACGAAAAGAAGGAAGGGCGAGGAGCTCTTTAC	162	1.6
P1	CTGCTGGTTCTGGCGAATAGACTAGTAGGATTGGACCCGGTGCTAGAGCCAAGGGCGAGGAGCTCTTTAC	162	6.8
P1	CTGCTGGTTCTGGCGAATAGACTAGTATATCAAGTGCACGAGCACATCCGAAGGGCGAGGAGCTCTTTAC	162	7
P1	CTGCTGGTTCTGGCGAATAGACTAGTCATGGAAGACTAAACCGTAAGTGGAAGGGCGAGGAGCTCTTTAC	162	1.9
P1	CTGCTGGTTCTGGCGAATAGACTAGTCGGATTTCTACCCGCGCGGAAAGGAAGGGCGAGGAGCTCTTTAC	162	7.9
P1	CTGCTGGTTCTGGCGAATAGACTAGTCGGTACGGCAGTAAGATAGCCATAAAGGGCGAGGAGCTCTTTAC	162	4.6
P1	CTGCTGGTTCTGGCGAATAGACTAGTGAAGGGGGCATTACGTTAAAGCAGAAGGGCGAGGAGCTCTTTAC	162	1.2
P1	CTGCTGGTTCTGGCGAATAGACTAGTGCATTCATCCTAACAAAAACGGTCAAGGGCGAGGAGCTCTTTAC	162	4.8
P1	CTGCTGGTTCTGGCGAATAGACTAGTGTAGAATTCAGAAGCACTACTTCAAAGGGCGAGGAGCTCTTTAC	162	2.4
P1	CTGCTGGTTCTGGCGAATAGACTAGTTCGATAGTTGCGGCGTGTAGTTCTAAGGGCGAGGAGCTCTTTAC	162	4.2
P1	CTGCTGGTTCTGGCGAATAGACTAGTTGTTATAAGACCTTAAGGCGATTAAAGGGCGAGGAGCTCTTTAC	162	3.7
P1	CTGCTGGTTCTGGCGAATAGACTAGTAACTGTATTCAAGTACACTCGGAGAAGGGCGAGGAGCTCTTTAC	160	7
P1	CTGCTGGTTCTGGCGAATAGACTAGTAAGAGCACATGTGAGTATTCACATAAGGGCGAGGAGCTCTTTAC	160	6.5
P1	CTGCTGGTTCTGGCGAATAGACTAGTACAAGGATACTTGGCGCCGAGCTGAAGGGCGAGGAGCTCTTTAC	160	12.1
P1	CTGCTGGTTCTGGCGAATAGACTAGTACAATCAATTCTGGTGCCCCTGATAAGGGCGAGGAGCTCTTTAC	160	9
P1	CTGCTGGTTCTGGCGAATAGACTAGTACCAGTCCCTCTAAGAGAACGATAAAGGGCGAGGAGCTCTTTAC	160	4.9
P1	CTGCTGGTTCTGGCGAATAGACTAGTACCGGAAAAAATGTTGGTTCTCCTAAGGGCGAGGAGCTCTTTAC	160	6.7
P1	CTGCTGGTTCTGGCGAATAGACTAGTAGAACTGTTTGCGGAAGCTGGAATAAGGGCGAGGAGCTCTTTAC	160	6
P1	CTGCTGGTTCTGGCGAATAGACTAGTCACTTCATTGATAATTGTAGAACGAAGGGCGAGGAGCTCTTTAC	160	3.8
P1	CTGCTGGTTCTGGCGAATAGACTAGTGAGCTGTATCCCACACCGGTTCGTAAGGGCGAGGAGCTCTTTAC	160	5.6
P1	CTGCTGGTTCTGGCGAATAGACTAGTGCACAGCGATCCAATGCGTATTCTAAGGGCGAGGAGCTCTTTAC	160	4.2
P1	CTGCTGGTTCTGGCGAATAGACTAGTGTAGCTCTTAACCAGTTTTGTTCCAAGGGCGAGGAGCTCTTTAC	160	7.7
P1	CTGCTGGTTCTGGCGAATAGACTAGTGTCTGTGGGGATACCAACAGCAACAAGGGCGAGGAGCTCTTTAC	160	6.7
P1	CTGCTGGTTCTGGCGAATAGACTAGTGTTCCGTGGGTTATCCTGACTACCAAGGGCGAGGAGCTCTTTAC	160	8.8
P1	CTGCTGGTTCTGGCGAATAGACTAGTTATACACATTCTAGTTCTTCAAACAAGGGCGAGGAGCTCTTTAC	160	5.9
P1	CTGCTGGTTCTGGCGAATAGACTAGTTCATATTGCTATGCGCATCACAAAAAGGGCGAGGAGCTCTTTAC	160	5.5
P1	CTGCTGGTTCTGGCGAATAGACTAGTTCGTTCAACACCACGGGTCGCACAAAGGGCGAGGAGCTCTTTAC	160	5.5
P1	CTGCTGGTTCTGGCGAATAGACTAGTTCTGAAATTGCATCTTCTTTCTCGAAGGGCGAGGAGCTCTTTAC	160	7.6
P1	CTGCTGGTTCTGGCGAATAGACTAGTTGTTGTGGAAGGGTACTATCTACTAAGGGCGAGGAGCTCTTTAC	160	5
P1	CTGCTGGTTCTGGCGAATAGACTAGTTTACGTACTAATAGAGAATATTTCAAGGGCGAGGAGCTCTTTAC	160	1.5
P1	CTGCTGGTTCTGGCGAATAGACTAGTTTCTGTTTTGTTTTAAAAACGATCAAGGGCGAGGAGCTCTTTAC	160	3.1
P1	CTGCTGGTTCTGGCGAATAGACTAGTCCTGACGGGAGGCGTAGGATACCGAAGGGCGAGGAGCTCTTTAC	158	6.6
P1	CTGCTGGTTCTGGCGAATAGACTAGTGATCACCCACGCTTCGTATGCCTCAAGGGCGAGGAGCTCTTTAC	158	9.9
P1	CTGCTGGTTCTGGCGAATAGACTAGTGATCGCACCTGGAATGGAGGAAAGAAGGGCGAGGAGCTCTTTAC	158	8
P1	CTGCTGGTTCTGGCGAATAGACTAGTGGCGCGATTCGCAGAGGAGCACTCAAGGGCGAGGAGCTCTTTAC	158	9.5
P1	CTGCTGGTTCTGGCGAATAGACTAGTGGTCACTGTGGATGGACGGAGCTCAAGGGCGAGGAGCTCTTTAC	158	6
P1	CTGCTGGTTCTGGCGAATAGACTAGTTCTGCAGGCGGCTTCTCCGGGTCCAAGGGCGAGGAGCTCTTTAC	158	10.3
P1	CTGCTGGTTCTGGCGAATAGACTAGTAACAAGGCACCCCCGCTGGGATGGAAGGGCGAGGAGCTCTTTAC	156	7
P1	CTGCTGGTTCTGGCGAATAGACTAGTATCAGCCGTCTCATTGTTGGGAAGAAGGGCGAGGAGCTCTTTAC	156	6.7
P1	CTGCTGGTTCTGGCGAATAGACTAGTCAAGAAGGGTTTACTAGCTCCTGCAAGGGCGAGGAGCTCTTTAC	156	11
P1	CTGCTGGTTCTGGCGAATAGACTAGTCAAGTCACCGTCTTTAAACCCGAGAAGGGCGAGGAGCTCTTTAC	156	7.8
P1	CTGCTGGTTCTGGCGAATAGACTAGTCATACTGTATTAGAATGTCCCGCAAAGGGCGAGGAGCTCTTTAC	156	7
P1	CTGCTGGTTCTGGCGAATAGACTAGTCTAGGTGATGTTCCTGCTTCATCGAAGGGCGAGGAGCTCTTTAC	156	9.4
P1	CTGCTGGTTCTGGCGAATAGACTAGTCTTCGGAATGCGGGTAAATGGGCAAAGGGCGAGGAGCTCTTTAC	156	6.8
P1	CTGCTGGTTCTGGCGAATAGACTAGTGAAAACAGATGGGTAGCGACCGCTAAGGGCGAGGAGCTCTTTAC	156	6.8
P1	CTGCTGGTTCTGGCGAATAGACTAGTGCCCTTGATGGAATAAACTGTACCAAGGGCGAGGAGCTCTTTAC	156	12.4
P1	CTGCTGGTTCTGGCGAATAGACTAGTGGGATTGTCATATCTATATTTGAAAAGGGCGAGGAGCTCTTTAC	156	2.9
P1	CTGCTGGTTCTGGCGAATAGACTAGTTGGGAAATAATTGTCAATGTTTCTAAGGGCGAGGAGCTCTTTAC	156	4.1
P1	CTGCTGGTTCTGGCGAATAGACTAGTTTAAACAATCTCAAGTACGAACATAAGGGCGAGGAGCTCTTTAC	156	2.1
P1	CTGCTGGTTCTGGCGAATAGACTAGTAAACGCTGGCAATGGCGAGGGATCAAGGGCGAGGAGCTCTTTAC	154	6
P1	CTGCTGGTTCTGGCGAATAGACTAGTAAATCGAAATGGCGTCGTTGTCATAAGGGCGAGGAGCTCTTTAC	154	7.9
P1	CTGCTGGTTCTGGCGAATAGACTAGTACTGCTTGCAAGTTCAACGGTATAAAGGGCGAGGAGCTCTTTAC	154	7
P1	CTGCTGGTTCTGGCGAATAGACTAGTCGGTCAGACAGTGGGCACACGTATAAGGGCGAGGAGCTCTTTAC	154	5.4
P1	CTGCTGGTTCTGGCGAATAGACTAGTCGTATTACGCGTGTAGAGTTCAAGAAGGGCGAGGAGCTCTTTAC	154	2.3
P1	CTGCTGGTTCTGGCGAATAGACTAGTGAATATGGGGGTCAAAGTTTCACCAAGGGCGAGGAGCTCTTTAC	154	2.2
P1	CTGCTGGTTCTGGCGAATAGACTAGTGATGCCTTCTACGTTACTTTATTTAAGGGCGAGGAGCTCTTTAC	154	7.6
P1	CTGCTGGTTCTGGCGAATAGACTAGTGCAACCTACGGTCTTACAGAAACAAAGGGCGAGGAGCTCTTTAC	154	7.5
P1	CTGCTGGTTCTGGCGAATAGACTAGTTCGCAAAAGCCTTGGTCTCGAGGCAAGGGCGAGGAGCTCTTTAC	154	14.4
P1	CTGCTGGTTCTGGCGAATAGACTAGTCGGTATACGGAGCAATTACCAAATAAGGGCGAGGAGCTCTTTAC	152	2.9
P1	CTGCTGGTTCTGGCGAATAGACTAGTGGCAAAACTTATGGAACATTAGCGAAGGGCGAGGAGCTCTTTAC	152	1.5
P1	CTGCTGGTTCTGGCGAATAGACTAGTGTAATTTTCTTTTGTATCTTCTTTAAGGGCGAGGAGCTCTTTAC	152	2.9
P1	CTGCTGGTTCTGGCGAATAGACTAGTTTTAACCGTTGGGACGATGCGGTCAAGGGCGAGGAGCTCTTTAC	152	6.4
P1	CTGCTGGTTCTGGCGAATAGACTAGTTTTAAGGGCGTCACCTGGGTCCTTAAGGGCGAGGAGCTCTTTAC	152	9.4
P1	CTGCTGGTTCTGGCGAATAGACTAGTTTTCATAAGGGTCTGCTTGACGCAAAGGGCGAGGAGCTCTTTAC	152	7.5
P1	CTGCTGGTTCTGGCGAATAGACTAGTAAGACATCGGGGATCTTAGGACGTAAGGGCGAGGAGCTCTTTAC	150	2.7
P1	CTGCTGGTTCTGGCGAATAGACTAGTACGTGTTCGATTCCGGGGTCCTTCAAGGGCGAGGAGCTCTTTAC	150	9.1
P1	CTGCTGGTTCTGGCGAATAGACTAGTAGGGGGCCGAGTACGGTACGGATCAAGGGCGAGGAGCTCTTTAC	150	4.3
P1	CTGCTGGTTCTGGCGAATAGACTAGTAGTCGGTCCTGGGGTGTCTTAAGAAAGGGCGAGGAGCTCTTTAC	150	7.8
P1	CTGCTGGTTCTGGCGAATAGACTAGTATCAGTTCGTTTATAAAACAAATCAAGGGCGAGGAGCTCTTTAC	150	2.8
P1	CTGCTGGTTCTGGCGAATAGACTAGTATCTGCAATTTTCCCGCTTCATTCAAGGGCGAGGAGCTCTTTAC	150	8.6
P1	CTGCTGGTTCTGGCGAATAGACTAGTATCTGGTGTAGACCACGGGGGATTAAGGGCGAGGAGCTCTTTAC	150	4.7
P1	CTGCTGGTTCTGGCGAATAGACTAGTCCCAGTGGCAACTGCCGAGCGCAGAAGGGCGAGGAGCTCTTTAC	150	9.8
P1	CTGCTGGTTCTGGCGAATAGACTAGTCGCAGACAGCATGGCAACAATCAGAAGGGCGAGGAGCTCTTTAC	150	2.3
P1	CTGCTGGTTCTGGCGAATAGACTAGTCGGGAGATTCTCGCACCTCTGAGAAAGGGCGAGGAGCTCTTTAC	150	12.5
P1	CTGCTGGTTCTGGCGAATAGACTAGTCGGTGGCAAATCAGCAAGGCGATTAAGGGCGAGGAGCTCTTTAC	150	3
P1	CTGCTGGTTCTGGCGAATAGACTAGTCTTGGTCTTCAAATCACGTCGGCTAAGGGCGAGGAGCTCTTTAC	150	6.5
P1	CTGCTGGTTCTGGCGAATAGACTAGTGAAACGAGAATTTGCGTACCTCGTAAGGGCGAGGAGCTCTTTAC	150	9.7
P1	CTGCTGGTTCTGGCGAATAGACTAGTGAGTTAATTCTCATCTGTAGATACAAGGGCGAGGAGCTCTTTAC	150	5.1
P1	CTGCTGGTTCTGGCGAATAGACTAGTGATTCTGGCCTAAAGTTCATTTATAAGGGCGAGGAGCTCTTTAC	150	9
P1	CTGCTGGTTCTGGCGAATAGACTAGTGGAGTTGGGGTCATCTTTTATTCTAAGGGCGAGGAGCTCTTTAC	150	3.9
P1	CTGCTGGTTCTGGCGAATAGACTAGTTCAATAAAAAATTATGCTGACAGGAAGGGCGAGGAGCTCTTTAC	150	1.7
P1	CTGCTGGTTCTGGCGAATAGACTAGTTGGATACAATTAAGTCTAGCTCGTAAGGGCGAGGAGCTCTTTAC	150	8
P1	CTGCTGGTTCTGGCGAATAGACTAGTTGGGGCATTTGTATCGTAGTAACGAAGGGCGAGGAGCTCTTTAC	150	5.5
P1	CTGCTGGTTCTGGCGAATAGACTAGTTTAAGTGGCTGTCTCCGAAAGCAGAAGGGCGAGGAGCTCTTTAC	150	6.5
P1	CTGCTGGTTCTGGCGAATAGACTAGTTTAGAGCTGTTTCTTCCTAGAGGAAAGGGCGAGGAGCTCTTTAC	150	11.5
P1	CTGCTGGTTCTGGCGAATAGACTAGTTTCAAGGCTGAAGTAGGTGGGCTGAAGGGCGAGGAGCTCTTTAC	150	5.6
P1	CTGCTGGTTCTGGCGAATAGACTAGTAATGATCGTCCCTACCGAGGTGCGAAGGGCGAGGAGCTCTTTAC	148	8.4
P1	CTGCTGGTTCTGGCGAATAGACTAGTACCACTCGGAGCATATATTGTATCAAGGGCGAGGAGCTCTTTAC	148	4.5
P1	CTGCTGGTTCTGGCGAATAGACTAGTATAAGGATCTACAATGGGGGGCCCAAGGGCGAGGAGCTCTTTAC	148	5
P1	CTGCTGGTTCTGGCGAATAGACTAGTATATTTAGAGAGTCACCAAGTGCGAAGGGCGAGGAGCTCTTTAC	148	2.9
P1	CTGCTGGTTCTGGCGAATAGACTAGTCAAAGAATTAGCGACTTTTGGGGGAGGGCGAGGAGCTCTTTACT	148	4
P1	CTGCTGGTTCTGGCGAATAGACTAGTCATAGTACAGGGGTTCTCCGGGGTAAGGGCGAGGAGCTCTTTAC	148	5
P1	CTGCTGGTTCTGGCGAATAGACTAGTCTCGGGGCGATCAGTATATGGGGGAAGGGCGAGGAGCTCTTTAC	148	4.5
P1	CTGCTGGTTCTGGCGAATAGACTAGTCTTGGGTATTGGATTCATAGGCGAAAGGGCGAGGAGCTCTTTAC	148	2.8
P1	CTGCTGGTTCTGGCGAATAGACTAGTGGTTTTCAAAGTACCTTTGTTACTAAGGGCGAGGAGCTCTTTAC	148	5.1
P1	CTGCTGGTTCTGGCGAATAGACTAGTGTAACGTTTTATAGGAAAAGCGACAAGGGCGAGGAGCTCTTTAC	148	3.5
P1	CTGCTGGTTCTGGCGAATAGACTAGTTCCGCATGCCGTCGGTCAGGAGACAAGGGCGAGGAGCTCTTTAC	148	11.1
P1	CTGCTGGTTCTGGCGAATAGACTAGTTCGAGACTGCATTATTTTATCAGCAAGGGCGAGGAGCTCTTTAC	148	3.2
P1	CTGCTGGTTCTGGCGAATAGACTAGTTCGGACTTAGAGAACACGGCCCGGAAGGGCGAGGAGCTCTTTAC	148	8.3
P1	CTGCTGGTTCTGGCGAATAGACTAGTTTCTATGGTTTATATGGCCCTAACAAGGGCGAGGAGCTCTTTAC	148	9.1
P1	CTGCTGGTTCTGGCGAATAGACTAGTTTTCGGCGGGAATTACACGACCCTAAGGGCGAGGAGCTCTTTAC	148	6.1
P1	CTGCTGGTTCTGGCGAATAGACTAGTAAATCTGCAGCCGTCTGTACGGCGAAGGGCGAGGAGCTCTTTAC	146	8.7
P1	CTGCTGGTTCTGGCGAATAGACTAGTATCGGTGGGCGTGGGAAAGTAGTTAAGGGCGAGGAGCTCTTTAC	146	1.5
P1	CTGCTGGTTCTGGCGAATAGACTAGTCTCCGAAGAGGTAGGGCATCACAGAAGGGCGAGGAGCTCTTTAC	146	3.8
P1	CTGCTGGTTCTGGCGAATAGACTAGTCTTCGACAACAATATGTCACATCCAAGGGCGAGGAGCTCTTTAC	146	5.1
P1	CTGCTGGTTCTGGCGAATAGACTAGTGAGGCGATCCGGTGGAAAGGGGGAAAGGGCGAGGAGCTCTTTAC	146	3.6
P1	CTGCTGGTTCTGGCGAATAGACTAGTGGGCAAAAATCGGCATGGGGCACTAAGGGCGAGGAGCTCTTTAC	146	5.5
P1	CTGCTGGTTCTGGCGAATAGACTAGTGTCGTTCGGTTCTTAGATCTGACAAAGGGCGAGGAGCTCTTTAC	146	6.2
P1	CTGCTGGTTCTGGCGAATAGACTAGTGTTACCACGAGTTTTCTAAGGTCTAAGGGCGAGGAGCTCTTTAC	146	3.1
P1	CTGCTGGTTCTGGCGAATAGACTAGTTATGCATCAAGTACGGCTCCCTTCAAGGGCGAGGAGCTCTTTAC	146	6.4
P1	CTGCTGGTTCTGGCGAATAGACTAGTTCGAACGGTGCGGTAAGCGTCGGGAAGGGCGAGGAGCTCTTTAC	146	6.1
P1	CTGCTGGTTCTGGCGAATAGACTAGTTCGAATTGGGCCTTCTTAGTTCGTAAGGGCGAGGAGCTCTTTAC	146	7.8
P1	CTGCTGGTTCTGGCGAATAGACTAGTTGGGGTTATTACTTAGTAGAGCAGAAGGGCGAGGAGCTCTTTAC	146	1.5
P1	CTGCTGGTTCTGGCGAATAGACTAGTTTCCTCAGTAGAATCCAAGGAGCTAAGGGCGAGGAGCTCTTTAC	146	7.6
P1	CTGCTGGTTCTGGCGAATAGACTAGTTTCGGCCGGACATGGGGTAAGCGAAAGGGCGAGGAGCTCTTTAC	146	6.4
P1	CTGCTGGTTCTGGCGAATAGACTAGTTTTAAGACTAGTTCGTGGCTAAGCAAGGGCGAGGAGCTCTTTAC	146	8.6
P1	CTGCTGGTTCTGGCGAATAGACTATTACATTTCACAATATAGAAAGGAAAAGGGCGAGGAGCTCTTTACT	146	2.5
P1	CTGCTGGTTCTGGCGAATAGACTAGTAAGGTTTCAAGTATTTATCGGATCAAGGGCGAGGAGCTCTTTAC	144	2.6
P1	CTGCTGGTTCTGGCGAATAGACTAGTAATTCTCTAAGTCAGCAGATTTTAAAGGGCGAGGAGCTCTTTAC	144	4.9
P1	CTGCTGGTTCTGGCGAATAGACTAGTCAATGGCGTAGTATTCTGTTAAGTAAGGGCGAGGAGCTCTTTAC	144	1.7
P1	CTGCTGGTTCTGGCGAATAGACTAGTCACATCTCGTACATCAAAGGCCTCAAGGGCGAGGAGCTCTTTAC	144	5.2
P1	CTGCTGGTTCTGGCGAATAGACTAGTCGCTTCACGGCTGACCGTATCTTTAAGGGCGAGGAGCTCTTTAC	144	8.5
P1	CTGCTGGTTCTGGCGAATAGACTAGTCGGTGCTATAGTATATCGAGCCCTAAGGGCGAGGAGCTCTTTAC	144	8
P1	CTGCTGGTTCTGGCGAATAGACTAGTGACCACCGCATCTGGTGCTATGAAAAGGGCGGAGGAGCTCTTTA	144	9.4
P1	CTGCTGGTTCTGGCGAATAGACTAGTGGAACTTGGAGAAAAGTTTCTCCAAAGGGCGAGGAGCTCTTTAC	144	10.8
P1	CTGCTGGTTCTGGCGAATAGACTAGTGGGAGGGCGCAGGAACAGTTTCTAAAGGGCGAGGAGCTCTTTAC	144	4.2
P1	CTGCTGGTTCTGGCGAATAGACTAGTTACTCTGATACTAAACATACTGAGAAGGGCGAGGAGCTCTTTAC	144	2.4
P1	CTGCTGGTTCTGGCGAATAGACTAGTTCTGGATGTGGTGATCACTACTGGAAGGGCGAGGAGCTCTTTAC	144	5.3
P1	CTGCTGGTTCTGGCGAATAGACTAGTTGCACGCCTGCGGTCAGGCTGGGAAAGGGCGAGGAGCTCTTTAC	144	8.3
P1	CTGCTGGTTCTGGCGAATAGACTAGTTGCTGTCACCGTATTGCTGCTAGCAAGGGCGAGGAGCTCTTTAC	144	8.6
P1	CTGCTGGTTCTGGCGAATAGACTAGTAATGTTAGGTATGGCGTTAGGCTGAAGGGCGAGGAGCTCTTTAC	142	6.1
P1	CTGCTGGTTCTGGCGAATAGACTAGTAGCTCTCTAAGTTTATTCGACGCTAAGGGCGAGGAGCTCTTTAC	142	6.4
P1	CTGCTGGTTCTGGCGAATAGACTAGTAGGTCGGGCCGTGCTCCAACTTTAAAGGGCGAGGAGCTCTTTAC	142	7.7
P1	CTGCTGGTTCTGGCGAATAGACTAGTCAATGTCAGTTCGCAGAGTGGTGGAAGGGCGAGGAGCTCTTTAC	142	7.7
P1	CTGCTGGTTCTGGCGAATAGACTAGTCAGGTTGAACATTCCACAAGTTTTAAGGGCGAGGAGCTCTTTAC	142	1.8
P1	CTGCTGGTTCTGGCGAATAGACTAGTCCTGCGGTAGCTTCTTGTATATTAGAAGGGCGAGGAGCTCTTTA	142	9.2
P1	CTGCTGGTTCTGGCGAATAGACTAGTCGAAGTGTTCATCACTCACGAAAGAAGGGCGAGGAGCTCTTTAC	142	5.8
P1	CTGCTGGTTCTGGCGAATAGACTAGTGGGTGGAGTCGAGGTAGCGGCAACAAGGGCGAGGAGCTCTTTAC	142	5
P1	CTGCTGGTTCTGGCGAATAGACTAGTTCTAGCTCTTTCGCTGCTCTCAAAAAGGGCGAGGAGCTCTTTAC	142	11.7
P1	CTGCTGGTTCTGGCGAATAGACTAGTTGCTTTATTACGAAATTAGTAGGCAAGGGCGAGGAGCTCTTTAC	142	5
P1	CTGCTGGTTCTGGCGAATAGACTAGTTGTATTTGCGGGTATGGAAAAAGGAAGGGCGAGGAGCTCTTTAC	142	2
P1	CTGCTGGTTCTGGCGAATAGACTAGTTGTGCCTCGGGATCCCAGGGGGACAAGGGCGAGGAGCTCTTTAC	142	11.4
P1	CTGCTGGTTCTGGCGAATAGACTAGTTGTGGGTGTAAGACTATCTCAGGCAAGGGCGAGGAGCTCTTTAC	142	4.3
P1	CTGCTGGTTCTGGCGAATAGACTAGTTGTGTCGCGTGGTTTAGTCGCATCAAGGGCGAGGAGCTCTTTAC	142	5.8
P1	CTGCTGGTTCTGGCGAATAGACTAGTAACTCCCGCTGGTGTTGGAGGGCGAAGGGCGAGGAGCTCTTTAC	140	12.9
P1	CTGCTGGTTCTGGCGAATAGACTAGTAATCGCATATTTACAAGGTCATTTAAGGGCGAGGAGCTCTTTAC	140	2.6
P1	CTGCTGGTTCTGGCGAATAGACTAGTAATGTTTGGTTTGACGCGTCGCTTAAGGGCGAGGAGCTCTTTAC	140	8.1
P1	CTGCTGGTTCTGGCGAATAGACTAGTACAAGTTGGAGTCCTGAAGGGTGTAAGGGCGAGGAGCTCTTTAC	140	6.3
P1	CTGCTGGTTCTGGCGAATAGACTAGTAGCTCAGCTCCAGGCAAGTGTTCAAAGGGCGAGGAGCTCTTTAC	140	9.8
P1	CTGCTGGTTCTGGCGAATAGACTAGTATATTAAACAACGGTCAAGGATTCAAGGGCGAGGAGCTCTTTAC	140	1.4
P1	CTGCTGGTTCTGGCGAATAGACTAGTCACAGTTTTGAGTCGCGCTTAGCGAAGGGCGAGGAGCTCTTTAC	140	9.2
P1	CTGCTGGTTCTGGCGAATAGACTAGTCGAGCTAACGGCGCAAATGAGATCAAGGGCGAGGAGCTCTTTAC	140	5.1
P1	CTGCTGGTTCTGGCGAATAGACTAGTCGAGGGCGGAGTGCGACGTGGACGAAGGGCGAGGAGCTCTTTAC	140	3.9
P1	CTGCTGGTTCTGGCGAATAGACTAGTCGTGAGTTATATTGTGCGCGAGCGAAGGGCGAGGAGCTCTTTAC	140	3.6
P1	CTGCTGGTTCTGGCGAATAGACTAGTGGGAAACCTAAGTGCCTGATCGGTAAGGGCGAGGAGCTCTTTAC	140	7
P1	CTGCTGGTTCTGGCGAATAGACTAGTTATGTCAGCCCGTTAGCGGCATCTAAGGGCGAGGAGCTCTTTAC	140	9.2
P1	CTGCTGGTTCTGGCGAATAGACTAGTTCTTTTAGGAATCTTAAAGAGCCTAAGGGCGAGGAGCTCTTTAC	140	8
P1	CTGCTGGTTCTGGCGAATAGACTAGTTGGTGTCTCTCGCCAATCGGCCTCAAGGGCGAGGAGCTCTTTAC	140	11.6
P1	CTGCTGGTTCTGGCGAATAGACTAGTTTACAACGAGGGATTTCCCGGGGTAAGGGCGAGGAGCTCTTTAC	140	7.3
P1	CTGCTGGTTCTGGCGAATAGACTAGTATATGCCAAGGCAGGGGACGATTCAAGGGCGAGGAGCTCTTTAC	138	3.2
P1	CTGCTGGTTCTGGCGAATAGACTAGTCAACAGGCCAAATTTAACTCCGAGAAGGGCGAGGAGCTCTTTAC	138	5.2
P1	CTGCTGGTTCTGGCGAATAGACTAGTCAAGGGGTAGGCGATGTTCCGCAGAAGGGCGAGGAGCTCTTTAC	138	5.4
P1	CTGCTGGTTCTGGCGAATAGACTAGTCGACGGCCCTACTGGTCTATCATAAAGGGCAAGGAGCTCTTTAC	138	7.7
P1	CTGCTGGTTCTGGCGAATAGACTAGTCGCGGTACTGACTATTACGCGGCTAAGGGCGAGGAGCTCTTTAC	138	6.4
P1	CTGCTGGTTCTGGCGAATAGACTAGTCGGTTAAGCGCCAACAGAATCGATAAGGGCGAGGAGCTCTTTAC	138	5.6
P1	CTGCTGGTTCTGGCGAATAGACTAGTGATTCTCCGGGCCTGTGGATATATAAGGGCGAGGAGCTCTTTAC	138	11.8
P1	CTGCTGGTTCTGGCGAATAGACTAGTGGAGGGGTCCTATCGGGTCGGATAAAGGGCGAGGAGCTCTTTAC	138	7.7
P1	CTGCTGGTTCTGGCGAATAGACTAGTGGATGGGAAAAAATCTCTCCATGTAAGGGCGAGGAGCTCTTTAC	138	7.8
P1	CTGCTGGTTCTGGCGAATAGACTAGTGTCAGCCTTTGTAGCCTTAGGAAAAAGGGCGAGGAGCTCTTTAC	138	9.1
P1	CTGCTGGTTCTGGCGAATAGACTAGTTCACCCTGTATACACAGAAAAGTCAAGGGCGAGGAGCTCTTTAC	138	6.4
P1	CTGCTGGTTCTGGCGAATAGACTAGTTCTACCGGTTTTGAGTCAAAGCATAAGGGCGAGGAGCTCTTTAC	138	5.1
P1	CTGCTGGTTCTGGCGAATAGACTAGTTTAGTATCCTTTACTTGTACTTATAAGGGCGAGGAGCTCTTTAC	138	7.4
P1	CTGCTGGTTCTGGCGAATAGACTAGTAAGACTGTTTTTTATATTACTCTCAAGGGCGAGGAGCTCTTTAC	136	2.6
P1	CTGCTGGTTCTGGCGAATAGACTAGTACAACCCTGCATATTGCGATATTCAAGGGCGAGGAGCTCTTTAC	136	5
P1	CTGCTGGTTCTGGCGAATAGACTAGTATAGAATTTGATCGGACACGTCTTAAGGGCGAGGAGCTCTTTAC	136	3.7
P1	CTGCTGGTTCTGGCGAATAGACTAGTATAGCGACGTCGTACTCTGTTCAGAAGGGCGAGGAGCTCTTTAC	136	7.4
P1	CTGCTGGTTCTGGCGAATAGACTAGTCCGATTCAATTTCGTAACGCATTTAAGGGCGAGGAGCTCTTTAC	136	3.8
P1	CTGCTGGTTCTGGCGAATAGACTAGTCTTTCAGAAAAAGGAGGCGACTTTAAGGGCGAGGAGCTCTTTAC	136	2.6
P1	CTGCTGGTTCTGGCGAATAGACTAGTGAAATAGCGGGCTCTCGGGCGGGTAAGGGCGAGGAGCTCTTTAC	136	8.2
P1	CTGCTGGTTCTGGCGAATAGACTAGTGAGCGGGGCGTTGCAAAAAGGGGCAAGGGCGAGGAGCTCTTTAC	136	7.7
P1	CTGCTGGTTCTGGCGAATAGACTAGTGGGAGCGATCGGCAAGGGAGTTATAAGGGCGAGGAGCTCTTTAC	136	4.1
P1	CTGCTGGTTCTGGCGAATAGACTAGTTACCACAGGAGATGGCGTCACTCAAAGGGCGAGGAGCTCTTTAC	136	4.6
P1	CTGCTGGTTCTGGCGAATAGACTAGTTGCGTCTGTGAAACGGGTGTATTCAAGGGCGAGGAGCTCTTTAC	136	8.5
P1	CTGCTGGTTCTGGCGAATAGACTAGTTTATGTAGTGATCATTTATATGCTAAGGGCGAGGAGCTCTTTAC	136	1.8
P1	CTGCTGGTTCTGGCGAATAGACTAGTTTTCGCGATTCACGACTTTATGAGAAGGGCGAGGAGCTCTTTAC	136	7.5
P1	CTGCTGGTTCTGGCGAATAGACTAGTACAGGTGCTGCTCAAATCTTTAAGAAGGGCGAGGAGCTCTTTAC	134	8.3
P1	CTGCTGGTTCTGGCGAATAGACTAGTACTGATGCCCGGGAACGCACGCGCAAGGGCGAGGAGCTCTTTAC	134	10.1
P1	CTGCTGGTTCTGGCGAATAGACTAGTACTGTATGGGTTCTGGGAGAGGGGAAGGGCGAGGAGCTCTTTAC	134	3.1
P1	CTGCTGGTTCTGGCGAATAGACTAGTCCCTCGTACAACGTCCGCTCCATCAAGGGCGAGGAGCTCTTTAC	134	8.3
P1	CTGCTGGTTCTGGCGAATAGACTAGTCTAAGTTTCGAGATAAACGTCAGTAAGGGCGAGGAGCTCTTTAC	134	3.5
P1	CTGCTGGTTCTGGCGAATAGACTAGTCTTTGCTCATGCACTGGCAGTCCAAAGGGCGAGGAGCTCTTTAC	134	9.8
P1	CTGCTGGTTCTGGCGAATAGACTAGTGAGGATAGACTTATCAACAGAATTAAGGGCGAGGAGCTCTTTAC	134	1.4
P1	CTGCTGGTTCTGGCGAATAGACTAGTGCGAAAGCCAACTTTTATCCGGCTAAGGGCGAGGAGCTCTTTAC	134	6.4
P1	CTGCTGGTTCTGGCGAATAGACTAGTGGTGAAAGCGCGAACTGGGACTCGAAGGGCGAGGAGCTCTTTAC	134	5.3
P1	CTGCTGGTTCTGGCGAATAGACTAGTGGTGAAATTATAAATTACTCTTGTAAGGGCGAGGAGCTCTTTAC	134	4.3
P1	CTGCTGGTTCTGGCGAATAGACTAGTGGTTATGCAGGGGCCACGTCCCCTAAGGGCGAGGAGCTCTTTAC	134	8.7
P1	CTGCTGGTTCTGGCGAATAGACTAGTGTATTTTACCGCTCTTGGATCTTTAAGGGCGAGGAGCTCTTTAC	134	10.3
P1	CTGCTGGTTCTGGCGAATAGACTAGTGTCAAAGCTACGCTAGCTATAATTAAGGGCGAGGAGCTCTTTAC	134	4.4
P1	CTGCTGGTTCTGGCGAATAGACTAGTGTCTTTGAACGTTCTCTATGGGTCAAGGGCGAGGAGCTCTTTAC	134	9.9
P1	CTGCTGGTTCTGGCGAATAGACTAGTGTTACGACCAACGATCTTCTGCTTAAGGGCGAGGAGCTCTTTAC	134	6.5
P1	CTGCTGGTTCTGGCGAATAGACTAGTGTTAGGTACAGCGTTACAAGGCCGAAGGGCGAGGAGCTCTTTAC	134	5.3
P1	CTGCTGGTTCTGGCGAATAGACTAGTGTTATTGAAGCTAAGATAATCCTAAAGGGCGAGGAGCTCTTTAC	134	3.2
P1	CTGCTGGTTCTGGCGAATAGACTAGTTACGGCATCAGGGGTTCTAGCCGGAAGGGCGAGGAGCTCTTTAC	134	9.1
P1	CTGCTGGTTCTGGCGAATAGACTAGTTCCGAGGTTGGTGCCCCGGAGTGGAAGGGCGAGGAGCTCTTTAC	134	9.2
P1	CTGCTGGTTCTGGCGAATAGACTAGTTCGCAAAGTAAAGGTCGGGGGACGAAGGGCGAGGAGCTCTTTAC	134	6.4
P1	CTGCTGGTTCTGGCGAATAGACTAGTTTAAAGTGGTTTGTAGATGGCACTAAGGGCGAGGAGCTCTTTAC	134	3.7
P1	CTGCTGGTTCTGGCGAATAGACTAGTTTCTGGGATAAGCCGCAGAGTTTTAAGGGCGAGGAGCTCTTTAC	134	5.7
P1	CTGCTGGTTCTGGCGAATAGACTGTAACTGAAACCGGAAGTCACGATGTAAGGGCGAGGAGCTCTTTACT	134	3
P1	CTGCTGGTTCTGGCGAATAGACTGTTAGGAAAGTAGTTGCTTATCAATCAAGGGCGAGGAGCTCTTTACT	134	4.7
P1	CTGCTGGTTCTGGCGAATAGACTAGTACAGGTAGTGAACTGAGTACGTTTAAGGGCGAGGAGCTCTTTAC	132	3.4
P1	CTGCTGGTTCTGGCGAATAGACTAGTACATTTGGGGATCCTGTACCACTTAAGGGCGAGGAGCTCTTTAC	132	6.8
P1	CTGCTGGTTCTGGCGAATAGACTAGTAGGTCCACACCTGTATTTGTAAGTAAGGGCGAGGAGCTCTTTAC	132	8.2
P1	CTGCTGGTTCTGGCGAATAGACTAGTCGGCAAGAAACAAGTTGGTTAATCAAGGGCGAGGAGCTCTTTAC	132	1.8
P1	CTGCTGGTTCTGGCGAATAGACTAGTCTGAAGTTCGCAAGATCTGGATCAAAGGGCGAGGAGCTCTTTAC	132	4.1
P1	CTGCTGGTTCTGGCGAATAGACTAGTCTTACTTTTATTGCTGGGGTCAAAAAGGGCGAGGAGCTCTTTAC	132	4.1
P1	CTGCTGGTTCTGGCGAATAGACTAGTGATAGGGCTGCGAACTGGGTTGCTAAGGGCGAGGAGCTCTTTAC	132	4.8
P1	CTGCTGGTTCTGGCGAATAGACTAGTTGGGAGACGAATTTAAACCGGAACAAGGGCGAGGAGCTCTTTAC	132	1.3
P1	CTGCTGGTTCTGGCGAATAGACTAGTTGGTTTGTATCGTTTGCCAAATGCAAGGGCGAGGAGCTCTTTAC	132	7
P1	CTGCTGGTTCTGGCGAATAGACTAGTAACGGACGCGCATGGTGGCTTCGTAAGGGCGAGGAGCTCTTTAC	130	8.5
P1	CTGCTGGTTCTGGCGAATAGACTAGTAAGCGGATAACACAAGGGCGTTCTAAGGGCGAGGAGCTCTTTAC	130	3.3
P1	CTGCTGGTTCTGGCGAATAGACTAGTACCGTTGAGTCATGCGTAAGTACAAAGGGCGAGGAGCTCTTTAC	130	3.5
P1	CTGCTGGTTCTGGCGAATAGACTAGTAGAAGTGAATCCCAAAGCAACGCTAAGGGCGAGGAGCTCTTTAC	130	3.8
P1	CTGCTGGTTCTGGCGAATAGACTAGTAGCAAAGCTACATCCACGCGGGCTAAGGGCGAGGAGCTCTTTAC	130	7.2
P1	CTGCTGGTTCTGGCGAATAGACTAGTAGGATATTTACGCCGGCTTGGGGGAAGGGCGAGGAGCTCTTTAC	130	6.2
P1	CTGCTGGTTCTGGCGAATAGACTAGTAGGCTACTAGACTCATATAAGTTAAAGGGCGAGGAGCTCTTTAC	130	4.6
P1	CTGCTGGTTCTGGCGAATAGACTAGTATATGCGAAGTCACTGGGGTTCGCAAGGGCGAGGAGCTCTTTAC	130	9.5
P1	CTGCTGGTTCTGGCGAATAGACTAGTATCCTAGATAGATCCTTCGTAGGGAAGGGCGAGGAGCTCTTTAC	130	9.3
P1	CTGCTGGTTCTGGCGAATAGACTAGTCAATGGCTACAAATTTCTTCTCGCAAGGGCGAGGAGCTCTTTAC	130	11.5
P1	CTGCTGGTTCTGGCGAATAGACTAGTCAGTGGTTATACGCAGGTATAAAAAAGGGCGAGGAGCTCTTTAC	130	3.9
P1	CTGCTGGTTCTGGCGAATAGACTAGTCTGGCGTGTTACAGGAAGGCAAGGAAGGGCGAGGAGCTCTTTAC	130	3.7
P1	CTGCTGGTTCTGGCGAATAGACTAGTGAGGCGTTAACTAACTCGGCTCTAAAGGGCGAGGAGCTCTTTAC	130	7.4
P1	CTGCTGGTTCTGGCGAATAGACTAGTTACGTAATCGCGGAGTCGGTTCTCAAGGGCGAGGAGCTCTTTAC	130	6.3
P1	CTGCTGGTTCTGGCGAATAGACTAGTTACTCATCATACACTCCAAATGATAAGGGCGAGGAGCTCTTTAC	130	3.5
P1	CTGCTGGTTCTGGCGAATAGACTAGTTGGGAGAAGAATTTAAACCGGAACAAGGGCGAGGAGCTCTTTAC	130	1.3
P1	CTGCTGGTTCTGGCGAATAGACTAGTTTTACAAGCATTAACGGGGACTTTAAGGGCGAGGAGCTCTTTAC	130	1.7
P1	CTGCTGGTTCTGGCGAATAGACTAGTAAAATTAGGATTCTGTTCCTTTACAAGGGCGAGGAGCTCTTTAC	128	6.1
P1	CTGCTGGTTCTGGCGAATAGACTAGTAGTTTTGAGCATTGCGGAGCGAGGAAGGGCGAGGAGCTCTTTAC	128	5.5
P1	CTGCTGGTTCTGGCGAATAGACTAGTATATCTTCGTTACAATCACGTGACAAGGGCGAGGAGCTCTTTAC	128	8.6
P1	CTGCTGGTTCTGGCGAATAGACTAGTATTCGACTCCGTGTACTGCAGTCTAAGGGCGAGGAGCTCTTTAC	128	9.9
P1	CTGCTGGTTCTGGCGAATAGACTAGTCACGTCTACGGACGGAGGTTTTGTAAGGGCGAGGAGCTCTTTAC	128	7.4
P1	CTGCTGGTTCTGGCGAATAGACTAGTCATAGTCGTCACTTTTCTTGGAAGAAGGGCGAGGAGCTCTTTAC	128	10.1
P1	CTGCTGGTTCTGGCGAATAGACTAGTCCTGGGGCAAAAGAAATTAGGGTCAAGGGCGAGGAGCTCTTTAC	128	4.7
P1	CTGCTGGTTCTGGCGAATAGACTAGTCGTAAGTGTGCGCTTTCCTGTCAAAAGGGCGAGGAGCTCTTTAC	128	7.6
P1	CTGCTGGTTCTGGCGAATAGACTAGTCGTGGGTCTGTCCTATTCCTCTACAAGGGCGAGGAGCTCTTTAC	128	9.5
P1	CTGCTGGTTCTGGCGAATAGACTAGTCTAGGGTTTGTCCGTGATCATAAGAAGGGCGAGGAGCTCTTTAC	128	6.4
P1	CTGCTGGTTCTGGCGAATAGACTAGTCTGTATGCCTGTCAGACATGGACCAAGGGCGAGGAGCTCTTTAC	128	7.8
P1	CTGCTGGTTCTGGCGAATAGACTAGTCTTAGAGAAGAGGCGCTCCTGATCAAGGGCGAGGAGCTCTTTAC	128	8.5
P1	CTGCTGGTTCTGGCGAATAGACTAGTGAGAGTTCAGGCATCGGCCAGAGGAAGGGCGAGGAGCTCTTTAC	128	6.7
P1	CTGCTGGTTCTGGCGAATAGACTAGTGATCCGTCTCGTGTTCCAGAACACAAGGGCGAGGAGCTCTTTAC	128	9
P1	CTGCTGGTTCTGGCGAATAGACTAGTGCAGGCGTCAGATCTACTAGACCCAAGGGCGAGGAGCTCTTTAC	128	4.7
P1	CTGCTGGTTCTGGCGAATAGACTAGTGCATGGATAGCGCATATTATCGGAAAGGGCGAGGAGCTCTTTAC	128	2.1
P1	CTGCTGGTTCTGGCGAATAGACTAGTGGCGAAGTCGCTGCGGCATTTGAGAAGGGCGAGGAGCTCTTTAC	128	6.8
P1	CTGCTGGTTCTGGCGAATAGACTAGTGGCTTAAGTTTCGCAGGGAATGGCAAGGGCGAGGAGCTCTTTAC	128	6.2
P1	CTGCTGGTTCTGGCGAATAGACTAGTGGTCATCCCTTTGCGAGAGGGACAAAGGGCGAGGAGCTCTTTAC	128	10.6
P1	CTGCTGGTTCTGGCGAATAGACTAGTGTCTTCTTCGCGGAAGAGATACGAAAGGGCGAGGAGCTCTTTAC	128	9.4
P1	CTGCTGGTTCTGGCGAATAGACTAGTGTTGCATTCGGTTCAGGGCCACTTAAGGGCGAGGAGCTCTTTAC	128	7.4
P1	CTGCTGGTTCTGGCGAATAGACTAGTTCAAACAGGAAAGGTTGTCCGTGTAAGGGCGAGGAGCTCTTTAC	128	7.2
P1	CTGCTGGTTCTGGCGAATAGACTAGTTGGATACCACAATTCGCGTCCAGTAAGGGCGAGGAGCTCTTTAC	128	8.7
P1	CTGCTGGTTCTGGCGAATAGACTAGTTGGTTATTCTGTGCACGATCTACCAAGGGCGAGGAGCTCTTTAC	128	3.5
P1	CTGCTGGTTCTGGCGAATAGACTAGTTTAGATCGACAAGAATTACTTCCCAAGGGCGAGGAGCTCTTTAC	128	3.6
P1	CTGCTGGTTCTGGCGAATAGACTAGTTTTACTCCAGGATGTTCATGGCGTAAGGGCGAGGAGCTCTTTAC	128	6.1
P1	CTGCTGGTTCTGGCGAATAGACTAGTAATATACCGGCATCAGTCGGAAGGAAGGGCGAGGAGCTCTTTAC	126	6.7
P1	CTGCTGGTTCTGGCGAATAGACTAGTATTAGAATTTGCAGAGAAATCATCAAGGGCGAGGAGCTCTTTAC	126	1.9
P1	CTGCTGGTTCTGGCGAATAGACTAGTCATACAAAACGATATCAAAATTCGAAGGGCGAGGAGCTCTTTAC	126	1.1
P1	CTGCTGGTTCTGGCGAATAGACTAGTCTACGGGGACACTCGCTCCTCTTAAAGGGCGAGGAGCTCTTTAC	126	13
P1	CTGCTGGTTCTGGCGAATAGACTAGTCTGATTCAATTAACGATACTCCTTAAGGGCGAGGAGCTCTTTAC	126	7.2
P1	CTGCTGGTTCTGGCGAATAGACTAGTCTGCGATTTACACGGGATGATGGGAAGGGCGAGGAGCTCTTTAC	126	2.7
P1	CTGCTGGTTCTGGCGAATAGACTAGTCTGCTATCTTCCATCCTTCTAAGAAAGGGCGAGGAGCTCTTTAC	126	7.4
P1	CTGCTGGTTCTGGCGAATAGACTAGTGAACTCTGTTCACCGGCGTACCGGAAGGGCGAGGAGCTCTTTAC	126	11.2
P1	CTGCTGGTTCTGGCGAATAGACTAGTGAATCTCTCTGGCAAATACTTCCAAAGGGCGAGGAGCTCTTTAC	126	5.9
P1	CTGCTGGTTCTGGCGAATAGACTAGTGACGTTAGTAACATATCTGGTAGTAAGGGCGAGGAGCTCTTTAC	126	2.8
P1	CTGCTGGTTCTGGCGAATAGACTAGTGTTTTCGGCACGGTTTATTGCACCAAGGGCGAGGAGCTCTTTAC	126	7.3
P1	CTGCTGGTTCTGGCGAATAGACTAGTTCGAACGGTATCCAGGACGTTAGAAAGGGCGAGGAGCTCTTTAC	126	3
P1	CTGCTGGTTCTGGCGAATAGACTAGTTTTAACACTATAAAATGGTTACGTAAGGGCGAGGAGCTCTTTAC	126	1.7
P1	CTGCTGGTTCTGGCGAATAGACTAGTAATAGGAAAGATCTCAACCTGTCTAAGGGCGAGGAGCTCTTTAC	124	7.1
P1	CTGCTGGTTCTGGCGAATAGACTAGTACAACGTTACCTTACGTACAAGGGAAGGGCGAGGAGCTCTTTAC	124	4.8
P1	CTGCTGGTTCTGGCGAATAGACTAGTACGTACGGGAGAAGTGAACGGCGAAAGGGCGAGGAGCTCTTTAC	124	3.5
P1	CTGCTGGTTCTGGCGAATAGACTAGTACTCCTACAGTTTTCTCCTGCACCAAGGGCGAGGAGCTCTTTAC	124	8.3
P1	CTGCTGGTTCTGGCGAATAGACTAGTAGCACTCGTTGGGGAAGGGCACAGAAGGGCGAGGAGCTCTTTAC	124	6.9
P1	CTGCTGGTTCTGGCGAATAGACTAGTATCGGTGATACGTCAAGTAAACTTAAGGGCGAGGAGCTCTTTAC	124	2.3
P1	CTGCTGGTTCTGGCGAATAGACTAGTCGTAACTGTCATATCGTCGTTTCCAAGGGCGAGGAGCTCTTTAC	124	7
P1	CTGCTGGTTCTGGCGAATAGACTAGTGGAGGCGGTCCACGACGGGAGAGAAAGGGCGAGGAGCTCTTTAC	124	4.2
P1	CTGCTGGTTCTGGCGAATAGACTAGTGGGACTAATTCGGGGTCAGGTTTTAAGGGCGAGGAGCTCTTTAC	124	2.7
P1	CTGCTGGTTCTGGCGAATAGACTAGTTCTGATCAAGTAGTCGGTAATGACAAGGGCGAGGAGCTCTTTAC	124	2.9
P1	CTGCTGGTTCTGGCGAATAGACTAGTTGCGCTTATGACAGCGCAGATGAGAAGGGCGAGGAGCTCTTTAC	124	8.4
P1	CTGCTGGTTCTGGCGAATAGACTAGTTGTAGTTCGCGTTGTATTGAGTCTAAGGGCGAGGAGCTCTTTAC	124	6.7
P1	CTGCTGGTTCTGGCGAATAGACTAGTTTTGGGTATAGGGACAAGTATGGCAAGGGCGAGGAGCTCTTTAC	124	1.8
P1	CTGCTGGTTCTGGCGAATAGACTAGTAAGATAGTTGGACATAGAGTCGAAAGGGCGAGGAGCTCTTTACT	122	5
P1	CTGCTGGTTCTGGCGAATAGACTAGTAATTTCCATGCGGTCTTTGATGGCAAGGGCGAGGAGCTCTTTAC	122	9.1
P1	CTGCTGGTTCTGGCGAATAGACTAGTACGTCGGATGTAATAGGTGTCTCTAAGGGCGAGGAGCTCTTTAC	122	2.8
P1	CTGCTGGTTCTGGCGAATAGACTAGTAGAAGGGTTCAAGGGACAAAGTTTAAGGGCGAGGAGCTCTTTAC	122	1.9
P1	CTGCTGGTTCTGGCGAATAGACTAGTAGATTCCTTTACAGGGGCGCGGGGAAGGGCGAGGAGCTCTTTAC	122	7.2
P1	CTGCTGGTTCTGGCGAATAGACTAGTAGCCGGAATAGTCGGTTTGGCAGGAAGGGCGAGGAGCTCTTTAC	122	6.2
P1	CTGCTGGTTCTGGCGAATAGACTAGTAGCGTTGACTTAGCAGTCGTTGGTAAGGGCGAGGAGCTCTTTAC	122	6.9
P1	CTGCTGGTTCTGGCGAATAGACTAGTCACGTAAGGGATTCGGCTTCTCGGAAGGGCGAGGAGCTCTTTAC	122	12
P1	CTGCTGGTTCTGGCGAATAGACTAGTCAGTTCGGAGGCCGCCAGGTTCATAAGGGCGAGGAGCTCTTTAC	122	7.2
P1	CTGCTGGTTCTGGCGAATAGACTAGTCGGGATGCATTTTTAAAAATCGTAAAGGGCGAGGAGCTCTTTAC	122	2.5
P1	CTGCTGGTTCTGGCGAATAGACTAGTCTCTTCAACAGGGCTATCGTATGCAAGGGCGAGGAGGCTCTTTA	122	10.4
P1	CTGCTGGTTCTGGCGAATAGACTAGTGAGACTGCGCGTCCGACGGGGCAAAAGGGCGAGGAGCTCTTTAC	122	10
P1	CTGCTGGTTCTGGCGAATAGACTAGTGATTTCTATTGGTGGGGAATAGCGAAGGGCGAGGAGCTCTTTAC	122	3.6
P1	CTGCTGGTTCTGGCGAATAGACTAGTGCCGGAGGAGTAGCTAGGCTTTTCAAGGGCGAGGAGCTCTTTAC	122	10.7
P1	CTGCTGGTTCTGGCGAATAGACTAGTGTACATGGGGGTTCTGGCGTTTACAAGGGCGAGGAGCTCTTTAC	122	7.7
P1	CTGCTGGTTCTGGCGAATAGACTAGTGTTCAAATTTTTCTCGGTACACTAAAGGGCGAGGAGCTCTTTAC	122	6.1
P1	CTGCTGGTTCTGGCGAATAGACTAGTTACAATGTTCAAACATTTACTCAAAAGGGCGAGGAGCTCTTTAC	122	3.1
P1	CTGCTGGTTCTGGCGAATAGACTAGTTCAGAGGCAAGGTGGAGGCATCGAAAGGGCGAGGAGCTCTTTAC	122	4.3
P1	CTGCTGGTTCTGGCGAATAGACTAGTTCCACGCATGGGTCCACTACACCGAAGGGCGAGGAGCTCTTTAC	122	8.9
P1	CTGCTGGTTCTGGCGAATAGACTAGTTCCCGTGGGTTCCAGTCGCTGTTTAAGGGCGAGGAGCTCTTTAC	122	10.9
P1	CTGCTGGTTCTGGCGAATAGACTAGTTGCGTTTGGGTTCAGACTTCGACCAAGGGCGAGGAGCTCTTTAC	122	9.1
P1	CTGCTGGTTCTGGCGAATAGACTAGTTTAGTTAATTGGTGCAAAATTCTTAAGGGCGAGGAGCTCTTTAC	122	1.5
P1	CTGCTGGTTCTGGCGAATAGACTAGTTTATTTAGCTGTTTTTATTGGAAAAAGGGCGAGGAGCTCTTTAC	122	6
P1	CTGCTGGTTCTGGCGAATAGACTAGTTTCCGAACTCAGGACATCTTACAGAAGGGCGAGGAGCTCTTTAC	122	3.4
P1	CTGCTGGTTCTGGCGAATAGATAGTGTGCAGGGAATCTGGAAGACACGTAAGGGCGAGGAGCTCTTTACT	122	3.7
P1	CTGCTGGTTCTGGCGAATAGACTAGTAATCATGGTGTCGTTCAGTCTGCTAAGGGCGAGGAGCTCTTTAC	120	5.3
P1	CTGCTGGTTCTGGCGAATAGACTAGTACAACGAGGCGTTGTTTATGGACGAAGGGCGAGGAGCTCTTTAC	120	4.5
P1	CTGCTGGTTCTGGCGAATAGACTAGTACGGTTCGCACTGAGAAGAGTGCGAAGGGCGAGGAGCTCTTTAC	120	12.1
P1	CTGCTGGTTCTGGCGAATAGACTAGTACTTGCAGTTGCTGTCTTAGAATCAAGGGCGAGGAGCTCTTTAC	120	7
P1	CTGCTGGTTCTGGCGAATAGACTAGTCATCTGAAGACACTAATCGTCCATAAGGGCGAGGAGCTCTTTAC	120	10.6
P1	CTGCTGGTTCTGGCGAATAGACTAGTCCAGGCAGGTGCCGTTACCCCGGAAAGGGCGAGGAGCTCTTTAC	120	8.5
P1	CTGCTGGTTCTGGCGAATAGACTAGTCCCTTTAAAAAAGATCTATTCGGAAAGGGCGAGGAGCTCTTTAC	120	5.2
P1	CTGCTGGTTCTGGCGAATAGACTAGTGAAACTTTAGTATTTGGGATCTGTAAGGGCGAGGAGCTCTTTAC	120	1.3
P1	CTGCTGGTTCTGGCGAATAGACTAGTGAGCTCCGCCGGTCCGGGGAGCCGAAGGGCGAGGAGCTCTTTAC	120	15.9
P1	CTGCTGGTTCTGGCGAATAGACTAGTGATAAGTCAAGGTTCCGCTCACCGAAGGGCGAGGAGCTCTTTAC	120	9.4
P1	CTGCTGGTTCTGGCGAATAGACTAGTGGGATTTCAATCGACGGAGTCTATAAGGGCGAGGAGCTCTTTAC	120	5.4
P1	CTGCTGGTTCTGGCGAATAGACTAGTGGGCAGGGAAGGCATTTCGTCGGTAAGGGCGAGGAGCTCTTTAC	120	9.7
P1	CTGCTGGTTCTGGCGAATAGACTAGTGGGCCATGGACACGTATTCTTGCAAAGGGCGAGGAGCTCTTTAC	120	7
P1	CTGCTGGTTCTGGCGAATAGACTAGTGGGTCGGAGGGTTACGGAGCAAACAAGGGCGAGGAGCTCTTTAC	120	2
P1	CTGCTGGTTCTGGCGAATAGACTAGTGTCGATAATGATATCGCTCCTTGGAAGGGCGAGGAGCTCTTTAC	120	14.1
P1	CTGCTGGTTCTGGCGAATAGACTAGTTATACTAGGTGTCTGAGCACCGATAAGGGCGAGGAGCTCTTTAC	120	7.9
P1	CTGCTGGTTCTGGCGAATAGACTAGTTGGGCCAATGGACATACAACTTGGAAGGGCGAGGAGCTCTTTAC	120	3.7
P1	CTGCTGGTTCTGGCGAATAGACTAGTTTTGCACTGGGTGTTTCAGGAGGCAAGGGCGAGGAGCTCTTTAC	120	8
P1	CTGCTGGTTCTGGCGAATAGACTAGTAGACGCAAAGGGGACGTATTATCCAAGGGCGAGGAGCTCTTTAC	118	5.3
P1	CTGCTGGTTCTGGCGAATAGACTAGTATCAATAGTCAAAATACGGGCCGGAAGGGCGAGGAGCTCTTTAC	118	5
P1	CTGCTGGTTCTGGCGAATAGACTAGTATTTCGCCTTCTCCTCGACTTGCAAAGGGCGAGGAGCTCTTTAC	118	13.3
P1	CTGCTGGTTCTGGCGAATAGACTAGTCACATATACTCGGCCGTCCTGTGGAAGGGCGAGGAGCTCTTTAC	118	13.2
P1	CTGCTGGTTCTGGCGAATAGACTAGTCAGTATTCAAAAACGGCGAGGGAAAAGGGCGAGGAGCTCTTTAC	118	1.7
P1	CTGCTGGTTCTGGCGAATAGACTAGTCCGCTTTTAGATCACGCGTCCGAAAAGGGCGAGGAGCTCTTTAC	118	9.3
P1	CTGCTGGTTCTGGCGAATAGACTAGTCCTGATCGCGCGATCATAGAGAAGAAGGGCGAGGAGCTCTTTAC	118	8.4
P1	CTGCTGGTTCTGGCGAATAGACTAGTCGATGCTGTGGAACGACACGCACAAAGGGCGAGGAGCTCTTTAC	118	5.6
P1	CTGCTGGTTCTGGCGAATAGACTAGTCGGCGGGCCGGCGCACATTTCCGGAAGGGCGAGGAGCTCTTTAC	118	8.7
P1	CTGCTGGTTCTGGCGAATAGACTAGTGAAGAATATGCTTGTGAATTAACGAAGGGCGAGGAGCTCTTTAC	118	3.3
P1	CTGCTGGTTCTGGCGAATAGACTAGTGATTATTCACTCAACGTTCTTTCTAAGGGCGAGGAGCTCTTTAC	118	9.6
P1	CTGCTGGTTCTGGCGAATAGACTAGTGGCCACTCAGAGGTTCCTGGTCGTAAGGGCGAGGAGCTCTTTAC	118	13
P1	CTGCTGGTTCTGGCGAATAGACTAGTGGTCTCATACAGCGGCTTCGCTTTAAGGGCGAGGAGCTCTTTAC	118	10.1
P1	CTGCTGGTTCTGGCGAATAGACTAGTTCGCCTGAAACGTCAATAAAAACAAAGGGCGAGGAGCTCTTTAC	118	7.6
P1	CTGCTGGTTCTGGCGAATAGACTAGTTGCGCATGTTGTTCGTGGTGTAGTAAGGGCGAGGAGCTCTTTAC	118	6.6
P1	CTGCTGGTTCTGGCGAATAGACTAGTTTTAGCTATACCTTAGGGTCCACTAAGGGCGAGGAGCTCTTTAC	118	9.4
P1	CTGCTGGTTCTGGCGAATAGACTAGTAAGCGATATTCGAAGATACTTGAGAAGGGCGAGGAGCTCTTTAC	116	3.6
P1	CTGCTGGTTCTGGCGAATAGACTAGTAGATATCGTTACTCATCTGTCGACAAGGGCGAGGAGCTCTTTAC	116	6.4
P1	CTGCTGGTTCTGGCGAATAGACTAGTCCATTAAAACCGAGAGCTTACTGTAAGGGCGAGGAGCTCTTTAC	116	3.7
P1	CTGCTGGTTCTGGCGAATAGACTAGTCCCTGGTGTACCAGGACTTTCGGGAAGGGCGAGGAGCTCTTTAC	116	10.4
P1	CTGCTGGTTCTGGCGAATAGACTAGTCGTCTTTACCTGCGTGAACGGTCCAAGGGCGAGGAGCTCTTTAC	116	7.8
P1	CTGCTGGTTCTGGCGAATAGACTAGTCGTGTCCCAGATGCGTCTGAGGGTAAGGGCGAGGAGCTCTTTAC	116	7.8
P1	CTGCTGGTTCTGGCGAATAGACTAGTCTAATCTTAGCAGTTCGCAACAGCAAGGGCGAGGAGCTCTTTAC	116	6.3
P1	CTGCTGGTTCTGGCGAATAGACTAGTGAATTCGGTGCCCACGTATTAGCCAAGGGCGAGGAGCTCTTTAC	116	7.6
P1	CTGCTGGTTCTGGCGAATAGACTAGTGACCGCACTTCAAGCCAACCTCGTAAGGGCGAGGAGCTCTTTAC	116	9
P1	CTGCTGGTTCTGGCGAATAGACTAGTGACGAGACCTTAGGCGGGAGAGGGAAGGGCGAGGAGCTCTTTAC	116	3.5
P1	CTGCTGGTTCTGGCGAATAGACTAGTGCAAGGGGGCGTGAGCCTGGAAGAAAGGGCGAGGAGCTCTTTAC	116	6.7
P1	CTGCTGGTTCTGGCGAATAGACTAGTGGTGAGGATTGGAAATCTTCTGATAAGGGCGAGGAGCTCTTTAC	116	4.8
P1	CTGCTGGTTCTGGCGAATAGACTAGTGTTATCCGTGTAAATTTCGGGCATAAGGGCGAGGAGCTCTTTAC	116	4
P1	CTGCTGGTTCTGGCGAATAGACTAGTTACGTCGGTCAGTCTAGCATAGAGAAGGGCGAGGAGCTCTTTAC	116	7.5
P1	CTGCTGGTTCTGGCGAATAGACTAGTTCCGCTTGCAGAAGTCACGCTACGAAGGGCGAGGAGCTCTTTAC	116	6.7
P1	CTGCTGGTTCTGGCGAATAGGCATCCAAGGGCGAGGAGCTCTTTACTGGCGTAGTACCAATTCTCGTAGA	116	7.2
P1	CTGCTGGTTCTGGCGAATAGACTAGTAACAGCATACTTTGGTTTGACGGTAAGGGCGAGGAGCTCTTTAC	114	4.7
P1	CTGCTGGTTCTGGCGAATAGACTAGTACGCCAATATGGTTCCACGCCTCGAAGGGCGAGGAGCTCTTTAC	114	13.7
P1	CTGCTGGTTCTGGCGAATAGACTAGTAGTCAACTACTTCGAGTTCAGGGGAAGGGCGAGGAGCTCTTTAC	114	6.7
P1	CTGCTGGTTCTGGCGAATAGACTAGTCGAAATCAGTGTCCCGATGTTTTTAAGGGCGAGGAGCTCTTTAC	114	5.3
P1	CTGCTGGTTCTGGCGAATAGACTAGTCGGAAAATACCTGCGCGAGTAATAAAGGGCGAGGAGCTCTTTAC	114	6.6
P1	CTGCTGGTTCTGGCGAATAGACTAGTCTCGCAACTCATCCAGGAGGACTGAAGGGCGAGGAGCTCTTTAC	114	13.1
P1	CTGCTGGTTCTGGCGAATAGACTAGTCTGGAGTTTACGGCCCACGACATTAAGGGCGAGGAGCTCTTTAC	114	8.7
P1	CTGCTGGTTCTGGCGAATAGACTAGTGAGAGTAAGCGTATTTCCTATGGCAAGGGCGAGGAGCTCTTTAC	114	4.8
P1	CTGCTGGTTCTGGCGAATAGACTAGTGCGAGCGAGGAAGTAAAACGTGCGAAGGGCGAGGAGCTCTTTAC	114	4.3
P1	CTGCTGGTTCTGGCGAATAGACTAGTGCTCTACTAAGTCCAAGAAGTACTAAGGGCGAGGAGCTCTTTAC	114	8.5
P1	CTGCTGGTTCTGGCGAATAGACTAGTGGAGTTTACTCTCCGAAATGGTCGAAGGGCGAGGAGCTCTTTAC	114	8.2
P1	CTGCTGGTTCTGGCGAATAGACTAGTGTTTACCGCTGGCGGTTCGGTGGGAAGGGCGAGGAGCTCTTTAC	114	9
P1	CTGCTGGTTCTGGCGAATAGACTAGTTATGGCGATGCGAGCGAACATTTAAAGGGCGAGGAGCTCTTTAC	114	2.3
P1	CTGCTGGTTCTGGCGAATAGACTAGTTCCCCTGGATCGATAGGGCCTGCGAAGGGCGAGGAGCTCTTTAC	114	11.1
P1	CTGCTGGTTCTGGCGAATAGACTAGTTCCGATACCAAGGAGCCGTTCGGGAAGGGCGAGGAGCTCTTTAC	114	7.8
P1	CTGCTGGTTCTGGCGAATAGACTAGTTCGTGGTGTCATCTATGGCGGGATAAGGGCGAGGAGCTCTTTAC	114	5.8
P1	CTGCTGGTTCTGGCGAATAGACTAGTTCTCCCAGATCGCACACTGCATTAAAGGGCGAGGAGCTCTTTAC	114	9
P1	CTGCTGGTTCTGGCGAATAGACTAGTTGTTCAGGGGGTCTCGGGGGTCGCAAGGGCGAGGAGCTCTTTAC	114	6.1
P1	CTGCTGGTTCTGGCGAATAGACTAGTAAGGGACTGGGGAGTAGGAATCCGAAGGGCGAGGAGCTCTTTAC	112	4.8
P1	CTGCTGGTTCTGGCGAATAGACTAGTAATACAAAGAGTTGTAATACATACAAGGGCGAGGAGCTCTTTAC	112	1.5
P1	CTGCTGGTTCTGGCGAATAGACTAGTAGTAACTCAGTTGTCTTCGCGGATAAGGGCGAGGAGCTCTTTAC	112	10.5
P1	CTGCTGGTTCTGGCGAATAGACTAGTATTAGGCATGCATTTAGTGATCATAAGGGCGAGGAGCTCTTTAC	112	2.4
P1	CTGCTGGTTCTGGCGAATAGACTAGTCAAGGGTCGAATCAATCGAACGGAAAGGGCGAGGAGCTCTTTAC	112	4.1
P1	CTGCTGGTTCTGGCGAATAGACTAGTCAGTCCGCGGTTAGGATTTCTTACAAGGGCGAGGAGCTCTTTAC	112	6.1
P1	CTGCTGGTTCTGGCGAATAGACTAGTCATAGGCCTACAAGCCGGAGCATTAAGGGCGAGGAGCTCTTTAC	112	6
P1	CTGCTGGTTCTGGCGAATAGACTAGTCATGTCCCTTATAAGCTGTTCGGAAGGGCGAGGAGCTCTTTACT	112	10.3
P1	CTGCTGGTTCTGGCGAATAGACTAGTCCCCGGTATGTTGCCGTCGCGATAAAGGGCGAGGAGCTCTTTAC	112	9.7
P1	CTGCTGGTTCTGGCGAATAGACTAGTCCGGTCAAGCCAAGTATAAAACTGAAGGGCGAGGAGCTCTTTAC	112	4.6
P1	CTGCTGGTTCTGGCGAATAGACTAGTCCGGTTTGCTCAAACCGACAAGGGAAGGGCGAGGAGCTCTTTAC	112	9.5
P1	CTGCTGGTTCTGGCGAATAGACTAGTCCGTGGGCCAGTCACGTTTGTGCGAAGGGCGAGGAGCTCTTTAC	112	8.3
P1	CTGCTGGTTCTGGCGAATAGACTAGTCGAGCGTTTAGAGAACTGCTTCATAAGGGCGAGGAGCTCTTTAC	112	6
P1	CTGCTGGTTCTGGCGAATAGACTAGTCGGAATAATGCGACAACGTCCCTAAAGGGCGAGGAGCTCTTTAC	112	7.6
P1	CTGCTGGTTCTGGCGAATAGACTAGTCGTTTCGTTTCGGAACGTGCTTTAAAGGGCGAGGAGCTCTTTAC	112	8.2
P1	CTGCTGGTTCTGGCGAATAGACTAGTCTTCATAGGTTATTCCGGTTCAAGAAGGGCGAGGAGCTCTTTAC	112	5.6
P1	CTGCTGGTTCTGGCGAATAGACTAGTCTTTACAAGGAGTCGTCGGCGAGCAAGGGCGAGGAGCTCTTTAC	112	7.6
P1	CTGCTGGTTCTGGCGAATAGACTAGTGAGCGCACGGGGCACGGTCGACAGAAGGGCGAGGAGCTCTTTAC	112	4.4
P1	CTGCTGGTTCTGGCGAATAGACTAGTGGACAGGGAAGACGCACTGACGACAAGGGCGAGGAGCTCTTTAC	112	4
P1	CTGCTGGTTCTGGCGAATAGACTAGTGGACTTGAGCATAAATGCGGGTTAAAGGGCGAGGAGCTCTTTAC	112	3.4
P1	CTGCTGGTTCTGGCGAATAGACTAGTGGATCCTCCTTTAACTCGGGGGCTAAGGGCGAGGAGCTCTTTAC	112	8.5
P1	CTGCTGGTTCTGGCGAATAGACTAGTGGTAAGTCACCAAGTAAAGCTCAGAAGGGCGAGGAGCTCTTTAC	112	6.1
P1	CTGCTGGTTCTGGCGAATAGACTAGTTCGGTTAATGTAGCGACTGTTTTTAAGGGCGAGGAGCTCTTTAC	112	3.8
P1	CTGCTGGTTCTGGCGAATAGACTAGTTTAAGGGGCAATAGTAGCTGTGGTAAGGGCGAGGAGCTCTTTAC	112	3.5
P1	CTGCTGGTTCTGGCGAATAGACTAGTTTACTGACCCGCGTATTTGCACCGAAGGGCGAGGAGCTCTTTAC	112	6.7
P1	CTGCTGGTTCTGGCGAATAGACTAGTTTTCAGGCGGCGCCCCTGGTTCGTAAGGGCGAGGAGCTCTTTAC	112	11.8
P1	CTGCTGGTTCTGGCGAATAGACTAGTTTTCATGGCAGGAATGGTAGGCGCAAGGGCGAGGAGCTCTTTAC	112	3.3
P1	CTGCTGGTTCTGGCGAATAGACTAGTAAATCGCTCCGTAACCGAAATTCTAAGGGCGAGGAGCTCTTTAC	110	10.7
P1	CTGCTGGTTCTGGCGAATAGACTAGTAATCCTCTCTTAGAGTTTATTGACAAGGGCGAGGAGCTCTTTAC	110	8.8
P1	CTGCTGGTTCTGGCGAATAGACTAGTACATACATTTTTTATAGTGACCGAAAGGGCGAGGAGCTCTTTAC	110	2.3
P1	CTGCTGGTTCTGGCGAATAGACTAGTAGGACATACTTTGCTAGGCGGCGGAAGGGCGAGGAGCTCTTTAC	110	7.7
P1	CTGCTGGTTCTGGCGAATAGACTAGTATAAGGTTTGTCGTCAACTTAGCTAAGGGCGAGGAGCTCTTTAC	110	8.8
P1	CTGCTGGTTCTGGCGAATAGACTAGTCCTATACAAAGCATTTGGCCCACTAAGGGCGAGGAGCTCTTTAC	110	11.3
P1	CTGCTGGTTCTGGCGAATAGACTAGTCGCAGACTATACAGGCGTGGGTCAAAGGGCGAGGAGCTCTTTAC	110	5
P1	CTGCTGGTTCTGGCGAATAGACTAGTCTCGCGAAAAAAAATGACTTTCTGAAGGGCGAGGAGCTCTTTAC	110	6.6
P1	CTGCTGGTTCTGGCGAATAGACTAGTGGCTGTTTAGACGTTCTCCTCTATAAGGGCGAGGAGCTCTTTAC	110	7.8
P1	CTGCTGGTTCTGGCGAATAGACTAGTGGTCTTGCTATCCATTATAAAAGCAAGGGCGAGGAGCTCTTTAC	110	9
P1	CTGCTGGTTCTGGCGAATAGACTAGTGGTTATATTCTGCGGTCTACAATTAAGGGCGAGGAGCTCTTTAC	110	6.1
P1	CTGCTGGTTCTGGCGAATAGACTAGTGTCAAGCGCGGAATATCTCAGATCAAGGGCGAGGAGCTCTTTAC	110	3
P1	CTGCTGGTTCTGGCGAATAGACTAGTGTTTGGAACAGCCCCTGGATCTACAAGGGCGAGGAGCTCTTTAC	110	9.5
P1	CTGCTGGTTCTGGCGAATAGACTAGTTCTGCTAGGGACCCGACATCAAGGAAGGGCGAGGAGCTCTTTAC	110	6.3
P1	CTGCTGGTTCTGGCGAATAGACTAGTTGCCCGAGATACGCTCTCATATCCAAGGGCGAGGAGCTCTTTAC	110	9.6
P1	CTGCTGGTTCTGGCGAATAGACTAGTTGCTTAGGCAGACGTGTTTCCCTTAAGGGCGAGGAGCTCTTTAC	110	6.4
P1	CTGCTGGTTCTGGCGAATAGACTAGTTGGGCGAAACGTGGCCAAAGCGAGAAGGGCGAGGAGCTCTTTAC	110	6.2
P1	CTGCTGGTTCTGGCGAATAGACTAGTTGTTGTTCCAGTACGATCGGTAACAAGGGCGAGGAGCTCTTTAC	110	5.8
P1	CTGCTGGTTCTGGCGAATAGACTAGTTTAGCCAGGGTCTATTGCGAGACCAAGGGCGAGGAGCTCTTTAC	110	11.6
P1	CTGCTGGTTCTGGCGAATAGACAGTTTTAAGGCGATGCTTTTATTGCAAAAGGGCGAGGAGCTCTTTACT	108	6.8
P1	CTGCTGGTTCTGGCGAATAGACTAGTAAGGAGGCGGCAGGCGGGCTAAGGAAGGGCGAGGAGCTCTTTAC	108	3.4
P1	CTGCTGGTTCTGGCGAATAGACTAGTACACATACCAGCTCTTTTATTGGGAAGGGCGAGGAGCTCTTTAC	108	10.1
P1	CTGCTGGTTCTGGCGAATAGACTAGTACCTGGTCAACAAGTTCATCCACGAAGGGCGAGGAGCTCTTTAC	108	7.6
P1	CTGCTGGTTCTGGCGAATAGACTAGTAGGCAAGCGAATTGGACCTCTCGGAAGGGCGAGGAGCTCTTTAC	108	5.9
P1	CTGCTGGTTCTGGCGAATAGACTAGTAGTAAAGCAACTAGCGGACGATCGAAGGGCGAGGAGCTCTTTAC	108	3.8
P1	CTGCTGGTTCTGGCGAATAGACTAGTATAATATTAAAACCACTCAGAAACAAGGGCGAGGAGCTCTTTAC	108	1.7
P1	CTGCTGGTTCTGGCGAATAGACTAGTATCCCCTGTGAGTGGCTTACACGGAAGGGCGAGGAGCTCTTTAC	108	10.6
P1	CTGCTGGTTCTGGCGAATAGACTAGTCCGAATGTTGGTAACATATGGGCGAAGGGCGAGGAGCTCTTTAC	108	6.2
P1	CTGCTGGTTCTGGCGAATAGACTAGTCCGCGGCGCGGGGTCTCTCTCGAGAAGGGCGAGGAGCTCTTTAC	108	11.7
P1	CTGCTGGTTCTGGCGAATAGACTAGTCGACCACATAGCGGAAGGAGTACAAAGGGCGAGGAGCTCTTTAC	108	2.1
P1	CTGCTGGTTCTGGCGAATAGACTAGTCGACTCTATGCGAATGATTCTCTTAAGGGCGAGGAGCTCTTTAC	108	5.9
P1	CTGCTGGTTCTGGCGAATAGACTAGTCTTGATAAGCTTGCCGACAGGACAAAGGGCGAGGAGCTCTTTAC	108	8.6
P1	CTGCTGGTTCTGGCGAATAGACTAGTGAAAGGTCATTTGCTGAGGCTAAGAAGGGCGAGGAGCTCTTTAC	108	5.5
P1	CTGCTGGTTCTGGCGAATAGACTAGTGCAGAGGTAGAGAGGTGGGTCTCTAAGGGCGAGGAGCTCTTTAC	108	8.5
P1	CTGCTGGTTCTGGCGAATAGACTAGTGCATGGCTAGCGCATATTATCGGAAAGGGCGAGGAGCTCTTTAC	108	3
P1	CTGCTGGTTCTGGCGAATAGACTAGTGCGCATTACTCTTGTCTCGTCTATAAGGGCGAGGAGCTCTTTAC	108	9.9
P1	CTGCTGGTTCTGGCGAATAGACTAGTGCGGAAGTTAAGGAAAATTTAACTAAGGGCGAGGAGCTCTTTAC	108	6
P1	CTGCTGGTTCTGGCGAATAGACTAGTGCTTGGAAGCAGTGTGACCGTGGGAAGGGCGAGGAGCTCTTTAC	108	5
P1	CTGCTGGTTCTGGCGAATAGACTAGTGTCGCTCTACTAAGCGAGAAAATAAAGGGCGAGGAGCTCTTTAC	108	7.6
P1	CTGCTGGTTCTGGCGAATAGACTAGTTACGGCGATGCTTTTCGATCATCGAAGGGCGAGGAGCTCTTTAC	108	10.7
P1	CTGCTGGTTCTGGCGAATAGACTAGTTCCGAATACAGATGCACCCGTAATAAGGGCGAGGAGCTCTTTAC	108	4.8
P1	CTGCTGGTTCTGGCGAATAGACTAGTTCCTTATTATGCCTTCAGGCATGTAAGGGCGAGGAGCTCTTTAC	108	13
P1	CTGCTGGTTCTGGCGAATAGACTAGTTTCGTTGTAGGGCCGTGTAGCATCAAGGGCGAGGAGCTCTTTAC	108	7
P1	CTGCTGGTTCTGGCGAATAGACTAGTAAGCGGCTCGGTTACGCGGCCATTAAGGGCGAGGAGCTCTTTAC	106	8.1
P1	CTGCTGGTTCTGGCGAATAGACTAGTAGAGTCCAATGCTGTAGAGTAGACAAGGGCGAGGAGCTCTTTAC	106	6.6
P1	CTGCTGGTTCTGGCGAATAGACTAGTAGCAGCGGATGCCGTGGTCGGTTCAAGGGCGAGGAGCTCTTTAC	106	7.5
P1	CTGCTGGTTCTGGCGAATAGACTAGTAGGCACACTGGTGGCCGGTCTAAGAAGGGCGAGGAGCTCTTTAC	106	7.2
P1	CTGCTGGTTCTGGCGAATAGACTAGTAGGCGTGCAAGTGGATTCCGGCTGAAGGGCGAGGAGCTCTTTAC	106	6.9
P1	CTGCTGGTTCTGGCGAATAGACTAGTAGTTGGCATTACGGGAAAAACGGAAAGGGCGAGGAGCTCTTTAC	106	3
P1	CTGCTGGTTCTGGCGAATAGACTAGTATATGGCAGTCAGCGCCGTGTACCAAGGGCGAGGAGCTCTTTAC	106	10
P1	CTGCTGGTTCTGGCGAATAGACTAGTATTTTTTTCCCACGGCTCGTCCTAAAGGGCGAGGAGCTCTTTAC	106	11
P1	CTGCTGGTTCTGGCGAATAGACTAGTCAAACCGGCCCCACTTGGTATTGGAAGGGCGAGGAGCTCTTTAC	106	9
P1	CTGCTGGTTCTGGCGAATAGACTAGTCATGATGCCTTTACCGTAGGTATTAAGGGCGAGGAGCTCTTTAC	106	8.1
P1	CTGCTGGTTCTGGCGAATAGACTAGTCCTCAGACAGGGGACAGAGGGGGAAAGGGCGAGGAGCTCTTTAC	106	3.9
P1	CTGCTGGTTCTGGCGAATAGACTAGTCTAAAACAGCGGTTCGTTGAGGATAAGGGCGAGGAGCTCTTTAC	106	5.4
P1	CTGCTGGTTCTGGCGAATAGACTAGTGAACTCACAGGTTGGTATCGAAGTAAGGGCGAGGAGCTCTTTAC	106	3.5
P1	CTGCTGGTTCTGGCGAATAGACTAGTGCGCCCGGGGGCTCTGGAATTAAGAAGGGCGAGGAGCTCTTTAC	106	9.4
P1	CTGCTGGTTCTGGCGAATAGACTAGTGGACGGATCTCAGCACTTAAGGCTAAGGGCGAGGAGCTCTTTAC	106	6.7
P1	CTGCTGGTTCTGGCGAATAGACTAGTGGCGCCCTCCTCTACACTGGCAGGAAGGGCGAGGAGCTCTTTAC	106	15.6
P1	CTGCTGGTTCTGGCGAATAGACTAGTGGGGAACAAAATAGGGTCCGGAATAAGGGCGAGGAGCTCTTTAC	106	5.2
P1	CTGCTGGTTCTGGCGAATAGACTAGTGGTAAGGTACTGAATAGTGCGGGGAAGGGCGAGGAGCTCTTTAC	106	4.1
P1	CTGCTGGTTCTGGCGAATAGACTAGTGTAATCTTACTAGGATATAGGTATAAGGGCGAGGAGCTCTTTAC	106	2.3
P1	CTGCTGGTTCTGGCGAATAGACTAGTGTAATTGCCCTTTTCAGTCCCGGAAAGGGCGAGGAGCTCTTTAC	106	15.8
P1	CTGCTGGTTCTGGCGAATAGACTAGTGTAGACAAAGTTTGCAATACCTGGAAGGGCGAGGAGCTCTTTAC	106	7.4
P1	CTGCTGGTTCTGGCGAATAGACTAGTTATCGTGAGTACACGCATCTAGCTAAGGGCGAGGAGCTCTTTAC	106	6.4
P1	CTGCTGGTTCTGGCGAATAGACTAGTTCATGCACTAACAAACCAACGGGGAAGGGCGAGGAGCTCTTTAC	106	2.4
P1	CTGCTGGTTCTGGCGAATAGACTAGTTCTAATTCAAGTCGACTTCAGCGTAAGGGCGAGGAGCTCTTTAC	106	5.3
P1	CTGCTGGTTCTGGCGAATAGACTAGTTGTGCCAACAGGATACTTATTGTCAAGGGCGAGGAGCTCTTTAC	106	5.8
P1	CTGCTGGTTCTGGCGAATAGACAGTTTTAAGGAGATGCTTTTATTGCAAAAGGGCGAGGAGCTCTTTACT	104	6.8
P1	CTGCTGGTTCTGGCGAATAGACTAGTACCCGGCGCCTTCGGATCAATTGTAAGGGCGAGGAGCTCTTTAC	104	9.8
P1	CTGCTGGTTCTGGCGAATAGACTAGTAGGATAAAGCTGACTGACGGGGCAAAGGGCGAGGAGCTCTTTAC	104	2.5
P1	CTGCTGGTTCTGGCGAATAGACTAGTAGGTCGGATACAGGCTGCTTAAATAAGGGCGAGGAGCTCTTTAC	104	5
P1	CTGCTGGTTCTGGCGAATAGACTAGTATTAAGCAATGGCCTGCCTTAAATAAGGGCGAGGAGCTCTTTAC	104	9.2
P1	CTGCTGGTTCTGGCGAATAGACTAGTCAATTATTTCCCTACTGCGCTAGGAAGGGCGAGGAGCTCTTTAC	104	7.1
P1	CTGCTGGTTCTGGCGAATAGACTAGTCTTTTTACATCAAGTAAAAGACGTAAGGGCGAGGAGCTCTTTAC	104	4.1
P1	CTGCTGGTTCTGGCGAATAGACTAGTGACAAAAGGAGATCGCGAATCAACAAGGGCGAGGAGCTCTTTAC	104	4.2
P1	CTGCTGGTTCTGGCGAATAGACTAGTGAGCACGATTTAGTTACCGAGATTAAGGGCGAGGAGCTCTTTAC	104	2.5
P1	CTGCTGGTTCTGGCGAATAGACTAGTGCAGGCACTATATATGGACGCACCAAGGGCGAGGAGCTCTTTAC	104	3.1
P1	CTGCTGGTTCTGGCGAATAGACTAGTGGCAGTTTAATCTCTGGTGGTATCAAGGGCGAGGAGCTCTTTAC	104	3
P1	CTGCTGGTTCTGGCGAATAGACTAGTGGCCAAGTTAGCGATAGTGAGATCAAGGGCGAGGAGCTCTTTAC	104	4.5
P1	CTGCTGGTTCTGGCGAATAGACTAGTGTCCTTAAGGACGTAGTTACTGTCAAGGGCGAGGAGCTCTTTAC	104	8.6
P1	CTGCTGGTTCTGGCGAATAGACTAGTGTTGTTCAACTACCGCATGCAGGGAAGGGCGAGGAGCTCTTTAC	104	6.5
P1	CTGCTGGTTCTGGCGAATAGACTAGTTGGGAAAATTGGCTCACTTTTCTCAAGGGCGAGGAGCTCTTTAC	104	6.6
P1	CTGCTGGTTCTGGCGAATAGACTAGTTGTGGCGTACACCGTTGGAGTAGGAAGGGCGAGGAGCTCTTTAC	104	4
P1	CTGCTGGTTCTGGCGAATAGACTAGTTTTACTCCAGGCTGTTCATGGCGTAAGGGCGAGGAGCTCTTTAC	104	10.8
P1	CTGCTGGTTCTGGCGAATAGACTAGTTTTGCTGAATGCCTGGGACGGTTTAAGGGCGAGGAGCTCTTTAC	104	8.1
P1	CTGCTGGTTCTGGCGAATAGACTAGTAAGCGTGGTATTTCGATCAGGCGGAAGGGCGAGGAGCTCTTTAC	102	6.3
P1	CTGCTGGTTCTGGCGAATAGACTAGTAATCCTACGAGAGGCTGTTGTGGTAAGGGCGAGGAGCTCTTTAC	102	6.2
P1	CTGCTGGTTCTGGCGAATAGACTAGTAATGCCTGTTCAGGGTCACTTCAGAAGGGCGAGGAGCTCTTTAC	102	6.7
P1	CTGCTGGTTCTGGCGAATAGACTAGTACACAACGGCGGGAGCCTTGCTGCAAGGGCGAGGAGCTCTTTAC	102	10.3
P1	CTGCTGGTTCTGGCGAATAGACTAGTAGGATTGTACTTACTGGGCCCTCGAAGGGCGAGGAGCTCTTTAC	102	9
P1	CTGCTGGTTCTGGCGAATAGACTAGTAGTCTTCGCTGGCTGTATATAAGGAAGGGCGAGGAGCTCTTTAC	102	11.4
P1	CTGCTGGTTCTGGCGAATAGACTAGTATACGGGGTGCCTTAGCCGACTGCAAGGGCGAGGAGCTCTTTAC	102	8.5
P1	CTGCTGGTTCTGGCGAATAGACTAGTATTACTATCGGTATTCTGGGGATTAAGGGCGAGGAGCTCTTTAC	102	2.3
P1	CTGCTGGTTCTGGCGAATAGACTAGTCACAAGGGTAGGCAAGCAACGTACAAGGGCGAGGAGCTCTTTAC	102	1.4
P1	CTGCTGGTTCTGGCGAATAGACTAGTCAGACTAAACCTTTCTGGGATATTAAGGGCGAGGAGCTCTTTAC	102	3.4
P1	CTGCTGGTTCTGGCGAATAGACTAGTCAGATTAACCGCGTAAGAGGACAGAAGGGCGAGGAGCTCTTTAC	102	3.1
P1	CTGCTGGTTCTGGCGAATAGACTAGTCATCGAGGATACGGGGGGTCGCGCAAGGGCGAGGAGCTCTTTAC	102	5.5
P1	CTGCTGGTTCTGGCGAATAGACTAGTCCATGCTCGTTTCTTATACCCTGGAAGGGCGAGGAGCTCTTTAC	102	9.9
P1	CTGCTGGTTCTGGCGAATAGACTAGTCGCCAGTGCATATTACGAACGGCCAAGGGCGAGGAGCTCTTTAC	102	6.4
P1	CTGCTGGTTCTGGCGAATAGACTAGTCGTAAATGCGTAACATGTCTCGATAAGGGCGAGGAGCTCTTTAC	102	4.7
P1	CTGCTGGTTCTGGCGAATAGACTAGTCGTGAGCGTCTAATTACTAGATGGAAGGGCGAGGAGCTCTTTAC	102	7.2
P1	CTGCTGGTTCTGGCGAATAGACTAGTGAAGGGCTAAGGGGGTCCAGATGGAAGGGCGAGGAGCTCTTTAC	102	6.2
P1	CTGCTGGTTCTGGCGAATAGACTAGTGACCCGCGCCGGTTTGTCGGGGAAAAGGGCGAGGAGCTCTTTAC	102	10.1
P1	CTGCTGGTTCTGGCGAATAGACTAGTGATGTTGTTCGGTGGACCGAGGACAAGGGCGAGGAGCTCTTTAC	102	6.9
P1	CTGCTGGTTCTGGCGAATAGACTAGTGCATCGTCGTTAGGTAGTATTCAAAAGGGCGAGGAGCTCTTTAC	102	6.9
P1	CTGCTGGTTCTGGCGAATAGACTAGTGCCCCGGAGACCCATGAATCGCGGAAGGGCGAGGAGCTCTTTAC	102	7.5
P1	CTGCTGGTTCTGGCGAATAGACTAGTGGATTTGGTGCCACTGAATTTGAGAAGGGCGAGGAGCTCTTTAC	102	5
P1	CTGCTGGTTCTGGCGAATAGACTAGTGGGGGGGGTAGAGGAACCAGGCTTAAGGGCGAGGAGCTCTTTAC	102	4.8
P1	CTGCTGGTTCTGGCGAATAGACTAGTGTTACATCATATAGTAGCCATTACAAGGGCGAGGAGCTCTTTAC	102	4
P1	CTGCTGGTTCTGGCGAATAGACTAGTGTTGATTCAGTTCATATTAAGGATAAGGGCGAGGAGCTCTTTAC	102	3.2
P1	CTGCTGGTTCTGGCGAATAGACTAGTTACTTCGGTGGGGGCTTTATAAGGAAGGGCGAGGAGCTCTTTAC	102	5.4
P1	CTGCTGGTTCTGGCGAATAGACTAGTTATTCGGTCTTTACCGACATCTTTAAGGGCGAGGAGCTCTTTAC	102	6.5
P1	CTGCTGGTTCTGGCGAATAGACTAGTTCAAAATTTGATCATCGCTGGTCTAAGGGCGAGGAGCTCTTTAC	102	7.4
P1	CTGCTGGTTCTGGCGAATAGACTAGTTCAAGCAGGGCATGTATTCAGGGCAAGGGCGAGGAGCTCTTTAC	102	3.6
P1	CTGCTGGTTCTGGCGAATAGACTAGTTCGTCGTTCATTATCCTCCTGGAGAAGGGCGAGGAGCTCTTTAC	102	13.2
P1	CTGCTGGTTCTGGCGAATAGACTAGTTTAAACGGTACTGGGGCTGGGCGCAAGGGCGAGGAGCTCTTTAC	102	6.2
P1	CTGCTGGTTCTGGCGAATAGACTAGTTTTTTATGGCTATCGCAAATATGGAAGGGCGAGGAGCTCTTTAC	102	5.8
P1	CTGCTGGTTCTGGCGAATAGACTAGTAAGGGTTGTGAAGCGCGTAGGCGGAAGGGCGAGGAGCTCTTTAC	100	6.4
P1	CTGCTGGTTCTGGCGAATAGACTAGTACCTTTACACTGGGGGTAAGTTACAAGGGCGAGGAGCTCTTTAC	100	4.3
P1	CTGCTGGTTCTGGCGAATAGACTAGTACTAGCGGATACAGTTGTACTCCGAAGGGCGAGGAGCTCTTTAC	100	8.1
P1	CTGCTGGTTCTGGCGAATAGACTAGTATCTCGAGAGCAAACGGTAATACCAAGGGCGAGGAGCTCTTTAC	100	5.8
P1	CTGCTGGTTCTGGCGAATAGACTAGTCATTTAAGGTGTACGCACAGGTATAAGGGCGAGGAGCTCTTTAC	100	3.2
[truncated: 29,919 more rows]
