# Supplementary material for: A possible universal role for mRNA secondary structure in bacterial translation revealed using a synthetic operon
Source: Nat Commun. 2020 Sep 24;11:4827. doi: 10.1038/s41467-020-18577-4 (PMC7518266; doi:10.1038/s41467-020-18577-4)
Supplement: Supplementary file 6 — data set 4 [file 41467_2020_18577_MOESM6_ESM.csv]

Gene_LocusTag	Gene_TaxId	3UTR_intergenic_length_(from_upstream_stop-codon_to_downstream_start-codon)_nt	Protein abundance data	dLFE_in_pos_-50	dLFE_pos_-47	dLFE_pos_-44	dLFE_pos_-41	dLFE_pos_-38	dLFE_pos_-35	dLFE_pos_-32	dLFE_pos_-29	dLFE_pos_-26	dLFE_pos_-23	dLFE_pos_-20	dLFE_pos_-17	dLFE_pos_-14	dLFE_pos_-11	dLFE_pos_-8	dLFE_pos_-5	dLFE_pos_-2	dLFE_pos_1	dLFE_pos_4	dLFE_pos_7	dLFE_pos_10	dLFE_pos_13	dLFE_pos_16	dLFE_pos_19	dLFE_pos_22	dLFE_pos_25	dLFE_pos_28	dLFE_pos_31	dLFE_pos_34	dLFE_pos_37	dLFE_pos_40	dLFE_pos_43	dLFE_pos_46	dLFE_pos_49	gene_position_within_operon	Number_of_genes_in_operon	gene_DNA_strand	next_gene_DNA_strand
b0001	511145	81	0	-1.72	-2.27	-1.87	-3.06	-2.78	-2.3	-1.63	0.54	2.72	3.03	1.45	1.21	1.46	-6.09	2.51	2.04	1.35	-1.48	-11.44	-14.57	-17.28	-19.16	-16.62	-14.1	-11.74	-3.54	-0.57	2.03	1.88	2.16	0.9	1.26	2.03	2.78	0	4	+	+
b0002	511145	1	0.9	3.73	4.44	3.61	2.71	2.97	2.12	2.07	0.49	-1.27	-0.39	3.68	5.52	2.56	0.73	3.91	2.12	2.13	0.57	-0.36	0.06	-0.63	-0.39	0.07	0.6	2.63	-0.15	-3.15	-1.56	-1.12	-1.64	1.14	0.52	4.62	2.17	1	4	+	+
b0003	511145	0	0.77	-2.08	-1.89	-1.98	3.76	4.08	5.2	4.63	3.6	2.11	1.19	0.82	1.46	0.71	0.48	-0.43	1.53	0.86	0.64	0.11	-0.48	1.93	0.55	0.7	1.73	1.89	2.38	2.12	1.23	-0.55	-0.82	-0.66	1.22	1.65	0.25	0	2	+	+
b0004	511145	213	0.94	0.33	0.65	-0.27	-0.77	-1.52	-0.68	-1.3	-1.82	-3.13	-4.12	-1.77	1.68	3.09	3.76	3.05	3.19	3.74	3.35	0.52	-8.63	-14.6	-15.41	-15.78	-15.79	-10.92	-3.3	0.44	1.21	-0.68	-0.63	-0.2	-0.22	-0.37	0.49	1	2	+	+
b0005	511145	152	0	-1.25	-1.31	-2.98	-3.83	-4.06	-4.18	0.21	-0.88	-3.16	-3.32	-1.81	0.25	-7.29	-9.86	-9.86	-10.57	-10.8	-11.63	-11.57	-10.2	-1.44	1.2	0.18	-0.15	-0.15	0	0	0	0	0	0	0	0	0	0	1	+	-
b0006	511145	152	0.73	0.82	0.49	-0.13	-0.05	-0.21	-0.27	-1.18	0.01	-1.17	-1.18	-0.94	0.22	-0.06	0.87	1.02	0.55	0.27	0	0	0	0	0	0	0	0	0	0	0	0	0	0	0	0	0	0	1	-	+
b0007	511145	69	0.13	1.85	2.14	-0.11	-0.75	-1.16	0.92	0.64	0.55	1.45	1.21	1.43	1.45	1.29	0.83	0.65	3.77	3.92	3.9	1.65	0.59	0.34	0.33	0.83	0.43	-1.81	-2.26	-2.16	-2.8	-7.82	-9	-4.94	0.31	1.4	1.28	0	1	-	-
b0008	511145	114	0.98	-0.02	-2.1	-3.09	-0.69	-2.63	-3.38	-2.51	-2.04	-1.49	-0.44	-0.62	0.22	-3.2	-10.01	-14.97	-16.77	-16.29	-16.69	-16.43	-13.87	-5.74	-1.81	-2.65	-1.81	-0.25	3.09	3	3.14	3	1.33	1.87	3.43	3.3	1.77	0	1	+	+
b0009	511145	34	0.74	-0.2	0.13	-2.86	2.84	2.6	2.34	3.2	3.82	3.31	0.17	-10.4	-11.51	-11.95	-12.72	-13.1	-12.91	-11.75	-11.89	-11.46	-5.48	-4.87	-5.22	-3.49	2.53	1.47	1.22	0.51	-0.81	-0.62	-1.19	0.59	0.06	-0.64	-0.49	0	1	+	-
b0010	511145	34	0	-0.76	0.23	-0.03	-0.09	-1.14	-2.29	-0.53	-0.76	-0.19	-0.29	4.02	3.45	-6.2	-11.1	-12.67	-12.49	-12.87	-13.02	-13.3	-11.09	-8.93	-1.55	0.32	1.28	1.75	3.36	4.74	5.98	4.41	5.05	6.1	5.6	5.94	4.21	0	1	-	+
b0011	511145	148	0.1	-0.39	0.18	-1.33	-0.82	-0.36	-4.72	-3.77	-2.28	-3.85	-5.05	-1.21	-0.95	-0.53	-3.66	-9.42	-7.2	-7.08	-6.62	-6.61	-7.28	-3.57	2.84	3.23	2.97	1.27	1.14	0.66	0.2	-0.34	-1.85	-2.11	-0.72	-0.96	-1.12	0	1	-	-
b0013	511145	25	0.1	-3.41	-3.66	-3.06	-3.18	-2.9	-5.48	-2.93	-3.56	-3.39	-3.55	-3.28	-3.59	-4.62	0.74	0.76	1.11	1.02	1.31	1.52	1.44	1.62	-0.57	-0.4	0.43	0.15	-0.66	-2.42	-3.4	-2.76	-1.13	1.92	-1.03	1.53	0.97	0	2	-	-
b0014	511145	88	0.99	-2.15	-2.91	-3.37	-2.92	-2.21	-2.13	-1.29	-0.45	-1.48	-3.57	-3.88	-4.43	-4.29	-4.13	-3.45	-6.2	-6.4	-1.19	4.66	3.96	-0.04	-0.92	-10.92	-17.68	-18.15	-17.37	-12.99	-3.67	-7.12	-4.4	-1.9	-2.59	-2.54	-2.68	0	2	+	+
b0015	511145	146	0.79	-1.72	-0.2	0.41	0.41	-0.04	2.28	3.94	5.1	5.59	7.01	7.86	2.69	-1.71	-6.58	-12.17	-12.44	-11.78	-11.17	-6.21	-6.96	-6.31	-1.78	-0.3	-0.41	1.05	-0.6	-3.1	-3.04	-3.14	-2.37	-2.76	-1.47	-0.04	0.08	0	1	+	+
b0016	511145	193	0.22	-0.45	0.2	5.62	5.22	4.18	5.09	2.87	1.7	0.95	0.32	0.24	0.53	1.36	2.13	3.23	4.19	3.47	3.27	1.18	-6.21	-10.48	-11.31	-11.41	-10.83	-8.98	-1.19	-1.04	-0.48	-1.36	-2.36	-2.65	-2.33	1.16	1.06			+	-
b0018	511145	193	0	1.1	0.84	-0.22	-1.39	1.08	-1.46	-0.44	1.95	2.16	1.8	0.84	-1.2	-0.35	-0.13	-1.6	-1.89	-1.06	-1	-1.43	-2.14	-0.89	0.51	1	3.91	1.47	2.08	3.01	2.09	1.76	0.87	0.83	0.99	0.59	0.46	0	2	-	+
b0019	511145	59	0.5	0.02	0.64	-1.3	-2.21	-1.33	1.48	1.55	1.48	1.39	1.31	-0.21	-1.92	2.27	1.67	-6.27	-10.48	-10.37	-10.46	-8.76	-8.31	-8.36	-7.84	-2.47	-1.14	-2.05	-3.43	-1.77	-0.47	0.73	0.65	0.18	-0.44	-0.85	-1.84	0	2	+	+
b0020	511145	190	0.3	-2.07	-1.36	-1.59	-0.76	-1.52	0.26	-1.89	0.04	0.28	1.1	2.09	2.02	-4.09	-7.56	-9.03	-9.57	-9.12	-8.27	-8.17	-3.77	5.15	1.06	0.19	0.08	3.31	0.6	3.11	3.16	2.89	3.65	1.58	1.98	1.87	1.35	1	2	+	-
b0021	511145	190		-1.14	-0.58	0.18	0.07	-0.04	2.87	0.93	0.91	1.24	-3.19	-2.68	-2.3	-2	-1.66	-1.56	-1.28	-0.8	3.45	4.4	3.66	2.21	-0.11	-1.06	-0.56	0.35	2.44	2.88	2.58	2.51	2.19	1.67	1.21	1.44	3.87			-	+
b0022	511145	-82	0.17	0	0	0	0	0.4	1.11	1.91	2.21	1.84	-0.83	-0.35	1.07	-1.01	-1.05	0.87	-1.09	-1.54	-4.51	-6.32	-5.06	-6.1	-3.83	-0.69	-0.46	-2.77	0.41	0.01	-0.14	-0.2	0.56	0.06	-1.88	-0.61	-2.8			-	-
b0023	511145	306	0.97	-2.36	0.32	0.88	1.04	1.89	-2.07	-2.29	-4.23	-6.16	-6.53	-6.19	-2.79	0.25	-2.68	-0.25	0.52	-2.44	-5.03	-7.39	-9.75	-12.72	-14.47	-14.48	-14.32	-10.34	-7.96	-8.38	-7.89	-5.66	-5.19	-3.18	-3.18	0.25	2.15	0	1	-	-
b0024	511145	7	0	0.76	1.78	2.23	2.97	2.67	3.04	2.39	2.36	1.97	1.64	0.63	-1.77	-1.67	-0.53	0.19	0.3	-0.04	-0.24	-0.06	0.96	1.56	1.97	0.4	-1.39	-0.22	-6.13	-8.92	-8.63	-6.86	-1.23	1.59	2.54	4.79	3.01	0	1	+	+
b0025	511145	42	0.66	-1.55	-0.45	0.12	0.25	-3.04	1	1.09	-0.53	-0.84	-0.79	-2.93	-2.75	0.05	0.14	2.27	1.96	2.49	2.3	2	2.54	2.56	1.87	1.34	1.73	1.36	2.28	1.73	1.63	1.77	0.88	1.91	-1.84	-3.04	-2.78	0	5	+	+
b0026	511145	-1	0.9	-0.81	-3.66	-2.31	-1.51	-1.37	2.59	2.83	2.25	1.68	1.9	1.69	-1.37	-1.21	-0.79	0.36	3.71	3.99	2.59	1.21	1.47	-1.87	-2.59	-4.44	-4.97	-5.17	-3.77	-2.53	0.29	-2.19	-1.19	0.42	-3.24	0.78	-0.86	0	4	+	+
b0027	511145	124	0.36	-7.02	-7.02	-6.39	-5.91	-1.44	-0.71	-2.17	0.04	1.28	0.87	0.76	0.8	0.26	0.26	0.11	0	0	0	0	0	0	0	0	0	0	0	0	0	0	0	0	0	0	0	1	4	+	+
b0028	511145	1	0.88	-4.83	-4.28	-4.56	-4.63	-5.76	-5.89	-0.24	-1.98	-1.03	-1.61	-1.52	-1.16	-1.67	-0.39	0.6	2.24	3.16	4.75	1.99	4.96	4.08	2.18	0.87	0.44	-0.07	2.38	-0.61	-0.36	0.6	-0.03	-1.87	-1.37	-1.34	0.23	2	4	+	+
b0029	511145	65	0.7	0.31	3.98	1.08	1.49	-0.25	0.5	1.34	1.96	1.86	2.72	3.99	3.97	2.76	3.12	2.99	2.43	2.65	1.16	-3.23	-7.98	-9.64	-10.77	-10.84	-10.86	-9.64	-6.74	-2.74	2	2.13	1.76	1.38	0.84	2.08	1.53	3	4	+	+
b0030	511145	166	0.75	-1.98	-1.26	-1.58	0.54	-0.08	1.1	-3.89	1.79	-0.37	0.39	-0.88	-1.88	-2.07	-1.18	-0.13	0.15	-1.14	-4.65	-9.19	-9.12	-9.31	-9.24	-1.86	2.21	3.97	5.53	5.5	3.26	3.03	3.02	2.95	3.22	3.33	4.15	2	3	+	+
b0031	511145	455	0.86	-3.22	-1.24	-1.62	-2.26	-1.99	-2.74	-3.29	0.6	0.58	-0.24	-0.37	-1.82	-3.3	-2.53	-1.98	-0.22	0.77	1.05	0.89	1.52	1.39	3.15	3.92	3.96	3.8	3.86	3.9	0.86	-4.71	-5.91	-6.31	-5.64	-5.36	-5.61	0	1	+	+
b0032	511145	17	0.9	0.75	1.18	1.66	1.05	0.08	-0.21	0	0.28	3.08	2.94	3.47	3.64	3.7	3.86	3.84	3.98	4.83	4.35	4.7	2.17	1.62	0.84	-0.13	0.28	0.36	0.29	-1.5	0.31	0.54	-2.74	-2.79	-0.95	1.39	0.61	0	2	+	+
b0033	511145	261	0.89	0.13	0.69	1.59	1.57	0.36	0.09	-3.4	-4.65	-5.7	-4.37	-2.55	0.29	-0.26	0.24	-2.18	-1.79	-0.87	-2.14	-0.3	0.26	1.81	2.76	2.58	2.71	3.08	2.64	1.42	-7.06	-9.65	-9.7	-9.58	-9.35	-9.65	-9.81	1	2	+	+
b0034	511145	85	0	-2.64	-1.75	0.19	-0.02	-0.25	-0.55	1.51	4.39	-0.36	2.35	3.28	0.7	0.68	2.73	1.96	1.04	0.79	0.06	0.48	0.18	-0.47	-1.22	-0.98	0.09	0	0	0	0	0	-0.48	-1.65	-0.55	-0.41	0.28	0	1	+	-
b0035	511145	85	0	-2.23	-1.08	-1.94	-0.47	1.13	1.43	-2.27	-3.88	-4.21	-2.44	-2.94	-3.53	-1.62	-1.65	-1.56	-0.14	-0.29	-0.12	-0.28	0	0	0	0	0	0.16	0.35	0.24	-0.14	0.38	0.95	2.15	3.14	3.56	3.84	5	6	-	+
b0036	511145	5	0.32	-0.67	0.16	0.19	1.34	0.65	2.24	1.93	0.96	1.47	1.99	1.84	0.36	0.83	2.21	-0.03	0.9	-3.83	-2.53	-4.63	-1.91	-2.76	-0.85	0.24	0.57	-1.9	-2.26	-1.58	-0.71	-1.86	-2.49	-2.53	-2.08	-1.68	-0.51	4	6	-	-
b0037	511145	108	0.19	1.83	0.12	1.13	0.61	0.77	0.34	-0.23	-0.33	-0.37	0.19	-0.05	-7.35	-7.92	-8.16	-7.79	-7.58	-7.22	-7.11	-7.15	-2.48	3.8	3.98	4.02	4.76	4.49	0.58	0.8	-0.27	-2.37	-2.85	-8.06	-10.23	-10.59	-11.82	3	6	-	-
b0038	511145	73	0.22	-3.88	-5.92	-4.3	-4.15	-4.41	-0.13	-1.76	-0.41	-0.42	-1.71	-3.71	-3.97	-2.39	-3.51	-6.15	-10.65	-14.14	-10.55	-8.91	-0.51	0.92	0.94	6.69	7.01	6.37	5.43	3.87	4.05	3.3	5.44	5.17	4.34	2.23	3.35	2	6	-	-
b0039	511145	128	0.25	-3.91	-1.61	-1.82	-2.13	-0.72	-1.7	-5.11	-6.47	-2.72	-1.98	0.49	0.04	-0.51	-1.26	-1.56	0.16	0.06	0	0	0	0	0	0	0	0	0	0	0	0	0	0	0	0	0	1	6	-	-
b0040	511145	30	0.16	-0.99	0.32	1.89	1.81	1.3	1.26	1.64	1.83	2.56	2.06	2.21	2.11	-0.82	-1.12	-1.26	-0.64	-0.27	-0.33	-0.98	-1.23	-3.77	-2.3	-1.31	0.27	1.32	1.05	-1.45	-0.8	1.6	1.79	0.51	0.3	-0.65	-0.04	0	6	-	-
b0041	511145	14	0.36	2.29	2.76	2.55	1.96	2.12	2.28	1.39	2.48	1.97	1.71	1.95	1.81	2.95	1.6	1.5	1.98	2.6	1.31	0.24	2.85	3.07	-0.25	-0.16	1.18	1.62	1.74	2.13	-0.22	-1.29	0.76	-0.08	0.73	1.03	-1.46	0	4	+	+
b0042	511145	50	0.42	-5.75	-4.26	-1.71	0.14	1.55	3.29	3.42	1.46	5.32	0.54	-0.5	3.73	3.39	0.28	-8.81	-8.63	-8.96	-8.66	-10.31	-7.25	-2.09	0.35	1.64	0.75	0.67	2.9	1.42	1.49	1.86	4.26	4.46	3.81	1.97	1.48	1	4	+	+
b0043	511145	-4	0.36	-0.2	-0.67	-1.24	-1.68	-1.16	-1.93	1.25	1.15	0.2	1.19	-0.95	-2.09	-0.02	0.72	0.68	-1.49	-1.1	-1.52	-3.44	-3.67	-3.51	-3.2	-0.54	0.81	1.82	4.81	1.25	-0.87	-0.75	-0.43	-0.36	0.7	-2.54	-3.63	2	4	+	+
b0044	511145	56	0	-1.27	0.01	2.35	2.23	1.83	0.95	5.37	5.73	3.83	2.11	-1.43	-2.02	-2.09	-1.26	0.29	-0.02	-0.59	-0.36	0.56	-0.21	0.14	0.08	-0.11	0.61	3.15	3.37	3.56	3.88	4.19	4.48	1.93	1.42	1.35	0.88	3	4	+	+
b0045	511145	107	0.16	1.28	4.15	4.09	4.13	5.03	2.88	3.16	4.47	3.83	0.16	-0.5	-5.88	-1.16	-1.02	-3.98	-4.74	-4.04	-2.52	0.12	2.99	3.33	3.66	3.63	3.1	2.81	3.21	3.01	2.97	1.11	0.11	-0.53	-0.67	-2.55	-2.83	0	1	+	+
b0046	511145	-8	0.63	0.1	0.19	-0.62	-0.55	-1.83	-3.45	-1.8	-2.21	-1.96	-2.77	-2.22	-1.88	-1.19	-0.81	0.12	-0.03	-0.07	-0.91	-0.79	-3.3	-3.11	1.27	1.4	2.69	3.22	0.56	1.51	1.17	0.48	2.1	1.78	0.46	-2.73	2.6	0	2	+	+
b0047	511145	191	0.43	0.16	2.08	-0.49	-0.58	-0.08	-0.86	2.52	4.2	2.75	2.76	1.66	0.31	-1.08	-1.63	-1.45	-2.29	-2.07	-0.73	-0.52	2.2	2.21	2.05	1.38	1.05	0.36	0.61	1.01	0.84	0.95	1.09	1.9	-1.8	-7.12	-16.27	1	2	+	+
b0048	511145	77	0.73	-11.65	-10.94	-6.02	-5.42	-2.53	-2.6	-0.83	1.1	-1.26	-0.89	-2.29	-4.15	-4.97	-3.86	-0.82	1.48	1.01	0.75	0.6	0.13	0.02	0	0	0	0	0	0	0	0.23	0.38	0.51	1.34	-1.8	-4.95	0	1	+	-
b0049	511145	77	0.63	-2.09	-3.36	1.33	1.68	1.61	1.11	1.11	0.64	0.65	0.28	-1.38	-2.29	-2.25	1.03	0.47	0.3	0.2	0.1	0.07	0	0	0	0	0	0	0	0.48	1.02	1.09	1.22	1.31	1.04	0.95	2.05	3	4	-	+
b0050	511145	6	0.55	3.87	3.52	3.63	3.65	2.66	1.81	2.49	-2.95	-1.24	-1.07	-0.3	-0.25	1.45	1.26	1.69	0.93	1.49	1.87	2.42	1.42	-3.17	-4.37	-3.22	-6.45	-6.15	-2.9	-2.64	1.17	1.27	0.46	-0.09	1.28	1.65	2.51	2	4	-	-
b0051	511145	2	0.76	-4.75	-1.91	-4.11	-4.56	-1.54	-0.32	-1.34	-0.56	-1.33	-0.88	0.33	-0.21	-0.61	-0.57	-1.65	-1.37	-0.87	-0.64	-0.52	-0.13	0.22	-1.38	-1.43	-0.67	-2.79	-2.3	-0.84	0.39	0.19	0.29	2.03	1.81	1.66	3.38	1	4	-	-
b0052	511145	-4	0.58	-1.01	-1.21	2.97	2.74	2.68	1.26	1.65	0.78	1.82	1.94	1.65	1.56	2.04	0.88	1.27	1.17	-0.46	-1.14	-4.24	-1.72	-1.42	-1.53	-2.11	-2.87	-3.42	0.06	2.1	0.41	-2.54	-1.22	-2.11	-2.68	-2.84	-3.58	0	4	-	-
b0053	511145	-1	0.92	-0.61	-1.24	1.82	1.45	0.12	0.19	0.11	1.49	0.85	1.3	-1.67	-0.68	-0.5	1.03	4.05	5.76	5.84	6.24	-0.9	-5.83	-7.31	-6.24	-6.06	-6.99	-6.56	-4.58	-5.48	-0.58	1.4	2.3	-1.57	1.37	0.06	0.27	1	3	-	-
b0054	511145	52	0.72	-0.64	-2.07	1.74	2.11	1.74	0.99	1.29	2.24	2.42	1.63	1.44	1.29	0.68	0.32	-0.52	-0.33	-0.7	-0.96	-1.33	-1.11	-1.42	-0.64	-0.98	-1.1	2	2.02	3.53	3.43	3.14	0.1	0.21	-0.68	-0.38	-1.97	0	3	-	-
b0055	511145	1507	0.61	-0.33	0.71	0.73	-0.34	-8.62	-8.87	-5.49	-4.75	-8.57	-8.53	-3.71	-3.5	-1.54	4.08	4.2	2.59	1.63	-1.26	-1.32	-2.12	-2.49	-7.01	-9.1	-11.82	-11.98	-12.31	-12.07	-12.52	-12.33	-7.93	-3.07	-1.63	-0.25	-3.16	0	1	+	-
b0058	511145	1507	0.54	-0.41	-1.54	-0.17	0.34	0.65	1.12	0.57	1.05	-0.63	0.53	2.85	3.08	2.79	3.88	0.55	0.37	0.35	-0.01	-0.06	0.39	0.18	-0.04	0.17	1.37	-0.73	-6.99	-10.02	-9.39	-9.88	-10.36	-10.11	-9.77	-9.29	-7.09	1	2	-	+
b0059	511145	11	0.69	2.4	-0.96	0.19	0.09	-0.83	-1.97	-1.45	0.44	1.34	3.23	3.52	3.57	3.73	1.09	0.74	0.93	-0.38	-0.52	-0.91	-2.08	-1.47	-2.41	0.08	0.51	-2.18	-2.07	-2.52	-4.15	-10.17	-7.88	-7.55	-7.98	-6.79	-6.5	0	1	-	-
b0060	511145	164	0.23	3.7	4.13	4.18	3.77	1.69	3.28	2.38	3.49	3.83	0.76	1.64	1.26	0.03	0.94	0.32	-0.63	-1.07	-1.6	-1.98	-1.82	-1.81	-0.5	-0.11	0.22	0.02	0.08	-0.08	-0.34	2.92	2.72	3.18	3.07	1.28	1.74	0	1	-	-
b0061	511145	74	0.14	-0.74	-0.42	-1.67	-1.44	-1.17	0	-0.33	0.46	-1.18	-0.7	0.35	-1.87	-0.34	-0.03	0.76	1.04	1	0.28	0.21	0.13	-1.61	-8.64	-11.46	-12.32	-12.96	-12.83	-10.88	-8.08	-1.49	0.66	-0.21	-4.5	-4.6	4.18	2	3	-	-
b0062	511145	284	0.41	-4.62	-2.39	-0.74	-1.32	1.98	1.37	2.65	0.49	-0.88	-1.97	0.23	1.59	0.91	0.4	-0.86	-1.8	-1.91	-2.08	0.68	0.08	0.02	0	0	0	0	0	0	0	0	0	0	0	0	0	1	3	-	-
b0063	511145	10	0.41	1.04	0.79	0.58	1.51	0.34	-0.74	1.98	3.4	0.2	0.87	0.23	2.04	1.66	2.5	1.76	1.22	0.69	3.88	4.04	2.89	4.02	2.89	1.18	-0.25	0.97	1.58	0.9	0.76	0.93	0.55	0.44	0.64	1.11	1.16	0	3	-	-
b0064	511145	85	0.48	1.33	1.19	1.13	0.76	0.94	1.32	-1.06	-0.62	0.66	1.85	-0.75	-6.33	-4.42	0.53	3.43	3.11	4.96	5.54	4.85	3.48	0.76	2.14	1.36	-0.88	-2.62	-7.64	-7.47	-1.09	-1.08	-1.12	-4.4	0.01	-0.25	0.29	0	1	+	+
b0065	511145	113	0	0.91	1.7	3.22	4.14	3.81	3.79	2.04	3.63	1.93	0.82	0.53	0.57	-0.06	-0.41	-1.49	0.28	1.52	1.2	0.58	0.12	0	0	0	0	0	0	0	0	0	0	0	0	0	0	0	1	+	-
b0066	511145	113	0.41	1.08	1.85	1.86	2.56	2.99	1.71	5.19	3.64	3	2.59	1.92	1.04	1.59	2.25	1.16	0.03	0	0	0	0	0	0	0	0	0	0	0	0	0	0	0	0	0	0	3	4	-	+
b0067	511145	-17	0.12	2.53	2.74	3.64	2.41	2.22	1.54	-2.78	-1.15	1.24	2.44	2.01	2.02	0.34	0.42	0.64	0.95	0.71	0.57	0.57	-2.39	-2.59	-1.46	-3.57	-5.25	-6.06	-2.07	-3.02	-1.17	-4.95	-6.5	-5.15	-4.38	-4.19	-3.03	2	4	-	-
b0068	511145	-25	0.84	2.51	0.03	-0.99	-1.27	-1.61	-0.84	-3.52	-1.72	-0.02	0.21	1.63	2.77	0.6	2.22	2.76	2.64	0.53	-2.93	-3.14	1.69	1.25	-1.82	-4.31	-4.76	-0.82	-1.57	-0.35	-2.55	-3.11	-2.83	-2.82	0.12	-2.65	-2.34	1	4	-	-
b0069	511145	163	0.51	-4.06	0.36	-0.58	-0.09	0.45	-1.34	-0.35	0.79	1.15	2.19	2.36	1.59	3.38	3.61	4.52	4.33	4.32	5.4	3.11	0.36	-0.07	0.15	0.09	-0.01	-3.51	-6.47	-10.09	-8.39	-6.93	-4.43	-7.5	-6.98	-3.1	0.23	0	4	-	-
b0070	511145	48	0.14	-0.72	-2.01	-2.35	-3.2	-4.24	-5.96	-5.74	-4.06	-1.98	-1.42	0.26	0.85	-0.3	-1.04	0.35	0.35	-6.02	-9.72	-8.15	-8.23	-8.56	-9.37	-9.89	-10.32	-0.93	2.88	2.01	2.57	1.1	1.23	2.93	2.29	2.15	2.11			+	-
b0071	511145	48	0.95	1.03	1.87	0.19	0.07	-0.74	0.94	3.19	2.52	2.16	3.19	5.1	-5.6	-13.29	-12.62	-12.7	-11.87	-11.44	-11.52	-11.06	-4.04	-1.67	-2.25	-1.72	-0.89	0.99	1.87	0.11	-0.57	-3.31	-4.31	-3.75	-1.8	-2.04	-1.89	4	5	-	+
b0072	511145	10	0.91	2.66	2.16	1.75	0.71	1.93	3.25	2.66	2.45	0.32	3.59	3.47	2.57	2.58	2.58	2.56	2.55	2.63	2.52	-2.9	2.78	3.91	2.53	1.64	-0.12	-0.82	-2.84	-3.24	-2.79	-3.82	-4.08	-3.17	2.16	2.91	-1.55	3	5	-	-
b0073	511145	2	0.92	-1.63	-1.67	-1.27	1.98	0.7	0.6	1.37	0.55	-0.36	3.18	3.43	2.73	0.92	0.34	-1.8	-3.24	-2.93	-2.99	-2.48	-2.21	-1.52	-2.5	-1.69	-1.77	-1.32	-2.23	-2.18	0.22	1.65	1.49	2.4	3.57	2.35	2.46	2	5	-	-
b0074	511145	-1	0.96	2.63	1.91	0.61	-0.77	-0.62	-2.04	-2.45	-3.25	-1.21	0.68	2.16	1.14	1.65	1.53	-0.38	2.01	3.47	2.03	2.24	1.11	1.59	1.55	1.55	1.85	0.89	-0.9	2.42	-0.06	0.48	-0.96	-2.27	-1.5	-2.93	-1.51	1	5	-	-
b0075	511145	92	0	0.89	2.89	3.39	3.05	2.21	2.75	1.85	-1.24	-1.03	-1.44	0.05	0.81	2.95	2.44	3.29	3.81	-1.75	-9.09	-11.66	-14.01	-14.69	-15.14	-14.87	-12.13	-9.22	-17.38	-8.15	-6.41	-5.49	-3.67	-2.17	-1.29	-0.84	-1.01	0	5	-	-
b0076	511145	317	0	-1.53	0.67	-0.94	1.9	1.43	-0.32	-5.11	-1.04	-0.98	-1.9	-1.77	-1.79	-1.11	-0.66	-4.75	-4.34	-7.22	-12.91	-17.33	-9.42	-4.03	-3.09	0.65	-1.27	-5.02	-6.68	-7.24	-7.67	-8.05	-6.03	-1.24	1.25	1.21	0.64	0	1	+	+
b0077	511145	2	0.83	4.66	3.62	3.6	3.33	2.87	1.74	0.66	0.95	2.43	2.62	2.63	1.96	0.16	1.48	0.38	3.01	4.33	4.2	1.25	3.96	3.75	4.39	1.54	-0.24	-1.99	-1.58	-1.34	-1.56	-0.1	1.52	1.84	2.05	2.15	1.43	0	2	+	+
b0078	511145	179	0.9	-1.29	1.39	2.3	1.89	0.78	1.06	-0.33	-2.62	-6.16	-6.97	-7.13	-6.73	-6.28	-6.07	-1.74	0.26	2.34	2.6	-5.5	-7.46	-7.56	-10.16	-8.03	-7.77	-8.26	-2.73	-0.83	-0.75	-0.31	-0.49	0.48	0.74	1.09	-0.27	1	2	+	+
b0080	511145	601	0.66	2.36	-1.66	-4.35	-4.64	-4.66	-7.44	-6.48	-6.07	-6.51	-4.37	-2.56	0.93	0.23	-0.57	-0.39	-0.32	-2.04	-7.58	-13.02	-13.49	-12.37	-11.49	-5.67	-3.12	-2.85	-3.72	-3.39	-3.39	-1.51	1.11	3.27	3.6	4.43	5.36	0	1	+	+
b0081	511145	1	0.57	0.69	-1.2	-2.38	-2.99	1.11	1.17	1.16	0.82	0.25	1.5	1.27	1.01	0.83	0.23	1.38	0.91	0.55	1.08	0.91	0.9	1.32	2.04	2.7	0.55	0.32	-1.54	-0.34	0.67	0.18	-0.27	-1.17	0.69	0.62	-0.5	0	16	+	+
b0082	511145	-4	0.74	-0.12	-0.94	-1.91	-2.74	-0.92	-1.51	-2.01	3.29	2.56	3.56	2.62	1.68	1.36	1.36	1.5	1.07	1.02	0.7	2.66	3.22	3.27	1.68	1.62	-0.14	0.62	2.09	3.52	3.89	-3.42	-3.24	-3.83	-4.01	-3.86	-4	0	15	+	+
b0083	511145	15	0.46	-1.5	-3.32	0.72	1.58	0.34	0.84	0.97	-0.14	1.02	1.62	1.59	1.89	0.91	1.42	1.44	1.54	0.29	-0.85	-1.89	-1.66	-0.79	1.77	2.05	1.5	-0.46	-0.41	1.13	1.32	2.06	2.78	-2.37	-1.41	-2.76	-3.66	0	14	+	+
b0084	511145	-14	0.5	3.92	2.98	3.67	4.81	4.31	4.56	3.07	0.56	-0.19	0.29	4.57	4.12	3.08	5.05	3.3	3.08	1.83	0.08	-0.85	-5.96	-5.39	-5.63	-0.97	-1.83	-2.85	2.59	1.44	-2.64	-0.13	-2.09	-1.08	-1.19	-2.73	-1.74	1	14	+	+
b0085	511145	-4	0.75	-4.98	-5.2	-2.93	0.92	1.96	1.36	0.78	0.72	-3.3	-6.52	-3.32	-0.52	5.05	4.3	4.68	5.27	3.92	0.84	-0.97	-1.38	-0.9	-0.19	-3.43	-3.46	-0.86	-5.74	-7.65	-7.88	-2.98	0.61	-2.08	-3.36	-4.37	-1.77	0	12	+	+
b0086	511145	-7	0.66	0.56	3.24	3.88	4.1	4.43	4.29	3.35	3.72	0.59	0.34	0.81	-0.68	-1.2	-2.03	-1.74	-1.9	-2.3	-2.5	-2.29	1.17	1.84	1.69	1.36	1.62	-2.01	-2	-3.18	-5.9	-4.91	-3.01	-3.08	-3.76	-3.1	-2.6	1	12	+	+
b0087	511145	2	0.53	-0.46	0.79	1.39	3.36	1.54	1.34	2.27	3.23	3.29	4.63	3.93	3.12	2.69	3.2	3	2.03	1.69	-1.48	0.47	0.59	0.68	-1.15	-6.33	-6.06	-4.33	-4.43	-5.91	-6.34	-6.62	-6.64	-5.18	-4.94	-2.09	-1.57	2	12	+	+
b0088	511145	-1	0.71	-0.64	-3.37	-3.14	-2.58	2.89	4.23	4.02	3.32	2.99	0.43	-3.72	3.34	4.14	4.12	3.93	3.23	1.82	3	2.98	3.17	2.35	1.58	-5.13	-5.7	-6.56	-6.31	-7.35	-7.39	-4.59	-4.89	0.22	-0.67	-2.57	-4.83	3	12	+	+
b0089	511145	-4	0.35	0.14	0.49	2.21	2.85	3.53	4.55	5.72	5.92	4.39	5.26	5.35	4.04	-1.24	0.24	2.04	2.36	2.14	3.04	3.06	5.15	6.18	7.16	6.25	3.93	3.68	-0.6	-0.27	0.35	-0.31	0.08	1.05	2.02	1	2.64	4	12	+	+
b0090	511145	53	0.62	0.9	-2.7	1.58	1.8	-0.05	-0.81	-1.71	-1.78	-1.41	-2.29	-2.67	-4.15	-3.63	-4.4	-4.11	-3.92	-3.76	-4.15	-1.87	-1.29	1.05	2.05	1.84	1.61	3.89	3.92	3.51	3.63	2.46	3.41	3.07	3.69	4.18	3.89	5	12	+	+
b0091	511145	-8	0.71	-0.63	-0.5	-0.5	-0.04	0.22	0.36	0.8	0.31	0.72	-2.64	-3.43	-3.29	-2.89	-2.69	-0.61	-1.04	-3.55	-8.81	-9	-9.08	-6.83	-2.76	-1.31	-1.31	1.91	-7.19	-8.64	0.33	-0.38	-1.52	-1.05	-4	-4.86	-4.98	0	6	+	+
b0092	511145	1	0.68	-1.28	-1.48	-1.79	-1.13	-1.17	-1.66	-0.06	0.69	0.6	0.67	0.95	0.61	-0.81	-1.66	-1.3	-0.46	-0.09	-1.3	-3.54	-2.47	-1.94	-3.56	-5.37	-6.42	-6.78	-4.28	-3.84	-1.6	0.86	1.35	0.16	-1.92	-2.39	-3.03	1	6	+	+
b0093	511145	-4	0.47	0.5	2.84	2.88	2.87	2.12	2.1	2.22	2.29	2.74	3.71	3.45	2.61	3.24	3.73	4.54	4.38	4.04	5.1	5.49	0.85	1.42	1.16	1.02	0.44	1.48	-3.85	-3.52	1.19	1.85	1.31	2.24	4.07	3.18	0.67	0	4	+	+
b0094	511145	60	0.78	-1.73	-2.39	-0.12	-0.23	0.11	-0.03	0.71	-1.7	-6.81	-3	2.26	1.97	0.01	-6.8	-8.31	-7.85	-7.17	-8.44	-8.8	-3.22	-1.38	-1.9	-1.31	1.5	1.16	2.43	1.44	2.38	2.4	2.71	3.93	2.15	1.64	1.58	1	4	+	+
b0095	511145	100	0.96	-1.84	1.45	2.34	1.94	1.76	2.01	1.87	4.3	4.54	4.47	4.37	2.8	1.46	1.79	1.65	2.38	2.94	2.6	2.42	-1.97	-2.42	-2.38	0	1.13	1.2	-1.48	-1.67	-4.39	-5.77	-6.97	-6.3	-5.99	-2.61	1.66	0	2	+	+
b0096	511145	230	0.69	1.39	0.48	1.11	-0.87	0.05	-1.05	2.61	3	1.85	-1.66	-1.63	-1.82	-0.51	-1.52	-2.81	-2.85	-2.37	1.05	-0.68	-1.05	-1.25	1.03	-2	-4.7	-4.82	-10.6	-7.96	-4.09	-4.32	-0.76	0.14	0.52	1.3	1.52	0	1	+	+
b0097	511145	61	0.28	-1.27	0.46	0.32	1.69	2.41	1.51	0.1	0.2	1.02	0.18	2.19	2.76	2.39	2.25	2.51	2.87	3.18	0.89	-3.95	-4.19	-3.99	-5.22	-5.42	-4.67	-3.85	-3.37	-3.07	-0.33	0.43	-0.08	-0.28	0.19	1.72	1.57	0	3	+	+
b0098	511145	59	0.86	-5.31	-2.5	-3.18	-3.69	-4.37	-3.84	-2.96	-2.44	2.32	3.91	3.83	-3.3	-4.11	-0.84	2.1	-1.85	-9.55	-12.4	-12.62	-12.68	-12.53	-12.84	-10.79	-8.63	-2.54	0.58	-0.93	-6.03	-3.71	0.03	-1.05	-1.24	-1.24	-1.63	0	2	+	+
b0099	511145	215	0.48	0.41	0.73	2.71	1.56	2.15	1.63	1.31	0.57	0.49	0.46	0.19	0	0	0	0	0	0	0	0	0	0	0	0	0	0	0	0	0	0	0	0	0	0	0	1	2	+	-
b0101	511145	215	0.6	2.61	1.91	2.33	1.18	1.38	1.42	-0.22	1.24	-0.2	-1.02	0.27	0.22	0.02	-0.52	-0.71	0.7	1.61	0.97	0.19	0.01	0	0	0	0	0	0	0	0	0	0	0	0	0	0	0	1	-	+
b0102	511145	9	0.72	1.02	-2.32	-1.59	-0.8	-1.09	2.15	2.21	1.07	-2.89	-2.97	-3.24	-3.08	1.88	1.43	1.4	3.23	2.86	3.12	2.18	1.57	2	2.96	2.69	2.58	-1.31	-0.84	-1.09	-0.77	0.36	-1.85	1.08	0.73	-1.05	-0.96	1	3	-	-
b0103	511145	-1	0.57	1.97	1.62	0.79	1.22	-4.08	-5.28	-1.87	-1.89	-0.93	-0.31	-1.22	-1.27	1.91	1.78	1.79	1.6	2.02	1.58	3.9	3.96	2.86	1.44	0.88	-1.84	-2.37	-2.38	-1.48	-1.13	-3.13	-3.03	-2.1	0.27	0.06	-0.57	0	3	-	-
b0104	511145	34	0.82	0.05	0.02	-1.76	-3.47	-1.13	2.16	2.08	2.95	2.09	1.64	-1.4	-0.19	0.48	-4.83	-12.12	-14.49	-14.08	-15.34	-15.78	-12.33	-5.57	1.98	4.19	2.93	2.1	2.46	1.99	2.96	5.47	5.23	4.6	3.33	2.13	0.2	0	1	+	-
b0106	511145	34	0.38	-0.53	-1.53	-1.39	-1.36	-0.99	2.64	1.51	-1.56	-1.34	-0.54	-2.03	-6.57	-10.76	-12.13	-11.83	-12.36	-8.94	-2.88	0.65	1.58	0.94	0.36	-2.46	-0.2	-0.61	-0.97	-2.59	-3.43	-3.17	0.32	-0.47	-0.22	-2.31	-1.9	1	2	-	+
b0107	511145	-11	0.23	-1.02	-2.36	-1.55	-1.39	-1.34	-3.03	-0.87	-0.86	0.54	-0.53	-0.42	-0.12	-0.52	-2.07	-4.24	-3.34	-2.75	-1.5	-1.05	-1.62	-3.44	-2.11	-2.61	1.94	0.07	1.36	2.65	-2.54	2.23	1.73	1.21	-1.39	-3.03	-8.89	0	2	-	-
b0108	511145	9	0	-2.64	1.82	2.35	2.4	0.03	-1.65	-0.41	-0.16	-2.17	-0.79	0.97	1.37	0.52	-0.08	-0.62	-1.13	-0.15	0.11	0.67	-0.66	-0.44	0	2.53	3.4	3.9	2.34	3.65	-0.89	-2.14	-2.36	-1.33	-2.11	-3.22	-1.07	0	1	-	-
b0109	511145	202	0.81	6.39	6.52	5.99	5.77	5.55	2.68	1.21	-0.13	-1.49	-0.55	0.99	1.62	3.79	-2.14	-3.52	-7.83	-8.82	-10.26	-10.12	-9.2	-8.3	-5.07	-1.16	-0.62	-0.94	-0.62	3.33	4.92	5.12	5.02	4.92	4.62	4.56	4.72	0	1	-	-
b0110	511145	-4	0.67	-2.93	0	0.57	-0.33	-0.2	1.98	1.96	3.09	2.22	0.47	0.93	0.12	-1	-1.45	-2.17	-1.37	-0.82	-1.98	-1.45	-1.77	-2.85	-1.64	-2.29	-2.67	-3.45	-2.98	-5.71	-2.62	-2.51	-2.39	-0.16	0.11	1.03	1.92	0	2	+	+
b0111	511145	42	0.55	-5.17	-1.88	-1.58	-2.18	-2.26	-0.41	-1.28	-5.64	-5.04	-4.55	-6.38	-2.67	-2.99	-8.26	-16.68	-15.39	-13.76	-13.64	-13.82	-10.21	-6.59	-3.03	-5.43	-5.14	-5.03	-1.69	-0.09	4.22	-1.22	1.32	2.22	2	1.65	-1.46	1	2	+	-
b0112	511145	42	0.78	2.45	4.25	4.42	4.43	2.98	2.02	5.13	4.55	3.36	2.93	2.61	2.82	-2.05	-8.14	-16.67	-17.56	-16.95	-16.5	-16.98	-18.03	-8.85	-2.93	-3.81	-5.63	-5.21	-1.98	-1.95	2.37	2.7	2.34	2.12	2.21	1.59	-1.14	0	1	-	+
b0113	511145	160	0.58	3.36	2.68	2.05	0.95	0.52	2.04	-0.34	1.69	2.09	1.46	2.27	1.98	-1.2	-3.55	-2.65	-2.49	-2.73	-3.3	-1.57	3.27	3.24	3.36	1.69	-2.36	-2.69	-4.34	-4.51	-2.87	-3.63	-3.65	-3.61	-0.13	-0.14	0.24	0	4	+	+
b0114	511145	14	0.97	2.42	2.02	2.67	2.09	2.92	2.72	0.79	-1.19	-1.03	-0.51	-0.57	-0.18	0.86	0.36	1.32	1.83	1.68	3.45	1.92	2.39	1.86	1.23	-0.38	-1.26	0.21	0.27	0.4	-0.66	-2.71	-2.91	-0.93	0.46	2.16	1.58	0	2	+	+
b0115	511145	324	0.96	1.82	-0.59	-1.12	-1.19	-2.33	-1.88	-1.39	-1.37	-0.87	0.43	-4.59	-6.89	-11.88	-14.87	-16.28	-16.83	-14.63	-13.17	-11.72	-6.25	1.97	1.87	-0.98	-1.71	-2.5	-6.53	-6.53	-3.84	-1.23	2.57	4.95	4.33	3.1	3.03	1	2	+	+
b0116	511145	70	0.97	1.09	0.45	0.9	0.85	0.87	-2.41	-5.4	-6.68	-6.73	-6.75	-7.09	-5.26	-3.09	-0.59	0.04	0.11	-0.67	-0.49	0.54	-1.73	-6.24	-9.56	-11.89	-11.82	-11.62	-11.62	-10.47	-7.64	-2.1	2.3	2.01	2.16	2.35	3.45	0	1	+	-
b0117	511145	70	0.1	4.51	3.24	5.86	4.76	6.91	3.44	1.67	0.96	1.86	0.13	1.45	0.76	-0.63	-0.69	-5.77	-9.53	-11.94	-12.73	-12.74	-12.84	-12.96	-10.27	-8.5	-2.87	0.66	0.95	0.74	0.63	0.24	0.3	0.15	0.17	1.08	0.64	0	1	-	+
b0118	511145	175	0.98	-2.94	0.81	0.15	-0.28	-0.35	-0.79	-3.65	-6.27	-2.88	-2.13	-2.84	-3.2	-1.7	-3.17	-3.93	-1.68	-2.22	-2.58	-2.7	-4.05	-2.25	-0.66	-3.49	-10.51	-12.91	-13.36	-13.1	-12.04	-9.7	1.45	5	6.22	5.07	4.55	0	1	+	+
b0119	511145	37	0.71	-6.62	-6.36	-0.69	-1.66	-3.44	-2.91	1.85	0.33	1.21	0.51	1.29	2.6	-4.91	-10.47	-14.53	-13.14	-12.65	-13.46	-12.67	-6.7	-1.79	-1.75	0.37	0.75	0.95	-2.27	-1.06	-1.67	1.04	-0.21	-0.55	-1.55	-2.45	-2.73	0	1	+	-
b0120	511145	37	0.73	-1.98	-0.5	0.74	4.35	1.02	-0.47	0.33	0.22	-2.18	-2.41	-1.15	-4.25	-8.89	-16.34	-14.17	-14.3	-14.2	-15.6	-12.36	-6.54	1.38	3.27	2.06	1.45	-1.35	-2.01	-1.53	-1.09	-1.21	-1.14	-2.83	-4.29	-2.56	0.02	2	3	-	+
b0121	511145	15	0.77	4.68	0.87	0.93	0.66	-0.87	0.75	0.55	-0.11	0.2	0.3	2.19	3.18	3.14	2.41	1.82	2.45	2.86	4.54	4.85	4.88	4.74	4.21	3.66	2.05	0.29	-2.61	-0.77	-0.27	0	-0.54	0.33	0.49	0.9	0.72	1	3	-	-
b0122	511145	105	0.63	1.28	1.38	0.74	2.67	3.86	2.93	3.32	3.67	4.37	3.97	1.46	1.22	3.53	2.12	3.58	3.81	4.27	-0.52	-6.08	-9.29	-12.7	-13.27	-13.15	-12.97	-9.69	-7.29	-1.71	-2.17	-0.46	-0.23	-0.79	-2.85	-2.99	-4.62	0	3	-	-
b0123	511145	201	0.76	2.97	4.45	6.58	5.34	5.08	5.2	1.36	-0.25	-1.72	-1.46	-2.03	-2.33	-6.25	-5.94	-1.51	-5.47	-13.21	-13.91	-10.67	-14.28	-13.45	-11.32	-11.21	-9.58	-0.6	1.1	0.73	0.74	0.77	1.12	0.76	0.36	0.25	0.09	0	1	+	-
b0124	511145	201	0.73	-0.41	1.19	1.24	0.35	-0.31	-0.33	-0.69	0.46	0.91	-1.85	-2.47	-0.07	-0.68	-0.64	-2.93	-1.96	-1.69	-2.24	-2.61	-2.53	-3.35	-4	-3.65	0.44	0.15	0.01	0.01	0	0	0	0	0	0	0	0	1	-	+
b0125	511145	40	0.86	-3.02	-1.9	0.55	-0.74	-0.48	0.67	1.31	3.17	2.58	2.17	1.39	0.71	1.66	0.85	0.1	0	0.09	0	0	-0.6	-2.3	-1.97	-1.28	-0.91	-0.7	-2.85	-2.79	-2.39	-2.26	-3.05	-3.02	-3.31	-2.81	-2.94	0	1	+	-
b0126	511145	40	0.92	0.77	0.64	0.19	-0.01	-0.05	-0.06	-0.07	-0.12	0.07	0.07	0.07	0.04	0	0	0	0	0	0	0.04	0.21	0.21	0.25	1.56	1.96	1.96	-0.93	-1.37	-1.36	-0.56	-2.27	-3.46	-4.67	-5.54	-5.11			-	+
b0127	511145	-4	0.72	0.16	0.38	2.9	3.27	4.54	2.28	0.58	1	1.32	2.02	1.85	0.26	-1.85	-1.86	-0.42	0.17	1.12	-1.16	0.31	1.28	-1.18	0.06	-1.84	-4.83	-4.76	-4.82	-1.22	-0.85	-1.33	-0.69	-0.26	-1.17	-0.95	-2.55	0	3	+	+
b0128	511145	104	0	1.77	0.51	0.71	0.1	-2.06	-0.6	-0.44	0.07	-0.76	-0.77	-0.09	-0.7	-1.89	-6.62	-11.37	-12.26	-12.07	-12.42	-12.29	-7.2	-0.38	-0.94	-0.75	-0.6	-0.66	2.8	5.01	3.97	-0.4	-0.56	-1.3	0.22	0.22	0.59	1	3	+	+
b0129	511145	63	0.16	0.24	-3.64	-3.1	-3.01	-2.65	-2.91	-3.2	-2.83	1.7	-1.17	-1.12	-1.06	-1.97	-2.25	-0.4	-2.52	-4.97	-7.47	-7.74	-7.84	-5.83	-4.24	2.36	2.56	3.68	3.67	3.46	3.47	3.63	4.83	4.59	4.16	3.81	4.31	2	3	+	+
b0130	511145	3	0.29	-12.42	-13.62	-11.68	-12.48	-12.28	-12.1	-6.76	-1.34	0.99	0.14	0.49	0.34	0.31	3.7	4.3	0.56	-1.97	-1.69	-2.62	-3.23	-3.22	-0.46	1.06	-0.32	1.44	1.85	-1.24	-7.45	-8.57	-10.35	-9.2	-8.9	-8.22	-8.05	0	1	+	-
b0131	511145	3	0.79	-5.57	-3.36	-2.24	-1.47	-1.7	0.13	0.3	0.6	1.41	-1.39	-1.66	-0.2	1.99	-1.13	-7.52	-9.4	-9.09	-8.81	-8.9	-9.41	-6.25	0.5	2.76	3.73	3.52	3.14	2.77	2.19	2.13	2.15	2.28	2.3	1.12	-0.87	0	1	-	+
b0132	511145	73	0	1.66	-1.41	-4	-4.85	-3.11	-2.8	-3.21	-3.32	-2.28	-2.28	-1.26	-3.02	-2.45	-3.52	-5.03	-4.3	-4.19	-2.46	0.72	-0.84	-4.48	-5.35	-4.62	0.62	-0.9	-7.35	-10.08	-10.15	-10.43	-9.08	-3.45	1.58	0.93	1.59	0	1	+	-
b0133	511145	73	0.92	-5.13	-5.53	-6.12	-6.1	-7.28	-1.17	-0.21	0.33	0.65	0.55	-4.17	-5.3	-3.91	-5.99	-11.96	-13.66	-13.39	-13.55	-10.51	-6.46	-1.49	-0.98	-1.81	-1.41	3.28	4.96	0.82	-0.08	-1.97	-2.23	-2.11	-1.92	-2.19	-1.84	1	2	-	+
b0134	511145	11	0.95	-3.79	-3.62	-1.7	1.88	1.55	1.09	2.92	2.99	-0.08	-1.06	-1.77	0.47	1.95	2.37	1.66	2.79	4.52	3.81	1.54	-1.29	-1.18	-2.78	-2.44	-1.27	-0.53	-0.67	0.3	0.96	-1.63	-2.44	-0.92	-4.84	-6.94	-5.5	0	2	-	-
b0135	511145	113	0.09	-1.79	-2.33	0.56	-1.09	-0.78	-0.63	-0.65	-0.36	0.34	0.42	-0.33	0.72	-0.41	-3.22	-10.46	-17.91	-24.48	-25.55	-18.36	-10.52	-3.07	-2.78	-2.52	-2.39	-2.17	3.89	4.15	3.24	3.23	3.27	3.09	2.22	2.63	-0.31	0	1	-	-
b0136	511145	49	0	2.63	0.87	0.87	0.98	0.61	0.89	1.1	0.88	0.8	-0.28	1.04	0.99	0.66	0.71	0.76	0.64	0.64	0.19	-0.18	-0.14	-0.06	-0.49	-0.43	-0.32	-1.24	-2.37	-2.7	-3.89	-5.29	-5.23	-3.84	-2.53	-3.14	-3.82	1	2	-	-
b0137	511145	26	0.13	1.2	0.46	1.59	1.82	1.96	2.03	2.23	1.94	2.03	2.12	2.41	2.17	1.8	2.5	3.01	3.01	2.9	2.53	2.61	2.71	1.35	1.05	0.35	-0.06	0.03	0.12	0.3	0.97	2.01	0.02	-1.26	-2.35	-2.45	-0.03	0	2	-	-
b0138	511145	11	0.49	-2.18	-3.99	-1.29	-1.27	-0.31	-0.54	0.36	0.87	1.8	0.56	0.3	0.12	0.11	0.86	2.19	2.42	0.51	0.62	0.7	0.87	0.61	-0.62	0.83	0.43	0.29	-0.71	-0.85	-1.59	-3.15	-2.48	-2.67	-2.58	-1.21	0.81	1	2	-	-
b0139	511145	16	0.35	-0.91	-0.64	-0.72	-0.29	-0.57	-0.42	0.28	2.87	2.61	1.9	-0.73	-2.36	1.07	1.19	-0.48	-0.48	-0.41	-0.96	-0.54	-0.31	-0.32	0.68	2.72	2.94	2.97	3.19	0.81	-3.27	-3.05	-3.95	-6.31	-5.88	-2.96	2.44	1	2	-	-
b0140	511145	34	0.17	-4.02	2.22	2.99	3.21	2.95	-0.1	-0.21	-0.21	-0.45	-0.03	-2.17	-1.94	-1.38	-2.75	-2.34	-0.65	-2.16	1.31	1.68	1.97	1.78	1.55	1.42	2.36	2.13	1.85	1.71	1.76	0.81	0.71	0.78	0.56	0.09	0.32	0	2	-	-
b0141	511145	97	0	-2.43	-3.15	-0.92	-0.49	-1.85	-1.69	-1.33	-1.71	-0.8	-0.85	-0.8	-2.85	-1.16	-3.03	-5.37	-4.78	-3.79	0.11	1.01	3.08	1.05	0.78	0.06	-0.52	-1.26	-6.99	-12.99	-11.56	-4.41	2.35	2.45	2.5	2.67	-4.89	0	1	-	-
b0142	511145	369	0.47	-4.77	-0.64	-0.72	-0.38	-0.84	-0.82	-1.2	-1.14	-0.92	-0.31	-0.3	-1.39	-1.58	-1.87	-2.19	-1.87	-1.59	-0.04	2.37	2.66	2.24	1.93	2.04	1.93	1.95	1.97	1.17	2.12	2.62	2.74	2.48	2.54	2.14	0.73	1	2	-	-
b0143	511145	-4	0.64	6.85	7.27	6.9	0.44	-1.43	-3.59	-4.84	-6.33	-4.67	-4.77	-1.37	0.5	-1.62	-2.15	-2.65	-3.08	-2.92	-2.18	-3.4	-4.57	-6.16	-6.3	-8.37	-15.5	-9.13	-6.58	-8.02	-6.69	-3.65	-4.05	-4.01	-3.11	-1.55	0.49	0	2	-	-
b0144	511145	59	0.46	1.2	1.28	1.49	1.44	2.45	1.66	1.36	1.19	-1.54	-1.36	-1.62	-1.18	-0.69	0.03	0.17	1.24	1.58	5	3.56	3.18	3.35	2.66	0.71	0.77	0.48	-0.12	0.2	0.2	0.79	1.13	0.72	0.08	-0.3	0.58	1	2	-	-
b0145	511145	36	0.91	1.15	0.99	-0.05	0.13	3.76	-0.09	-4.5	-5.22	-5.23	-5.78	-4.48	-3.5	-1.31	2.68	-0.72	2.36	1.45	-0.66	-3.36	-9.13	-9.68	-10.07	-9.96	-10.39	-11.19	-10.98	-6.83	-1.27	-0.63	-0.53	-0.29	0.04	0.51	2.15	1	2	-	-
b0146	511145	177	0.41	2.04	1.95	1.64	1.41	1.35	1.78	2.39	2.71	-2.41	-4.47	-4.54	-3.36	2.31	2.23	2.44	2.44	0.45	-0.8	1.51	2.81	-0.14	0.24	-0.42	-0.53	0	0.17	0.64	0.84	1.15	1.97	2.1	1.73	3.59	0.12	0	2	-	-
b0147	511145	14	0.5	-0.04	-1.37	-1.58	-2.35	-2	-0.97	0.58	2.62	2.39	2.36	1.15	-0.13	1.05	0.84	1.54	2.32	2.19	2.29	0.22	1.55	1.43	1.84	1.96	0.59	0.52	-0.4	-2.25	-2.87	-2.67	-2.73	-2.53	-2.48	1.28	1.92	0	2	-	-
b0148	511145	195	0.33	2.72	2.6	-1.16	-0.5	-1.17	-6.62	-6.03	-2.92	-3.4	-2.73	-1.81	1.91	-0.78	-5.8	-11.63	-13.93	-13.45	-13.03	-13.12	-14.02	-13.87	-7.85	-4.81	-4.28	-2.59	-7.85	-6.76	-14.08	-13.39	-3.27	2.66	6.19	5.61	3	0	1	+	+
b0149	511145	219	0.61	-2.2	-0.41	2.14	2.62	2.46	2.77	0.82	-1.4	-1.37	-1.46	-1.64	2.5	2.02	0.49	0.26	0.26	0.2	0.06	0	0	0	0.07	0.09	0.09	0.23	0.73	1.55	2.07	2.73	3.02	3.13	3.34	1.7	1.48	0	1	+	+
b0150	511145	50	0.71	3.28	2.88	3.6	1.08	1.32	1.04	1.32	-0.97	2.13	-2.82	-5.6	-5.42	-5.27	-11.19	-12.13	-11.89	-11.81	-11.99	-11.6	-11.95	-8.22	-2.27	1.75	0.16	2.24	2.13	2.45	1.96	-0.4	-0.85	-0.82	0.26	0.28	0.47	0	4	+	+
b0151	511145	-1	0.62	0.48	0.26	1.32	1.42	1.69	-0.52	3.05	2.13	0.82	0.7	0.44	2.52	3.46	2.52	1.41	2.17	2.17	0.75	-0.51	-2.76	-8.19	-7.72	-7.07	-7.16	-3.13	2.16	3.01	2.57	2.02	1.12	2.34	0.22	2.01	-0.21	0	3	+	+
b0152	511145	-4	0.3	-2.34	-1.51	2.21	2.93	2.55	3.23	3.44	4.62	3.29	0.87	-0.04	0.89	0.65	2.44	1.81	1.62	0.37	-0.12	-0.71	-1.03	-1.52	-0.29	-2.43	-3.2	-6.89	-6.53	-6.59	-7.12	-3.04	-0.14	-1.17	1.18	-1.23	-0.26	1	3	+	+
b0153	511145	157	0.19	2.52	0.73	1.57	1.38	1.95	2.57	2.44	2.98	0.46	-2.22	-8.92	-9.2	-6.22	-2.21	1.05	-0.3	0.92	0.74	-0.44	-0.76	-3.06	-5.64	-5.9	-4.06	-2.98	-0.18	-1.31	-0.87	-1.28	-2.09	0.68	0.38	0.02	0	2	3	+	-
b0154	511145	157	0.86	-4.09	-4.12	-3.64	-0.18	1.18	-1.47	-1.37	0.94	2.38	1.87	0.48	-0.83	-0.85	-0.8	0.51	0	-0.06	0	0	0	0	0	0	0	0	0	0	0	0	0	0	0	0	0	0	1	-	+
b0155	511145	81	0.37	-0.08	-0.65	-0.81	2.53	2.7	1.32	1.52	3.04	3.82	1.89	1.77	1.53	1.9	3.03	4.05	1.39	1.59	1.25	2.56	2.93	2.19	-3.71	-5.29	-6.92	-8.72	-4.54	-4.89	-6.87	-6.64	-3.7	-3.87	-3.79	-2.97	1.54	0	1	+	+
b0156	511145	46	0.85	-0.62	1.36	1.97	1.44	2.03	2.14	1.52	1.58	2.29	1.54	1.24	0.83	0.57	0.16	0.07	0.05	0.05	0.09	0.13	0.07	0.17	0.73	0.94	0.94	1.19	1.19	0.95	1.63	2.35	2.72	2.81	3.12	2.86	1.16	0	1	+	-
b0157	511145	46	0.19	-1.94	-2.65	-0.63	-3.08	-3.22	-3.21	0.97	0.29	-0.06	0.93	0.6	0.55	0.49	0.34	0.93	0.07	0.1	0	0	0.08	0.12	0.56	0.84	0.84	1.18	1.66	2.06	2.64	2.28	1.28	2.14	0.09	2.12	3.34	2	3	-	+
b0158	511145	37	0.39	0.67	1.08	0.77	1.47	-0.49	-1.16	0.08	0.51	-0.19	-1.09	-5.86	-6.1	-6.82	-6.56	-7.68	-7.7	-4.22	1.52	2.03	3.15	2.49	-0.37	0.25	1.56	1.37	2.66	0.31	-0.8	-0.52	-0.81	0.5	-0.34	0.25	-0.95	1	3	-	-
b0159	511145	-8	0.82	-4.81	-3.65	-3.51	-3.48	-4.25	-4.14	-1.16	-5.35	-2.45	-3.7	-1.1	-1.73	-6.59	-6.34	-5.93	-7.66	-6.96	-5.58	-5.36	-5.5	-2.14	-0.16	0.28	1.04	0.63	-4.4	-5.19	-4.87	-4.7	-4.19	-2.86	-2.01	3.65	3.13	0	3	-	-
b0160	511145	129	0.47	-1.53	0.57	0.72	3.22	4.88	2.86	2.77	2.48	1.63	-0.95	-1.66	-0.99	1.79	1.36	1.71	1.09	0.97	0.19	-0.55	1.72	3.1	3.27	0.29	3.42	3.32	2.71	2.58	2.14	2.28	2.33	1.78	-0.03	-1.3	-2.31	0	1	+	+
b0161	511145	154	0.92	4.35	3.43	2.67	2.5	1.62	2.08	2.1	1.93	2	2.41	2.48	2.94	1.25	-4.89	-14.82	-17.28	-16.82	-16.52	-16.32	-14.84	-8.78	-3.82	-2.74	-3.38	-4.16	-2.77	-3.18	1.1	1.37	1.63	0.96	1.05	1.38	4.34	0	2	+	+
b0162	511145	88	0.4	0.54	1.41	-0.08	-2.21	1.02	0.11	0.02	-0.15	2.08	-1.85	0.65	2.53	-0.11	-0.04	0.29	0.54	1.12	1.21	-4.97	-4.58	-3.61	-1.19	-1.84	-10.42	-13.18	-14.55	-13.25	-9.39	-4.86	0.02	0.84	1.4	-0.98	-1.04	0	1	+	-
b0163	511145	88	0.96	-1.03	-0.85	-2.06	-1.03	3.04	2.47	3.04	2.78	1.54	1.72	2.38	-1.79	-1.64	-2.47	-2.59	-1.65	-0.15	3.13	0.32	1.98	-3.98	-10.39	-15.47	-15.87	-15.52	-10.8	-3.38	-3.41	-3.54	-4.07	-3.33	-0.23	1.84	2.8	0	1	-	+
b0164	511145	161	0	-4.29	-0.44	-1.25	-2.03	0.42	0.83	0.71	-0.64	0.83	-0.67	-4.2	-4.22	-3.65	-3.65	3.24	2.74	2.84	2.39	4.65	4.63	4.93	4.49	3.71	3.58	2.14	0.82	0.04	-0.17	0.64	0.39	-0.54	-1.32	-2.46	-2.07	0	1	-	-
b0166	511145	53	0.95	-4.73	-4.79	-0.39	-1.68	-0.53	1.9	-1.99	-1.65	-1.94	-3.09	0.24	3.18	1.8	-8.39	-10.48	-9.91	-9.16	-8.78	-9	-7.97	-6.04	1.18	0.48	-0.33	1.88	1.38	1.48	1.54	1.09	-5.37	0.12	-0.56	0.64	4.45	0	1	-	-
b0167	511145	30	0.64	1.17	1.44	-0.36	-1.35	-4.69	-4.06	-2.1	-2.29	1.61	2	1.29	0.93	0.6	0.78	0.61	0.08	1.29	2.63	3.9	4.25	4.28	4.78	4.48	3.93	1.04	0.88	1.83	0	2.49	5.46	3.7	3.65	3.68	3.96	0	2	-	-
b0168	511145	61	0.87	-5.6	-6.21	-7.05	-4.14	-2.23	-1.53	-2.39	-5.07	-0.01	0.35	-7.22	-10.91	-10.9	-11.23	-10.53	-9.92	-9.05	-8.22	-5.94	0.85	4	3.53	2.5	1.7	1.72	1.53	1.52	0.59	0.21	-0.3	-0.39	-0.2	-0.92	1.3	1	2	-	-
b0169	511145	257	0.99	-1.23	-1.6	-2.54	-3.43	-1.3	-1.94	-2.51	-2.21	-1.75	-1.22	1.97	1.9	1.85	4.27	1.22	1.24	0.9	0.15	0.1	0.58	0.98	-0.7	-4.47	-4.27	-4.19	-3.95	-2.96	-1.37	0.4	-0.17	-1.58	-1.43	-3.68	-12.9	0	2	+	+
b0170	511145	146	0.99	-4.22	-4.15	-4.25	-2.62	-1.89	-1.05	-2.22	-1.69	-0.68	0.17	1.68	1.19	-3.73	-9.83	-14.39	-17.09	-19.03	-19.17	-14.91	-12.51	-7.75	-4.96	-3.61	-3.06	1.58	5.05	5.22	1.3	-1.21	-2.13	-4.93	-6.4	-6.19	-7.09	1	2	+	+
b0171	511145	291	0.84	2.09	4.24	4.14	2.12	-0.7	-1.57	-5.08	-4.34	-3.75	-3.56	-4.33	-4.68	-4.04	1.36	-0.14	2.78	2.92	4.21	1.52	-3.44	-3.42	-3	-3.58	-5.73	-5.17	-5.04	-5.21	0.39	-0.03	0.47	-0.61	0.18	0.85	0.49	0	1	+	+
b0172	511145	91	0.96	1.74	1.93	-1.67	-3.12	-3.7	-6.81	-6.31	-6.02	-3.22	-0.48	1.73	2.36	2.14	2.93	0.72	0.19	4.11	0.24	-1.7	-4.79	-10.66	-19.75	-19.74	-11.43	-7.67	-3.27	-2.64	-1.32	-0.7	2.97	2.82	2.79	2.48	3.86	0	2	+	+
b0173	511145	185	0.39	-1.35	-1.15	2.28	0.24	-0.78	3.5	1.96	0.07	-0.05	-0.69	-4.14	-4.55	-3	0.4	-2.6	-0.84	-6.45	-4.66	-4.45	-5.96	-6.27	-6.39	-5.51	-4.48	-1.91	-3.3	-3.14	-3.29	-2.99	0.98	0.32	3.66	-1.27	-1.39	1	2	+	+
b0174	511145	12	0.64	-3.18	-3.41	-2.38	-2.66	-2.84	-1.34	-1.73	-2.48	-0.86	1.86	2.43	1.34	-0.11	-1.24	-1.73	-2.42	-1.34	0.25	0.33	2.83	2.39	3.45	4.3	6.19	5.61	2.13	0.26	0.34	-1.75	-2.24	-1.94	-2.52	-2.13	-5.38	0	2	+	+
b0175	511145	11	0.3	-4.61	-2.73	-3.48	-0.3	2.05	1.89	1.43	2.15	1.8	1.24	-0.35	0.86	1.86	2.47	2.34	0.86	-1.64	1	0.46	-0.35	-1.49	0.33	2.28	3.08	2.91	2.59	1.15	-2.12	-4.74	-5.57	-5.81	-6.09	-3.05	0.43	1	2	+	+
b0176	511145	29	0.52	-0.87	3.93	2.75	4.21	-1.37	-2.13	-2.96	-3.56	-4.57	-2.76	-2	-1.36	1.11	1.03	2.15	1.82	1.98	1.67	1.36	-1.55	-2.68	-2.63	-2.21	-1.47	-1.92	-3.77	-3.96	-4.18	-8.04	-8.28	-7.8	-7.84	-8.36	-10.64	0	2	+	+
b0177	511145	121	0.82	3.02	2.93	0.57	0.76	-3.74	-2.7	-0.01	0.46	0.53	0.15	0.57	2.13	1	2.06	2.26	0.67	1.17	2.76	3.45	3.3	2.97	1.95	0.85	1.8	1.21	-5.33	-5.8	-5.99	-6.04	-6.38	-6.55	-7.73	0.85	1.52	0	1	+	+
b0178	511145	3	0.95	0.4	0.83	3.17	2.17	1.55	0.95	1.01	-0.29	-0.51	-0.81	0.36	0.64	1.68	0.55	2.49	2.21	1.91	-2.29	-5.51	-4.45	-3.44	0.08	2.12	3.12	4.49	6.24	5.57	4.41	3.06	-1.94	-9.48	-9.8	-9.4	-8.66	0	4	+	+
b0179	511145	104	0.82	-3.61	-0.03	0.56	1.35	0.82	0.01	-0.62	-1.1	1.13	1.76	1.86	3.06	2.74	4.07	0.86	1.06	0.88	1.32	1.47	1.25	1.05	0.14	-3.92	-14.07	-18.62	-18.24	-11.1	-1.15	-0.35	-2.06	-2.5	-2.58	-1.6	-0.87	1	4	+	+
b0180	511145	3	0.95	3.19	0.98	-3.09	-0.08	0.71	1.9	1.16	0.55	-0.14	-0.53	-1.89	-1.91	0.78	0.27	-0.49	0.61	0.88	2.5	1.91	0.37	-0.14	-1.07	0.28	-0.97	-0.83	1.25	-2.99	-6.2	-3.08	-5.45	-5.49	-2.41	-0.43	1.67	2	4	+	+
b0181	511145	-1	0.84	1.92	0.92	0.72	1.54	2.28	-0.5	0.03	-0.47	-0.47	1.73	3.7	-3.34	-5.67	-5.35	-2.77	1.01	2.35	4.17	4.1	3.98	-1.97	-6.89	-9.19	-9.44	-12.74	-15.06	-10.38	-8.63	-4.4	-3.82	-2.93	-0.78	-0.45	0.28	3	4	+	+
b0182	511145	-4	0.66	-0.37	-1.41	-0.09	-0.23	-0.57	1.71	5.1	4.31	2.07	0.24	-0.04	2.19	2.46	1.92	2.61	-0.79	-2.4	-6.35	-8.15	-10.51	-6.98	-1.39	1.23	1.53	1.3	1.53	2.42	0.74	1.74	-1.4	-1.12	1.3	1.82	0.25	2	5	+	+
b0183	511145	36	0.52	2.02	4.37	1.95	2.46	3.24	2.28	-0.14	-0.79	-0.48	-0.58	-1.62	-0.75	1.36	1.02	-0.79	-1.2	2.31	2.82	2.34	2.19	2.56	2.62	2.45	3.74	3.87	1.22	0.78	0.21	0.26	0.06	-1.1	-1.47	-2.42	-1.72	3	5	+	+
b0184	511145	12	0.47	-5.58	0.75	1.38	0.73	-0.86	1.03	0.79	0.5	0.21	1.38	0.73	0.02	-1.06	-0.67	0.27	0.81	1.11	1.05	1.47	1.23	1.66	0.84	-1.16	0.35	0.56	-1.93	-2.91	-1.69	-2.08	-1.36	-0.4	-1.78	-2.06	-2.5	4	5	+	+
b0185	511145	98	0.95	-2.5	-2.71	-2.28	-1.22	-2.42	-1.46	0.63	1.47	1.54	3.22	4.78	4.74	4.54	2.89	2.01	-1.89	-7.34	-10.16	-13.29	-13.49	-13.3	-10.78	-8.47	-4.47	-2.13	-1.48	-3.34	-0.71	-3.62	1.48	1.72	2.69	0.88	2.75	0	1	+	+
b0186	511145	56	0.52	0.18	1.1	1.82	0.48	-0.44	-1.36	-2.01	-1.76	-5.1	-2.95	-4.01	-3.16	-2.31	-2.77	-3.68	-3.87	-2.39	-0.08	-0.34	1.42	2.89	2.9	0.4	-0.18	0.39	4.16	5.63	5.26	5.09	5.7	5.66	4.82	4.61	3.53	0	1	+	+
b0187	511145	64	0.72	-2.14	-1.67	-4.63	-5.14	-4.33	-2.6	-2.36	-0.73	-2.24	-3.52	-4.12	-3.63	-3.85	-3.26	-1.75	-4.69	-12.41	-8.31	-12	-11.15	-11.4	-9.07	-9.39	-3.66	1.03	0.41	0.67	2.62	4.7	4.3	4.93	4.46	4.95	5.14	0	2	+	+
b0188	511145	48	0.58	-0.44	-1.1	-1.04	-1.01	-1.19	2.07	2.26	2.33	2.32	1.25	0.58	0.27	0.13	0	0	0	0	0	0	0	0.22	0.41	0.17	0.45	1.67	2.38	2.76	3.67	4.2	4.75	2.86	3.38	1.82	1.14	1	2	+	-
b0189	511145	48	0.8	-7.02	-3.14	-2.45	2.05	2.64	2.86	2.9	4.31	4.68	6.28	5.19	4.35	2.57	2.19	1.26	0.09	0	0	0	0	0	0	0	0.07	0.16	0.49	0.95	1.29	1.33	1.88	1.78	0.61	0.59	0.85	1	2	-	+
b0190	511145	-4	0.51	2.39	4.31	6.25	6.38	5.99	5.51	5.83	6.23	5.89	5.38	4.23	5.48	5.3	3.72	3.86	5.82	5.56	4.56	5.48	4.26	1.27	1.12	0.14	0.76	0.57	-0.08	-3.2	-1.88	-5.92	-6.05	-6.07	-5.84	-5.82	-3.29	0	3	+	+
b0191	511145	13	0.33	-3.25	-4.33	-4.16	-4.44	-3.7	-3.24	-1.03	1.71	2.23	-0.27	-0.97	-1.71	1.3	1.2	2.36	1.94	2.89	3.28	3.88	2.22	2.7	2.66	2.46	1.53	1.19	-2.08	-2.65	-1.57	-2.35	-5.07	-4.3	2.67	-2.19	-0.92	1	3	+	+
b0192	511145	199	0.57	2.12	-1.55	-1.58	-1.35	-1.21	1.09	-1.76	-0.92	0.1	-0.21	-0.38	-1.89	-0.26	-1.55	1.18	1.45	2.04	1.36	2.72	2.51	2.28	1.86	1.45	0.91	0.36	0.08	-0.31	-0.23	0.02	0	0	0	0	0	0	1	+	-
b0193	511145	199	0.2	1.21	-1.51	-2.03	-2.54	-2.66	-1.12	-1.18	3.17	2.5	3.62	2.16	-0.31	-0.45	-1.32	-2.29	-2.11	-4.25	-4.95	-5.73	-6.53	-6.87	-7.19	-3.56	1.09	0.57	0.16	0	0	0	0	0	0	0	0	0	1	-	+
b0194	511145	53	0.93	-1.62	-1.1	-4.81	-5.43	-5.38	-4.6	-4.51	-4	-2.48	-0.38	-0.38	-1.18	-7.88	-15.7	-18.5	-14.99	-15.1	-15.22	-13.07	-11.8	-2.52	1.97	-2	-1.42	-1.4	-0.86	1.47	3.3	3.61	1.27	-1.08	-2.02	-2.27	-5.81	0	1	-	-
b0195	511145	111	0.6	1.82	1.58	-0.64	-0.92	2.34	2.13	-1.02	-0.42	-0.78	-0.89	-0.93	-1.51	-1.39	-0.93	-0.24	1.78	2.1	0.72	0.63	-0.03	-0.28	-0.17	-0.13	-0.24	0.19	-2.93	-5.55	-3.06	0.83	-1.35	-9.01	-9.7	-9.34	-9.28	1	2	-	-
b0196	511145	-4	0.71	1.04	-1.08	-2.04	0.85	-2.47	-1.92	-1.39	0.04	-2.69	0.63	0.69	1.4	2.07	1.62	1.05	-2.37	-1.38	-3.14	-3.97	-4.16	-3.32	-1.34	-1.38	-0.65	1.23	1.71	1.5	-0.38	1.72	2.19	0.9	0.91	0.95	0.76	0	2	-	-
b0197	511145	117	0.97	-0.74	-4.64	-5.34	-6.1	-5.82	-4.34	-3.61	-2.01	0.82	-0.13	1.25	0.08	0.16	2.11	2.5	3.25	3.43	2.52	-0.71	2.51	-3.07	-9.29	-13.94	-14.73	-14.85	-14.7	-14.63	-14.54	-11.22	-7.29	-0.35	1.45	1.58	1.73	2	3	-	-
b0198	511145	39	0.61	-0.04	2.73	6.55	4.97	4.6	2.73	3.15	2.23	2.04	1.39	3.17	1.03	1.19	0.86	1.01	1	1.34	0.38	0.71	1.39	1.59	0.33	-1.65	-1.89	-0.88	-0.3	-0.85	0.52	0.83	-1.31	1.07	0.4	0.65	1.48	1	3	-	-
b0199	511145	-8	0.77	3.45	2.65	2.12	1.32	1.81	0.71	0.68	0.77	-2.38	-0.23	-0.78	0.41	-0.54	-3.51	-1.98	-0.41	-0.7	1.04	0	-0.05	0.73	1.28	1.17	1.52	-1.04	-1.6	-0.31	0.15	-0.85	-0.71	0.37	0.14	-2.55	0.22	0	3	-	-
b0200	511145	5758	0.65	-0.46	-2.07	-2.05	1.24	0.98	1.11	2.41	2.91	2.02	1.63	1.85	2.56	5.43	6.35	6.46	5.58	1.89	-1.66	-5.77	-1.17	5.44	5.58	5.06	4.78	4.33	3.67	3.54	3.71	4.15	5	4.37	4.86	2.6	1.18	0	1	+	+
b0207	511145	-4	0.75	-1.93	-1.36	0.45	0.16	-0.57	0.43	-2.03	-0.11	1.41	1.13	2.45	-0.25	-4.79	-6.46	-5.55	-5.35	-6.24	-5.47	-5.98	-4.9	-6.13	-7.36	-4.4	-3.06	1.86	0.86	-0.73	0.6	-0.81	2.58	3.44	1.97	-0.64	0.15	0	1	+	-
b0208	511145	-4	0.59	-1.58	-1.86	-1.64	-1.89	-1.49	-1.21	-0.25	1.61	1.37	2.34	0.52	0.01	0.89	0.51	1.01	1.04	0.04	-2.03	-2.71	-4.32	-4.69	-3.91	-2.73	-4.03	-6.54	-9.87	-9.95	-9.96	-5.83	-2.33	1.54	1.69	1.48	-0.8	0	1	-	+
b0209	511145	3	0.58	3.76	4.06	4.1	5.24	-0.16	-2.43	-5.14	-4.42	-5.53	-6.95	-7.13	-5.95	-8.82	-7.51	-6.29	-5.94	-6.33	-6.31	-5.6	-6.48	-4.51	-0.68	-1.84	-3.38	-5.29	-5.02	-7.09	-4.49	-4.28	-2.83	-0.45	1.03	-1.12	-1.54	0	2	+	+
b0210	511145	47	0.2	-0.98	-0.36	-0.37	1.06	2.98	4.51	4.44	4.25	4.9	4.66	5.74	2.37	-4.53	-9.72	-13.01	-13.86	-13.51	-13.46	-10.23	-5.47	-2.33	-1.43	1.94	-1.05	-2.28	-1.13	-1.39	-1.46	-1.71	-1.62	-4.39	-6.96	-2.93	-3.42	1	2	+	-
b0211	511145	47	0.31	-5.06	-5.68	-2.81	-4.19	-1.61	-0.8	0.76	1.41	2	2.31	0.89	0.79	2.73	1.57	1.4	-2.68	-11.37	-14.2	-15.55	-15.93	-15.9	-12.85	-9.75	0.09	2.6	2.89	1.67	1.64	2.58	0.86	0.46	0.3	-0.94	-2.8	0	1	-	+
b0212	511145	71	0.87	3.06	4.05	2.26	3.65	3.29	2.89	1.85	-0.18	0.5	0.71	1.05	-1.23	-2.49	-1.3	-3.69	-3.02	-3.8	-4.83	-5.08	-5	-3.73	-2.98	-2.63	0.08	0.5	-0.95	2.39	2.13	2.35	2.71	1.93	4.82	4.44	4.05	0	1	-	-
b0213	511145	-4	0.25	-1.21	1.9	3.96	1.79	1.28	0.54	2.7	1.51	1.66	-3.18	-5.06	-5.11	-6.22	-2.98	3.31	3.99	4.09	3.88	3.96	1.5	1.47	1.96	-1.16	-1.5	-1.39	-0.52	-1.14	3.02	0.68	0.42	-1.22	-2.82	1.38	-0.81	0	1	+	-
b0214	511145	-4	0.5	1.61	3.24	3.75	3.87	2.18	-3.09	-2.68	-1.71	1.18	2.95	2.47	3.72	2.98	-1.32	0.47	1.11	2.51	-5.93	-8.92	-9.56	-11.78	-9.51	-8.36	-3.98	0.72	0.58	0.1	0.01	-0.06	2.16	2.17	2.49	2.91	3.4	0	1	-	+
b0215	511145	536	0.32	-2	-1.27	-1.03	-0.95	1.42	2.41	2.23	2.47	-0.45	-1.85	-1.61	-1.1	-1.49	-3.27	-3.51	-4.19	-3.77	-3.73	-3.93	-3.81	-3.64	-2.48	0.78	1.41	1.95	1.67	2.07	3.36	4.81	2.61	2.58	3.46	0.88	-1.55	0	1	+	+
b0217	511145	136	0.24	2.29	2.13	1.2	1.22	1.39	2.28	0.89	1.3	1.61	2.42	2.07	1.92	2.23	-3.69	-12.35	-14.58	-13.83	-13.47	-13.47	-13.62	-13.18	-6.9	0.88	-0.8	-2.21	0.65	-0.21	0.94	1.03	-4.05	-4.35	-4.67	-3.65	-3.23	0	1	+	-
b0219	511145	682	0.63	0.85	1.22	1.97	1.82	2.16	6.01	5.64	7.45	8.36	7	5.6	5.12	4.65	3.87	2.83	2.18	1.88	1.07	-0.22	1.82	-1.72	-4.79	-7.42	-12.68	-4.59	-2.65	-1.8	0.83	0.93	-0.69	0.32	-0.08	-0.01	-3.24	0	1	-	-
b0220	511145	42	0.93	-0.81	-1.37	-0.85	-0.78	0.11	0.98	-0.67	-0.1	2.29	2.5	2.42	3.05	3.11	-0.3	-8.25	-10.59	-9.75	-10.32	-10.66	-10.06	-9.89	-8.73	-2.25	-0.48	-0.03	0.1	-0.36	-1.14	-0.69	-0.11	-0.15	-0.56	0.23	-0.24	0	1	+	-
b0221	511145	42	0.73	-1.81	-1.12	1.93	0.98	0.77	1.22	1	1.4	1.62	2.64	0.99	-5.44	-10.18	-10.47	-11.47	-13.52	-12.57	-11.54	-11.61	-9	-1.17	1.49	1.8	1.61	1.58	0.17	-2.74	-1.52	-2.4	-1.7	-2.58	-1.55	-1.76	-0.99	0	1	-	+
b0222	511145	205	0.95	2.55	3.38	2.05	0.91	0.52	-0.18	0.78	0.52	0.31	0.17	0.12	-0.01	0.74	0.05	0	0	0	0	0	0	0	0	0	0	0	0	0	0	0	0	0	0	0	0	0	2	+	+
b0223	511145	-30	0.58	0.55	0.16	-0.56	0.08	1.2	2.55	4.03	4.2	3.81	1.43	-0.68	-0.66	0.5	-2.55	-3.11	-2.42	-3.34	-1.64	2.28	0.77	0	-0.21	0.54	1.16	2.52	2.48	2.97	1.76	0.73	1.4	-2.67	-2.46	-4.27	-1.22	1	2	+	-
b0224	511145	-30	0.38	-1.05	-0.52	2.02	2.01	1.19	1.76	-0.14	-0.32	-0.24	-0.44	-0.15	0.12	-2.1	-3.4	-6.48	-6.48	-6.5	-6.36	-5.28	-4.54	-0.29	1.9	0.95	1.75	2.14	1.03	1.25	2.18	2.73	2.19	1.7	1.67	0.64	-5.36	0	1	-	+
b0225	511145	155	0.29	-0.68	-1.84	-1.65	-2.02	-1.54	-3.04	-4.32	-6.2	-3.88	-3.64	-3.26	0.24	0	0.47	0.61	2.96	3.35	-0.4	0.01	-0.79	-0.75	-0.68	-0.68	-0.8	-2.24	-3.18	-3.5	-0.02	-8.06	-7	2.53	2.76	2.42	2.01	1	2	-	-
b0226	511145	2	0.67	-1.36	-0.47	2.88	1.95	1.83	0.81	0.42	1.18	2.18	1.93	2.54	1.82	1.72	1.5	-0.02	0.12	-0.29	-0.08	-0.2	0.3	1.11	2.08	2.1	1	0.88	0.49	-0.53	0.29	0.26	0.95	1.21	0.92	-0.43	-0.38	0	2	-	-
b0227	511145	175	0.59	4.13	3.72	3.83	3.52	2.61	1.56	0.69	0.84	0.33	0.3	0.19	0	0	0	0	0	0	0	0	0	0	0	0	0	0	0	0	0	0	0	0	0	0	0	0	2	+	+
b0228	511145	2763	0.4	2.05	0.43	1.75	3.76	3.78	3.44	-1.01	-0.64	-1.15	-2.82	-4.84	-0.9	1.23	0.81	0.39	0.2	0.2	0	0	0	0	0	0	0	0	0	0	0	0	0	0	0	0	0	1	2	+	+
b0231	511145	51	0.21	3.04	3.31	3.52	3.65	6.28	7.85	6.8	7.12	6.17	2.87	0.83	-1.56	-0.11	-3.47	-7.48	-6.78	-3.92	-2.14	-2.9	-3.53	-2.95	-1.85	-1.33	-0.91	-1.41	0.23	1.19	1.58	1.5	1.77	1.44	0.7	-0.42	-0.27	0	1	+	+
b0232	511145	2	0.39	-0.55	-1	0.43	0.61	-0.25	-2.18	1.01	1.15	0.32	0.89	1.06	0.85	1.17	-1.13	-0.89	-3.47	-3.84	-5.4	1.24	-1.01	-1.09	-1.38	-0.49	0.22	0.08	0.13	1.7	3.12	2.97	2.62	1.45	-3.16	-3.95	0.51	0	3	+	+
b0233	511145	9	0.47	-0.72	0.02	0.58	-1.25	-1.27	-1.33	-1.76	-2.14	-0.07	1.39	2.21	2.64	2.3	3.68	2.37	1.71	0.89	0.87	1.59	2.68	2.04	0.88	0.98	0.99	0.43	0.18	-0.43	-0.44	-0.44	0.15	1.52	1.5	1.9	1.95	1	3	+	+
b0234	511145	1097	0.14	0.06	-1.91	-0.28	-1.68	-1.03	-0.79	-0.89	-0.85	-0.24	1.39	1.05	2.03	2.54	2.87	0.19	1.11	1.89	1.33	-0.86	-0.87	-1.29	-1.06	-0.84	0.71	0.8	-0.39	0.81	2.93	3.02	4.61	4.54	4.15	4.57	3.21	0	1	+	-
b0237	511145	1097	0.93	-0.71	-0.49	-0.67	-0.64	-1.14	-0.34	0.32	0.5	-0.79	-0.9	-1.05	-1.18	-1.4	-2.09	-0.75	0.75	0.46	0.13	0	0.08	0	0.08	0.39	0.8	1.71	2.46	1.79	2.02	2.88	3.84	4.08	3.92	3.35	3.57	0	1	-	+
b0238	511145	91	0.78	-1.98	0.24	0.74	0.56	0.59	3.87	3.93	3.74	3.2	1.74	1.06	-3.21	-7.57	-12.77	-14.05	-14.14	-13.72	-13.56	-13.39	-8.09	-4.11	-4.27	-3.37	2.78	5.45	3.91	2.55	2.53	1.45	1.01	-0.63	-5.39	-6.1	-5.76	0	1	+	+
b0239	511145	1273	0.68	-2.49	-1.72	1.33	1.06	2.67	3.33	4.22	5.23	5.62	5.74	5.62	3.45	2.04	-1.14	-1.09	-0.01	-0.86	-1.24	-0.51	-1.31	-1.7	0.57	2.35	0.76	1.44	1.61	2.46	2.49	3.84	3.7	5.05	4.49	5.4	5.23	0	1	+	-
b0241	511145	1273	0.64	0.07	-1.27	-1.47	-1.86	-1.71	1.21	0.83	1.69	2.3	0.74	0.13	0.3	0.24	0.22	0.06	0.53	0.9	0.73	0.7	1.38	2.19	3.1	4.24	0.43	0.97	1.88	2.61	2.47	1.95	1.53	2.16	-1.96	-1.91	-1.73	0	1	-	+
b0242	511145	11	0.79	-0.95	-1.09	1.88	2.89	3.26	1.82	2.74	2.43	-0.44	1.44	1.28	0.65	-3.27	-2.14	0.24	-2.66	-2.13	-3.63	-3.09	-1.72	-2.93	-4.01	-3.91	-2.95	-1.37	2.68	3.76	4.73	4.98	4.24	4.15	2.36	1.51	-1.18	0	2	+	+
b0243	511145	571	0.87	-5.83	0.92	-2.24	-2.29	-1.89	-2.82	-3.26	-0.67	-1.27	-0.51	-0.31	0.35	1.19	2.36	-0.39	-0.32	-2.73	-6.63	-5.67	-2.86	0	-1.73	0.72	1.7	1.87	1.14	0.35	-0.38	-2.27	-1.95	0.15	-2.31	-1.59	-0.49	1	2	+	-
b0245	511145	571	0.11	-8.27	-8.01	-8.6	-6.51	-5.04	-1.29	-1.36	1.55	1.35	0.7	0.84	0.96	1.3	1.04	5.07	5.26	5.9	5.21	4.37	4.31	3.73	3.16	3.62	3.29	3.01	3.32	0.75	1.43	1.92	2.03	1.85	0.47	-6.32	-12.57	5	7	-	+
b0246	511145	20	0.47	-2.11	0.82	0.99	0.96	1.84	1.7	3.02	2.91	1.89	2.04	1.9	1.76	1.43	3.37	3.01	2.64	2.67	2.23	1.4	1.82	-1.33	0.81	1.3	0.26	0.61	-0.78	-3.67	-4.2	-4.37	-2.99	-3.87	-2.52	-4.01	1.21	4	7	-	-
b0247	511145	8	0.12	3.8	1.59	-1.02	0.39	-0.29	0.42	0.92	1.12	0.56	0.43	5.01	3.04	1.42	-1.34	-2.65	0.16	-0.05	-0.84	0.34	-0.26	0.33	-1.25	-1.23	-3.7	-4.74	-3.01	0.88	1.12	1.24	2.61	1.93	3.07	3.29	2.12	2	7	-	-
b0248	511145	15	0	0.41	-0.55	-1.11	-1.4	-1.81	0.09	-1.71	1.11	1.77	0.44	0.66	-1.04	0.26	0.39	0.76	2.72	2.23	3.39	3.88	2.37	3.07	0.09	1.16	2.25	3.72	1.45	-1.61	-2.38	-2.67	-3.69	-2.97	-3.02	0.26	-0.2	1	7	-	-
b0249	511145	97	0	4.29	2.62	4.15	3.15	3.25	1.88	-0.28	-0.28	1.6	0.21	-0.61	-0.15	1.61	1.1	0.81	0	1.47	1.3	2.5	3.86	3.72	4.1	4	3.68	3.86	3.34	2.09	-6.03	-10.3	-10.45	-10.56	-10.67	-10.45	-10.28	0	7	-	-
b0250	511145	76	0.17	0.1	-0.33	0.77	1.26	0.8	0.37	0.72	2.6	1.93	2.6	2.43	3.65	2.85	4.22	4.62	4.19	5.33	5.27	0.62	-1.09	-10.79	-12.61	-13	-13.61	-13.3	-8.35	-1.28	-4.46	-3.89	-3.65	-3.91	-3.75	-2.26	3.88	0	1	-	-
b0251	511145	22	0.21	0.8	-1.93	-2.04	0.88	0.8	-1.01	-1.63	-2.03	-2.29	-2.37	-2.55	0.31	0.38	0.38	1.38	2	2.61	3.09	0.08	3.56	3.78	3.15	0.13	1.21	-0.83	-1.43	-1.12	-0.25	-2.94	-3.85	-5.1	-5.79	-5.16	-3.02			-	-
b0252	511145	630	0.24	-0.92	-0.01	-1.19	-0.24	-2.35	-2.49	-1.98	0.45	-1.24	-5.09	-4.95	-5.41	-3.39	-2.84	1.65	2.4	2.42	4.74	-0.69	0.2	0.02	0.18	1.42	0.8	-2.01	-3.61	-0.45	-0.45	-0.56	0.54	-2.11	-3.51	-4.1	-3.62	0	1	-	-
b0253	511145	91	0.16	-0.03	-2.72	-3.18	-2.12	-1.64	-0.72	2.81	2.9	1.96	1.18	0.36	2.31	2.77	3.18	3.93	4.29	5.2	5.25	3.01	-2.24	-11.38	-12.67	-13.04	-12.79	-12.71	-12.32	-11.29	-5.56	-4.94	-4.81	-4.49	-4.34	-0.49	0.48	0	1	-	-
b0254	511145	328	0.22	-2.27	-2.16	-0.71	-0.66	-0.66	-0.78	-0.9	0.07	3.7	5.25	3.24	2.52	2.03	1.97	0.8	1.73	3.24	3.62	2.89	0.92	1.2	0.99	2.72	1.62	1.17	0.58	0.44	1.49	1.15	0.88	-0.9	-1	-1.37	-0.52	0	1	-	-
b0256	511145	2346	0.35	-0.7	0.7	3.83	4.31	4.15	5.06	5.14	2.63	1.94	3.89	4.02	2.59	1.39	4.72	4.96	3.58	3.37	3.7	3.24	3.15	2.7	-0.73	-2.38	-1.16	-6.48	-7.26	-4.98	1.98	-0.95	-2.61	-0.37	0.73	-0.02	0.75			+	-
b0259	511145	2346	0.25	3.59	3.9	-2.22	-0.21	-1.59	-1.62	-1.75	-1.37	-1.59	-3.37	-0.74	0.84	-5.71	-4.11	-1.76	-3.27	-2.76	-1.2	-0.51	-4.86	-5.28	-1.84	-2.76	-3.18	-3.28	-1.02	1.51	1.84	4.49	6.2	1.65	2.41	7.57	7.11			-	+
b0260	511145	-14	0.35	3.47	3.62	3.39	1.89	1.52	1.28	3.74	4.75	3.39	5.93	6.5	3.7	4.99	3.87	2.62	2.35	1.89	0.92	0.86	0.44	1.29	-0.25	-1.5	-0.98	0.27	-0.28	-3.28	-0.37	-0.93	-1.93	-1.12	-0.76	1.49	2.32	0	2	+	+
b0261	511145	108	0.58	1.03	-1	-0.91	-0.97	-3.07	-1.36	-0.98	-2.05	-2.37	-1.47	-0.79	-0.41	-0.4	0.64	0.7	1.01	1.76	1.27	0.95	0.47	0.33	0	0	0	0	0	0	0	0	0	0	0	0	0	1	2	+	-
b0262	511145	108	0.25	-1.23	-1.61	-1.18	-0.6	-0.25	1.76	1.13	1.46	0.56	-0.17	0.14	0.04	-1.71	-2.05	-0.69	0.22	0.16	0.11	0	0	0	0	0	0	0	0	0	0	0	0	0	0	0	0.01	1	2	-	+
b0264	511145	375	0.09	0.77	1.08	1.56	0.79	0.16	2.29	0.71	0.83	2	1.76	1.9	1.79	2.58	2.69	3.85	2.77	1.55	0.94	-1.39	-3.22	-2.65	-3.06	2.66	1.52	1.59	2.33	2.81	3.71	1.56	1.86	1.82	1.57	-1.09	-0.37			-	-
b0265	511145	-82	0.14	0	0	0	0	0.08	0.97	1.39	1.62	2.03	0.13	0.2	0.58	-1	-0.32	2.37	-0.14	-0.48	-3.24	-5.14	-3.75	-4.79	-2.77	-0.27	-0.23	-2.45	-0.22	-0.8	0.61	0.48	0.13	0.87	-2.09	-1.02	-0.37			-	-
b0267	511145	953	0.24	-8.05	-1.41	2.67	2.13	2.8	3.18	3.51	4.35	1.09	1.9	1.7	0.24	3.98	4.06	4.34	0.75	-1.63	-4.33	-6.67	-6.08	-3.44	-1.23	-0.76	1.5	-3.15	-4.11	-3.54	-3.56	0.95	1.7	1.68	3.92	3.24	3.88	0	1	-	-
b0268	511145	14	0.6	-1.75	-0.81	0.53	0.42	1	-0.7	0.32	2.42	0.45	-1.08	-1.91	0.44	0.83	3.85	2.71	1.26	1.64	2.75	1.96	1.28	0.89	-0.1	-0.08	-0.16	-1.52	-0.28	-0.09	0.3	0.54	1.99	1.37	0.66	-3.54	-3.07	0	4	+	+
b0269	511145	226	0.39	2.1	2.06	3.08	4.16	0.86	3.24	3.32	2.77	2.18	2.19	2.29	2	0.12	1.14	0.42	-2.15	-2.76	-7.27	-16.02	-16.69	-18.59	-17.64	-17.05	-9.03	-7.13	-1.57	-1.01	-0.58	0.11	1.3	1.02	-0.28	0.52	2.3	1	4	+	+
b0270	511145	11	0.27	5.89	9.04	8.9	8.47	9.16	7.29	4.6	3.26	2.02	0.66	0.33	-0.11	0.11	1.84	3.27	3.79	2.46	4.89	4.49	3.02	2.93	1.76	1.32	2.15	2.16	0.97	1.07	-0.47	-1.64	-0.65	-1.79	-1.83	-2.17	-1.77	2	4	+	+
b0271	511145	4	0.33	0.35	-0.94	1.1	2.04	-0.51	-5.53	-6.51	-4.32	-6.3	-4.14	-5.29	-5.3	-4.51	0.88	2.36	-2.68	-2.91	-3.18	-5.95	-3.62	-7.14	-3.69	-0.78	-0.87	-1.62	-2.87	-5.14	-3.86	2.58	4.13	2.91	2.7	2.58	1.69	3	4	+	-
b0272	511145	4	0.53	-9.52	-8.32	-5.13	-4.29	-2.95	-1.88	-1.67	-0.28	-5.04	-8.11	-6.24	-4.54	-5.51	-4.53	-4.65	-2.2	2	1.07	1.15	-1.81	0.28	1.45	1.54	1.49	0.46	0.41	0.66	0.84	1.55	-2.15	-2.22	-1.75	-1.7	-0.81	0	1	-	+
b0273	511145	138	0.59	1.61	1.43	1.69	1.33	1.36	2.58	-1.07	1.64	-0.11	-3.2	-4.12	-0.41	-1.35	-2.85	-3.13	-3.31	-4.56	-1.44	-1.06	-1.84	-6.87	-13.06	-14.09	-10.83	-11.24	-15.3	-14.81	-11.71	-10	-3.47	-3.72	-2.93	-3.24	0.17	0	1	-	-
b0274	511145	343	0.09	-0.9	-0.48	0.24	-0.07	-0.08	1.61	0.54	0.58	1	0.96	1.2	1.59	0.41	0.9	2.24	1.08	-0.52	0.4	3.32	3.12	2.97	3.48	4.45	4.21	-0.34	-1.37	-1.54	-0.57	-1.53	-2.73	-2.41	-2.45	-1.37	-1.39			-	-
b0275	511145	-82	0.14	0	0	0	0	0.08	0.61	1.35	1.5	1.46	-0.43	0.3	1.16	-0.68	-0.03	2	-0.41	-0.28	-3.74	-5.66	-4.9	-5.77	-3.68	-0.83	-1.01	-2.78	-1.53	-1.8	0.58	0.62	0.22	1.46	-1.34	0.02	0.25			-	-
b0277	511145	975	0	-3.66	-2	-0.64	0.24	0.44	-1.84	-1.48	-2.93	-4	-4.88	-4.85	-4.14	-6.44	-13.29	-11.71	-12.35	-12.02	-11.8	-10.89	-11.11	-1.84	1.65	2.37	3.73	3.82	1.83	1.54	2.17	3.48	3.57	4.02	3.17	3.13	2.77	0	1	-	-
b0278	511145	271	0.34	0.64	0.6	-0.77	-0.56	-5.83	-9.34	-8.87	-8.74	-6.21	-1.36	-0.61	-0.8	1.1	1.26	1.8	2.47	2.93	2.47	-0.29	-4.71	-4.62	-3.98	-5.41	-5.54	-5.95	-5.93	-5.66	-4.79	-3.24	-2.67	-3.25	-3.8	-4.54	-4.1	1	2	-	-
b0279	511145	26	0	-0.48	-0.51	-0.28	-0.56	-0.35	-2.54	-2.37	-2.52	-2.48	-1.01	-1.04	-1.25	-1.29	-0.49	0.29	2.24	2.24	2.57	2.74	-0.08	-1.33	-1.44	-2.34	-3.01	-2.58	-2.54	-4.12	-1.75	-1.39	-1.32	-0.77	-1.15	-0.41	3.2	0	2	-	-
b0280	511145	339	0.17	-2.62	-5.54	-7.34	-8.17	-8	-5.51	-2.67	-1.96	-0.53	-2.03	-1.19	1.3	1.2	0.18	-0.35	-0.24	2.93	3.12	3.49	3.79	-0.85	-0.84	-1.34	-1.19	-0.54	-0.56	-0.66	-4.43	-1.97	-2.06	-2.86	-3.8	-3.85	-1.58	0	1	-	-
b0281	511145	116	0.32	0.37	1.3	-0.32	-2.9	-3.94	-3.42	-2.98	-2.86	-2.49	-2.45	-1.62	-3.3	-2.97	-2.62	-3.03	0.49	1.78	2.02	0.77	0.58	0.62	0.21	-0.06	-0.14	0.02	-1.42	-0.53	0	-1.62	-0.65	-0.77	-0.91	-1.02	-0.77	0	1	-	-
b0283	511145	673	0.26	1.33	0.05	-2.06	-5.39	-3.44	-0.62	-0.95	-1.16	-6.29	-8.03	-7.93	-4.14	-3.66	-2.09	-2.25	-4.22	-7.61	-8.67	-7.98	-7.87	-8.87	-6.79	-3.1	-0.56	0.17	0.01	-6.31	-1.72	-2.77	-5	-1.19	0.71	1.02	-3.32	3	5	-	-
b0284	511145	9	0.2	-6.07	-8.86	-4.26	-1.91	-2.75	-4.31	-3.72	-4.36	2.52	2.2	1.77	1.72	1.44	2.31	1.22	2.08	2.03	1.55	1.61	-0.66	2.5	-3.53	-4.01	-2.14	-4.09	-5.45	-4.66	-3.45	-1.91	-2.22	-2.05	-1.34	-1.24	2.03	2	5	-	-
b0285	511145	-4	0.16	3.18	5.58	2.74	2.43	2.54	4.41	2.79	1.38	2.06	1.72	2.53	2.9	1	0.31	-1.13	-1.01	-0.86	0.04	-0.01	-0.62	-2.15	-6.08	-5.7	-4.25	-3.99	-2.71	-0.45	-0.79	-2.79	-1.15	-1.09	0.31	-0.58	1.74	1	5	-	-
b0286	511145	-4	0.15	-0.47	-0.15	1.17	0.54	0.29	0.43	-0.17	0.35	1.72	0.95	1.96	2.33	2.41	1.59	1.92	2.03	2.7	1.07	2.86	1.91	3.06	1.17	2.53	2.81	3.82	4.83	2.23	1.12	1.62	4.53	3.16	-0.58	0.4	0.9	0	5	-	-
b0287	511145	247	0.79	-0.04	-0.04	0.04	0.55	1.13	0.58	1.25	2.39	2.83	3.32	3.95	3.85	2.63	2.57	1.25	-6.08	-8.62	-11.82	-13.31	-12.59	-10.97	-6.55	-5.12	0.95	0.86	1.15	1.7	3.47	4.09	3.59	3.34	3.63	1.74	1.24	0	1	+	-
b0288	511145	247	0	-2.2	-4.18	-0.55	1.8	1.59	1.16	1.3	-0.38	-0.48	-0.01	3.23	3.36	3.42	3.27	2.48	0.14	0.89	0.72	-6.34	-10.46	-11.02	-11.36	-11.54	-11.47	-8.88	-4.78	-2.25	-3.1	-5.09	-5.1	-3.07	-1.83	-1.93	-2.16	0	1	-	+
b0289	511145	312	0.27	0.44	-1.59	-3.27	-3.21	-4.23	-4.44	-4.73	-0.08	0.23	-0.83	-7.47	-7.41	-0.92	-0.53	-1.86	-3.52	-3.54	-3.09	-3.53	-3.57	-3.05	-0.94	1.57	2.97	0.99	-4.67	-1.01	-0.11	-0.47	-0.02	0.24	0.05	0.76	1.4	4	5	-	-
b0290	511145	-32	0.46	3.38	1.92	1.74	0.67	0.67	0.22	0.8	0.88	1.95	-1.59	-3.41	-4.31	-2.92	-3.91	-2.33	-2.11	-1.21	-2.82	-2.56	2.42	2.83	1.73	3.01	1.43	-0.12	2.57	2.6	2.85	1.17	-3.13	-1.98	-2.26	-5.95	-5.7	3	5	-	-
b0291	511145	-11	0.27	-0.33	0.03	2.36	2.09	1.31	5.23	4.52	4.57	4.38	3.98	2.84	1.98	0.11	-0.18	1.17	1.99	1.92	2.43	3.09	2.99	-0.04	-1.88	-1.88	-3.5	-2.79	-1.87	2.23	2.18	1.38	0.92	2.23	1.94	4	6.59	2	5	-	-
b0292	511145	25	0.37	4.74	2.3	3.39	2.57	1.37	2.59	0.39	2.13	-0.83	-1.54	-0.78	-0.2	-0.79	1.64	1.74	3.54	3.17	1.84	4.13	4.45	4.53	2.08	1.2	1.74	2.35	2.43	1.87	1.62	0.79	0.69	1.65	1.36	-0.89	-2.95	1	5	-	-
b0293	511145	57	0.27	-0.36	-0.15	-0.92	-0.61	-0.46	0.92	0.79	0.92	3.76	1.25	-1.2	-0.81	-1.46	-2.85	-5.58	-9.18	-8.65	-8.86	-8.57	-8.44	-10.24	-11.11	-4.24	0.46	1.58	0.11	-2.38	-2.16	0.97	-2.37	-2.94	0.88	2.59	1.63	0	5	-	-
b0294	511145	74	0.33	-1.14	-2.46	-2.01	-0.68	-1.03	0.91	1.01	1.57	1.23	2.17	2.25	3.13	3.59	3.84	2.89	-2.5	-3.7	-2.79	1.55	-2.47	-1.56	-1.6	-1.84	-1.94	-2.38	-2.88	-2.81	-2.53	-1.91	0.76	1.27	0.73	1.3	2.4	0	1	-	-
b0295	511145	34	0.36	-4.99	-2.91	-1.91	1.42	0.29	-1.71	-1.47	-1.18	-2.32	-2.34	-2.29	-1.36	-2.13	1.22	-0.25	0.02	0.84	1.04	2.04	1.3	0.95	0.13	-0.15	0.23	0.6	0.6	0.4	-0.33	-1.64	1.66	0.28	0.3	0.37	0.2	0	1	+	-
b0296	511145	-1	0.86																																			0	2	-	-
b0298	511145	-4	0.25	-3.37	-5.96	-5.84	-6.44	-7.14	-5.67	-9.52	-6.47	-2.45	-1.94	-1.47	-0.15	-5.8	-2.05	-0.56	-3.09	-1.8	-1.5	-2.58	-1.72	-1.59	0.41	1.49	-0.37	0.41	2.34	0.06	1.29	0.83	0.53	-2.47	-3.15	-3.63	-2.41			+	+
b0299	511145	1272		1.33	3.76	5.49	4.34	4.13	3.03	1.34	2.2	2.1	2.56	0.07	0.77	-0.85	-0.78	-1.72	-1.89	-2.98	-1.89	-1.8	-1.4	-1.97	-5.17	-3.86	-2.32	-1.16	0.5	0.81	0.59	1.02	0.41	0.34	1.12	1.55	2.02			+	-
b0301	511145	1272	0.13	1.41	0.63	0.59	0.7	1.29	2.01	1.78	2.16	2.02	3.91	3.69	0.92	1.68	1.35	-0.15	0.4	-0.23	-1.49	-5.09	-2.09	-2.04	-0.8	-2.61	-4.18	-5.28	-7.88	-12.05	-16.34	-7.93	0.19	-0.27	-2.47	-1.01	1.32	1	2	-	+
b0303	511145	11	0.3	-1.14	0.88	1.5	1.38	1.53	1.25	1.41	1.25	0.94	1.44	0.97	-0.2	-0.25	0.88	1.49	2.17	3.87	0.64	0.41	0.77	0.41	0.33	0.93	-2.01	-3.23	-4.32	-4.26	-2.77	-2.96	2.97	2.29	1.55	0.82	1.54	0	2	-	-
b0304	511145	108	0.57	-0.47	-0.01	0.61	0.4	-0.33	-0.36	0.65	0.91	2.26	2.56	1.72	2.37	1.99	1.68	-6.93	-13.58	-15.44	-15.81	-15.73	-15.79	-10.53	-4.58	-0.93	-1.24	-1.88	-4.32	-5.22	-6.44	-4.21	-0.92	1.84	1.58	2.29	2.31	0	1	-	-
b0305	511145	526	0.23	0.39	0.15	-2.96	-0.5	-1	-1.07	-2.32	-1.58	-1.53	3.52	-1.65	-2.38	-3	-2.89	-2.37	1	0.76	-0.02	-1.57	1.13	-1.15	-2.96	-5.32	-0.97	-1.53	-1.37	-1.32	0.4	0.27	0.25	1.17	1.75	1.57	-4.06	0	1	+	+
b0306	511145	10	0.37	1.03	1	0.68	0	0.42	-0.39	-0.9	-0.01	-0.03	0.26	-0.6	-1.29	-0.88	-1.05	-1.6	-1.98	-0.31	1.01	-0.13	-0.83	-0.26	1.92	0.05	0.13	0.02	0.41	0.86	0.22	1.33	1.39	0.22	1.3	1.5	-2.09	0	3	+	+
b0307	511145	-8	0.39	2.77	3.12	0.89	0.42	0.63	1.39	-0.17	-0.66	0.43	1.77	1.01	-0.32	0.41	1.7	1.97	1.8	0.68	0.86	0.59	1.37	0.3	-0.55	0.48	2.04	2.37	1.78	2.39	2.89	2.38	5.35	4.32	3.19	3.66	1.89	1	3	+	+
b0308	511145	242	0.5	0.35	-0.58	-0.15	2.2	1.84	1.93	1.96	1.08	2.68	3.96	-0.25	0.13	-0.87	0.45	0.1	1.38	1.9	2.33	2.58	2.17	1.81	1.56	1.7	1.37	0.76	2.68	0.38	-0.53	-0.93	-0.66	-2.05	0.8	1.16	0.93	2	3	+	-
b0310	511145	242	0.17	-0.48	-0.65	-0.27	-0.34	0.09	3.28	2.22	2.61	2.47	2.46	-0.92	-1.71	-1.83	-2.06	-2.67	-2.14	-1.71	-1.5	-1.04	3.55	3.48	3.23	2.57	2.47	2.95	-0.1	-0.2	-0.72	-1.44	-1.67	-1.94	-2.81	-5.44	-6.71	0	1	-	+
b0311	511145	212	0.2	3.78	3.96	3.4	3.65	2.98	3.73	2.44	2.69	2.65	1.73	-0.12	-2.03	-2.12	-2.2	-1.66	-1.04	-0.36	1.37	1.05	1.67	-0.5	-0.45	-0.36	0.09	-0.17	-0.63	-3.08	-2.57	-2.68	-1.98	-1.52	-1.17	-0.29	-0.23	2	3	-	-
b0312	511145	13	0.56	-2.44	-1.7	0.52	1.26	-3.27	0.39	-1.51	-0.22	2.98	3.11	3.28	3.19	2.77	1.79	1.82	1.89	3	0.59	2.47	2.45	1.04	-3.57	-4.37	-3.82	-3.19	-1.43	-0.95	1.3	3.75	1.71	1.72	2.8	6.95	4.92	1	3	-	-
b0313	511145	13	0.36	1.1	1.11	1.09	1.43	2.62	1.63	2.78	3.64	3.89	3.12	3.52	3.23	2.37	2.39	1.4	1.94	2.44	3.33	3.36	2.57	5.33	8.24	7.59	3.9	3.12	0.79	-1.81	-2.25	-1.45	-0.22	-0.16	-0.06	0.34	0.74	0	3	-	-
b0314	511145	874	0.29	3.37	1.96	-1.65	-2.02	-2.58	1.11	0.7	-0.24	-0.44	1.25	-0.71	-3.78	-3.63	-2.37	-0.12	-0.23	-9.28	-10.63	-12.57	-11.93	-12.01	-10.22	-9.5	0.37	2.67	1.33	-1.73	0.32	3.76	2.4	1.07	0.6	0.54	0.33	0	1	+	+
b0315	511145	41	0.36	1.69	1.78	2.04	2.95	3.38	5.18	0.27	-1.68	-1.55	-1.3	-0.72	-0.35	1.3	1.01	2.53	1.94	2.69	1.78	0.95	2.23	-1.12	-6.21	-13.72	-9.43	-5.08	2.31	1.01	0.2	2.52	2.79	2.82	3.8	3.98	4.21	0	1	+	-
b0316	511145	41	0.18	0.67	-0.36	-0.51	-0.63	0.05	-1.43	-0.46	0.67	-0.32	-5.47	-12.94	-8.64	-3.92	0.23	0.83	0.66	1.48	0.59	-1.08	-1.83	-1.81	-1.95	-0.28	-2.56	-2.83	-0.47	-0.89	-1.53	1.3	1.48	1.3	1.34	1.4	2.11	0	1	-	+
b0317	511145	91	0	1.81	1.24	1.08	0.87	0.52	-0.04	-0.91	-0.67	0.97	1.06	1.77	2.48	1.1	1.41	1.56	1.93	1.93	4.09	4.23	3.92	2.44	1.95	0.35	-1.67	-1.54	-1.59	-1.29	-1.52	-1.54	-1.63	-0.43	-0.9	1.58	1.9	0	1	-	-
b0318	511145	39	0.23	-0.4	-0.67	0.39	0.65	-1.33	-1.26	0.26	-1.26	-1.94	-1.89	-1.4	-1.14	2	2.28	3	3.34	-2.22	-2.97	-3.67	-5.44	-5.23	-1.94	-5.49	-0.95	1.81	0.76	0.37	0.01	0.4	0.28	0.11	-1.12	2.04	1.83	0	4	+	+
b0319	511145	-11	0.18	0.12	0.78	-1.09	-1.62	-0.5	2.29	2.17	2.31	3.48	3.19	1.56	1.7	-0.76	-3.77	-3.66	-1.05	1.73	3.2	3	2.51	3.26	3.87	4.98	3.81	3.57	2.92	2.79	1.67	3.33	4.88	3.93	2.53	1.85	-1.3	1	4	+	+
b0320	511145	-1	0.26	4.02	5.38	4.14	4.01	3.12	3.16	2.38	3.65	4.39	5.58	6.64	5.68	5.34	5.86	4.9	4.2	5.39	5.38	5.33	4.43	3.23	4.16	3.3	2.33	-0.45	-1.28	-2.51	-2.19	-2.27	-2.55	-2.55	-1.85	1.85	0.36	2	4	+	+
b0321	511145	421	0.35	-4.38	-3.26	-1.14	-1.12	-2.47	2.37	3.27	2.53	1.87	0.44	-0.27	4.71	3.78	3.35	1.07	0.21	0.07	0.03	0	0	0	0	0	0	0	0	0	0	0	0	0	0	0	0	3	4	+	+
b0323	511145	9	0.14	0.8	1.61	0.02	-0.6	3.09	-0.68	0.05	0.87	0.16	0.05	-0.08	-0.44	0.04	1.19	2.9	3.24	3.25	3.45	3.01	2.3	1.08	-2.07	-2.51	-2.56	-1.81	-1.24	-2.02	-0.36	-1.96	-2.97	-3.42	-3.12	0.82	0.74	0	2	+	+
b0324	511145	376	0.39	-1.28	1.8	2.1	6.26	6.02	5.3	3.76	1.85	-2.72	-1.14	0.09	-1.68	-2.33	-1.1	1.83	0.96	0.74	-0.07	0.22	0.41	0.85	0.04	2.69	-5.98	-7	-8.97	-9	-8.96	-8.33	-6.52	-6.83	-4.05	-0.02	0.2	0	1	+	+
b0325	511145	242	0.96	-2.49	-1.66	1.34	-0.08	1.74	1.69	3.92	3.78	3.66	3.6	2.28	1.05	1.63	2.12	1.49	1.74	1.79	1.75	1.66	0.91	-0.54	-0.44	-0.48	2.28	1.01	-3.73	-6.64	-14.97	-18.47	-16.04	-7.96	-3.87	-3.23	1.34	0	1	+	+
b0326	511145	412	0.14	-0.89	0.46	0.52	0.78	1.47	1.8	2.09	-0.71	-0.58	-0.17	0.19	0.67	0.63	2.25	2.71	2.53	1.77	2.39	1.16	1.84	1.78	0.04	-3.17	-1.52	-1.68	-1.62	-1.65	-1.44	0.5	-1.18	-1.66	-2.72	-5.54	-3.48	0	1	+	+
b0327	511145	16	0	-4.62	-5.66	-4.31	-3.12	-0.8	-1.27	-0.25	0.56	-1.72	-1.43	-1.73	-1.24	-3.25	-3.21	-2.87	0.61	-0.19	2.51	2.9	1.64	-0.78	-6.48	-6.02	-5.82	-3.94	-1.16	-1.19	-0.92	-0.81	0.09	0.35	0.56	2.75	2.16	0	1	+	-
b0328	511145	16	0	-3.49	-5.12	-4.88	-5.2	-2.8	-2.31	-1.18	2.32	0.73	0.62	0.36	-1.56	-1.36	-1.06	1.07	0.96	-0.22	1.84	2.18	1.21	0.32	-2.34	-1.41	-3.38	-3.37	-2.12	-2.32	-1.07	-0.94	1.41	0.77	0.25	1.47	2.45	0	1	-	+
b0329	511145	97	0.97	1.96	1.3	1.3	1.3	0.33	-0.42	-0.17	-0.57	0.02	-0.05	0.34	0.94	1.13	0.06	1.12	1.53	1.43	-1.4	-3.81	-5.2	-4.83	-4.63	-4.83	-2.53	-0.37	-1.7	-1.74	-0.09	-0.59	-1.11	0.49	0.22	0.4	0.02	0	1	+	-
b0330	511145	97	0.47	-4.85	-5.27	-7.1	-7.66	-7.65	-1.89	-1.64	-2.26	-1.84	-2.42	-3.55	-4.56	0.05	0.05	0.05	0	0	0	0	0.23	0.49	0.75	0.99	1.49	1.59	1.82	2.16	1.23	-1.42	-3.46	-3.16	-3.22	-2.93	-1.33	0	1	-	+
b0331	511145	439	0.78	0.38	-1.12	-1.27	-0.16	0.18	0.41	0.41	1.87	1.74	1.29	0.58	-2.54	-3.92	-1.96	-2.36	-2.48	-2.53	-3.16	-2.72	-3.59	-0.13	-0.51	-0.83	0	0	0	0	0	0	0	0	0	0	0			+	+
b0333	511145	33	0.74	1.11	-2.37	-3.07	-1.72	-2.55	-2.75	-3.25	-2.97	-3.6	-4.91	-1.1	1.74	1.62	1.6	1.08	1.23	1.81	2.32	2.62	3.06	2.78	2	1.62	2.5	3.22	2.3	2.05	1.23	1.84	0.57	0.99	2.32	2.73	3.6			+	+
b0334	511145	39	0.81	0.44	-0.38	-0.92	-2.44	-0.78	-0.66	0.51	0.41	-0.91	-2.85	-1.54	0.16	-0.89	0.13	-0.48	-2.39	-1.51	-2.02	-5.49	-4.92	-3.69	0.23	0.75	2.18	3.06	1.76	2.16	2.96	1.75	0.11	-1.1	-1.23	-1.5	-5.15			+	+
b0335	511145	329	0.22	1.16	0.12	1.02	-0.12	2.14	0.15	-0.17	1.14	1	0.19	1.55	1.1	0.5	0.29	0.01	0	0	0	0	0	0	0	0	0	0	0	0	0	0	0	0	0	0	0			+	+
b0336	511145	-11	0.49	4.61	0.77	0.04	-1.17	-0.96	-1.32	2.64	2.27	3.03	2.72	1.98	1.87	2.1	3.18	3.15	4.3	2.41	0.34	1.1	1.05	1.93	-0.44	-0.1	-0.03	3.32	0.88	-0.17	-0.84	-1.91	-1.95	-1.75	-1.84	-2.45	-0.95	0	2	+	+
b0337	511145	336	0.85	-0.12	-0.48	-0.99	-2.46	-1.18	1.91	-2.51	-2.01	-1.74	-2.96	-3.42	-2.49	-1.57	-1.16	-1.5	-2.74	-3.04	-1.43	2.01	1.81	1.3	0.54	0.05	0	0	0	0	0	0	0	0	0	0	0	1	2	+	-
b0338	511145	336	0.2	1.6	2.04	3.3	3.33	-0.81	-1.23	-3.51	-3.92	-4.19	-5.73	-6.94	-8.71	-7.75	-8.39	-9.31	-10.37	-5.14	1.24	0.5	0.1	1.46	0.57	0.09	0	0	0	0	0	0	0	0	0	0	0	0	1	-	+
b0339	511145	30	0.24	0.6	2.44	3.01	3.33	2.98	2.72	2.42	2.49	2.12	4.7	3.41	2.9	2.4	2.32	1.12	-0.39	0.13	0.25	0.65	0.36	-0.18	0.36	0.95	1.81	1.98	2.29	2.43	3.83	3.33	4.33	3.7	3.86	3.58	2.54	0	3	+	+
b0340	511145	32	0.29	-0.37	2.87	2.87	1.25	1.56	1.57	0.88	0.47	0.87	1.3	1.77	1.91	1.8	2.09	3.42	2.68	0.66	1.4	2.51	2.57	2.94	3.99	3.82	2.32	3.67	3.2	3.33	3.33	0.4	-3.82	-0.94	-3.27	-0.46	1.57	1	3	+	+
b0341	511145	102	0.31	5.02	5.16	4.83	4.05	3.23	2.26	1.45	1.3	0.52	-1.72	0.44	-1.58	0.56	-4.11	-5.46	1.11	0.59	-3.38	-2.14	-1.3	-2.04	-6.3	-3.02	-3.19	-2.01	-2.89	-1.44	-2.3	-3.07	1.15	0.71	0.3	0.18	0.04	2	3	+	-
b0342	511145	102	0.45	-0.12	1.53	1.41	1.94	1.29	1.12	1.3	1.52	1.54	2.21	2.14	1.8	1.61	1.03	0.08	0	0	0	0	0	0.01	0.21	0.53	0.71	1.13	-1.14	-0.82	-2.37	-2.77	-2.23	-2.84	-3.47	-5.64	-1.96	2	3	-	+
b0343	511145	65	0.39	0.37	-0.71	0.93	0.87	-2.77	-2.9	-0.86	0.11	-1.22	-1.85	-0.83	1.01	0.78	0.3	0	0	0	0	0	0	0	0	0.15	-1.21	-1.15	-0.82	-0.73	-0.63	-2.52	-2.02	-2.81	-2.9	-3.07	-3.14	1	3	-	-
b0344	511145	51	0.64	-2.76	-2.23	0.59	0.14	0.55	-0.76	-1.38	-2.64	-3.96	-3.21	-3.2	-2.17	-10.96	-12.06	-11.77	-11.07	-10.49	-10.16	-11.35	-6.47	1.56	0.96	0.12	-0.2	0.19	-0.66	-1.53	-2.56	0.92	1.25	1.39	0.81	1.94	2.32	0	3	-	-
b0345	511145	122	0.53	2.7	1.42	1.62	1.85	1.76	1.01	-0.33	-0.78	-0.99	2.81	1.52	1.09	0.63	-5.5	-7.44	-3.21	-2.3	-2.19	-2.1	-0.65	-1.03	-1.61	1.06	4.15	2.18	1.95	1.7	1.54	1.32	1.2	-0.25	-3.32	-3.39	-0.44	1	2	-	-
b0346	511145	76	0.65	2.79	2.74	4.82	5.6	5.14	4.56	4.37	4.17	1.71	0.46	2.52	3.36	4.07	1.83	0.45	-0.15	0.48	1.73	-0.71	-0.37	1.2	-3.01	-3.82	-3.9	-0.32	1.93	-2.17	-3.74	-3.08	-3.71	-3.45	-0.84	3.12	3.5	0	2	-	-
b0347	511145	1	0.14	3.48	2.76	2.69	1.4	1.21	1.88	1.97	2.82	2.67	3.96	3.81	2.46	2.87	6.74	4.27	2.74	2.95	1.65	-2.43	-2.49	-1.98	-0.53	-0.93	-3.48	-3.92	-2.46	-3.22	-2.4	0.44	-0.29	-0.83	-0.71	-0.31	-1.22	0	6	+	+
b0348	511145	17	0	1.93	1.45	1.23	0.55	0.08	-0.88	0.03	3.29	2.37	1.93	1.17	1.53	0.05	1.5	2.42	2.89	3.18	2.65	4.72	5.68	5.59	6.11	5.03	5.21	4.06	5.75	6.51	5.51	5.79	2.96	2.34	0.93	1.72	0.88	1	6	+	+
b0349	511145	9	0.38	3.29	1.46	0.95	0.04	0.88	1.27	0.78	0.21	2.01	1.33	1.36	1.68	4.03	-0.24	-0.84	1.06	1.66	1.21	1.05	1.93	-1.71	-5.97	-4.44	-2.21	-2.28	-2.59	-5.22	-5.67	-4.56	-1.54	-0.48	0.09	-1.42	0.1	2	6	+	+
b0350	511145	-4	0.2	0.63	0.42	4.66	2.98	3.01	3.26	2.76	3.9	3.62	1.86	1.54	1.56	1.6	1.31	0.37	0.17	0.17	0.64	1.81	0.74	0.7	-0.84	-0.1	0.29	2.02	0.25	0.34	1.07	-1.28	-1.47	-1.86	1.19	1.5	1.07	3	6	+	+
b0351	511145	-4	0.51	1.19	2.83	1.16	0.26	1.92	3.62	4.34	3.55	5.4	6.09	5.96	2.4	0.51	1.22	2.32	2.97	2.22	-3.85	-3.05	-1.3	-1.2	-0.4	0.83	0.11	-0.26	-0.53	-0.72	0.41	-1.3	1.06	0.51	3.05	0.52	0.84	4	6	+	+
b0352	511145	577	0.58	-2.28	-2.38	-2.44	-2.57	-2.95	-1.98	-2.14	-2.25	-0.14	-1.22	0.23	-0.4	0.35	0.64	0.72	1.3	1.42	0.14	-0.31	-0.19	-0.85	-1.36	1.58	1.61	0.77	0.4	0.59	0.46	0.11	0	0	0	0	0	5	6	+	+
b0353	511145	101	0	1.48	1.51	3.26	4.53	4.36	4.92	4.03	2.4	-2.04	-4.34	-6.58	-8.19	-7.27	-5.92	-6.59	-6.99	-10.79	-9.98	-3.94	-3.98	-2.94	-3.6	2.48	2.63	1.66	2.82	2.37	2.43	2.87	2.24	2.19	2.47	-0.18	-2.46	0	1	+	+
b0354	511145	223	0.69	3.75	2.62	-0.68	-2.29	-1.04	1.4	1.94	1.69	-1.32	-2.02	-3.17	-1.82	0.79	-0.1	1.47	1.05	1.05	0.77	0.44	0.01	0.03	0	0	0	0	0	0	0	0	0	0	0	0	0	0	1	+	-
b0355	511145	223	0.43	-2.96	-1.31	-0.97	2.54	2.41	2.45	1.59	1.26	1.45	0.99	0.98	0.84	0.5	0.43	0.57	0.35	0	0	0	0	0	0	0	0	0	0	0	0	0	0	0	0	0	0	2	3	-	+
b0356	511145	93	0.79	2	1.08	0.53	1.75	0.64	-2.93	0.78	1.73	2.01	2.38	4.44	4.79	5.8	3.15	1.93	-3.98	-3.46	-3.94	-2.91	-2.62	-3.28	-2.6	0.21	0.41	-1.64	-4.26	-9.25	-9.94	-8.43	-8.86	-8.69	-8.67	-8.71	-5.49	1	3	-	-
b0357	511145	34	0.81	2.41	1.49	-0.29	-0.02	0.3	1.83	0.83	2.28	2.1	4.33	4.67	3.46	3.83	2.47	2.09	2.01	2.8	2.59	2.19	0.94	0.43	-0.68	0.09	-0.48	1.22	2.48	5.89	3.85	3.86	2.98	3.45	3.63	3.09	2.33	0	3	-	-
b0358	511145	187	0.14	-4.42	-4.39	-4.55	-1.83	-1.09	2.06	2.11	1.67	2.78	2.36	2.62	-1.14	-7.31	-13.17	-12.64	-12.41	-11.73	-12.59	-13.03	-9.31	-8.1	-8.42	-7.53	-7.32	-3.17	1.12	4.42	3.95	4.92	5.24	5.51	5.38	4.79	2.81	1	2	-	-
b0360	511145	-43	0.23	0	0	0	-1.1	-0.91	0.25	1.06	-0.8	0.22	-0.45	-1.71	-2.14	0.04	0.72	1.88	1.89	2.49	3.18	-2.48	-0.12	-2.42	-4.14	-3.96	-4.31	-2.53	-1.66	-3.94	0.84	1.1	-0.53	-1.74	2.98	5.24	1.15			+	+
b0361	511145	159	0.21	3.01	2.31	3.02	4.45	4.93	3.37	2.66	3.46	2.97	2.33	3.02	-1.05	-0.56	1.05	-1.2	-5.95	-4.05	0.34	0.09	0.01	-0.69	-3.86	-3.69	-2.3	1.06	0.33	0.26	0.57	0.57	0.53	0.1	0.42	0.62	-2.76			+	-
b0363	511145	159	0.22	3.42	3.61	4.01	3.39	4.62	4.03	2.07	1.98	1.4	1.59	2.3	0.71	1.7	4.77	4.66	5.02	3	2.05	1.44	2.04	2.31	2.03	0.84	0.65	1.14	2.1	1.24	-0.56	-0.9	-1.37	-0.89	0.18	-1.34	-1.85	0	2	-	+
b0364	511145	123	0.1	-0.1	0	0	-0.15	0.04	0.09	0.74	1.88	2.44	1.87	-3.07	-3.63	-3.41	-2.92	-4.18	-4.03	-3.66	-3.6	-6.99	-2.69	-1.98	-1.89	-2.44	-2.21	-1.53	-2.49	-1.09	-1.38	0.04	-3.19	-2.53	-2.19	-3.58	-4.16	0	1	-	-
b0365	511145	12	0.28	0.64	-1.73	-0.48	0	-0.1	0.04	-5.57	-5.85	-5.63	-4.71	-4.84	-2.91	-0.24	-0.83	-0.32	-0.21	-0.3	-1.75	1.41	-0.04	-0.04	0.83	0.52	0.63	0.87	0.29	-0.06	-0.19	0.28	1.19	0.63	0.72	-1.24	-0.93	0	4	+	+
b0366	511145	-4	0.21	4.64	3.92	2.03	0.78	0.59	-2.02	-2.69	-3.07	-2.78	0.5	0.21	-0.24	-1.04	-0.52	-3.46	-0.38	-0.38	-1.43	0.5	-0.29	0.61	-0.6	-0.24	-1.01	0.08	1.13	1.57	3.06	2.4	2.67	2.02	0.19	2.22	-0.67	1	4	+	+
b0367	511145	-4	0.13	0.14	4.65	4.86	5.16	5.44	4.6	2.71	4.93	1.71	0.96	4.76	4.25	2.34	-1.07	-1.41	-1.44	-2.47	-3	-2.81	-1.58	-0.93	-1.47	0.87	0.67	-0.18	-3.4	-2.62	-2.96	-1.68	1.03	1.65	0.39	-0.2	-0.6	2	4	+	+
b0368	511145	106	0.26	-0.5	0.44	-0.65	-0.78	-0.14	0.01	2.23	2.04	0.02	1.84	1.59	-1.73	-6.61	-3.3	-3.82	-4.75	-7.54	-7.39	-8.25	-9.18	-12.56	-17.04	-9.98	-8.07	-5.32	-0.62	-4.47	-5.32	-1.52	-0.76	0.31	-1.02	-8.89	-1.53	3	4	+	-
b0369	511145	106	0.8	-2.78	-0.55	-2.72	-2.76	-1.91	1.02	0.75	1.19	0.09	0.83	3.26	0.42	0.41	-0.54	-2.01	-0.61	0.08	1.11	0.4	2.25	4.29	-0.82	-9.89	-2.72	1.39	0.4	0.31	0.5	0.66	0.89	-4.64	-8.82	-9.34	-11.85	0	1	-	+
b0372	511145	2011	0	0.59	3.73	4.69	3.3	3.1	2.71	0.39	0.73	0.9	1.45	-1.18	-0.55	-2.56	-2.43	-3.32	-3.57	-3.41	-3.62	-4.1	-5.74	-6.64	-5.08	-4.88	-1.24	-0.83	1.75	2.08	-0.23	-1.09	-1.85	-1.78	-0.08	-0.3	1.98			-	-
b0373	511145	-4	0.25	-3.34	-6.06	-5.94	-6.82	-7.17	-5.46	-9.06	-5.83	-1.89	-1.39	-1.09	0.34	-6.16	-1.81	-0.4	-2.51	-1.62	-1.43	-2.91	-1.75	-0.86	1.32	1.69	-1.5	-0.45	0.79	-0.75	0.09	0.43	0.9	-2.62	-4.46	-4.42	-3.44			-	-
b0375	511145	0	0.28	-9.11	-9.07	-7.53	-0.34	-0.53	0.75	-1.31	-2.68	-1.79	-0.31	-1.54	-0.83	0.08	0.69	-3.65	-7.42	-6.91	-6.93	-5.17	-0.51	5.05	4.73	4.8	4.34	1.43	1.82	0.71	0.29	-0.73	0.28	-0.44	-1.33	-1.84	-4.26	1	2	+	-
b0376	511145	0	0.37	-1.2	-3.44	-3.79	-4.29	-4.54	-0.16	1.57	2.37	2.54	3.79	2.12	1.03	1.05	3.65	-0.52	-2.31	-5.7	-12.52	-15.08	-15.67	-12.68	-6.54	-3.11	-0.82	-0.04	-0.17	0.08	0.36	0.45	1.14	0.97	0.22	-0.13	0.99	0	1	-	+
b0377	511145	12	0.35	0.81	1.08	2.3	1.51	-0.4	-1.08	-1.08	-0.88	-0.44	0.48	0.4	1.34	0.11	-0.09	0.12	0.41	1.11	2.1	1.76	-0.23	1.88	1.54	-0.34	0.09	-0.19	0.33	0.2	0.19	0.2	3.07	7.56	6.34	6.21	1.81	0	1	+	+
b0378	511145	58	0.48	1.85	2.19	2.06	3.22	2.83	1.73	1.67	3.03	2.98	2.55	1.74	-0.27	0.87	0.74	0.54	0.07	0.04	0.03	0	0	0	0	0	0.01	0.14	0.66	0.76	1.21	1.18	-2.51	-6.73	-6.72	-6.74	-6.6	0	1	+	-
b0379	511145	58	0	-0.72	0.63	-1.65	-3.1	-1.87	-1.9	-2.25	-1.78	-2.13	0.42	2.58	0.83	0.78	0.64	0.15	0.01	0.01	0	0	0	0	0	0	0.06	0.23	0.28	-0.19	-1.94	-2.01	-1.19	-0.55	0.51	1.28	1.09	0	1	-	+
b0380	511145	23	0.39	-1.33	-0.3	-0.22	-0.38	0.45	1.33	1.2	-2.36	-9.62	-11.1	-10.91	-10.69	-10.17	-5.97	3.48	4.23	2.77	2.07	-0.45	-0.89	-1.05	1	-0.15	-1.52	0.55	1.65	1.33	3.57	3.16	3.28	1.89	2.24	3.22	3.23	0	1	+	-
b0381	511145	23	0.72	-4.61	-2.75	-2.58	-1.44	-1.79	-1.72	-2.8	-2.93	-2.93	-2.49	1.79	1.46	1.95	-3.68	-11.96	-13.36	-13.23	-13.07	-13.17	-10.06	-0.08	0.45	1.6	3.79	3.39	3.51	3.61	5.26	5.61	4.57	4.85	4.67	3.22	4.03	0	1	-	+
b0382	511145	100	0.92	-0.93	-0.54	0.99	-0.25	0	0.17	0.74	1.08	1.52	3.35	3.46	1.77	0.64	0.67	-0.1	-2.52	-1.74	-2.29	-2.18	-1.93	-2.46	-3.21	-4.99	-1.07	-1.09	-1.3	-1.08	-0.67	0.18	0.97	0.71	2.75	2.16	1.28	0	1	+	+
b0383	511145	118	0.5	-0.91	-1.53	-2.31	-1.94	-2.23	-1.89	-0.61	-2.79	-3.39	-6.35	-4.45	-2.78	-6.04	-9.32	-17.73	-19.9	-19.4	-19.23	-16.86	-9.42	-2.87	0.91	1.61	-1.25	-0.04	-2.53	0.68	-0.69	-0.13	-0.24	1.54	4.55	2.2	-1.74	0	2	+	+
b0384	511145	101	0.73	-0.24	2.26	4.62	5.75	5.36	5.36	6.1	6.3	5.88	4.11	-0.54	-2.61	-4.64	-3.64	-0.48	-1.52	-6.79	-11.98	-14.88	-14.6	-14.3	-15.01	-9.6	-3.44	1.51	1.13	1.16	1.58	4.16	4.08	3.62	4.08	1.79	1.05	1	2	+	+
b0385	511145	16	0.09	1.66	3.1	1.03	1	-0.53	-8.86	-5.72	-0.32	0.12	1.73	0.06	2.62	-0.26	0.01	-0.14	-0.11	-0.62	-1.66	-2.02	-0.54	-0.41	-0.63	1.8	2.14	2.86	3.34	2.82	2.44	1.68	1.97	2.82	2.1	1.54	1.61	0	1	+	-
b0386	511145	16	0.87	3.59	1.66	3.15	1.01	0.54	0.62	-1.67	0.51	1.19	0.68	-2.47	-1.8	-1.92	-1.05	-2.02	0.21	-3.27	-2.26	-8.62	-14.08	-6.42	-1.27	-1.17	-1.56	-2.98	-4.67	-4.88	-4.54	-4.13	-2.43	-1.28	-2.31	0.81	1.93	0	1	-	+
b0387	511145	182	0.68	-0.85	2.84	1.28	0.91	0.64	3.2	3.41	2.25	2.04	0.05	2.43	3.02	2.95	3.02	1.76	0.83	1.11	3.49	3.12	3.33	3.1	1.78	-0.92	-1.03	-0.13	1.63	1.66	1.79	1.47	1.6	0.29	0.24	-1.79	-1.84	0	1	+	+
b0388	511145	49	0.74	0.22	1.72	2.25	2.41	2.45	0.84	-0.4	-4.64	-4.71	-1.98	-0.19	1.72	-0.45	0.16	0.23	-0.23	-0.31	-0.01	1.6	-2.31	-3.15	-2.87	-3.27	-3.2	2.92	3.31	0.82	-0.26	-0.39	1.6	-0.26	-1.93	-2.16	-0.29	0	3	+	+
b0389	511145	257	0.87	0.19	0.04	-0.17	-1.37	-2.44	-1.72	-1.89	-0.77	-0.98	-2.11	-0.58	-1.1	0.7	-4.05	-5.26	-6.37	-6.14	-5.93	-6.38	-6.24	-6.36	-4.99	-3.81	-4.07	0.77	1.02	2.84	3.01	3.42	3.02	2.28	3.75	4.24	3.24	0	2	+	+
b0390	511145	71	0.79	3.02	4.44	3.81	2.57	0.67	-2.78	-2.23	-5.54	-7.84	-2.87	-4.2	-2.21	-2.25	-1.56	-0.95	-0.94	-2.06	-0.62	-1.36	-1.8	-1.25	1.51	2.01	3.55	0.28	-0.26	2.78	2.84	3.5	3.16	2.41	3.8	3.37	3.42	0	1	+	+
b0391	511145	646	0.91	5.63	6.21	6.65	5.64	3.86	2.82	3.34	4.42	4.64	5.13	5.4	1.22	-4.97	-10.04	-9.57	-9.55	-9.1	-8.92	-9.62	-2.81	-3.85	-4.92	-4.26	-3.61	-2.02	3.37	4.22	3.15	3.26	5.01	4.52	4.6	4.32	4.85	0	1	+	-
b0393	511145	646	0.77	-0.86	-0.42	-0.65	-1.36	2.28	4.34	3.75	3.02	3.83	3.52	2.57	2.54	3.62	3.03	2.31	1.54	1.34	0.6	0.15	0	0	0	0	0	0	0.11	0.16	-3.54	-2.79	-2.25	-1.57	-0.72	-0.11	-0.59	0	1	-	+
b0394	511145	244	0.81	-3.71	-4.73	-4.75	0.69	4.11	3.19	1.28	0.68	0.15	0.27	-0.25	-0.74	0.75	0.35	0.16	0.15	0.09	-0.23	-0.45	-0.76	0.05	0	0	0	0	0	0	0	0	0	0	0	0	0	0	1	+	-
b0396	511145	244	0.19	-10.38	-5.8	-2.11	-3.33	-3.43	-4.31	-3.01	-0.29	-1.1	-2.09	-2.17	-2.47	-2.48	0.86	-0.04	-0.04	1.22	0.92	0.81	0.53	0.2	0	0	0	0	0	0	0	0	0	0	0	0	0	0	1	-	+
b0397	511145	125	0.43	-0.31	-0.41	-2.08	-2.63	-2.52	-1.31	-0.04	0.45	2.51	2.24	2.41	2.7	3.17	2.23	2.44	2.97	3.1	3.52	3.11	0.64	-0.34	-3.92	-4.46	-3.82	-0.45	-1.05	-1.02	-3.79	-3.5	-3.46	-3.57	-1.76	-2.08	0.93	1	2	-	-
b0398	511145	-4	0.16	3.25	3	2.71	3.2	2.99	1.97	1.89	0.77	2.25	3.24	2.87	1.16	0.85	0.75	-0.53	-0.18	0.23	0.19	-2.04	-1.77	-1.9	-0.19	3.2	3.57	2.07	3.72	-0.7	-0.72	-1.59	-1.71	-1.7	-0.46	-0.85	1	0	2	-	-
b0399	511145	57	0.56	-0.24	0.82	0.71	0.31	0.16	4.11	3.31	4.92	2.99	2.66	1.26	-1.09	-5.08	-9.45	-9.84	-8.95	-9.03	-1.98	2.17	3.45	2.98	3.06	3.43	1.95	1.4	4.82	3.61	2.24	3.67	2.5	1.81	2.96	3.17	2.28	0	2	+	+
b0400	511145	406	0.53	3.22	2.45	2.26	-0.41	-3.35	-2.86	-0.43	-0.07	-0.94	0.96	0.63	0.7	1.23	1.25	1.2	1.36	1.79	0.42	-5.77	-8.8	-8.68	-8.93	-8.65	-8.36	-8.77	-6.42	-0.55	0.53	-1.22	0.27	0.93	0.86	1.03	1.23	1	2	+	+
b0401	511145	75	0.4	-2.68	-5.57	-4.36	-4.49	-2.14	-0.04	0.94	0.45	1.16	2.45	5.22	5.37	5.44	1.88	4.69	4.73	0	-8.1	-16.02	-16.95	-17.91	-18.05	-17.82	-15.41	-7.43	-0.67	1.18	1.65	1.57	1.89	5.01	3.83	3.17	3.15	0	2	+	+
b0402	511145	158	0.32	-0.66	-0.85	-0.74	-0.79	-0.83	-0.74	-1.33	-2.61	-0.83	-1.61	0.19	-0.71	0.32	0.7	0.46	0.1	0.08	0	0	0	0	0	0	0.32	0.72	1.31	2.4	3.37	3.97	4.25	4.67	5.21	5.09	5.22	0	1	+	+
b0403	511145	4	0.36	-0.38	-1.2	-1.67	-2.07	-1.73	-1.79	-1.92	2.33	0.63	0.2	1.11	0.22	0.59	0.65	1.3	1.48	3.23	1.53	2.05	2.39	2.82	2.98	2.73	1.54	-1.99	0.18	-1.02	-2.08	-0.23	1.72	1.61	1.86	0.21	0.28	0	1	+	-
b0404	511145	4	0.42	0.01	-0.16	-1.16	-0.74	-2.35	-2.13	-2.21	-0.21	-0.57	-1.82	-0.6	-1	-0.64	0.31	-0.46	0.5	1.55	2.2	1.21	2.05	1.94	2.39	3.64	3.17	3.24	5.05	5.54	6.51	8.1	8.02	5.88	3.9	2.14	0.88	0	1	-	+
b0405	511145	55	0.48	0.85	0.35	0.46	-1.16	0.52	-1.2	-5.47	-9.72	-9.25	-10.09	-8.95	-8.63	-5.25	-1.74	1.19	1.42	2.23	-0.27	-0.62	-0.38	-0.44	0.43	-0.07	1.32	2.06	1.72	1.38	2.6	3.94	2.23	1.98	2.63	2.55	2.23	0	2	+	+
b0406	511145	22	0.65	0.46	-3.46	-4.07	-1.16	0.54	2.73	2.29	0.72	-3.41	-3.16	-3.14	0.53	0.06	-1.37	2.03	0.58	0.61	0.3	0.83	0.58	-0.07	2.45	2.13	-0.2	1.74	0.9	2	2.41	4.12	4.44	1.95	2.69	-3.03	-2.94	0	2	+	+
b0407	511145	27	0.95	-2.7	-2.65	-4.72	-3.3	-3.84	-0.81	-0.42	-1.3	-1.59	-1.95	-0.54	-0.49	-2.39	-3.61	-0.11	-0.07	0.28	0.25	-0.49	-2.31	-3.65	-0.58	0.59	0.36	-0.17	-0.33	-1.1	-1.94	-2.72	-2.4	-0.83	-1.33	-0.56	-1.93	1	2	+	+
b0408	511145	10	0.76	-1.65	-2.3	-2.22	-3.27	-3.39	-2.41	-2.42	-2.19	-1.77	-1.19	0.07	0.27	0.47	-0.12	-0.08	-0.29	-0.07	-0.71	0.75	1.32	0.92	3.4	4.18	5.49	4.96	3.93	-2.31	-3	-6.58	-8.01	-7.58	-5.8	-4.64	-2.46	0	2	+	+
b0409	511145	128	0.71	-1.63	-2.63	-2.59	-3.44	-3.59	-2.48	-2.15	0.69	2.37	1.04	0.74	1.68	2.26	-0.01	1.12	0.96	1.1	-5.75	-9.79	-12.63	-12.2	-12.66	-12.74	-9.88	-7.72	-1.55	-0.81	-1.74	-2.01	-4.38	-0.97	-4.7	-4.28	-4.71	1	2	+	+
b0410	511145	176	0.81	-3.12	-3.12	-3.34	-3.62	-2.08	1.17	0.27	0.29	0.66	0.92	0.68	0.68	0.64	0.64	0.53	0.1	0.05	0.02	0	0	0	0	0	0	0	0	0	0	0	0	0	0	0	0	0	1	+	-
b0411	511145	176	0.79	-2.21	-2.36	-2.37	-3.11	-3.86	-0.73	0.1	1.44	-0.16	2.88	3.44	0.77	-7.18	-12.86	-14.74	-14.39	-14.34	-14.72	-14.24	-11.57	-4.56	0.6	-0.26	-0.76	-0.86	-0.14	1.38	0.6	0.31	0.03	0.2	0.37	0.15	0.09	0	1	-	+
b0412	511145	298	0.52	3.79	2.63	1.93	-0.39	0.36	1.35	0.97	-4.51	-4.39	-4.9	-2.79	-2.68	-2.81	-8.07	-7.78	-7.13	-6.5	-6.46	-6.2	-5.52	0.77	2.63	2.37	2.53	4.49	4.08	4.07	4.49	3.68	3.13	3.08	2.06	0.92	0.55	0	1	-	-
b0413	511145	3	0.76	0.71	0.54	0.89	0.95	0.84	1.09	-2.01	-1.06	-2.74	-3.16	-3.5	-3.74	-3.16	-3.05	-2.1	-1.54	-2.11	-1.51	-7.29	-7.8	-5.41	-3.18	-2.71	-3.16	-4.35	1.03	-0.67	0.38	0.02	2.97	3.84	2.26	-2.07	-2.82			+	+
b0414	511145	88	0.71	-2.76	0.66	0.94	1.79	1.93	1.25	1.21	2.93	2.88	0.58	3.9	4.02	-0.76	-1.73	0.67	1.23	1.38	0.41	2.16	4.2	2.57	3.01	5.05	1.85	-3.02	-3.04	-3.45	-3.71	-4.02	-4.09	-4.85	-5.7	-5.12	-5.38			+	+
b0415	511145	19	0.97	-0.53	-1.07	-0.77	-0.08	0.72	1.5	1.3	1.41	1.29	-0.07	-0.99	-1.23	0.56	1.04	0.65	0.67	2.32	3.36	3.65	3.46	6.06	5.11	4.55	5.28	4.99	3.65	1.94	1.51	0.81	-0.07	-2.77	-0.17	-0.45	0.72			+	+
b0416	511145	77	0.82	1.88	0.87	-0.06	-0.47	-0.14	-2.68	-7.25	-6.23	0.84	1.41	-0.54	-0.35	0.28	0.37	-1.27	1.06	-0.25	-2.64	-11.03	-6.06	-0.25	1.15	2.56	2.26	5.32	3.72	2.07	0.06	0.62	1.14	1.54	3.91	2.92	3.84			+	+
b0417	511145	-23	0.69	4.7	2.73	3.2	3.2	2.37	2.83	5.3	4.82	4.11	2.57	3.81	4.13	3.19	2.22	1.08	0.74	0.83	-1.62	-0.45	-1.43	-0.04	1.53	-1.74	-2.51	-1.81	-1.18	-1.66	0.35	1.1	1.5	3.36	6.85	8.54	7.78			+	+
b0418	511145	53	0.47	0.11	0.06	2.11	1.2	1.34	1.69	2.55	3.12	2.61	1.59	-0.14	1.41	0.38	0.13	0.24	0.56	0.2	0.08	0	0	0	0	0	0	0	0.02	0.02	0.02	-0.28	-0.34	2.26	3.57	3.57	1.23	0	1	+	-
b0419	511145	53	0.85	1.88	2.28	1.94	1.35	2.25	1.93	1.79	0.49	-0.89	0.17	0.45	0.51	0.47	0	0	0	0	0	0	0	0	0.76	0.63	0.84	1.34	1.79	2.8	3.15	4.2	3.43	3.35	5.29	2.66	1.83	0	1	-	+
b0420	511145	179	0.74	-3.16	-0.48	-1.81	-2.02	-2.45	-1.18	0.69	0.96	1.18	1.33	2.45	1.54	1.2	2.4	2.71	3.79	3.02	-0.37	-0.48	-0.22	0.41	0.41	3.39	2.09	2.08	0.81	0.82	0.16	-0.33	-0.23	-3.35	-3.47	-3.53	-3.36	0	1	-	-
b0421	511145	24	0.7	-1.98	-2.75	-3.1	-3.38	-3.1	-1.08	-2.04	1.12	1.34	1.59	0.93	1.08	2.27	2.97	3.31	4.24	3.27	3.75	3.92	3.31	3.23	2.71	4.75	0.55	-0.43	-1.11	-1.74	-1.13	-1.08	-2.94	-6.17	-6.07	-5.11	-4.09			-	-
b0422	511145	-1	0.8	2.75	2.72	1.22	0.31	1.05	0.8	0.34	-2.03	-1.93	-2.55	-0.91	-0.37	0.35	-1.16	0.08	-1.67	-3.95	-3.02	-3.22	-1.97	-3.58	-2.41	-7.35	-6.65	-4.59	-0.87	-0.88	-1.29	-2.42	-2.3	-2.5	-2.35	0.49	0.22			-	-
b0423	511145	53	0.66	-3.96	-3.55	-2.93	-1.27	-1.07	-1.42	-2.3	-1.16	-1.18	-2.14	-0.23	-0.54	-0.9	-1.27	-0.57	-0.86	-1	-1.06	0.32	0	0	0	0	0	0	0.05	0.05	0.55	0.68	0.68	0.74	1.02	1.24	1.45	0	1	+	-
b0424	511145	53	0.79	0.94	2.51	0.15	0.62	1.3	2.36	2.44	1.33	1.14	0.8	0.32	0.32	0.01	0	0	0	0	0	0	0.01	0.29	0.47	-0.58	-1.02	-1.82	-1.31	-1.03	-0.97	1.6	1.81	1.8	1.96	-0.91	-0.97	1	2	-	+
b0425	511145	-38	0.47	-1.99	1.05	0	0.2	2.26	2.23	2.43	3.03	4.32	3.55	2.39	3.61	-0.83	-2.7	-2.66	0.02	2.55	3.59	-0.18	1.3	1.67	1.28	0.86	-0.55	-1.58	0.91	-0.48	-0.49	-1.77	-0.15	0.13	0.72	-0.34	-0.5	0	2	-	-
b0426	511145	127	0.96	2.28	0.3	0.32	0.67	-1.08	-4.11	-3.85	-3.84	-3.19	-2.41	-1.97	-2.48	-3.07	-3.05	-2.39	-0.75	-0.91	0.61	0.05	0.38	0.05	0	0	0	0	0	0	0	0	0	0	0	0	0	0	1	+	-
b0427	511145	127	0.2	-4.72	-6.94	-0.93	2.95	2.83	3.55	3.58	0.22	-1.8	-1.88	-3.06	-2.8	-0.45	1.47	0.69	0.18	0.13	0	0	0	0	0	0	0	0	0	0	0	0	0	0	0	0	0	0	1	-	+
b0428	511145	148	0.41	-0.45	-0.98	0.9	-1.44	0.6	-0.66	-0.09	-0.64	-1.05	2.9	4.08	1.88	0.85	-1.23	-6.76	-9.95	-11.29	-11.08	-11.33	-11.04	-10.91	-11.21	-9.26	-3.78	0.87	0.68	1.27	0.85	1.13	2.73	2.36	2.42	3.08	3.09	4	5	-	-
b0429	511145	11	0.67	-0.63	1.32	1.45	1.32	-0.02	1.24	0.59	0.77	-1.78	-1.05	-0.87	1.89	2.69	2.63	1.23	1.59	1.74	0.94	1.24	1.86	1.55	1.58	1.51	1.96	3.02	2.98	1.77	1.19	-1.34	-0.97	0.65	-3.2	-2.09	-2.39	3	5	-	-
b0430	511145	-1	0.6	2.95	2.19	2.36	2.31	0.98	2.39	4.17	4.23	3.86	0.83	-0.07	3.15	2.44	-0.87	2.97	2.89	1.27	0.37	1.55	1.48	1.2	0.23	-0.19	-0.12	-0.35	0.22	0.9	-1.67	-1.91	-3.26	-3.67	-3.48	-3.23	-4.07	2	5	-	-
b0431	511145	-11	0.72	-0.81	2.81	2.28	-0.4	-0.33	0.2	-0.08	0.75	1.31	2.78	0.84	0.55	-0.09	-0.48	-2.78	-2.78	-2.17	-0.97	-1.4	-2.86	-2.33	-0.21	1.69	3.3	3.23	3.28	3.31	4.22	3.13	-0.41	-0.24	-2.89	-9.05	-8.24	1	5	-	-
b0432	511145	21	0.83	-0.31	-0.78	-1.38	-0.86	-1.88	-1.83	-2.44	-1.91	-1.29	-0.98	-1.2	-2.34	-3.91	-2.38	0.19	0.75	1.94	2.29	3.58	3.46	1.06	3.28	2.93	2.67	2.77	2.3	4.12	3.69	1.28	0.66	-1.94	-1.88	-2.12	-1.81	0	5	-	-
b0433	511145	459	0.29	-1.44	0.15	-0.96	2.31	-0.37	2.42	2.48	1.79	1.98	1.65	-1.02	-1.23	0.93	1.01	1.35	1.32	1.25	1.35	1.42	-5.24	-11.72	-12.43	-6.13	-6.22	-6.39	-5.92	-6.19	-5.94	2.64	2.43	2.96	1.76	1.13	1.01	1	2	-	-
b0434	511145	43	0.89	0.66	-1.12	-1.25	-1.19	-0.82	-2.56	-2.74	-2.48	-1.56	-0.56	0.41	1.17	0.58	-5.84	-9.13	-8.83	-10.13	-8.21	-7.69	-9.59	-9.56	-1.67	1.51	0.81	0.7	-0.44	2.42	2.77	1.92	3.24	2.03	1.96	2.52	2.53	0	2	-	-
b0435	511145	343	0.87	3.39	3.08	3.31	2.97	3.2	-1.1	-1.45	-0.25	-0.23	-4.22	-3.7	-1.75	-1.43	0.19	-0.08	3.11	2.16	0.41	1.14	1.05	5.15	5.22	5.55	3.78	5.58	4.11	1.86	-5.15	-8.75	-9.32	-9.12	-8.99	-8.44	-8.38	0	1	+	+
b0436	511145	245	0.98	-2.09	-2.63	-3.21	-3.91	-3.37	-4.83	-6.52	-6.1	-5.63	-2.83	-2.92	-2.14	-4.36	-6.37	-6.17	-0.63	1.74	1.56	1.61	-0.73	-2.52	-2.32	-10.17	-13.66	-14.93	-14.94	-14.38	-12.52	-5.43	-5.09	-3.77	0.13	1.9	2.03	0	1	+	+
b0437	511145	125	0.93	0.14	-3.23	-4.57	-4.72	-5.22	-6.45	-4.33	-4.97	-4.7	-3.01	-8.62	-7.05	-6.84	-3.48	-3.48	-2.58	-4.46	-2.99	-7.96	-7.52	-7.25	-6.88	-6.13	-2.06	-0.51	-5.41	-5.05	-4.25	-3.89	-4.41	-1.48	-1.98	-0.63	-2.14	0	2	+	+
b0438	511145	187	0.87	2.79	0.14	0.15	0.13	0.42	0.08	0.49	-0.08	-0.38	0.31	0.83	0.45	0.27	0.62	3.98	2.3	1.56	0.44	0.51	0.93	-7.04	-10.28	-10.16	-10.62	-10.98	-11.23	-11.3	-8.78	-0.53	4.1	3.55	0.85	-2.29	-5.93	1	2	+	+
b0439	511145	208	0.88	2.78	0.93	-0.72	-0.8	-0.33	-0.48	-1.03	-2.16	-1.57	0.82	0.39	0.43	0.85	1.93	3.18	3.72	3.41	2.32	1.01	1.19	2.34	1.84	-6.37	-14.17	-20.1	-20.21	-19.76	-14	-6.81	-1.31	0.51	0.48	-0.45	0.98	0	1	+	+
b0440	511145	191	1	1.01	0.87	0.58	-2.18	-3.43	-2.88	-2.07	-2.12	-6.75	-6.71	-8.23	-8.2	-6.33	-7.38	-6.56	-5.53	-4.77	-2.13	-1.8	-3.96	-0.74	-6.49	-9.02	-9.33	-9.34	-9.42	-9.43	-9.08	-4.5	1.28	1.21	4.26	5.2	5.32	0	1	+	+
b0441	511145	150	0.87	0.71	0.38	-0.08	-0.21	0.32	0.37	1.03	-1.14	-1.83	-0.46	0.44	3.76	1.42	1.15	-3.37	-7.23	-6.73	-6.08	-5.61	-1.85	-0.69	-1.56	-0.36	-2.02	-9.09	-12.77	-12.67	-12.7	-12.42	-12.81	-13.62	-9.07	-6.51	0.36	0	3	+	+
b0442	511145	93	0.12	1.23	2.29	1.68	1.5	2.45	2.9	1.14	1.07	1.19	0.54	0.31	1.29	-3.76	-5.52	-5.84	-3.89	-3.51	-6.68	-7.08	-6.64	-6.7	-2.11	-5.09	-9.99	-10.46	-10.84	-10.81	-10.57	-8.43	0.14	1.22	1.68	0.02	0.63	1	3	+	+
b0443	511145	51	0.79	-5.61	0.62	0.21	0.04	-0.06	0.33	-1.95	-0.87	-1.14	-1.02	-1.32	-0.17	1.36	0.75	0.3	0.29	0.29	0.43	0.36	0.08	0.55	0.67	0.91	1.5	2.91	-0.57	-0.43	0.24	0.65	0.22	-0.5	3.51	3.01	2.63	2	3	+	-
b0444	511145	51	0.71	-2.18	-1.04	-0.61	1.64	1.38	0.87	-6.61	-4.44	-5.17	-5.41	-4.67	-4.99	-0.39	0.66	0.03	0.17	0.16	0	0.07	0.18	0.29	0.43	0.43	0.77	1.13	1.32	1.56	1.97	2.03	2.4	2.34	0.59	0.56	0.33	0	1	-	+
b0445	511145	64	0.35	-2.72	-0.12	0.24	0.57	1.03	1.08	-0.68	-1.47	-6.13	-7.29	-7.22	-1.31	-2.51	-1.96	1.33	1.32	-3.05	-2.69	-1.63	-1.53	-1.06	-0.17	-0.06	-1.1	0.37	3.41	3.32	2.61	2.54	1.51	1.8	2.24	1.27	1.42	0	1	-	-
b0446	511145	152	0	1.55	1.36	1.93	0.85	-0.54	-1.68	-1.54	-1.29	-1.08	2.14	0.14	-0.25	-0.22	-0.96	-8.36	-8.66	-8.76	-9.24	-9.18	-10.07	-10.12	-9.15	-4.45	3.03	5.19	0.59	0.92	4.55	3.63	2.6	-2.47	-4.1	-7.22	-7.82	0	1	+	+
b0447	511145	29	0.48	1.51	-4.84	-0.16	0.71	1.31	2.13	2.7	3	3.22	3.44	0.49	0.54	-0.09	0.6	0.6	2.03	3.1	2.88	3.51	3.75	3.98	3.46	4.74	3.89	2.62	2.7	2.98	1.16	0.7	2.34	1.11	0.15	0.36	0.49	0	3	+	+
b0448	511145	-8	0.43	-2.31	-6.14	-2.07	0.3	3.39	1.63	1.59	2.14	0.42	1.17	1.29	1.08	-0.88	-1.36	-1.78	0.59	1.55	-0.04	1.09	1.91	-1.27	1.17	1.41	1.03	1.16	0.58	2.76	3.95	2.91	3.67	3.86	2.65	2.62	1.44	1	3	+	+
b0449	511145	180	0.41	0.33	-1.24	1.3	-0.22	-0.15	1.56	0.09	2.39	-0.74	-1.77	-0.98	0.46	-1.4	-1.41	0.56	-0.85	-3.21	-3.51	-1.64	-3.73	-3.92	-4.15	-4.07	-10.3	-10.37	-11.16	-11.47	-11.13	-8.36	-2.06	-2.16	2.77	4.73	4.68	0	1	+	+
b0450	511145	29	0.74	-2.23	-2.09	-1.53	-1.76	-1.06	-0.97	-1.28	-0.36	-5.01	-5.02	1	0.26	-1	-0.93	-2.24	-1.38	-0.72	0.75	2.07	3.02	2.76	1.88	2.27	2.83	-1.37	-2.66	-1.75	4.71	1.98	1.13	1.48	3.8	5.83	5.46	0	2	+	+
b0451	511145	48	0.77	-6.17	-6.31	0.88	2.77	2.33	1.09	0.83	0.43	0.38	1.7	1.45	0.75	-0.8	-0.89	-1.13	0.05	0.05	0.01	0	0	0	0	0.37	0.65	0.99	-0.1	-0.32	-0.12	0.08	0.17	0.47	0.91	2.22	0.71	0	1	+	-
b0452	511145	48	0.76	-3.9	-3.7	-3.16	-1.05	-1.52	0.37	-0.55	-0.63	-1.22	-3.13	1.35	1.09	0.57	0.01	0	0.02	0.04	-0.1	0.05	0.36	0.43	-0.15	0.1	0.44	-2.13	-3.15	-2.74	-1.99	-2.03	-0.88	0.09	-2.63	-0.22	-0.84	0	1	-	+
b0453	511145	30	0.91	3.49	2.58	1.57	3.65	1.81	1.57	2.07	5.17	4.44	4.8	4.73	2.81	-3.7	-8.77	-10.74	-11.03	-13.03	-12.49	-12.99	-10.3	-5.34	-5.24	-5.32	-0.77	-0.79	-2.38	-2.33	-1.37	0.33	0.32	1.37	0.96	0.88	2.04	0	1	+	-
b0454	511145	30	0.4	-1.54	-2.09	-2.39	-2.65	-2.83	-2.3	-2.06	-4.44	-3.34	-5.12	-10.05	-11	-10.97	-9.71	-9.13	-9	-5.76	0.43	3.67	3.83	6.06	5.27	4.5	5.01	4.01	2.71	3.96	3.97	3.25	3.07	2.7	-1.56	-1.8	-1.87	0	1	-	+
b0456	511145	41	0.75	-1.56	-2.59	-2.29	-0.81	-1.35	2.42	2.67	2.37	-1.88	-0.99	4.39	2.53	0.6	0.13	-2.65	-6.82	-6.86	-6.67	-6.91	-7.89	-0.95	3.02	5.38	1.86	1.76	5.52	3.99	2.71	1.54	1.45	1.52	3.96	4.07	2.61	0	1	+	-
b0457	511145	41	0.29	5.37	3.78	2.6	1.81	2.97	3.09	4.12	3.46	1.72	0.05	-0.46	2.92	3.14	-5.32	-6.33	-5.8	-5.72	-5.2	-6.33	-0.84	2.97	1.18	1.34	1.42	0.91	0.11	0.33	0.12	-0.89	-1.37	-2.43	-3.77	-1.99	-0.65	0	1	-	+
b0458	511145	163	0.7	2.14	2.04	2.27	2.37	2.44	-0.98	-1.75	2.65	1.7	0.62	-3.77	-1.45	-2.03	-2.65	-3.62	-8.62	-13.62	-13.98	-14.39	-14.64	-14.86	-12.34	-6.01	-0.68	-1.09	-0.99	-0.96	-1.43	-0.98	2.28	2.77	3.68	3.89	4.18	0	1	-	-
b0459	511145	115	0.53	-0.36	-0.57	1.33	-0.6	-2.31	-2.81	-2.67	-1.99	-0.49	-0.44	-0.95	-1.35	-1.86	-1.36	-0.99	0.87	-2.58	0.72	1.49	2.05	3.82	5.04	1.64	-0.67	-0.52	-0.32	1.05	5.79	4.79	2.69	2.01	0.59	-0.43	-0.57	0	1	-	-
b0460	511145	171	0.74	-0.51	1.07	0.9	1.44	0.35	-0.4	-0.3	0.54	1.95	2.1	-0.63	-0.8	0.69	0.26	0.26	-0.15	-1.12	-1.49	0.24	0.15	0.76	0.4	0.9	2.88	2.18	2.12	2.76	3.29	3.4	2.57	1.88	0.63	-1.08	-2.24	1	2	-	-
b0461	511145	25	0.18	-2.02	-0.58	-0.74	0.6	1.14	-0.13	0.25	0.07	0.05	0.35	0.77	1.75	1.9	0.25	0.01	-0.37	1.38	1.42	2.74	2.18	2.41	2.9	3.16	2.86	3.28	3.58	0.88	-0.8	0.86	0	0.93	1.83	2.73	2.06	0	2	-	-
b0462	511145	545	0.7	-1.43	-2.46	-3.07	-2.68	-2.27	0.85	1.44	1.1	1.27	0.43	0.84	1.1	-0.61	0.93	-6.29	-12.01	-12.3	-12.41	-14.11	-11.24	-11.17	-11.66	-10.3	-1.91	3.22	2.16	1.49	1.68	3.17	3.1	3.06	2.86	1.49	1.82			-	-
b0463	511145	22	0.85	3.26	3.08	5.3	3.82	3.86	3.25	1.32	-1.18	-0.48	-0.24	-4.04	-4.97	-4.23	-4.22	-0.4	3.56	3.68	2.32	1.41	0.81	0.57	-0.21	-0.14	-3.01	-3.08	-6.7	-8.28	-7.7	-7.38	-7.41	-3.19	-0.77	-0.37	0.31			-	-
b0464	511145	127	0.36	1.96	2.13	0.51	0.1	0.59	1.31	1.83	1.78	4.29	1.39	0.35	-0.01	-0.76	-6.75	-7.06	-7.04	-8.75	-8.41	-7.81	-7.72	-6.2	-3.54	3.32	2.14	1.55	1.9	-0.08	0.64	0.82	0.61	-0.28	-0.26	-2.12	-2.11	0	1	+	+
b0465	511145	211	0.5	0.94	-0.88	-0.1	-0.47	1.72	2.36	2.13	0.44	1.01	2.64	2.49	5.91	-0.62	-9.9	-10.31	-10.89	-10.34	-9.81	-10.91	-11.17	-1.56	0.57	3.28	3.16	2.49	1.97	1.26	1.01	0.57	0.74	0.86	0.57	0.21	0.08	0	1	+	-
b0466	511145	211	0	-0.2	-0.34	-0.08	0.08	0.09	0.33	0.62	1.61	1.56	-0.17	-0.14	-0.43	-2.04	-3.77	-3.4	-3.41	-2.93	-2.33	-2.23	-7.54	-1.16	-1.9	-1.88	-2.08	-2.63	-3.5	-3.77	-4.53	0.38	-0.43	0.05	0.04	0	0	1	2	-	+
b0467	511145	13	0.41	-4.47	-2.76	0.15	-2.13	-2.36	-2.35	-2.09	-1.57	-1.67	1.57	3.01	4.5	3.42	3.76	2.98	0.36	-1.3	-0.29	-0.89	-1.28	-1	-2.12	-1.09	0.16	-0.47	-0.07	0	1.37	1.38	1.35	1.3	2.27	0.92	1.2	0	2	-	-
b0468	511145	152	0.51	0.22	0	-1.4	-1.27	-1.35	-0.51	1.25	1.71	1.24	0.39	-0.69	-0.26	0	-1.98	-0.45	-0.04	-0.17	-1.66	-1.7	-4.33	-7.66	-6.41	-5.16	-4.67	-5.2	-4.75	-4.68	-5.64	-2.16	-2.23	-2.58	-2.02	-0.71	3.36	0	1	+	+
b0469	511145	128	0.87	-0.97	-0.89	0.84	2.03	2.31	2.55	2.6	2.93	1.49	0.03	3.06	1.31	1.81	0.89	1.04	-0.6	-6.03	-11.25	-12.77	-12.97	-7.87	-2.67	-1.41	-1.26	-1.84	-0.09	0.58	-3.48	-6.5	-6.17	-5.95	-7.92	-5.77	-5.68	0	1	+	+
b0470	511145	52	0.59	-1.77	-1.54	-3.62	-2.86	-1.33	1.23	2.67	4.29	2.98	-2.82	-5.39	-5.12	-4.59	-4.58	-4.3	-3.92	-3.23	0.28	-0.27	-0.32	0.95	1.25	1.94	0.8	0.73	1.79	3.18	2.27	1.38	0.8	0.97	0.36	0.3	1.48	0	1	+	+
b0471	511145	-1	0.98	2.79	4.08	2.65	0.9	-1.18	0.48	1.29	0.16	0.44	-0.33	0.25	0.6	-1.14	-1.64	-2.53	-1.96	-2.67	-0.86	-2.11	-0.14	0	1.45	1.7	2.2	1.53	-0.73	-1	-4.36	-11.15	-10.9	-5.4	-4.43	-5.09	-3.08	0	2	+	+
b0472	511145	109	0.55	2.15	0.53	1.01	0.26	0.02	0.97	1.03	0.89	-0.59	-5.43	-5.28	-9.62	-13.3	-15.98	-17.98	-17.68	-17.37	-15.08	-13.14	-4	2.11	2.87	3.07	2.65	3.12	2.68	2.86	2.97	3.32	3.05	2.66	2.48	2.49	0.63	1	2	+	+
b0473	511145	180	0.91	0.76	-1.82	-0.42	-0.13	-2.28	-2.19	-2.49	-0.33	-0.8	0.35	3.28	1.21	0.7	0.11	0	0.03	0	0.04	0.12	0.29	0.3	0.76	1.47	2.23	1.17	1.78	2.15	2.18	2.17	1.8	1.83	1.91	1.6	2.42	0	1	+	+
b0474	511145	235	0.96	1.44	1.73	0	-0.12	-0.05	0.33	0.95	0.21	2.9	0.23	0.41	0.67	1.36	0.23	-0.26	-1.05	-3.56	-4.38	-9.81	-10.83	-10.94	-12.27	-17.14	-22.44	-14.02	-6.53	-8.91	-3.87	-1.75	-1.71	-3.11	-2.72	-3	-2.95	0	1	+	+
b0475	511145	-4	0.46	-0.54	-1.29	-2.15	-1.47	-0.46	2.68	2.13	-0.53	-2.19	-2.19	-1.86	0.87	-0.78	-0.94	-0.6	1.36	2.83	2.04	0.77	-4.11	-6.49	-9.25	-10.15	-8.92	-6.47	-1.51	-0.41	-0.14	0.27	-0.17	1.37	1.18	1.56	1.54	0	1	+	-
b0476	511145	-4	0.4	2.29	2.48	2.15	0.99	0.64	2.07	2.22	1.75	0.91	0.22	1.4	3.6	3.39	1.75	1.29	1.24	0.94	0.65	1.36	0.85	-1.13	-1.29	-0.97	-2.61	-7.91	-9.3	-10.59	-9.84	-9.24	-7.56	-3.96	0.54	0.43	0.56	0	1	-	+
b0477	511145	132	0.54	-2.3	-2.75	1.08	1.02	0.11	0.56	-0.31	0.27	-0.05	-0.18	-0.46	-0.99	-1.17	-0.05	0.39	0.17	0.08	0.01	0	0	0	0	0	0	0	0	0	0	0	0	0	0	0	0	0	1	+	-
b0478	511145	132	0.54	-2.16	-1.01	-0.99	-2.1	-2.97	-4.01	-1.64	-1.05	-1.99	-2.95	-2.39	-1.88	0.02	-0.34	-1.54	-2.08	-2.16	1.84	1.61	1.31	1.12	0.69	0.4	0.14	0	0	0	0	0	0	0	0	0	0	0	1	-	+
b0479	511145	237	0.31	-4.73	-5	0.27	1.21	1.13	-0.47	-1.02	-1.73	1.08	0.68	-0.21	0.13	-2.56	-9.79	-15.55	-15.29	-15.39	-15.25	-15.17	-8.55	-2.44	-2.08	-1.98	-2.01	-1.96	1.93	3.24	-0.13	3.29	3.12	3.97	4.02	3.24	3.26	0	1	-	-
b0480	511145	36	0.81	-1.5	-0.76	-0.81	-1.55	-2.37	1.36	1.53	1.27	0.97	0.76	1.64	1.85	0.89	1.05	0.09	0.06	0.21	0.15	-0.34	0.21	-0.26	-2.89	-2.72	-4.33	-4.78	-4.78	-3.76	-4.17	-1.09	-0.77	1.22	0.11	-3.42	-3.52	0	1	+	-
b0481	511145	36	0.87	1.56	0.87	-0.35	0.16	-4.7	-4.55	-5.22	-5.25	-4.7	-1.29	-1.2	0.12	-0.21	-1.51	0.13	0.31	0.34	0.57	1.01	1.35	1.56	1.62	1.77	1.78	2.3	2.6	2.45	1.85	2.14	2.04	1.59	1.87	4.52	4.54	0	1	-	+
b0482	511145	203	0.44	6.02	7.44	3.78	4.27	3.23	3.7	2.38	-0.06	-2.65	-3.57	-3.25	-2.86	-6.15	-6.29	-6.25	-6.7	-6.35	-6.25	-6.66	1.6	2.7	2.67	2.92	3.1	2.87	2.87	2.05	2.72	2.16	-4.15	-6.85	-9.47	-9.07	-9.32	0	1	-	-
b0483	511145	315	0.53	-3.02	-4.35	-3.35	-3.46	-8.1	-3.06	0.13	0.17	-3.94	-0.7	-0.25	-1.2	-1.2	2.18	1.26	1.08	1.91	1.49	0.75	0.29	0.12	0	0	0	0	0	0	0	0	0	0	0	0	0	0	1	+	-
b0484	511145	315	0.75	-2.9	-4.08	-4.79	-3.71	-3.25	-2.07	-1.26	0	0.58	-1.66	-1.55	-1.16	-1.07	-0.54	-0.93	-4.57	-6.46	-10.03	-10.9	-10.13	-7.59	-5.1	1.36	0.79	1.12	0.14	2.51	2.79	1.98	0.71	1	0.24	0	0	0	1	-	+
b0485	511145	2	0.69	1.91	3.69	-3.05	-2.45	-1.93	-2.13	-2.28	-2.22	-2.85	-3.22	-2.51	-0.72	1.5	1.72	1.96	1.64	1.98	0.53	2.46	4.8	6.28	4.82	4.41	4.12	2.49	1.29	-0.52	-0.73	-2.38	-0.35	0.12	-0.82	-0.01	-1.94	0	2	+	+
b0486	511145	124	0.21	-0.9	-0.75	-0.43	0.87	1.18	2.4	2.35	1.36	-1.46	-0.67	1.68	1.63	1.56	0.54	1.43	1.23	1.21	0.14	-0.52	-0.52	1.33	-0.02	1.12	-0.95	-1.84	-1.57	-1.03	-1.31	-1.05	0.34	-3.33	-2.84	1.86	1.61	1	2	+	+
b0487	511145	0	0.53	1.32	2.66	3.03	1.22	0.22	2	0.95	0.18	-5.55	0.95	1.09	3.65	4.17	4.57	2.18	-2.34	-1.76	-3.36	-4.38	-0.32	-0.11	-0.73	-1.84	1.46	-1.33	2.5	2.05	2.55	2.8	3.81	2.04	2.74	3.53	1.29	0	1	+	-
b0488	511145	0	0.48	-1.55	-2.79	-0.05	-0.43	-0.66	1.78	3.67	5.99	7.07	6.73	4.18	0.49	2.19	5.55	5.14	6.19	5.94	4.86	4.98	3.4	1.28	0.62	0.61	-0.41	0.21	0.68	-1.18	0.56	0.7	-0.76	-0.7	1.24	0.53	-0.82	1	2	-	+
b0489	511145	-4	0.69	-1.19	-2.23	-2.42	-2.36	-0.18	-1.56	-1	1.42	3.75	2.51	2.78	2.96	4.48	4.33	3.65	2.83	1.67	4.69	4.26	2.56	4.77	4.55	1.76	-1.21	0.46	-1.54	-2.91	-4.22	-4.38	-1.94	-1.18	-0.39	1.65	1.46	0	2	-	-
b0490	511145	-14	0.54	2.97	2.11	3.67	4.64	2.11	0.99	1.21	2.25	2.35	2.6	-0.33	1.09	2.6	2.69	2.68	2.57	-1.27	-1.59	-5.83	-6.1	-4.83	-3.56	-1.38	0.28	-0.05	-0.82	-0.99	-1.11	-0.45	-0.8	-0.23	1.04	-3.65	-2.24	0	2	+	+
b0491	511145	62	0.48	-6.25	-5.94	-4.98	-3.94	-1.65	0.04	0.63	0.1	-1.03	-1.83	0.77	0.42	0.01	0.01	0	0.13	0.2	0.03	0.22	-0.62	-1.19	-0.06	-1.89	-1.12	-0.23	0.11	0.43	0.13	1.7	3.34	3.07	2.87	5.73	6	1	2	+	-
b0492	511145	62	0.9	-4.53	-3.75	-0.93	2.54	0.26	2.13	3.25	1.89	0.53	-0.74	-1.95	-1.29	-0.29	0.67	-0.13	-0.59	-1.23	-1.49	-1.84	0.24	0.16	0.24	0.01	0.04	0.07	0	0	0	0	0.26	-1.13	-0.93	-0.6	-0.4	0	1	-	+
b0493	511145	60	0.64	-5.63	-2.09	0.24	3.03	3.5	3.41	1.04	-0.17	0.06	-0.16	-0.31	-4.37	-5.42	-4.9	-4.26	1.08	1.39	2.74	2.22	1.24	2.32	0.99	1.07	1.04	-0.7	0.42	0.99	1.42	1.22	1.2	2.95	2.67	2.68	2.23	1	2	-	-
b0494	511145	-11	0.7	-2.65	0.88	0.02	0.75	2.81	-0.44	3.33	3.98	2.55	-0.49	-0.45	-0.67	1.33	3.29	1.19	1.03	1.07	3.25	-0.02	2.76	3.66	4.83	3.38	2.5	3.17	4.29	1.57	2.85	0.7	0.05	1.46	1.27	1.82	1.59	0	2	-	-
b0495	511145	-4	0.54	-1.86	-1.74	1.41	1.02	0.01	-0.4	-3.23	-2.4	1.41	2	1.38	1.77	2.21	1.73	0.36	0.8	0.95	1.5	0.96	-0.13	-1.82	-1.2	-2.01	-1.95	-1.98	0.56	-0.83	-1.45	-2.68	-4.56	-5.14	-4.85	-5.19	-6.38			+	+
b0496	511145	430	0.34	1.23	1.55	2.44	1.77	1.83	2.02	1.83	1.32	3.36	3.34	2.64	0.8	1.72	1.77	-0.73	-2.64	-10.63	-11.1	-11.73	-11.23	-11.26	-9.9	-1.22	0.79	1.72	1.15	-2.82	2.43	1.34	1.21	0.81	-0.07	0.12	0.79			+	+
b0497	511145	39	0.13	4.04	3.32	2.89	1.46	-0.7	0.54	0.95	0.92	3.07	3.12	4.37	3.42	0.98	1.19	0.46	0.57	0.58	0.23	0.63	0.73	2.75	2.34	1.79	0.89	-0.36	0.14	-0.19	2.33	1.54	1.2	1.97	2.25	2.07	1.6	0	1	+	+
b0498	511145	2182	0.2	-0.36	0.23	0.2	0.04	-0.2	-0.88	-0.77	0.18	-0.67	-0.77	-2.99	-2.43	-1.96	-0.42	-1.67	-3.77	-4.71	-6.99	-6.29	-1.07	-0.83	-0.07	1.54	0.14	0.08	-1.28	-0.86	-1.68	-1.24	-0.2	0.07	0.53	-2.51	-2.93	0	2	+	-
b0503	511145	2182	0.44	-0.45	-0.02	1.79	1.79	2.17	1.67	3.75	3.96	3.09	2.39	4.58	0.79	-2.95	-2.04	-0.07	-0.46	-0.28	-0.83	-0.16	0.33	0.03	-0.89	-1.88	-1.95	-1.63	-1.85	-1.49	-1.39	0.51	0.29	1.25	1.2	-1.21	-4.67	0	2	-	+
b0504	511145	68	0.14	2.86	4.1	4.37	4.1	5.32	4.45	4.64	3.75	4.07	2.72	2.24	-1.4	-2.8	-3.23	-3.08	-2.98	-3.85	-7.09	-9.63	-9.7	-9.81	-7	-6.47	-5.5	-2.93	0.09	1.5	1.33	2.23	2.23	4.64	4.48	3.9	3.88	0	1	-	-
b0505	511145	77	0.21	2.13	1.69	0.99	0.76	0.36	0.85	-0.16	0	-0.39	0.88	0.55	0.24	-0.01	0.62	1.21	1.75	2.21	2.21	4.6	1.02	0.03	0.29	3.29	3.96	4.67	3.44	2.63	1.26	0.21	-0.27	-0.09	1.46	1.27	1.85	0	1	+	+
b0506	511145	89	0.72	0.8	2.7	1.27	0.81	-1.75	-3.85	-1.95	-0.16	-3.93	-0.01	1.11	-2.8	-5.31	-11.3	-10.98	-10.73	-11.73	-13.8	-10.18	-9.69	-9.06	-1.53	2.45	2.44	-0.2	-0.29	-0.24	-1.55	-1.34	-1.43	-1.34	-1.54	-1.67	-1.43	0	1	+	+
b0507	511145	12	0.28	-1.22	-1.25	0.18	1.55	-2.71	-2.91	-2.8	-2.71	-1.92	1.3	0.77	0.99	-1.98	-1.81	-1.93	-1.57	0.81	2.55	4.91	3.87	3.04	0.17	-0.32	-0.74	2.28	-0.62	-0.6	-0.01	-0.41	-0.52	-1.31	0.33	1.18	2.02			+	+
b0508	511145	99	0.58	-1.07	-1.86	-0.42	-0.98	1.6	2.22	0.13	-0.21	-1.67	-2.18	0.51	2.08	2.07	2.37	0.91	1.92	1.89	2	0.16	-1.59	-2.82	-3.14	-2.83	-1.87	-1.32	-2.08	-1.08	-1.33	0	-0.1	-2.58	-2.74	-2.79	-2.58			+	+
b0509	511145	168	0.17	0.48	0.46	0.72	-0.81	0.34	-1.11	0.13	-0.17	-0.49	2.07	-3.27	-3.34	-2.97	-2.98	-3.19	-0.4	-3.21	-11.64	-12.19	-12.91	-12.52	-12.13	-3.52	2.97	3.31	0.55	-0.46	-0.15	-0.06	-2.54	-2.92	-2.85	-3.21	-3.84			+	+
b0511	511145	59	0	3.04	2.98	2.92	2.15	1.64	0.24	-1.71	-1.12	-1.84	1.31	1.39	1.48	2.18	2.98	-0.09	2.34	2.66	1.9	1.91	2.47	2.57	2.32	2.26	2.15	2.01	1.98	2.24	2.45	0.98	1.13	1.16	1.18	0.9	-0.63	0	4	+	+
b0512	511145	56	0.24	1.29	1.81	0.6	1.2	1.04	-0.15	-0.26	0.66	1.25	1.7	2.81	3.46	2.36	0.49	-5.97	-5.66	-5.26	-5.82	-6.61	-7.56	-7.74	-5.16	1.82	1.35	1.94	1.59	-0.44	3.81	3.67	1.1	1.2	1.01	1.22	1.85	1	4	+	+
b0513	511145	21	0	-4.49	-5.13	-4.47	-0.82	0.53	-0.15	0.69	-0.77	0.17	0.35	0.09	0.39	-0.04	-0.24	-2.95	-3.25	-3.84	-3	-2.62	-3.32	-3.05	-1.54	-2.11	-0.55	-0.88	-0.37	-3.55	-3.09	-2.68	0.54	1.92	3.07	2.69	3.37	2	4	+	+
b0514	511145	227	0.36	-2.8	-2.82	-2.57	-1.52	0.06	-1.47	-6.86	-6.32	-5.28	-4.32	-1	0.6	0.07	0.43	-3.82	-7.24	-6.18	-4.9	-4.94	-5.48	-7.91	-7.98	-7.83	-2.27	-1.08	-1.54	-2.47	-2.64	-2.81	0.01	0	0	0	0	0	1	+	-
b0515	511145	227	0.63	1.87	0.91	0.65	0.7	0.13	1.88	2.21	1.9	-1.88	-1.61	-1.25	1.84	1.18	2.35	2.71	1.4	1.3	1.3	1.21	2.14	1.2	2.85	-0.9	-7.29	-10.5	-10.12	-10.05	-9.95	-9.89	-10.22	-11.73	-2.63	1.91	1.47	1	2	-	+
b0516	511145	10	0.29	2.03	3.81	3.99	3.96	2.99	1.48	1.5	0.7	3.26	2.48	2.37	1.56	1.28	2.06	1.87	0.82	0.87	1.98	2.37	1.84	1.97	2.32	1.31	1.77	-1.56	-2.04	-0.99	-0.81	2.51	2.54	-1.12	-1.08	-1.42	-0.18	0	2	-	-
b0517	511145	21	0.25	0.41	0.47	0.41	0.89	1.51	1.9	1.59	0.85	0.48	0.88	1.51	1.71	-0.21	-0.09	-0.79	-1.67	0.8	-0.2	0.19	2.58	1.97	2.56	2.7	2.05	3.19	4.51	3.15	3.56	2.45	1.06	-3.05	2.74	4.32	4.72	0	1	-	-
b0518	511145	9	0.14	-2.04	3.74	1.07	0.88	2.15	4.01	3.34	2.04	2.28	2.98	3.66	2.32	5.21	4.82	1.72	1.88	1.36	3.11	1.7	1.99	2.16	1.33	0.99	1.86	4.06	4.58	6.36	4.48	4.09	2.18	3.68	2.21	1.14	-0.02	0	4	+	+
b0520	511145	-4	0.4	4.08	4.52	4.02	3.04	2.88	3.17	3.1	2.5	3.11	3.43	1.16	1.58	1.02	-0.24	-0.44	1.15	2.09	2.65	3.32	4.28	-1.49	-1.55	-4.31	-2.41	-2.12	-2.3	-0.86	-2.13	-3.91	-0.74	-1.72	1.48	-1.46	1.21	2	4	+	+
b0521	511145	194	0	0.17	0.73	-0.68	-1.73	-3.36	-1.73	-2.93	0.29	-1.26	3.33	3.36	2.93	2.27	1.84	0.52	-0.61	0.72	0.64	0.33	0.08	0	0	0	0	0	0	0	0	0	0	0	0	0	0	3	4	+	-
b0522	511145	194	0.63	-1.4	-3	0.23	0.93	-0.82	1.62	-2.77	-3.11	-2.45	-1.85	-2.95	1.01	0.46	1.24	1.53	0.33	0.23	0.04	0	0	0	0	0	0	0	0	0	0	0	0	0	0	0	0	1	2	-	+
b0523	511145	-4	0.89	0.68	0.42	-0.17	0.1	-0.06	-1.87	-0.63	1.06	1.82	0.89	1.62	-0.36	4.19	2.55	1.14	-1.2	0.41	1.47	-0.04	0.37	-0.36	-0.69	0.12	1.02	2.04	4.01	0.83	0.15	3.24	1.9	0.36	1.47	4.99	4.67	0	2	-	-
b0524	511145	117	0.61	-1.14	-1.61	-2.52	-2.68	-0.42	1.71	1.28	0.91	-0.08	-0.72	-0.48	0.05	0.28	-1.6	-0.9	0.21	1	1.04	1.38	0.49	-0.73	-0.54	3.78	2.89	2.61	3.32	3.12	4.77	2.45	1.95	2.1	1.81	2.39	-0.58	1	2	-	-
b0525	511145	2	0.96	0.23	-0.08	-0.01	-0.03	-1.51	-0.33	-1.34	-2.68	-3.43	-2.69	-2.82	-0.64	-1.09	-1.52	0.97	0.14	-4.01	0.38	-2.59	-4.24	-3.14	0.67	0.29	1.75	-3.64	-5.8	-5.52	-7.49	-5.9	-4.76	-5.26	-5.26	-4.4	-0.75	0	2	-	-
b0526	511145	35	0.84	-2.78	-1.93	0.23	0.42	1.32	-2.98	-2.96	-0.51	-1.16	-3.26	-3.6	-3.47	-2.13	-1.76	0	0	0	0.02	0.02	1.18	1.48	1.51	1.72	1.8	1.88	1.88	1.88	0.47	0.73	0.7	1.61	1.61	1.39	1.29	0	1	+	-
b0527	511145	35	0	2.12	1.57	2.49	0.89	3.4	3.07	2.63	2.4	2.07	1.84	4.57	2.62	0.1	0.01	0	0.07	0.07	0.13	0.68	-0.53	-0.32	0.94	1.43	2.19	0.88	0.83	-0.68	-3.94	-3.94	-3.7	-3.55	-4.22	-3.62	-1.26	0	1	-	+
b0528	511145	107	0.89	2.47	0.17	-1.03	-3.57	-3.2	-2.95	-2.55	0.97	0.9	-1.71	-1.7	-0.05	-5.54	-12.33	-12.8	-13.81	-13.58	-13.38	-13.77	-10.38	-1.63	0.42	0.5	0.59	0.95	3.97	5.64	5.24	5.02	4.43	3.28	1.6	0.08	-0.22	1	2	-	-
b0529	511145	1	0.77	0.33	2.07	4.53	2.5	1.94	-0.23	-0.03	-0.26	-0.26	-0.02	1.6	2.23	1	3.64	3.75	3.65	3.81	4.2	2.52	0.84	0.91	1.07	0.89	-0.06	-0.15	-0.16	0.79	0.89	0.34	-0.97	0.61	1.01	-0.15	0.41	0	2	-	-
b0530	511145	219	0	2.23	1.74	3.44	3.88	3.84	3.45	3.92	2.38	3.15	0.38	-2.4	-2.51	-2.75	-2.61	-2.26	-0.57	-0.05	3.51	3.49	3.43	3.78	3.37	3.17	3.45	2.68	0.78	-0.45	-4.4	-5.05	-4.75	-5.26	-5.16	-4.24	-3.01	0	1	+	+
b0531	511145	30	0.3	-2.36	-2.5	-3.02	-2.91	-2.28	-2.22	-2.4	-2.24	-4.95	2.11	-0.04	-2.05	-2.48	-2.49	-1.91	-1.7	-1.53	-1.52	-2.04	-0.78	1.48	0.69	-0.4	-2.05	-3.06	-4.32	-5.75	-5.83	-3.87	-2.43	-2.2	-2.42	-1.61	0.73	0	2	+	+
b0532	511145	35	0.09	2.48	1.81	2.53	2.22	0.93	1.13	1.18	0.45	0.48	0.41	-1.96	-2.4	-0.67	-0.2	-0.58	-1.46	-2.55	-2.68	-2.38	-3.27	-1.79	-1.46	-1.27	-1.97	-1.07	-1.97	-2.55	-2.15	-2.93	-1.14	-1	-0.95	0.5	2.12	1	2	+	+
b0533	511145	10	0.1	-1.36	-1.64	-0.27	-0.28	0.09	2.55	2.88	3.1	3.1	4.24	3.5	1.19	0.15	0.93	1.33	1.05	-1.15	-2.22	0.11	-0.24	-2.27	-3.15	-2.83	-4.91	-3.66	-2.65	-0.37	-1.97	-0.87	-0.22	0.48	4.69	0.23	0.11	0	2	+	+
b0534	511145	2	0	0.93	1.79	1.52	0.78	0.68	-0.05	-0.17	0.73	-1.62	-1.86	-1.93	-2.02	-1.41	-1.08	-0.98	-1.95	-1.68	-0.91	-0.27	0.55	1.92	1.37	1.6	1.61	0.64	-0.31	-0.77	-0.87	0.69	0.87	0.93	0.62	-0.52	-2.64	1	2	+	-
b0535	511145	2	0.37	3.41	1.8	1.22	2.09	1.23	1.19	-0.36	-0.25	-1.26	-1.25	0.19	0.12	-0.88	-0.19	-0.18	0.66	0.96	2.32	2.22	2.44	-0.64	-0.28	-0.69	0.25	0.99	-0.02	0.81	1.53	0.44	0	-0.48	-0.77	-1.68	2.33	0	1	-	+
b0537	511145	334	0.41	-1.8	-2.1	-1.22	-0.73	-1.05	1.89	2.4	2.66	2.54	1.79	-0.78	-4.42	-3.61	-3.59	-0.16	-1.22	-1.25	-1.55	-5.89	-7.69	-8.18	-8.14	-7.29	-5.58	-8.71	-3.88	-2.43	-2.56	-2.5	-2.62	-2.8	-5.61	-5.09	-4.66	0	1	-	-
b0540	511145	-4	0.25	-3.31	-5.98	-5.95	-6.81	-7.08	-5.84	-10.06	-6.24	-2.32	-2.31	-1.62	-0.5	-5.7	-1.86	-0.55	-2.65	-1.57	-1.51	-1.86	-1.5	-0.7	0.51	0.74	-2.01	-1.12	0.5	-0.46	-0.17	0.27	0.85	-2.5	-3.5	-4.2	-2.67			+	+
b0541	511145	310	0	0.94	3.48	4.29	2.78	3.82	2.97	1.66	2.17	1.83	2.34	0.39	1.13	-1.15	-0.8	-1.27	-2.1	-1.59	1.75	2.18	1.23	0.91	-0.09	1.7	2.38	0.46	-3.42	-6.1	-6.15	-5.84	-6.33	-5.83	-5.64	-4.94	-4.75			+	+
b0543	511145	254	0.29	-2.63	-6.91	-2.27	0.84	2.05	1.71	2.01	0.08	-1.04	-0.98	-0.47	1.53	1.62	1.71	1.79	-1.1	-1.11	-1.34	-1.04	0.44	0.51	-6.57	-10.68	-10.98	-10.95	-10.83	-10.62	-2.19	1.3	0.38	2.59	1.81	1.89	3.33	0	1	+	+
b0544	511145	464	0.34	1.56	0.27	0.24	-1.34	1.18	1.91	0.49	-1.25	-1.88	-1.88	-2.27	-2.04	2.7	2.86	3.15	1.78	1.97	0.83	-0.53	-1.25	-0.98	-0.72	-0.67	2.6	2.6	3.01	2.82	3.07	2.35	2.22	3.3	0.11	-1.48	-1.38	0	1	+	+
b0545	511145	9	0.41	-0.74	-2.38	-2.19	1.16	-0.33	0.01	0.73	0.8	-0.86	-1.97	-0.2	-0.23	-0.18	-0.12	0.33	0.57	0.52	0.73	0.16	1.53	1.37	1.58	1.31	1.93	1.58	1.51	-0.32	-0.36	-0.06	0.14	0.86	0.97	1.3	-0.55	0	2	+	+
b0546	511145	116	0.31	3.25	4.05	4.76	4.52	4.54	3.25	1	1.82	2.16	2.73	2.19	1.94	1.79	1.86	3.13	3.94	4.1	3.88	3.51	0.28	0.47	1.39	1.53	1.09	0.9	-1.48	-2.53	-1.44	1.24	0.08	1.65	1.74	-3.23	-9.02	1	2	+	+
b0547	511145	-1	0	-2.7	-2.34	-1.53	-4.21	-1.42	-2.33	-2.68	-3.07	-3.39	-3.52	-1.77	-2.07	-3.25	-2.73	0.47	-1.77	-1.97	-1.51	-0.74	-0.62	-0.6	-1.3	-1.31	3.08	3.12	3.39	2.08	1.26	1.87	1.04	1.35	0.41	1.1	1.09	1	6	+	+
b0548	511145	-8	0.13	0.97	1.45	3.52	3.22	1.5	4.43	3.43	3.78	4.86	3.66	0.36	-0.13	2.32	1.12	2.84	6.56	5.5	3.44	2.82	0.05	-2.63	-1.23	-1.51	-2.03	-3.01	-2.91	1.63	4.62	3.91	3.65	3.42	1.49	1.01	2.13	2	6	+	+
b0549	511145	-4	0	0.49	2.23	2.45	-0.46	0.41	0.36	0.3	0.11	0.72	1.13	2.27	0.9	1.05	-0.03	2.59	2.79	2.78	2.58	2.72	2.44	1.43	-0.62	-0.68	-0.93	-0.77	-1.28	-1.22	-1.35	-1.28	-1.48	-2.06	-3.16	-2.88	-3.31	3	6	+	+
b0550	511145	-4	0																																			4	6	+	+
b0551	511145	397	0.53	-4.52	-4.52	-1.85	-2.84	-1.26	1.99	1.73	2.12	1.83	1.71	2.03	3.02	3.46	3.32	3.65	3.36	-0.43	0.09	4.49	-0.98	-8.13	-8.32	-8.82	-8.44	-8.38	-8.05	-8.4	-8.18	-1.37	1.25	0.92	0.69	1.27	3.08	0	1	+	-
b0552	511145	397	0.25	1.51	2.95	-2.62	-0.51	-1.93	-1.11	-1.22	-1.87	-2.07	-4.81	-2.61	-1.33	-7.08	-5.82	-3.6	-5.1	-5.12	-3.35	-2.69	-7.4	-8.21	-3.57	-3.92	-4.88	-5.5	-2.94	-1.16	-0.98	1	2.09	-2.34	-1	3.7	3.26			-	+
b0554	511145	-1	0.15	-2.11	-2.31	-2.3	-2.3	-1.31	-3.86	-2.2	-1.54	-0.18	4.06	4.35	2.84	2.93	5.88	5.6	4.49	4.4	1.48	4.03	4.94	0.55	-0.4	-1.67	0.42	0.5	2.17	0.54	-0.96	1.19	-0.7	-2.07	-1.87	-1.62	-2.6	0	4	+	+
b0555	511145	-4	0.13	1.23	2.23	0.64	0.77	1.71	1.08	0.73	1.57	2.53	2.22	1.07	5.07	1.05	0.35	-0.67	-1.87	-5.58	0.25	-0.53	-1.27	0.49	1.02	-0.45	-2.96	-0.84	-0.41	-0.54	-0.19	-0.89	-0.31	-1.35	-1.3	-3	-1.87	1	4	+	+
b0556	511145	31	0.31	-1.79	-1.09	-0.53	3.06	3.36	0.55	-0.67	-0.78	-0.87	-0.36	0.07	-0.52	-1.8	-4.28	-3.04	-3.55	-0.68	-1.92	-2.08	-0.04	-0.32	0.41	0.04	0.83	-1.1	0.6	-0.52	-0.47	-1.63	-1.3	0.85	2.8	1.77	2.38	2	4	+	-
b0557	511145	90	0.7	-7.3	-6.72	-4.7	-4.42	-0.93	-2.39	-1.42	-2.02	-1.55	-2.77	-1.45	-1.33	-2.2	-4.79	-8.16	-7.96	-9.39	-7.09	-6.44	1.54	1.76	1.81	1.82	2.41	2.25	2.25	3.4	0.65	-0.18	-1.77	-1.78	-2.7	-2.82	-3.41	0	1	-	+
b0558	511145	290	0	-1.81	-1.83	-1.8	-0.47	0.41	0.79	1.03	1.41	2.03	2.45	2.85	-0.11	-0.6	-0.23	-0.04	-2.51	-2.47	-4.49	-9.05	-9.31	-9.51	-8.67	-8.25	-8.03	-5.87	-2.49	-1.24	-5.42	-2.08	-0.68	-3.86	-4.11	-3.85	-3.65	0	1	-	-
b0559	511145	164	0.53	-0.64	-0.11	0.53	0.41	-1.64	-6.74	-6.06	-5.04	-2.68	-2.7	-2.33	-2.15	1.73	1.1	1.85	4.27	4.47	4.18	3.13	2.39	5.07	3.69	1.2	0.09	-6.96	-7.71	-7.3	-8.85	-7.48	-3.22	-1.16	-1.05	-6.83	-6.07	0	1	+	-
b0560	511145	2301	0	1.4	1.65	4.02	3.76	1.52	0.75	-0.31	-1.2	-0.84	-0.62	-2.32	-4.55	-6.1	-6.33	-6.71	-9.85	-9.89	-6.26	-4.78	-2.5	-8.17	-9.12	-9.43	-7.17	-7.49	-3.66	-3.4	-4.96	-7.79	-9.92	-9.73	-6.38	-5.6	-5.64	0	2	+	+
b0564	511145	249	0.32	0.67	1.48	1.78	0.84	1.84	1.58	1.28	-0.53	-1.52	0.52	-0.92	-0.68	-0.04	1.12	1.45	1.25	2.54	3.27	2.9	-1.75	-1.62	-1.95	2.86	2.56	0.94	-0.33	-1.43	-1.12	0.22	0.41	1.36	1.44	2.61	2.92	0	1	+	-
b0565	511145	249	0.93	-0.9	-1.18	-1.18	-1.01	-2.46	-3.58	-4.02	-3.61	-3.5	-3.18	-0.86	1.24	-0.69	-1.06	-0.92	-1.91	-3.88	-13.68	-17.07	-17.2	-17.2	-17.06	-13.96	-5.05	-2.3	1.44	1.78	1.68	0.65	-0.54	2.18	1.88	1.69	1.85	0	1	-	+
b0566	511145	513	0.18	0.77	-0.4	0.1	-3.79	-4.02	-3.79	-4.14	1.86	2.44	3.06	2.9	3.22	2.28	3.92	2.47	1.74	1.8	1.85	1.69	2.03	-0.04	-1.98	-3.09	-2.92	-3.28	0.6	0.19	-5.1	-8.15	-9.68	-10.29	-10.36	-9.78	-8.23	0	1	-	-
b0567	511145	182	0.36	1.45	1.86	1.28	2.34	2.15	0.94	0.63	-0.53	1.96	-1.09	0.22	0.88	-1.44	-4.59	-4.32	-11.18	-12.89	-13.15	-13.53	-13.04	-6.11	-2.96	-0.58	3.18	4.53	5.29	5.44	5.8	5.86	5.49	4.98	2.62	2.93	2.72	2	3	-	-
b0568	511145	0	0.38	-1.45	-1.52	-1.47	-0.22	-1.29	-4.19	-1.71	1.27	0.82	0.81	1.25	1.4	-0.16	-0.56	-0.83	-2.03	-0.09	0.59	-5.66	-5.51	-5.51	-5.12	-5.2	-4.92	-1.79	0.17	-2.37	-0.14	0.96	-1.86	-1.29	1.2	1.41	1.39	1	3	-	-
b0569	511145	-14	0.36	1.31	-0.39	-1.51	-1.38	0.51	0.45	0.32	0.38	-0.14	-2.86	-0.19	0.23	1.53	1.79	1.73	2.29	1.58	0.34	1.39	3.78	5.47	5.52	3.18	1.21	1.04	-0.21	1.39	1.55	1.72	2.53	3.97	3.75	1.54	3.15	0	3	-	-
b0570	511145	149	0.67	4.43	3.27	-1.26	-1.82	1.34	0.48	0.96	-0.06	1.38	2.29	2.2	2.33	2.16	1.86	1.2	1.53	0.15	-0.31	-1.7	-5.64	-5.51	0.2	0.03	1.36	1.27	0.19	0.02	-3.75	-3.68	-3.22	-2.71	-2.46	-2.47	-1.54	1	2	-	-
b0571	511145	-11	0.79	-3.81	-0.56	0.53	-0.64	0.17	-0.4	-0.81	-1.97	-5.8	-6.73	-4.18	-5.14	-5.57	-3.45	-2.04	-1.18	-0.22	-0.53	-0.83	-0.19	0.37	0.66	1.54	1.08	1.54	2.49	1.33	-0.35	0.24	-1.87	-2.71	-1.6	-2.48	-2.44	0	2	-	-
b0572	511145	157	0.76	1.03	0.59	-1.87	-1.58	-4.08	-3.63	-2.86	-2.91	2.22	1.12	3.51	2.52	3.14	2.66	2.21	0.75	-0.6	2.75	2.51	2.08	1.56	0.15	-0.67	-0.68	-1.34	-1.98	-2.15	0.63	1.69	0.14	1.23	-6.3	-10.19	-10.94	0	4	+	+
b0573	511145	15	0.8	3.86	2.67	1.85	3.73	4.59	4.28	3.23	1.6	1.97	2.02	1.38	1.28	1.14	1.85	3.33	0.61	0.16	0.4	1.32	0.96	0.69	-0.1	1.46	0.58	0.45	-0.44	-1.33	0.81	2.34	2.84	2.58	2.84	-0.23	1.84	1	4	+	+
b0574	511145	11	0.75	-5.95	-4.91	-4.15	-3.15	-1.55	-3.46	-5.04	-2.92	-2.53	-2.74	-0.63	-2.55	0.98	0.76	0.94	2.08	3.33	3.92	1.87	1.04	-2.6	-4.4	-3.39	-2.66	-2.95	-1.31	-2.33	-2.69	-0.99	-0.5	-0.78	-1.2	-3.67	-2.49	2	4	+	+
b0575	511145	101	0.51	-1.64	-2.36	-1.58	-1.73	-1.49	0.92	0.84	-0.07	0.65	1.12	0.92	-1.34	-2.6	-0.1	-0.23	-2.06	-6.68	-3.73	0.87	-2.75	-0.36	-1.27	-1.39	-1.15	-0.43	-1.09	-3.52	-8.12	-8.57	-8.61	-8.18	-5.63	1.09	2.71	3	4	+	+
b0576	511145	80	0.19	1.17	1.99	1.78	2.71	3.35	2.2	1.92	-0.68	-1.45	-1.21	-6.71	-6.84	-7.5	-3.04	-2.53	-2	-1.12	0.8	0.76	0.56	0.71	1.15	1.69	2.92	1.76	-3.52	-12.11	-17.75	-20.31	-19.57	-16.79	-13.03	-8.84	-6	0	1	+	-
b0577	511145	80	0.51	-0.06	-1.7	-4.38	-3.68	-1.76	-1.12	-0.42	-0.41	-2.53	-0.95	1.26	3.84	2.92	-2.94	-9.33	-16.71	-18.12	-17.78	-17.07	-13.8	-4.27	-1.8	-0.9	-1.19	-2.89	-0.38	1.08	1.41	1.01	0.83	0.65	-0.07	-2.36	-4.06	0	1	-	+
b0578	511145	107	0.94	1.12	2.89	4.64	4.84	4.34	3.89	4.2	4.21	2.24	2.81	3.12	-3.09	-11.11	-11.33	-11.82	-11.23	-10.59	-10.26	-10.25	-11.37	-5.66	1.25	2.67	2.57	1.81	2.48	2.65	2.34	1.4	0.77	2.01	0.31	-2.11	-2.32	0	1	-	-
b0579	511145	93	0.72	2.35	0.37	-2.01	-1.31	-1.44	-0.64	-0.66	1.51	1.44	0.29	-2.1	-0.77	1.99	-2.01	-2.89	-3.86	-1.99	-1.52	2.83	2.84	3.18	4.84	3.73	2.58	3	3.36	2.48	2.47	0.73	-0.42	-0.09	-0.08	0.08	0.25	1	2	-	-
b0580	511145	64	0	0.82	-3.82	-3.82	-4.73	-1.12	-2.78	-2.69	-3.54	-3.73	-2.14	-0.49	-2.35	-6.19	-3	-2.96	-3.31	-3.44	-2.52	-2.96	-3.53	-3.59	1.8	-1.24	-2.32	-1.67	0.32	1.27	-1.35	-0.45	-0.7	-0.97	1.19	1.38	2.92	0	2	-	-
b0581	511145	65	0.68	-0.83	-0.67	-1.22	-1.02	-1.33	-4.99	-3.95	-3.31	-3.1	-2.62	-3.91	-2.58	-3.28	-2.82	-1.48	-1.39	-0.53	-0.47	0.92	0.66	0.96	0.79	0.64	2.44	2.56	-0.32	-0.13	-1.33	-8.08	-1.63	2.81	2.68	2.66	1.35	0	1	-	-
b0582	511145	281	0.22	-0.92	-0.46	4.95	4.23	3.62	4.35	2.07	1.1	1.12	0.38	-0.44	0.47	1.29	2.26	3.18	4.1	3.94	3.55	1.31	-6.41	-10.24	-10.39	-10.25	-9.75	-7.64	-2.27	-1.4	-0.95	-2.13	-3.26	-3.75	-3.75	0.5	0.26			+	-
b0583	511145	281	0.24	-1.29	-0.22	0.66	1.21	1.3	-1.87	-1.24	-1.55	2.63	-1.05	-1.04	2.44	2.29	2.54	2.73	3.16	3.26	3.28	3.1	-3.52	-6.7	-6.51	-6.14	-3.54	4.13	3	0.4	0.29	-0.21	-0.41	-0.59	0.27	-0.35	-0.21	1	2	-	+
b0584	511145	174	0.79	2.23	2.18	0.44	0.75	-0.07	-1.65	-1.76	-2.07	-2.28	-2.5	-3.69	-3.05	-3.59	-2.69	-3.77	-3.92	0.94	0.17	0.76	1.97	0.73	0.45	-0.53	0.04	-0.35	0.12	0	0	0	0	0	0	0	0	0	2	-	-
b0585	511145	2	0.61	-2.07	1.93	2.44	-1.77	1.81	3.06	1.6	2.65	1.2	0.1	-0.13	-1.04	-1.33	-0.34	1.06	-3.82	-3.34	-2.03	-3.05	-2.74	-2.95	-2.5	-1.47	-0.28	-1.41	-0.75	-0.08	0.31	0.46	-4.08	-2.95	-0.68	-2.14	-2.4	0	3	+	+
b0586	511145	215	0.74	-0.68	-1.21	-0.9	-0.85	-0.72	0.26	1.46	0.74	-0.33	-0.22	1.71	1.39	1.14	1.69	1.86	3.29	3.87	0.91	-7.46	-9.71	-9.75	-8.97	-5.76	1.69	1.86	2.18	2.09	1.99	2.05	2.13	0.9	1.37	0.87	2.42	2	3	+	+
b0587	511145	-4	0.3	-6.68	-1.17	-0.44	-0.68	-0.62	-1.23	0.8	-0.77	0.13	0.69	0.76	1.04	1.4	3.1	2.36	-1.89	-6.69	-6.27	-9.72	-9.46	-7.85	-8.19	-0.95	-1.12	1.48	1.64	-1.34	-1.95	-1.79	-2.12	-2.91	-3.57	-0.29	-0.23	0	1	+	-
b0588	511145	-4	0.63	-2.34	-2.69	-1.84	4.58	4.17	4.49	-0.4	0.04	-0.25	-1.24	-1.94	-6.26	-3.01	-2.48	-2.11	-1.1	-1.33	-7.56	-8.76	-8.07	-8.36	-9.49	-8.42	-2.73	2.47	2.38	1.28	-0.71	-0.01	1.33	2.03	1.17	0.12	1.42	2	3	-	+
b0589	511145	-4	0.13	1.02	0.4	0.1	-0.4	-1.2	-0.99	2.66	2.5	2.52	3.1	1.25	2.67	1.8	1.52	2.14	2.46	3.38	1.25	1.98	2.08	2.05	-0.47	0.55	1.67	2.1	3.43	3.53	3.15	2.41	2.56	4.28	3.58	2.94	4.1	1	3	-	-
b0590	511145	-4	0.2	-3.14	-3.79	-4.33	-1.11	0.39	2.37	0.45	-0.01	3.23	5.92	6.69	6.74	3.15	0.88	4.03	2.88	2.68	2.46	2.75	3.95	4.18	4.66	0.99	0.88	-2.51	-0.21	2.92	2.38	0.85	-0.72	-1.68	-5.54	-1.21	2.23	0	3	-	-
b0591	511145	3	0.32	-2.57	-3.06	-3.03	-2.45	-3.1	-1.15	0.28	0.27	0.05	0.31	0.32	2.51	2.69	2.54	2.05	2.03	1.19	0.73	-5.79	-5.62	-0.49	-1.18	-0.85	-0.7	-3.4	-2.2	0.78	-1.49	-2.39	-4.11	-6.27	-2.06	-1.3	-1.28	0	1	+	-
b0592	511145	3	0.69	-3.67	-7.68	-4.96	-2.06	-4.57	-5.65	-4.07	-5.47	-6.02	-2.51	-0.89	-0.46	-0.41	1.61	2.22	-2.14	-5.32	-8.22	-8.18	-8.47	-5.46	-1.31	0.11	0.46	0.33	0.51	0.92	0.93	-0.24	-1.71	2.25	2.88	1.68	1.04	0	1	-	+
b0593	511145	9	0.8	1.9	2.77	5.04	4.69	4	2.23	1.75	2.16	1.35	1.59	0.4	0.23	1.1	-0.13	-0.64	-0.66	-1.09	0.06	-1.19	-0.29	-0.48	0.07	-0.01	-6.05	-6.03	-0.72	-2.09	-0.95	-0.47	-2.22	-2.18	-0.06	1.69	1.43	0	5	+	+
b0594	511145	13	0.74	2.11	3.71	0.91	1.34	1	0.84	-0.1	0.08	5.11	3.34	5.44	4.31	3.38	1.59	3.05	2.25	2.75	2.93	1.86	2.76	3.46	3.72	3.31	2.98	2.06	-0.35	-0.23	-1.52	-2.62	-2.46	-1.97	-0.65	0.04	1.05	1	5	+	+
b0595	511145	-1	0.87	-2.13	-5.42	-5.96	-6.35	-5.55	-0.66	-0.18	-0.86	0.62	-0.14	-0.98	-0.31	-0.26	2.24	0.93	0.85	1.1	1.3	1.25	1.5	0.52	0.28	1.03	-0.6	0.09	1.3	-2.97	0.71	0.41	-2.41	-2.95	-2.88	0.45	0.78	2	5	+	+
b0596	511145	2	0.73	0.06	0.02	0.01	-2.5	-2.05	-0.16	-0.65	1.25	1.08	0.8	3.41	3.05	2.99	2.84	1.87	0.78	1.93	1.54	2.05	3.22	1.62	2.07	0.87	-0.04	0.32	-5.37	-6.98	-6.75	-6.5	-5.92	-0.81	0.28	1.31	-0.26	3	5	+	+
b0597	511145	180	0.69	0.25	3.61	3.85	4.05	2.59	-0.17	-0.18	-0.45	1.53	1.76	1.3	-1.57	-0.08	-0.47	2.26	1.36	1.03	0.93	1.24	0.14	-1.78	-5.25	-7.22	-7.18	-7.05	-7.12	-6.3	-2.74	-1.87	2.45	-0.28	-1.22	0.53	0.07	4	5	+	+
b0598	511145	182	0.88	1.47	0.23	-1.29	-0.99	-1.18	-0.56	0.12	0.45	0.53	4.36	3.77	4.08	3.62	5.22	4.16	5.39	7.74	6.61	-0.22	-0.86	-0.71	-1.3	-1.26	-1.65	-0.42	-0.02	-0.52	-0.07	3.37	1.84	-1.85	-3.39	-8.16	-12.51	0	1	+	+
b0599	511145	9	0.67	-1.59	-0.15	1.19	3.15	3.45	2.03	0.87	0.1	0.27	1.08	-0.6	-0.69	-0.85	-0.85	-1.1	-0.81	-0.65	-0.6	-2.54	-6.43	-8.51	-9.87	-7.8	-3.3	-6.09	-6.13	-5.96	-6.05	-6.22	-2.75	-1.23	0.85	-0.71	-2.6	0	1	-	+
b0600	511145	0	0.56	0.43	-4.63	-5.13	-4.23	-3.5	-0.29	2.38	0.01	-1.11	-3.55	-4.74	-5.9	0.47	0.21	1.1	-1.07	-1.07	-0.89	-0.85	0.54	1.64	0.43	-4.88	-9.27	-11.36	-10.71	-7.72	-2.17	-2.02	-2.01	-2.06	-2.07	-2.71	-3.21	0	1	+	-
b0601	511145	0	0.15	0.48	-2.2	-2.28	-2.68	-2.71	1.72	0.83	-2.68	-4.75	-5.18	-2.72	-1.63	-0.49	-1.1	-5.88	-6.57	-6.44	-6.07	-2.77	-0.18	-1.59	1.39	0.48	0.8	1.16	0.99	0.67	-0.94	-0.96	-0.51	1.99	-1.61	0.48	1.89	1	2	-	+
b0602	511145	-28	0.31	0.63	0.13	-0.29	-0.49	-0.46	0.55	0.94	1.5	1.23	0.66	0.7	0.5	0.92	1.18	-0.48	0.29	1.34	1.7	1.96	2.16	0.82	0.6	-0.53	-1.5	-3.46	-3.56	-5.89	-5.76	-1.55	-3.3	-1.17	1.43	1.53	1.85	0	2	-	-
b0603	511145	146	0.23	-0.18	0.41	1.33	0.39	0.78	0.93	0.5	1.18	1.7	1.05	1.19	0.52	0.62	0.8	2.11	2.23	1.86	1.73	1.87	1.6	2	2.09	-0.71	-0.8	-1.01	-0.98	-0.82	-0.75	-0.89	0.46	0.63	-0.93	-0.93	-1.36	0	1	-	-
b0604	511145	208	0.65	-0.07	-0.6	-1.09	0.83	0.76	1.04	1.44	1.64	1.27	-0.92	1.66	0.98	-0.85	-1.06	-1.3	-1.51	-1.31	-1.28	-5.67	-12.45	-12.37	-4.4	-0.67	-0.99	-1.14	-0.99	-1.02	-0.2	-0.46	-0.47	-0.45	-2.42	-4.07	-7.67	0	1	-	-
b0605	511145	244	0.99	-0.31	-1.3	-0.81	1.21	0.71	2.49	3.95	4.33	2.96	3.45	4.46	4.19	2.32	-1.57	-1.23	-3.17	-2.37	-2.39	-2.29	-2.58	-3.06	-2.36	-2.59	-2.23	-2.51	-0.18	-0.03	0.1	0.43	-10.11	-10.84	-10.26	-6.87	0.69	0	2	+	+
b0606	511145	120	0.85	-0.09	-0.73	0.02	0.5	1.91	1.8	1.79	2.4	3.39	4.11	4.38	3.63	4	5.07	4.96	5.3	4.19	3.79	4.61	3.45	-5.66	-14.68	-14.87	-15	-14.95	-15.1	-14.36	-7.7	-2.49	-3.41	-4.48	-10.83	-4.2	-3.25	0	1	+	-
b0607	511145	120	0.98	-4.47	-4.88	-4.97	-5.35	-5.15	-5.51	-2.68	-1.12	-1.02	-3.26	-0.59	-0.63	3.38	2.77	3.11	3.51	4.11	-1.38	-11.12	-15.7	-16.01	-16.3	-16.31	-10.74	-7.39	-1.7	-5.09	-5.89	-7.64	-5.56	-4.15	1.46	-3.04	-9.39	0	1	-	+
b0608	511145	230	0.72	4.39	2.79	1.2	3.79	2.91	0.43	2.24	1.36	-0.05	2.36	0.42	0.39	2.45	2.04	0.99	-2.02	-4.88	-4.82	-5.13	-4.65	-0.73	0.08	1.05	2.29	2.35	3.75	3.88	4.19	2.24	2.08	1.99	2.09	2.18	1.34	0	1	+	-
b0610	511145	230	0.84	-2.14	-0.92	0	-1.35	-1.05	-0.59	2.44	1.77	1.57	1.42	1.67	2.21	-2.22	-4.19	-5.33	-5.55	-7.98	-6.92	-5.74	-4.42	-8.89	-9.64	-9.74	-9.66	-12.74	-12.78	-10.17	-10.29	-5.39	2.28	3.88	2.06	2.39	2.19	0	1	-	+
b0611	511145	229	0.65	-0.13	1.73	0.1	-0.15	-4.21	-4.39	-3.9	-4.5	-4.24	-1.4	-0.58	-1.98	-0.73	3.72	3.97	4.48	4.93	4.69	4.89	-0.28	-0.79	-1.3	-1.48	-1.23	-1.2	0.28	4.11	0.93	0.68	0.33	0.13	0.13	0.2	-0.48	0	1	-	-
b0612	511145	113	0.25	2.44	2.88	1.89	-1.65	-2	-0.16	-2.42	-0.95	1.59	0.81	0.56	0.4	0.88	1.58	1.73	2.5	3.05	1.76	2.86	2.85	0.87	-6.56	-15.8	-20.64	-21.07	-20.71	-20.16	-13.5	-4.06	-4.19	-3.21	2.96	2.38	3.71	6	7	-	-
b0613	511145	50	0.2	-0.59	-2.23	0.46	1.64	0.78	0.32	0.31	0.53	0.69	1.08	1.16	-1.56	-1.2	-1.1	2.96	3.46	1.42	-0.86	-1	-0.88	-0.95	-0.69	-0.55	0.69	1.6	0.7	-1.91	-2.11	-2.19	-4.36	-4.6	-4.97	0.51	1.38	5	7	-	-
b0614	511145	-26	0.12	-2.99	-3.06	-1.91	0.06	0.02	-0.39	0.34	0.03	1.4	1.48	-0.02	-0.55	-0.87	2.19	0.57	-0.26	-2.88	-2.37	-4.55	-3.52	-4.3	-3.32	-1.1	-1.63	-1.35	-0.72	0.22	0.2	-1.96	-2.22	-2.47	1.16	2.26	0.97	4	7	-	-
b0615	511145	3	0.23	-1.6	-0.6	-1.28	-1.54	-0.92	-1.36	-3.98	-5.24	-3.8	-4.46	-4.06	-3.02	-1.33	1.4	4.7	4.58	4.63	1.46	2.63	2.75	2.71	2.35	2.32	0.29	0.29	-0.38	-5.99	-6.4	-6.61	-7.01	-5.73	-4.37	-2.84	-0.21	3	7	-	-
b0616	511145	10	0.35	2.07	3.14	2.27	3.96	2.44	1.62	1.57	0.58	0.44	1.6	0.92	-0.4	-0.34	0	0.62	0.6	0.98	2.35	2.49	2.66	3.22	4.99	5.82	2.07	3.29	2.07	-1.58	-0.17	-0.27	2.21	0.82	0.74	1.82	-2.63	2	7	-	-
b0617	511145	-4	0.36	-0.04	-0.58	-0.16	-0.35	0.55	-1.94	0.95	3.6	4.3	3.58	3.73	2.22	1.02	1.27	2.15	2.19	1.79	1.17	-2.45	-1.45	0.97	-0.47	-2.47	0.38	-2.44	-3	-2.69	0.63	-0.38	2.64	3.62	0.41	1.78	1.94	1	7	-	-
b0618	511145	14	0.26	-6.86	-2.28	-0.59	0.6	-0.13	-0.65	-0.7	1.76	0.66	-0.49	0.58	0.57	0.63	0.44	-0.12	-2.09	-1.45	1.44	-1.3	0.67	2.43	2.39	3.45	1.16	1.31	1.39	-0.24	-1.72	-0.71	-3.52	-1.86	-2.06	-6.43	-2.16	0	7	-	-
b0619	511145	-32	0.25	-0.31	-0.22	-0.51	0.6	-1.12	-1.29	-1.18	-1.18	-1.04	-2.16	-1.77	-1.6	-1.24	-5.19	-8.37	-7.36	-7.33	-7.9	-5.97	-6.11	-3.47	1.79	1.67	-0.07	2.82	3.4	1.82	1.53	-0.61	-2.47	-3.78	-3.49	-4.3	-1.91	0	2	+	+
b0620	511145	40	0.48	2.73	2.59	1.59	1.21	1.01	2.07	1.15	0.5	-0.03	-0.75	-0.28	-1.08	-0.02	0.65	0.33	0.04	0.03	0.03	0	0.07	0.07	-1.1	-0.63	0.19	0.77	2.53	3.52	4.39	1.05	1.06	1.04	1.29	0.56	0.31	1	2	+	-
b0621	511145	40	0.39	-1.5	-0.78	1.05	0.3	0.2	3.99	1.8	2.83	2.2	1.33	0.08	-0.01	0.15	0	0	0	0	0	0	0.22	0.46	-0.48	-0.78	-2.2	-2.08	-0.24	1.3	2.53	1.74	1.9	1.51	0.77	0.75	0.32	0	1	-	+
b0622	511145	174	0.23	-1.76	-1.59	-1.52	-1.82	-1.32	-1.41	0.57	1.19	0.85	1.42	-1.06	-2.62	-2.73	-1.85	-2.55	-3.18	-1.85	-1.83	-1.64	-0.99	1.61	2.84	3.2	2.88	2.58	2.57	2.07	2.33	2.63	2.69	2.65	2.49	2.59	0.94	0	1	+	+
b0623	511145	53	0.99	0.81	0.8	0.61	1.04	2.38	-0.27	-0.53	-6.13	-4.95	-3.04	-0.27	1.63	2.02	2.44	3.7	3.66	-5.17	-8.32	-9.69	-9.82	-8.89	-8.79	-9.27	-7.12	-0.82	4.49	2.11	0.23	-2.62	-4.64	-4.32	-2.54	-1.37	-0.14	0	1	+	-
b0624	511145	53	0.37	-2.41	-1.56	-2.77	-3.52	-3.67	-2.17	-1.95	0.77	2.01	2.2	3.33	3.19	-0.53	-8.42	-11.51	-11.48	-11.34	-12.08	-11.79	-11.51	-7.76	-0.98	-1.64	-1.27	-1.21	0.01	0.44	0.28	-4.21	-4.35	-3.43	1.27	1.04	0.59	0	1	-	+
b0627	511145	100	0.63	2.63	3.46	0.64	0.56	0.49	-2.1	-2.18	-2.45	-0.96	-3.82	-6.65	-5.14	-5.07	-5.39	-4.59	-6.14	-6.4	-5.41	-4	1.72	3.73	4.11	3.96	2.76	-6.24	-8.72	-9.6	-10.6	-10.61	-11.25	-9.14	-7.34	-0.55	4.2	0	1	+	-
b0628	511145	100	0.76	-4.09	-1.04	-0.91	-0.58	-3.37	-1.44	-2.98	0.19	0.47	0.36	0.39	-2.09	-0.76	-0.51	1.65	3.73	3.99	3.64	4.65	4.23	0.35	-7.41	-9.52	-11.76	-13.91	-13.93	-11.38	-9.72	-8.02	-0.39	1.1	0.03	-2.21	-1.81	0	1	-	+
b0629	511145	208	0.09	-0.2	-1.71	-2.08	-1.71	0.03	3.5	2.2	1.72	2.15	2.68	2.61	2.65	3.53	2.26	2.53	1.13	-1.72	-1.72	-0.62	-2.28	-2.44	-2.03	2.23	1.94	1.78	2.34	2.49	2.45	2.72	2.9	2.35	3.18	2.59	-0.22	0	1	-	-
b0630	511145	258	0.59	1.45	1.38	0.9	0.46	0.64	0.85	1.07	1.54	0.5	0.81	0.73	1.04	1.62	0.82	-4.33	-8.34	-8.64	-8.69	-8.16	-7.86	-6.14	-1.62	1.35	-0.2	-0.1	0.01	2.52	2.19	1.9	1.27	-1.2	-0.65	-0.78	1.92	0	1	-	-
b0631	511145	100	0.96	-2.84	-4.9	-5.7	-5.35	-3.19	-0.76	2.03	2.39	2.83	2.77	0.02	-0.65	-0.43	-5.32	-8.81	-13.25	-12.93	-12.51	-12.73	-12.91	-9.98	-6.33	-4.13	-1.14	-0.79	0.76	4.3	3.92	3.58	3.68	4.22	3.8	4.11	4.05	0	1	-	-
b0632	511145	109	0.84	-1.39	-0.42	2.51	2.47	2.49	2.97	2.08	1.8	-0.49	-0.38	-0.62	-0.57	-0.14	0.25	-0.96	-0.2	0.11	-0.25	-0.16	1.73	1.99	2.51	4.64	4.09	3.62	3.06	3.04	-2.02	-9.89	-14.89	-15.63	-15.44	-15.67	-16.48	0	1	-	-
b0633	511145	138	0.67	4.45	5.02	5.21	3.05	1.31	0.92	0.67	-0.16	1.37	-0.01	0.09	-0.62	-1.18	-1.97	0.23	0.18	1.41	1.97	2.1	2.15	3.39	1.29	0.94	-3.53	-3.6	-2.86	1.75	2.03	-0.69	1.13	1.12	0.67	-2.39	-4.86	4	5	-	-
b0634	511145	10	0.3	1.84	1.84	0.79	0.27	2.69	1.78	3.21	2.67	2.58	1.7	-0.14	-0.62	-0.24	-0.32	-0.35	-0.06	0.24	0.42	-0.94	-0.45	-0.28	-1.75	-2.68	1.37	-0.52	0.09	-0.94	-0.76	-2.04	-0.65	3.6	3.88	3.94	4.2	3	5	-	-
b0635	511145	2	0.43	-3.26	-1.98	-0.08	0.05	1.46	1.4	1.98	0.12	-0.34	-3.63	-4.55	-5.38	-2.83	-2.99	-2.91	-0.26	-0.19	-0.1	-4.12	0.06	0.33	-0.01	-3.52	-3.44	-5.67	-5.45	-3.54	-2.61	1.56	0.77	0.58	-2.23	-4.38	-4.22	2	5	-	-
b0636	511145	30	0.63	-0.71	0.76	0.93	-0.12	-2.94	-7.09	-6.06	-5.46	-5.1	-5.08	-5.39	0.64	2.5	2.48	2.7	2.33	2.9	3.12	2.33	2.64	3.63	2.22	1.62	0.96	1.09	4.13	1.67	1.88	2.78	2.12	1.73	1.14	0.5	0.78	1	5	-	-
b0637	511145	3	0.78	-0.15	-0.48	-0.37	1.84	-1.07	-1.72	-1.7	-0.51	0.36	-1.15	-0.28	2.14	3.09	3.78	3.43	3.09	3.29	5.35	5.78	5.75	4.95	5.22	4.75	1.61	2.12	1.56	-0.6	-1.48	-2.05	-2.34	-3.82	-0.37	1.46	1.49	0	5	-	-
b0638	511145	259	0.39	-0.3	-0.42	-1.82	-0.21	-0.66	0.06	0.71	1.35	2.83	1.2	0.55	0.73	0.15	-0.68	0	1.19	2.47	1.98	2.54	-2.39	-1.76	-1.34	-1.02	-1.58	1.24	0.9	1.29	-1.91	-1.82	-2	-2.35	-3	-4.1	-2.62	4	5	-	-
b0639	511145	23	0.48	4.61	4.82	1.93	4.41	3.29	3.06	-0.01	0.86	0.07	2.18	1.68	1.93	-0.41	-0.15	1.68	3.15	3.57	4.13	3.5	1.99	1.92	1.46	2.01	1.71	2.72	3.82	1.38	1.27	1.24	2.62	1.04	0.38	1.16	2.28	3	5	-	-
b0640	511145	1	0.39	-1.16	-0.65	-0.24	0.43	2.33	1.72	1.09	1.84	3.05	1.48	3.01	1.55	2.4	3.36	2.53	0.13	-0.37	-0.16	0.04	-3.12	-3.34	-2.73	-2.07	-2.53	-2.43	-2.39	-0.97	1.34	0.6	-2.81	-0.05	1.4	1.08	-0.23	2	5	-	-
b0641	511145	-1	0.74	1.5	0.62	1.02	3.73	2.97	3.26	-0.68	-2.99	-4.42	-7.41	-7.04	-6.94	-6.79	-4.6	-5.72	-5.42	-4.82	-4.72	-4.75	-4.07	-10.04	-15.13	-15.94	-17.23	-16.88	-13.6	-6.64	-2.57	-3.11	-1.7	1.8	3.31	4.13	4.06	1	5	-	-
b0642	511145	14	0.91	-2.33	-2.44	-1.51	-2.48	-0.35	2.8	0.35	0.46	1.97	1.14	0.61	-1.2	-0.3	-0.27	2.44	3	1.14	5.12	3.92	2.07	1.51	1	1.86	1.28	-5.21	-8.69	-8.63	-9.34	-12.72	-7.93	-9.36	-8.62	-4.08	-2.42	0	5	-	-
b0643	511145	69	0.93	2.04	2.15	2.49	1.92	2.35	2.23	2.5	1.49	1.52	1.91	3.09	3.1	3.13	3.61	2.83	1.37	0.84	2.53	2.72	2.89	2.45	1.04	-7.24	-7.38	-9.68	-8.86	-6.63	-6.62	4.1	5.04	5.09	5.16	5.09	4.73	0	1	+	-
b0644	511145	69	0.31	-0.61	-0.73	-0.08	-0.07	2.84	3.4	4.37	4.37	4.27	4.07	4.35	3.81	4.09	4.64	-1.33	-8.77	-8.94	-9.68	-10.23	-9.64	-9.31	1.87	2.57	0.64	0.87	3.19	3.48	2.94	2.73	1.71	1.18	1.67	1.08	1.19	0	1	-	+
b0645	511145	-4	0.17	-4.07	-4.14	-3.57	-4.86	-4.99	-5.52	-4.47	-4.3	-1.12	-5.65	-1.48	-0.52	-0.95	-4.62	-5.04	-4.42	-3.6	-2.56	-5.66	-6.99	-6.66	-6.65	0.71	0.37	0.76	1.12	-0.6	-3.89	-0.66	-1.56	-1.67	-1.92	-1.92	-1.98	0	2	+	+
b0646	511145	9	0.14	1.8	1.44	-0.83	-0.45	0.13	-1.03	0.29	0.33	1.79	2.24	2.62	1.92	0.17	0.14	2.45	1.96	3.29	3.45	0.39	-1.73	-2.08	-1.02	-0.14	0.51	0.29	1.73	1.59	0.06	-0.98	-0.26	1.27	1.11	1.21	2.19	1	2	+	-
b0647	511145	9	0	0.86	0.93	1.18	1.14	2.06	3.18	3.37	2.06	2.69	1.47	1.17	1.05	0.07	-1.26	-2.19	-1.92	-1.49	-2.07	-2.23	-1.36	-1.37	-1.21	-1.25	0.05	-0.4	0.89	1.14	0.94	0.63	1.18	1.3	-0.77	1.12	0.83	0	1	-	+
b0648	511145	-4	0	-0.72	-2.09	-3.19	-3.88	-4.29	-4.31	-2.98	-3	0.77	-3.75	0.21	0.21	1.14	1.49	0.8	1.58	1.1	1.24	0.33	1.51	1.35	1.57	1.7	0.95	-0.76	-0.79	0.97	-0.09	1.7	2.98	3.49	3.45	4.41	4.45	0	2	+	+
b0649	511145	59	0	0.29	0.42	-0.14	-0.31	-0.72	-1.03	-0.32	0.84	0.16	-0.3	0.89	-0.82	0.34	1.79	1.56	0.34	-0.65	-1.65	0.67	0.47	0	0	0	0	0.06	-1.48	-1.21	-1.16	-1.02	-4.45	-3.71	-3.46	-3.01	-2.4	1	2	+	-
b0650	511145	59	0.35	-0.4	-1.77	2.32	1.81	0.99	2.72	-0.52	-1.11	-1.32	-1.66	-1.31	0.36	0.33	0.33	0.24	0	0	0	0	0	0.09	0.39	0.78	0.82	-0.14	0.36	0.38	1.05	1.32	1.71	1.61	1.29	1.43	1.4	0	1	-	+
b0651	511145	83	0.81	3.88	3.02	2.04	1.56	1.15	1.89	1	0.48	1.22	1.02	0.58	0.88	1.2	-0.04	0.36	-0.01	0.16	-4.39	-8.46	-13.32	-10.98	-8.36	-5.72	-4.85	0.5	1.18	1.81	2.97	3.28	1.55	-0.65	-0.75	-0.32	1.18	0	1	-	-
b0652	511145	117	0.63	0.11	1.23	1.24	1.61	1.92	2.69	2.96	1.43	0.91	1.14	1.03	2.32	-3.62	-12.39	-15.34	-14.83	-14.12	-13.07	-13.61	-5.84	-1.64	0.88	0.99	1.2	1.74	3.79	3.27	3.21	3.67	-1.76	-3.19	-3.93	-1.42	-0.03	3	4	-	-
b0653	511145	-1	0.44	1.2	0.34	-1.15	1.52	0.58	0.12	0.96	0.41	2.5	2.72	3.52	2.3	0.61	0.35	-0.74	-1.75	-0.47	1.42	0.18	1.99	2.79	0.35	-0.91	-0.57	-1.3	-0.09	-0.73	-1.45	0.58	0.56	1.77	1.97	2.18	1.01	2	4	-	-
b0654	511145	-1	0.53	0.92	-5.34	-5.87	-3.42	-4.03	-3.27	-4.03	0.17	0.11	-0.75	2.07	0.69	1.83	3.81	2.8	2.73	2.22	2.59	1.85	1.7	2.54	3.75	2.11	2.08	1.72	1.62	0.69	1.07	1.08	-0.68	-4.63	-4.98	-4.6	-3.49	1	4	-	-
b0655	511145	169	0.96	0.39	1.37	0.53	0.21	-1.01	1.39	1.59	1.98	2.72	0.99	1.06	1.32	0.34	-4.19	-6.28	-5.53	-5.39	-5.51	-5.76	-5.59	-5.32	1.03	1.94	1.7	1.55	1.13	0.55	0.2	-0.15	0.42	0.87	0.34	0.21	0.08	0	4	-	-
b0656	511145	249	0.25	3.31	5.37	-0.34	1.19	-1.37	-1.39	-1.56	-1.38	-1.37	-3.45	-1.19	-0.78	-6.88	-5.94	-3.64	-4.8	-4.89	-2.34	-1.77	-6.7	-7.1	-2.91	-4.15	-6.15	-5.92	-3.21	-1.25	-0.99	0.85	2.06	-3.13	-1.61	2.8	2.38			-	-
b0657	511145	329	0.49	2.64	4.36	2.93	2.5	2	-1.32	-0.42	-0.49	-0.97	-1.44	0.4	1.06	1.77	0.76	0.85	0.38	-7.22	-12.61	-12.65	-13.29	-13.36	-4.62	1.2	1.01	0.67	0.52	0.27	0.02	0	0	0	0	0	0.01	3	4	-	-
b0658	511145	24	0.79	-3.87	-4.45	-3.37	-3.32	-3.21	-4.53	-4.74	-4.86	-4.32	-1.85	1.2	1.95	1.77	1.7	0.9	-0.86	-0.17	1.1	1.54	1.63	3.5	4.76	4.92	4.39	3.62	3.89	2.19	-1.4	-7.39	-8.87	-8.56	-8.02	-6.34	1.13	2	4	-	-
b0659	511145	89	0.73	-1.23	-2.49	-3.18	-2.39	-0.67	3.43	1.35	-0.53	-0.75	-1.69	-5.31	-7.15	-7.01	-6.52	-6.18	-5.81	-5.72	-5.84	0.52	1.19	-2.39	-8.6	-8.38	-7.77	-7.72	-7.7	-6.34	-0.64	3.18	2.06	-0.1	0.33	0.77	3.6	1	4	-	-
b0660	511145	-4	0.86	-1.71	-2.79	1.47	2.23	1.39	-0.01	0.17	2.07	3.09	1.11	1.08	0.5	0.99	1.45	1.94	1.89	1.43	3.93	3.63	3	3.33	-2.12	-1.42	-2.76	-5.22	-3.1	-4.36	-4.69	-4.59	-7.61	-6.14	-1.24	-4.57	-1.27	0	4	-	-
b0661	511145	152	0.61	-0.67	-1.15	-0.09	1.07	1.19	2.94	-1.37	-2.14	-2.52	2.21	1.29	-3.66	-10.31	-10.18	-10.24	-10.51	-10.29	-10.27	-9.94	0.06	1.96	-1.41	-1.16	3.66	6.01	6.08	5.02	3.54	3.16	3.18	3	3.21	-1.61	-2.99	0	1	-	-
b0662	511145	1236	0.72	-3.86	-1.52	3.31	3.34	1.39	-0.17	-2.62	-1.47	0.19	-0.5	-3.5	-3.68	-0.9	-1.12	1.22	1.84	1.44	0.81	0.47	-0.37	-0.72	0.26	0.06	0.04	0	0	0	0	0	0	0	0	0	0	0	1	+	-
b0674	511145	1236	0.83	-3.53	-4.01	-0.71	-1.22	-2.38	0.37	1.63	1.83	1.03	-0.46	-0.2	-0.3	2.36	-4.76	-11.44	-16.29	-20.91	-21.14	-20.99	-15.89	-12.23	-7.47	-0.68	0.14	0.91	0.63	0.98	0.18	0.82	0.48	0.33	0.37	-1.6	0.25	0	1	-	+
b0675	511145	396	0.77	2	1.16	1.03	1.52	2.01	1.06	1.6	0.74	0.2	0.7	-2.38	-9.86	-13.2	-14.74	-15.65	-15.51	-15.4	-15.28	-11.84	-8.63	-3.51	-3.93	-2.94	-3.24	-3.69	-2.17	0.57	0.43	0.32	0.22	0	0	0	0	3	4	-	-
b0676	511145	47	0.71	-1.76	-2.96	-2.89	-3.35	-3.24	-5.01	-4.25	-4.18	-3.89	-3.77	-0.87	-0.53	-0.8	-1.57	-2.05	-2.41	-1.82	0.74	2.32	1.04	0.83	2.29	2.03	2.53	2.3	2.56	2.92	2.59	3.62	2.83	4.21	5.44	5.06	4.17	2	4	-	-
b0677	511145	8	0.78	-5.55	-5.19	-5.25	-5.4	-2.8	-0.6	0.92	-0.61	-0.28	-1.41	-1.43	0.04	3.84	3.29	4.8	5.06	5.83	5.67	5.99	6.33	7.56	5.75	4.57	4.41	2.3	2.54	1.08	0.46	0.44	2.23	2.3	-0.58	0.01	-0.85	1	4	-	-
b0678	511145	59	0.85	0.69	-0.15	0.5	0.22	0.56	0.95	0.86	1.44	1.37	3.89	3.9	3.93	4.25	-0.79	-9.95	-10.39	-9.33	-9.93	-10.12	-10.32	-4.56	-0.57	0.61	2.66	4.38	3.67	2.9	5.68	-0.59	0.51	1.24	-0.2	-0.75	0.51	0	4	-	-
b0679	511145	202	0.78	-2.92	-3.59	-1.68	-2.83	-2.7	-0.22	0.04	-0.27	-0.27	0.16	0.09	0.08	0	0	0	0	0	0	0	0	0.03	0.1	0.13	0.41	0.36	0.17	-3.67	-12.15	-14.5	-14.02	-13.04	-13.07	-12.71	-7.32	0	1	+	+
b0680	511145	576	0.89	1.21	-0.09	2.46	2.64	2.71	1.95	2.95	1.83	1.31	2.55	2.21	2.26	1.87	0.92	0.65	0.26	0.2	0	0	0	0	0	0	0	0	0	0	0	0	0	0	0	0	0	0	1	+	+
b0681	511145	49	0	-0.4	-1.12	-1.85	-1.37	-1.54	-0.6	0.32	0.86	1.37	1.82	0.89	-0.42	-4.26	-11	-11.14	-10.39	-9.93	-9.79	-9.86	-6.52	1.54	4.08	2.55	4	3.63	3.31	2.26	2.28	2.35	2	0.04	-0.41	-0.09	0.93	0	2	+	+
b0682	511145	83	0.12	-0.89	-0.12	1.25	1.6	1.64	0.82	-0.05	-3.07	-3.13	-3.88	-8.63	-8.76	-7.9	-7.09	-6.39	-5.68	-3.85	4.54	6.25	2.96	2.45	2.2	2.4	1.84	-5.45	-8.35	-9.08	-9.39	-9.29	-9.28	-8.92	-6.72	-2.77	-5.15	1	2	+	-
b0683	511145	83	0.91	1.46	1.14	0.44	0.01	-0.93	-2.37	-2.12	-1.91	-1.63	-1.12	-0.49	-1.42	-1.23	-0.58	0.2	-8.08	-10.57	-13.45	-14.33	-13.86	-14.27	-11.59	-8.63	-2.93	1.34	0.41	0.05	0.81	3.19	3.5	-1.82	-3.38	-4.94	-5.12	2	3	-	+
b0684	511145	209	0.9	-1.93	-2.01	-1.34	-0.67	-0.56	-1.16	1.1	0.76	0.61	0	0	0	0	0	0	0	0.04	0.26	0.42	-1.35	-1.02	-0.64	0.26	0.92	1.4	2.04	2.92	5.14	3.57	3.67	3.39	2.54	2.71	1.35	1	3	-	-
b0685	511145	139	0.61	2.07	0.84	-0.08	-0.83	0.92	1.35	2.2	1.11	4.03	6.04	5.61	5.52	2.01	-0.48	-0.14	-0.03	-0.12	0.36	-2.92	-3.16	-2.97	-3.62	-3.69	-6.62	-7.37	-4.04	-1.48	-1.4	-1.86	-0.37	-1.09	-0.34	-0.73	-0.65	0	1	-	-
b0686	511145	139	0.78	-2.43	-2.43	1.48	1.15	1.63	1.68	1.83	1.75	2.22	4.84	2.83	2.17	2.51	2.73	3.54	3.98	4.56	3.19	-1.83	-7.57	-12.23	-16.96	-14.34	-8.75	-5.63	-4.47	-5.26	-4.63	-6.59	-6.08	-6.62	-6.28	-2.1	-1.91	0	2	-	-
b0687	511145	25	0.8	-0.44	-0.98	1.89	2.75	2.11	-0.11	-0.96	-2.6	-1.93	-1.19	-1.64	2.67	-1.68	-2.48	-2.87	-2.22	-2.13	1.2	-1.14	2.84	-0.08	0.58	-0.59	-2.09	-1.76	-1.47	-2.84	-2.27	-1.99	-2.21	-0.02	4.64	2.99	3.88	0	2	+	+
b0688	511145	213	0.91	0.52	0.52	1.24	-0.34	-1.07	-1.52	-1.15	-0.44	1.53	2.8	2.31	-0.32	0.16	0.3	0.23	-9.37	-14.97	-18.02	-19.79	-19.78	-19.34	-16.03	-13.5	-2.89	1.26	1.33	1.28	1.21	1.07	0.94	0.76	0.69	0.56	0.04	1	2	+	+
b0689	511145	1039	0.35	0.16	0.23	-0.08	-0.12	1.65	1.75	1.13	1.42	1.91	2.01	2.4	0.26	-5.74	-8.69	-8.72	-7.66	-7.01	-7.12	-7.13	-3.65	-0.94	1.96	1.97	1.89	1.18	2.14	2.46	1.63	-0.7	1.5	2.02	2.2	2.09	2.28	0	1	+	-
b0692	511145	1039	0	-0.7	-0.71	0.77	1.8	1.55	1.1	-0.12	0.46	0.91	3.3	3.86	4.24	4.95	4.88	3.08	-7.46	-10.74	-11.69	-11.38	-11.18	-11.18	-10.6	-8.3	-0.44	0.59	0.52	0.58	0.07	-1.29	-2.04	-2.61	-2.71	-3.79	-3.54	0	1	-	+
b0693	511145	-4	0.44	-2.06	-2.19	-3.63	-4.11	-3.21	-1.99	-1.95	-2.29	3.5	2.32	1.55	2.27	1.28	3.42	3.47	3.02	2.47	2.47	2.86	0.9	-1.92	-4.32	-6.96	-7.09	-4.12	-1.97	-1.13	-0.01	-1.32	-1.03	-4.9	-6.72	-4.19	-4.5	0	1	-	-
b0694	511145	215	0.49	-4.02	-5.21	-4.01	-3.1	-2.91	-2.59	0.07	2.16	3.98	3.7	0.02	-2.38	0.55	0.5	1.6	0.83	0.68	0.09	0.11	0.38	0.47	0.07	-6.39	-9.69	-9.89	-10.07	-9.87	-9.77	-8.64	-3.12	1.18	1.2	1.48	1.41	1	2	-	+
b0695	511145	-4	0.49	2.09	-0.03	0.37	0.89	0.56	0.44	2.36	1.97	0.94	3.28	3.38	3.06	2.98	2.87	3.78	4.03	4.4	5.05	4.32	4.79	6.74	2.28	0.42	-1.21	-1.8	-4.82	-11.57	-11.57	-9	-3.89	-3.64	-3.7	-4.86	-9.93	0	2	-	-
b0696	511145	-8	0.22	-0.11	2.8	3.17	2.12	1	1.14	1.42	3.13	2.91	2.69	2.98	3.56	4.12	2.85	4.34	5.17	6.24	6.9	7.68	7.7	6.25	3.99	-0.48	4.91	4.94	3.57	2.51	2.06	1.13	-0.76	-4.47	-7.99	-9.36	-9.76	3	4	-	-
b0697	511145	8	0.34	-1.98	-2.44	-2.87	-4.75	-4.24	-3.75	-4.22	-4.72	-2.26	1.35	1.44	3.67	3.91	2.44	3.33	7.05	7.15	6.92	6.6	6.73	4.72	4.78	4.18	2.79	1.76	1.89	2.81	2.94	2.75	0.9	-2.64	-2.74	-2.43	-2.15	2	4	-	-
b0698	511145	22	0.1	-1.12	-1.65	-2.32	-2.92	0.02	-0.28	-1.11	-1.03	-2.94	-1.55	0.31	-0.53	-1.36	-1.93	-1.81	-2.89	-1.01	0.5	2.62	1.9	0.45	0.27	1.3	5.76	6.27	7.52	7.7	5.98	1.12	0.89	4.73	3.35	2.11	1.42	1	4	-	-
b0699	511145	242	0.76	-0.87	-0.79	-2.04	-1.95	-1.38	-2.59	-5.73	-1.59	-1.31	-1.13	0.04	0.93	2	0.43	-2.34	-4.47	-4.88	-2.98	-11.87	-16.87	-19.86	-21.35	-21.47	-20.78	-18.13	-14.87	-7.06	-1.59	-3.01	-2.45	0.14	-0.76	-0.83	-2.1	0	1	+	+
b0700	511145	-1	0.21	5.9	5.43	4.82	4.12	0.6	-0.22	2.41	1.67	-1.88	-2.16	-1.95	-1.91	-1.42	-1.84	0.07	-0.38	0.91	0.23	0.35	0.7	0.73	0.77	0.47	0.67	0.91	0.09	0.2	1.06	-0.64	1.3	1.45	0.93	0.67	1.14	0	2	+	+
b0702	511145	1547	0	-0.21	-0.28	-0.43	-0.72	-1.04	1.36	1.72	1.65	0.27	0.39	2.89	3.48	4.23	3.37	5.7	6.91	2.17	1.46	1.31	1.53	2.25	3.78	-0.03	-2.96	-4.13	-4.36	-4.59	-5.58	-1.77	0.37	-2.01	-6.57	-6.33	-6.4	1	2	+	+
b0704	511145	1872	0.1	0.34	-0.05	-0.42	-0.43	-0.35	-3.13	-5.63	-6.7	-9.82	-10.69	-8.01	-5.75	-4.25	-1.06	-1.57	-1.2	-0.14	1.5	3.88	3.82	3.65	3.67	4.57	4.43	4.65	5.15	4.67	2.76	1.86	-1.82	-1.79	-1.47	-1.19	0.02	0	1	+	+
b0706	511145	147	0.4	1.62	1.65	1.24	1.76	2.76	-0.04	-0.99	-0.74	3.64	4.05	4.35	3.51	1.7	1.77	1.22	0.09	-2.86	-2.09	-0.69	-1.36	-1.57	-2.03	-2.27	-4.02	-4.46	-4.74	-2.19	-4.35	-5.59	-3.59	-4.74	-3.93	-2.38	-2.65	0	1	+	+
b0707	511145	-4	0.53	-0.51	-0.47	-0.91	2.7	4.64	4.82	2.83	0.28	2.21	3.3	3.83	3.44	-0.35	2.19	1.71	-0.08	1.03	0.98	0.46	-1.1	-1.63	1.38	-1.64	-1.74	1.98	3.11	2.74	2.64	2.34	0.88	4.1	4.59	4.99	2.58	0	2	+	+
b0708	511145	149	0.4	3.98	4.53	4.26	4.16	1.98	1.49	-3.89	-4.13	-4.12	-3.51	-0.35	0.13	0.88	0.75	-0.07	-0.1	-0.15	-1.31	-1.82	-1.76	1.13	0.68	0.07	0	0	0	0	0	0	0	0	0	0	0	1	2	+	-
b0709	511145	149	0.09	-3.09	-3.64	-4.18	-4.95	-5.14	-4.71	-5.6	-5.65	-6.14	-5.72	-6.36	-2.96	-0.01	-0.43	0.56	0.33	0.24	0.28	0.05	0	0	0	0	0	0	0	0	0	0	0	0	0	0	0	0	1	-	+
b0710	511145	22	0.85	5.59	7.07	5.54	5.04	3.71	2.17	2.2	1.23	0.68	-0.14	0.28	1.49	0.39	0.54	1.4	1.29	2.28	2.3	0.75	1.35	1.75	2.1	0.47	-0.83	1.2	0.61	-0.66	0.03	-1.06	-1.17	0.82	-2.23	-2.34	-2.42	0	5	+	+
b0711	511145	-7	0.7	1.82	1.65	-2.5	-2.64	-0.6	-1.05	-0.03	1.1	-2.15	-0.71	-0.48	-0.28	0.5	0.16	1.01	0.91	0.81	2.36	3.07	3.84	3.03	1.33	0.86	1.28	1.41	2.31	0.34	1.65	0.05	1.26	0.89	-0.57	-0.6	-0.72	1	5	+	+
b0712	511145	-11	0.7	1.67	0.88	0.68	-0.09	-0.26	-1.18	-1.73	-2.71	-2.51	-1.28	-3.16	-4.46	-2.65	-1.56	-1.15	-2.02	-1.38	-2.94	-2.4	-2.49	-2.19	2.04	-1	1.83	2.63	3.03	3.25	2.86	2.76	7.06	7.03	5.45	3.53	1.86	2	5	+	+
b0713	511145	35	0.54	-0.67	2.01	1.01	1.62	-2.18	-4.58	-4.93	-5.13	-4.72	-1.52	2.1	2.54	2.24	1.99	1.76	1.02	1.54	1.12	1.34	1.32	1.47	0.08	-2.11	-1.42	-0.64	2.95	-1.39	-2.55	-3.5	-4.37	-3.95	-3.82	-3.63	-6.16	0	2	+	+
b0714	511145	-4	0.39	-2.72	0.82	0.29	-2.54	-1.05	-2.37	-1.36	-1.29	-3.91	2.61	-1.4	-2.51	-3.94	-4.55	-2.66	-2.51	-3.03	-0.62	-4.87	-1.8	-2.22	-3.38	-2.98	-1.22	0.18	0.57	0.59	-3.84	-4.28	-3.13	-3.43	-3.82	-1.7	-1.25	1	2	+	-
b0715	511145	-4	0.12	-3.27	-2.48	-5.26	-4.02	-2.15	-1.39	-1.33	-2.12	-4.12	-4.1	-2.88	-1.82	-1.9	-3	-4.96	-0.64	0.47	1.61	4.16	3.16	1.2	0.05	0.61	0.98	-1.21	-1.05	-1.5	-1.98	-1.8	0.25	-1.16	3.6	3.52	2.97	0	1	-	+
b0716	511145	151	0.32	0.39	-0.04	0.55	-0.1	0	0.04	-1.3	1.67	1.54	1.83	2.75	3.9	4.38	0.73	-6.99	-11.16	-11.39	-11.25	-11.62	-8.39	-2.89	-2.15	-2.84	-3.64	-3.74	-1.69	2.21	2	1.92	1.25	1.59	4.26	4.61	4.87	3	4	-	-
b0717	511145	-4	0	-2.9	1.78	4.51	3.58	1.99	2.11	2.6	4.2	4.32	3.53	2.42	0.91	1.62	2.71	2.21	2.45	1.87	0.7	0.21	1.97	0.71	0.18	1.88	0.94	-3.31	-3.74	-3.62	-4.42	-5.63	-5.33	-4.35	2.23	0.54	1.43	2	4	-	-
b0718	511145	14	0.19	0.93	1.89	1.37	1.04	0.42	-2.05	-1.58	-1.38	-1.98	-1.53	-1.49	-1.71	-1.65	-1.89	2.05	2.37	2.04	2.37	1.3	-0.56	-1.06	-0.89	2.3	1.17	0.25	-1.2	-0.3	-0.98	-0.85	-2.08	-2.38	-2.49	-4.86	-4.37	1	4	-	-
b0719	511145	59	0.13	0.39	-1.16	-0.73	-0.84	0.15	0.05	0.46	0.41	-0.32	-3.38	-2.53	-1.66	-8.94	-10.04	-9.28	-8.73	-8.45	-8.12	-8.14	-8.38	-2.17	0.64	0.54	0.45	0.79	-0.75	-4.01	-4.19	-1.64	0.41	0.18	1.69	1.37	2.28	0	4	-	-
b0720	511145	389	0.95	-0.1	0.03	-0.33	-1.48	-1.44	-3.64	-4.55	-5.66	-5.96	-5.84	-5.49	-3.33	-2.6	-0.33	-3.22	-3.38	-2.8	1.25	-0.33	-7.99	-13.85	-16.67	-16.8	-16.84	-16.94	-16.25	-12.75	-7.69	-2.42	-2.55	-2.35	-1.28	-0.16	-1.39	0	1	-	-
b0721	511145	-7	0.74	1.49	1.23	-1.4	-2.14	-2	2.3	3.08	2.41	2.3	2.47	-0.04	-0.96	0.31	-0.51	-0.53	-0.61	-0.84	-0.93	0.49	0.91	2.05	1.29	-0.08	-0.54	0.11	0.42	3.14	1.84	2.72	2.87	3.82	3.78	1.48	1.34	0	8	+	+
b0722	511145	-1	0.86	3.02	2.42	3.5	2.37	2.57	2.71	5.11	5.12	3.87	4.99	4.52	3.7	3.19	2.8	-0.18	0.26	0.91	0.53	1.62	5.5	4	3.01	3.58	3.92	2.87	-0.03	-4.51	-3.63	-3.5	-2.98	2.13	2	0.02	2.66	1	8	+	+
b0723	511145	15	0.93	-1.59	-1.44	-0.64	-0.74	-2.17	-3.83	-1.21	-1.14	-1.44	-1.29	1.57	2.57	2.17	3.06	0.52	0.67	0.77	0.44	2.56	1.63	3.39	3.74	4.02	2.06	1.32	2.59	0.87	-0.24	-0.14	-0.98	0.96	0.98	-0.49	-0.34	0	2	+	+
b0724	511145	300	0.93	-3.53	-3.77	-2.55	-0.44	1.44	1.4	1.28	0.91	0.36	0.81	0.4	0.08	0.42	0.27	0.15	0	0	0	0	0	0	0	0	0	0	0	0	0	0	0	0	0	0	0	1	2	+	+
b0726	511145	14	0.91	0.83	1.46	2.08	1.43	0.52	0.69	0.57	0.1	-0.42	-0.75	2.97	3.01	3.13	3.58	1.56	3.09	1.23	1.69	0.83	1.19	3.42	2.87	3.83	3.49	5.3	5.91	6.77	7.83	6.8	6.32	5.64	7.34	4.99	4.71	0	4	+	+
b0727	511145	274	0.94	-0.22	0.36	-4.64	-3.96	-2.98	-0.94	-1.05	-1.99	-2.13	0.81	-0.4	1.25	-0.28	-0.99	-2.01	0.39	1.25	0.95	0.65	0.23	0.02	0	0	0	0	0	0	0	0	0	0	0	0	0	1	4	+	+
b0728	511145	-1	0.97	-1.51	2.09	3.86	3.38	1.71	-3.4	-3.57	-1.84	-1.54	-0.94	-1.37	-1.07	0.94	1.12	1.08	1.37	0.34	-0.16	-0.65	-2.62	-1.22	-1.67	-2.24	-3.68	-2.91	-0.28	-0.7	-0.92	-0.46	0.1	2.97	2.95	1.16	3.28	2	4	+	+
b0729	511145	103	0.98	-1.47	-0.96	-2.01	-1.72	-0.57	0.34	4.44	4.34	3.5	3.01	2.4	3.03	4.1	4	3.88	4.56	5.15	1.92	4.9	-0.45	-5.69	-10.45	-16.21	-8.78	-5.96	-1.81	-3.93	-2.49	-1.26	-5.04	-7.84	-6.17	-3.35	-3.3	3	4	+	-
b0730	511145	103	0.46	2.13	0.24	0	0.77	-0.96	-0.02	-0.07	-0.38	-0.79	0.24	3.64	-0.34	-8.07	-9.13	-7.93	-7.37	-6.74	-5.96	-9.32	-12.09	-4.38	-4.14	-4.98	-7.21	-5.34	-0.32	-2.57	-7.33	-2.86	-7.08	-12.25	-19.13	-15.76	-10.03	0	1	-	+
b0731	511145	17	0.16	-1.71	-0.79	-1.52	-1.87	-2.03	-1.18	-1.09	-1.28	-1.43	-1.92	-2.13	-0.37	2.44	2.66	0.6	0.04	-0.11	-1.54	-1.85	0.06	1.01	0.94	1.74	3.85	3.09	3.39	2.1	0.68	-1.54	-0.06	-1.1	-2.85	-0.5	-1.09	0	2	+	+
b0732	511145	846	0.29	-0.42	-1.21	-3.38	-2.47	-3.13	0.31	1.01	0.79	-0.16	0.23	-0.91	-0.83	-1.17	1.47	-0.34	-0.8	-3.37	-5.09	-1.88	-0.47	-0.85	-4.9	-5.22	-4.81	-4.97	-5.43	-3.82	-4.02	-4.37	-4.65	-4.44	-0.89	-1.67	0.06	1	2	+	+
b0733	511145	15	0.9	-7.48	-6.79	-5.93	-5.86	-5.64	-0.97	0.66	-2.05	-1.03	2.73	2.02	1.73	2.03	1.36	0.13	0.27	1.23	1.2	1.67	4.45	4.55	4.32	3.45	4.73	2.84	-0.22	-1.27	-0.33	0.33	0.15	0.1	1.7	-1.54	0.88	0	2	+	+
b0734	511145	14	0.83																																			1	2	+	+
b0735	511145	149	0	-3.16	-4.24	-1.97	-0.45	-0.9	-3.88	-3.41	-3	-3.61	-3.88	0.2	0.46	1.17	1.6	2.16	1.19	-3.78	-10	-12.77	-12.44	-14.67	-13.98	-12.75	-12.61	-8.91	-0.81	2.39	2.46	2.84	3.9	4.84	4.76	4.85	4.52	0	1	+	+
b0736	511145	-4	0.64	-1.2	-1.22	-0.11	0.28	-0.17	-1.46	-1.18	-0.78	-1.59	-2.34	-2.66	1.13	1.99	-0.15	-0.66	-0.87	0.04	-3.38	-3.39	-3.14	-2.6	-2.7	-3.61	-3.66	-3.32	-2.92	-1.25	-1.32	-0.77	0.55	1.34	1.14	1.43	0.48	0	4	+	+
b0737	511145	3	0.67	-2.98	-2.99	-0.99	-2.1	-4.15	-3.17	-0.57	0.5	0.7	0.4	0.22	1.81	3.08	2.74	4.14	3.29	-2.29	0.25	-4.29	-4.91	-5.58	-7.11	-7.82	-3.7	1.43	-1.2	-0.21	-3.63	-3.12	-2.32	1.07	-1.41	-2.04	-2.98	1	4	+	+
b0738	511145	64	0.68	2.03	1.54	0.73	-0.45	-1.1	-1.08	-0.83	-0.28	-1.34	-1.94	-2.13	-0.58	3.06	3.29	-1.09	-1.44	-1.9	-2.24	-2.77	-0.87	-0.41	1.76	3.39	2.46	1.65	1.97	2.04	1.96	0.42	0.68	1.2	1.02	1.59	2.33	2	4	+	+
b0739	511145	132	0.59	-0.28	0.73	0.06	0.18	-1.09	-4.41	-3.59	-2.88	-0.83	-1.34	-1.81	-0.75	-3.48	-8.47	-11.11	-11.86	-11.37	-9.78	-8.83	-5.54	-0.86	0.61	-0.76	-3.11	-3.78	-3.98	-4.03	-2.71	-1.71	2.72	3.22	5.66	6.38	6.08	3	4	+	+
b0740	511145	34	0.92	-1.46	0.65	0.52	-1.62	-1.74	0.62	0.9	0.8	0.56	-0.09	-0.46	-1.02	-0.79	2.14	1.21	1.3	2.13	2.06	1.55	1.36	1.25	-0.6	-0.54	-0.57	-0.41	0.2	0.29	-1.4	-5.05	-2.05	-2.05	-2.41	-3.3	-3.14	0	3	+	+
b0741	511145	9	0.89	1.16	0.71	0.45	-1.04	-1.51	-1.01	1.41	-2.46	-3.18	-2.26	0.26	-1.07	-0.16	-1.04	0.33	0.55	0.58	-2.1	-5.04	-5.02	-10.18	-11.82	-5.11	-1.23	-1.34	-1.61	0.75	0.37	0.96	-0.96	-5.03	-5.53	-7.27	-8.1	1	3	+	+
b0742	511145	1695	0.82	3.68	-1.13	-1.59	-1.35	0.04	-0.38	-0.71	0.1	1.76	0.1	0.25	0.35	-0.48	-0.38	-1	-4.73	-10.86	-15.57	-16.14	-13.43	-7.44	-1.26	-0.45	-0.6	2.21	2.13	-0.45	-1.74	0.19	0.93	2.46	3.51	4.1	3.34	2	3	+	+
b0750	511145	37	0.62	-7.76	-2.91	0.34	-0.33	-1.48	1.46	3.68	3.34	0.96	1.17	3.1	-0.61	-4.8	-6.12	-4.6	-4.32	-4.03	-4.72	-4.76	-2.68	2.67	-0.08	-0.69	-0.11	1.35	0.21	0.23	-1.17	-2.04	-2.39	-2.36	-2.68	-1.58	-1.1	0	1	+	+
b0751	511145	-4	0.44	-7.4	-6.56	-6.27	-3.19	1.05	3.39	4.94	3.58	1.51	1.74	3.83	3.14	0.65	2.38	2.33	3.85	2.14	0.62	0.12	-2.04	-8.87	-9.11	-4.25	-0.21	-1.05	-1.64	1	0.91	0.11	1.91	1.76	0.28	0.25	1.84	0	1	+	-
b0752	511145	-4	0.37	0.06	0.94	1.85	1.82	1.61	0.78	-0.13	1.52	3.87	0.4	1.21	2.07	0.76	-2.44	-8.21	-12.41	-13.15	-14.37	-9.48	-4.14	-0.84	3.21	-0.34	-1.29	-2.62	-1.62	-1.64	0.85	-0.73	-1.42	-5.79	-3.28	0.22	0.21	0	1	-	+
b0753	511145	113	0.94	-4.75	-1.28	-1.12	-1.04	-2.77	-5.14	-5.01	-2.82	-3.49	-2.63	-2.4	-2.6	-2.44	-1.85	-1.06	-1.55	-3.14	-7.29	-7.34	-7.88	-7.62	-7.5	-7.56	-7.33	-1.14	-0.27	3.1	3.2	3.55	3.62	3.77	1.96	2.26	-2.16	0	1	-	-
b0754	511145	157	0.93	-0.43	0.5	-1.6	-2.7	-3.6	-1.86	-0.68	3.75	4.14	-1.96	-5.99	-5.98	0.44	0.27	-2.36	-8.03	-15.14	-16.96	-17.78	-17.01	-12.84	-4.98	-0.98	0.79	1.06	0.36	0.5	0.1	0	0	0	0	0	0	0	1	+	-
b0755	511145	157	0.99	1.32	2.06	-0.24	-1	-1.37	-0.35	1.49	-0.55	-0.97	-0.95	-0.9	-0.97	-1.15	0.12	0.4	0.74	3.8	-0.02	-8.31	-10.65	-14.21	-15.48	-13.1	-8.48	-6.48	-0.18	-1.53	-1.46	-2.23	-3.2	-3.94	-0.91	-1.46	-1.62	0	1	-	+
b0756	511145	201	0.87	-1.85	-4.97	-6.47	-6.32	-3.26	-4.72	-4.8	-2.59	-1.18	-1.32	-6.27	-8.7	-7.48	-7.09	-7.53	-7.57	-7.29	-7.38	-6.72	-0.67	-0.11	-0.53	2.11	4.08	3.87	3.88	1.3	1.13	1.44	1.19	0.74	1.39	1.09	2.48	0	1	-	-
b0757	511145	-7	0.78	4.62	4.33	2.51	2.62	3	4.12	4.33	4.87	7.37	5.99	7.54	6.81	4.54	1.83	5.42	5.04	5.29	4.89	4.79	4.59	4.11	3.33	2.97	2.37	0.48	-0.39	-1.7	-2.26	-4.18	-8.39	-2	-2.16	-1.81	-1.7	2	3	-	-
b0758	511145	3	0.79	0.61	2.83	3.09	2.19	1.67	1.77	2.87	2.1	2.57	2.5	1.8	1.54	2.25	2.94	0.82	0.83	0.58	0.71	0.74	0.67	-2.11	-1.88	-1.68	-1.03	-1.46	-1.33	-1.73	-1.94	-2.26	-1.05	-1.08	-2.86	-2.59	-0.9	1	3	-	-
b0759	511145	9	0.82	-1.73	-1.7	-2.44	-1.1	-2.52	1.29	1.39	0.97	1.26	2.37	2.33	1.51	0.81	1.27	0.33	1.77	1.14	1.63	2.11	2.23	2.88	2.98	2.96	3.5	4.11	0.95	-0.28	3.61	3.26	2.71	1.92	3.51	2.28	2.8	0	3	-	-
b0760	511145	260	0.66	0.32	1.58	1.78	1.61	-2.71	-2.74	-3.66	-5.23	-3.5	-3.55	-3.64	-3.93	-4.29	-4.58	-4.75	-5.13	-5.14	-1.13	0.01	0	0	0	0	0	0.09	0.27	0.53	-0.33	-1.04	-4	-3.67	-4.58	-4.01	-3.62	1	2	-	-
b0761	511145	67	0.67	-5.44	-7.8	-9.33	-9.25	-10.37	-9.66	-9.02	-7.19	-8.02	-6.37	-6.06	-5.2	-2.37	-3.59	-3.82	-4.04	-3.33	-0.43	0.53	3.74	1.95	0.69	0.57	-3.59	-7.24	-7.47	-3.39	-0.64	0.37	0.68	0.26	-0.12	0.4	0.19	0	2	-	-
b0762	511145	166	0	-6.27	-6.54	-6.35	-2.8	-0.2	2.99	3.67	4.16	4.58	2.36	2.67	0.07	-6.47	-8.56	-8.67	-8.82	-9.32	-9.47	-9.2	-6.65	-0.33	1.5	1.81	0.37	2.71	2.11	2.27	2.44	2.01	0.93	1.06	1.08	1.48	-0.44	0	1	+	+
b0763	511145	-1	0.89	-3.86	0.9	0.25	-0.76	-3.11	-3.14	-2.77	-2.02	-1.7	-0.91	-1.19	1.9	-0.41	-1.98	-0.39	-1.34	0.87	1.84	2.47	2.23	1.24	0.2	1.07	2.09	2.68	1.08	-0.31	-0.43	-1.09	-0.12	-1.5	-1.85	-5.45	-5.9	0	3	+	+
b0764	511145	2	0.24	-1.39	0.67	-1.52	-0.62	0.74	0.83	-3.34	-3.62	-1.08	-1.18	0.62	0.42	0.42	0.16	-1.4	-1.5	-1.85	-1.59	-1.03	-3.18	-4.12	-4.09	-3.96	-4.35	-5	-5	-2.45	1.25	1.18	0.59	0.46	0.72	1.02	0.8	1	3	+	+
b0765	511145	0	0.62	-2.05	0.14	-1.79	0.7	1.16	3.6	0.3	-7.46	-7.99	-8.9	-9.26	-9.91	-9.87	-9.06	-4.62	-0.58	-1.01	-0.53	-0.05	0.9	1.09	-1.51	-0.63	0	-0.05	-0.79	0.25	-1.34	1.08	-0.54	-0.96	-0.21	-3.11	-3.64	2	3	+	-
b0766	511145	0	0.56	0.73	1.27	1.34	0.88	-0.73	-3.71	-7.88	-10.26	-9.64	-9.57	-8.94	-6.77	-1.85	1.74	2.77	2.91	3.16	1.33	2.13	2.92	2.6	1.97	1.6	1.27	1.17	0.99	0.45	-4.15	-9.53	-10.64	-9.42	-4.41	-1.71	0.62	0	1	-	+
b0767	511145	40	0.92	4.84	2.4	4.86	3	0.16	-0.36	-1.21	-2.29	-4.58	-4	-1.41	0.54	1.03	0.87	-4.12	-9.7	-10.52	-11.58	-12.69	-13.25	-11.78	-6.92	1.83	2.62	1.14	1.21	2.92	0.65	0.26	-0.74	-0.29	-1.76	-0.31	-1.04	0	1	+	-
b0768	511145	40	0.17	0.34	-1.85	0.03	1.47	0.54	2.29	4.05	0.74	0.49	1.03	2.29	-6.13	-13.36	-14.36	-13.46	-12.99	-11.75	-10.58	-5.22	-0.42	2.32	2.06	3.01	2.33	-0.31	2.31	0.37	-1.27	-2.92	0.49	1.88	0.24	0.96	1.03	0	1	-	+
b0769	511145	75	0.25	-0.28	-0.95	-0.58	0.25	-2.37	-1.92	-1.81	-2.3	-0.32	-2.1	-2.99	-2.4	-2.38	-1.82	-2.38	-2.85	-2.52	-2.66	-2.41	-1.08	0.07	-1.52	-3.63	-6.75	-6.23	-6.01	-5.99	-6.3	-6.79	-6.61	-1.3	1.39	1.39	-0.25	0	3	+	+
b0770	511145	182	0.26	-4.94	-5.58	-1.81	-0.18	0.82	-3.81	0.95	1.07	1.26	1.21	1.16	2.17	-0.14	2.39	2.7	1.46	1.08	0.64	0.81	0.16	-2.02	-1.92	-1.41	-3.54	-2.98	-2.77	1.41	-0.89	-0.68	-4.47	-11.85	-11.62	-11.06	-4.57	1	3	+	+
b0771	511145	233	0.24	-5.11	-6.21	-2.93	-2.2	-1.05	0.61	1.96	1.82	-0.45	0.27	0.7	1.06	-0.39	-1.01	-4.48	-6.26	-6.24	-4.33	-2.3	-3.29	-3.37	-3.47	-1.81	-0.27	0.13	0.03	0	0	0	0	0	0	0	0	2	3	+	-
b0772	511145	233	0.69	1.23	1.33	1.47	1.91	2.62	-0.23	-2.68	-2.43	-1.25	-0.46	0.16	0.8	-0.17	0.44	0.44	0.41	0.25	0.13	0.05	0	0	0	0	0	0	0	0	0	0	0	0	0	0	0	0	1	-	+
b0773	511145	151	0.85	0.46	1.47	2.58	2.57	-0.56	2.28	0.22	1.46	0.18	-1.38	-3.04	-1.68	-4.4	-11.63	-15.05	-15.12	-14.9	-15.02	-14.83	-10.71	-4.49	-1.56	-1.9	-0.12	0.7	0.56	2.36	0.56	-2.73	-2.83	-1.23	3.39	3.66	3.29	1	2	-	-
b0774	511145	58	0.61	0.3	-1.82	0.11	-0.34	0.08	0.43	1.85	0.56	2.21	1.59	0.58	-1.49	-3.01	-3.08	-3.45	-3.3	-1.97	0.64	0.37	0.49	-1.43	1.61	-0.86	-0.89	-1.07	-0.09	-2.56	0.03	0.59	0.06	-1.02	-0.47	-0.72	-0.2	0	2	-	-
b0775	511145	-4	0.38	-0.78	0.68	1.38	1.61	-2.93	-2.23	-0.97	-0.97	-1	-1.12	-1.33	2.16	3.34	-2.39	-2.97	-1.85	-6.28	-7.03	-6.96	-5.47	-5.05	-4.12	-3.87	-4.82	-2.9	-1.67	-0.34	-0.35	-1.56	-1.92	-6.08	-6.45	-6.24	-4.74			+	+
b0776	511145	-14	0.49	-2.46	-0.84	-3.69	-2.55	-3.79	0.81	1.38	-0.59	-2.25	-7.53	-3.23	-0.85	-0.81	1.92	0.17	4.17	3.55	4.23	3.97	2.97	3.52	2.28	2.36	4.4	3.32	5.33	5.09	3.37	1.87	2.08	-1.71	0.45	1.42	3.02			+	+
b0777	511145	-8	0.3	1.2	0.92	1.69	1.28	2.34	2.56	2.12	2.11	1.14	1.59	2.1	3.66	4.1	0.39	2.15	1.25	0.49	-0.97	-1.56	3.86	-0.68	-3.08	-1.69	-0.95	-1.78	-1.44	1.16	3.78	4.25	2.38	3.83	3.17	4.06	3.23			+	+
b0778	511145	578	0.7	-1.06	-1.01	-1.15	-2.29	-0.84	1.53	1.89	0.64	1.31	-0.1	-0.02	-1.16	-4.84	-3.12	-0.83	-6.49	-2.83	-2.29	-1.85	-2.88	-3.85	-2.9	-3.84	-2.9	-0.8	-0.17	0.65	0.65	3.15	4.83	2.71	5.48	4.87	4.72			+	+
b0779	511145	191	0.69	-0.66	-1.52	-0.37	-0.77	-1.16	-1.12	-1.33	-1.4	-0.84	-0.38	-0.16	0.49	2.53	1.24	1.68	2.63	2.66	3.14	2.26	1.53	1.19	0.81	0.76	0.6	0.17	0	0	0	0	0	0	0	0	0	0	1	+	-
b0780	511145	191	0.44	2.4	2.23	2.96	1.6	2.99	3.94	2.3	1.77	2.09	4.15	3.24	-0.37	-0.98	-5.54	-3.94	-4	-4.28	0.32	0.35	0.31	-0.1	2.07	1.42	0.85	0.08	-0.49	-0.95	-1.28	-0.44	0.4	0.29	0.09	0	0	0	1	-	+
b0781	511145	21	0.36	0.1	-0.02	0.29	0.48	2.7	-0.07	-1.14	-0.84	-0.96	-0.65	-1.81	-2.21	-1.43	0.33	0.68	3.2	2.81	0.54	0.24	-3.98	-2.87	-3.11	-3.37	-1.46	1.7	2.65	2.93	-0.4	-0.62	-1.47	-1.43	1.31	1.15	4.32	0	5	+	+
b0782	511145	2	0.95	-0.31	1.98	0.46	-0.67	1.3	1.79	0.95	0.94	0.8	-0.19	0.06	0.23	0.39	1.47	2.76	-0.6	0.15	1.16	1.67	0.1	-1.15	-1.92	-1.76	-0.23	-3.54	-3.81	-2.41	-3.11	-3.34	-2.93	-1.04	-1.56	-2.31	-4.36	0	4	+	+
b0783	511145	-8	0.81	-2.38	-2.06	0.79	0.81	1.09	1.44	0.83	0.86	-2.12	-1.87	0.77	2.5	3.07	2.6	3.04	0.5	-0.02	2.02	2.62	3.46	3.16	2.22	3.82	1.91	4.32	5.01	-1.25	-3.19	2.46	3.02	3.79	4.06	4.45	4.04	1	4	+	+
b0784	511145	1	0.7	-1.69	-0.6	2.98	1.46	2.66	1.64	1.45	3.23	3.02	2.53	-0.33	1.16	2.92	3.88	4.25	0.62	-0.99	0.03	0.76	1.17	1.57	2	1.85	2.6	2.3	1.13	-0.57	-4.05	0.87	0.79	2.86	1.45	0.73	-1.19	2	4	+	+
b0785	511145	136	0.8	-4.61	-8.15	-3.17	-2.72	1.07	-0.77	-0.68	1.03	-0.29	0.66	0.02	-1.03	1.67	1.34	0.4	0.08	0	0	0.01	0.02	0.19	0.62	0.75	1.17	1.77	2.13	0.87	-1.77	-1.82	-1.94	-1.95	-3.81	-3.35	-3.45	3	4	+	+
b0786	511145	204	0.48	-2.01	-2.51	-2.05	-3.43	-2.96	-1.71	-1.97	-2.45	-3.15	-0.94	-0.96	0.2	0.39	0.59	3.2	-4.28	-7.26	-7.49	-7.52	-7.95	-7.89	-8.27	-8.21	-3.31	-5.08	-5.42	-1.95	1.6	2.9	2.83	2.95	3.24	3.34	-1.98	0	1	+	+
b0787	511145	35	0.1	-2.69	-2.7	-3.38	-1.96	0.42	-1.1	-1.79	-2.51	-2.56	0.16	0.15	0.31	0.79	0.57	1.83	1.51	0.89	0.52	1.2	1.11	1.3	1.54	1.86	2.96	4.78	5.79	5.82	5.82	6.15	4.28	3.18	1.71	0.9	1.26	0	1	+	-
b0788	511145	35	0.14	-2.62	-1.39	1.24	1.99	3.5	2.67	2.53	2.99	1.82	3.62	3.73	4.27	1.51	1.14	2.59	3.1	1.58	-0.36	-1.15	-1.27	-1.06	0.81	-1.18	0.06	-1.4	-0.59	-0.68	0.46	0.28	0.79	3.7	4.22	1.91	1.03	2	3	-	+
b0789	511145	-1	0.37	1.77	1.36	-4.06	-4.59	-4.32	-3.97	-4.23	-3.7	-2.89	-2.01	-1.36	-1.17	2.21	2.84	4.26	3.62	4.75	4.51	4.24	4.45	3.58	1.75	0.82	1.08	1.41	1.74	-0.71	-1.69	-1.76	-1.14	-0.83	0.08	0	-0.09	1	3	-	-
b0790	511145	-4	0.48	4.82	4.29	4.41	4.8	3.39	3.34	3.18	3.34	0.78	0.5	-0.26	1.01	1.52	2.03	0.01	-3.63	-2.88	-2.92	-1.01	-1.97	-2.98	-2.18	-2.31	-3.25	-2.74	-1.01	0.91	1.07	-0.14	-0.26	0.46	1.41	-0.29	-0.57	0	3	-	-
b0791	511145	-39	0	0	0	0	0.02	0.04	2.68	2.68	-0.15	1.93	2.79	2.82	1.19	-0.39	-0.48	-7.36	-7.92	-5.98	-7.03	-9.09	-7.93	0.97	3.26	3.4	4.4	4.07	5.79	5.43	5.41	3.87	3.74	4.2	4.36	3.83	3.32	0	1	+	-
b0792	511145	-39	0.38	0.08	-0.25	-0.87	0	-0.15	0	0.47	1.46	1.13	0.76	0.65	0.16	-0.7	2.19	1.91	2.26	1.01	0.24	0.42	0.92	-2.15	-0.87	-6.87	-6.47	-5.73	-5.55	-5.65	-6.96	-3.65	-1.6	0.62	0.2	1.27	1.72	4	5	-	+
b0793	511145	10	0.29	-3.36	-5.96	-5.13	-2.98	-1.79	2.08	1.27	2.65	2.46	3.2	3.81	3.91	4.29	4.17	4.5	4.77	3.51	2.95	1.85	3.74	1.98	2.04	2.56	0.76	-0.67	-0.84	-1.07	-2.03	-2.13	-2.67	-3.32	-3.46	-4.63	-2.16	3	5	-	-
b0794	511145	-8	0.38	-3.49	-2.58	-0.84	1.45	1.12	1.32	-1.3	-2.37	0.6	2.77	0.77	-0.67	-1.81	1.22	1.18	1.18	-1.53	-1.14	2.07	-1.82	-4.11	-3.8	-3.38	-3.58	-5.01	-2.91	-7.09	-4.78	-1.84	-1.8	0.8	1.55	1.86	0.32	2	5	-	-
b0795	511145	-8	0.59	0.72	0.87	3.99	5.42	2.64	2.38	0	-0.76	-0.29	1.65	1.68	1.04	-0.85	-2	-1.62	-1.29	-3.54	-5.27	-5.14	-5.15	-7.22	-6.21	-5.74	-2.24	-2.45	-2.64	-2.22	0.68	0.2	-1.2	-0.32	0.1	2.57	6.48	1	5	-	-
b0796	511145	-1	0.43	1.65	2.6	2.01	4.01	3.33	2.06	1.42	-0.44	-0.77	-0.55	-0.29	3.48	2.56	2.62	2.52	1.69	1.94	2.18	3.37	2.25	-1.72	-2.91	-3.81	-3.24	0.12	-2.95	1.23	0.82	-4.18	-4.55	-5.42	-1.97	-3.85	-4.99	0	5	-	-
b0797	511145	231	0.56	8.73	7.01	5.25	4.37	3.94	3.74	1.62	-0.58	0.2	-0.27	-2.69	-8.49	-11.2	-12.07	-13.93	-13.05	-12.36	-12.19	-12.23	-9.98	-2.6	-0.98	-1.71	-1.62	-1.16	1.07	0.92	0.68	0.6	0.09	0.07	0	0	0	0	1	+	-
b0798	511145	231	0.3	2.29	2.3	1.65	2.56	0.18	-0.37	-0.77	-6.39	-6.85	-6.28	-6.23	-5.11	-0.28	0.18	0.87	1.79	2.48	4.69	2.93	2.3	2.43	1.56	1.43	5.27	5.46	5.28	4.59	4.67	3.48	1	0.78	0.17	0.19	1.39	0	1	-	+
b0799	511145	27	0.26	1	-0.84	-3.2	-2.97	-2.24	-1.65	-1.28	-2.37	-2.38	-2.66	-2.42	-1.53	-2.95	-0.54	-2.35	-0.91	0.51	0.63	0.28	1.23	0.52	0.09	0.04	2.25	-0.54	-0.07	-0.08	-1.09	-2.36	-4.23	-7.27	-9.74	-9.99	-9.93	0	1	+	+
b0800	511145	140	0.84	2.52	0.42	0	-0.61	-0.23	-0.21	-0.47	3.91	3.06	2.04	1.51	1.05	1.03	0.3	0	0	0	0	0	0.09	0.29	0.42	0.51	0.72	0.82	0.16	0.6	1.03	1.03	0.87	1.16	1.35	1.24	2.01	0	1	+	+
b0801	511145	228	0.83	1.72	-0.33	-2.13	-3.16	-3.39	-4.42	-4.05	-0.66	4.71	3.91	-0.88	-2.37	-11.36	-13.32	-14.32	-14.18	-13.51	-13.21	-13.38	-2.63	2.44	2.83	3	3.78	3.37	4.33	3.16	3.52	2.34	1.79	1.92	1.82	-1.36	-2.61	0	1	+	-
b0802	511145	228	0.5	0.94	-2.21	-2.21	-2.14	-1.98	0.62	1.95	1.57	0.73	0.75	0.73	0.42	0	0	0	0	0	0	0	0	0	0	0	0	0	0	0	0	0	0	0	0	0	0	0	1	-	+
b0803	511145	264	0	2.86	3.38	4.22	3.07	2.29	1.9	0.16	-5.56	-6.07	-5.49	-4.95	-5.22	-2.47	-2	-2.33	-2.49	-2.46	-6.07	-7.72	-7.57	-4.26	-2.14	0.1	-0.14	2.11	-0.06	-0.27	-0.31	-2.13	-5	-2.33	-3.61	-4.67	-5.13	0	1	-	-
b0804	511145	73	0.69	1.62	-0.78	-2.27	-1.08	-1.91	0.14	1.2	-1.21	-2.65	-2.18	-1.92	-1.36	-0.93	-0.59	-0.16	1.7	1.52	2.1	3.9	3.35	3.84	3	5.97	6.08	5.05	4.85	1.33	1.45	1.48	3.3	2.38	2.21	2.24	2.12	1	2	-	-
b0805	511145	41	0.72	-5.04	-5.66	-5.12	-0.18	2.11	1.36	0.66	-1.86	-1.08	-0.24	-5.68	-10.64	-10.95	-11.06	-12.65	-11.87	-11.03	-7.59	-7.98	-4.98	4.8	5.34	4.46	3.22	3.62	4.43	4.01	0.96	-0.33	-2.1	-1.41	0.29	0.96	1.83	0	2	-	-
b0806	511145	264	0.28	-0.34	2.13	0.51	0.07	-0.03	0.19	0.41	0.55	0.14	1.66	1.62	1.93	2.21	1.3	-2.47	-8.17	-9.4	-12.05	-12.66	-10.63	-9.33	-5.44	-0.23	-0.23	-1.99	-1.45	-0.25	-0.07	0.1	-0.03	0.01	0.94	3.72	3.88	0	1	-	-
b0807	511145	-4	0.59	2.98	2.41	2.67	1.94	-0.22	0.13	-2.13	-2.66	-2.23	-3.11	-1.71	-0.84	-4.03	-1.71	0.39	-1.05	-1.05	-1.03	-0.24	3.01	5.2	4.36	5.37	3.67	1.72	0.41	0.2	-0.97	0.86	-1.72	1.59	5.62	1.14	-0.49	0	1	+	-
b0808	511145	-4	0.25	-1.49	-3.66	-3.91	1.71	0.83	0.23	-1.19	-1.82	-3.01	1.42	0.83	-0.88	-3.1	-3.07	-2.77	-1.54	-0.88	-1.57	-2.57	-3.53	-3.4	-2.36	-0.72	0.13	-1.49	-0.66	-1.19	-0.4	-4.63	-4.25	-6.24	-8.93	-3.43	-0.3	0	1	-	+
b0809	511145	260	0.85	1.65	3.23	0.67	3.33	3.2	-0.02	0.93	1.11	-0.35	-0.7	-0.86	-1.09	-1.59	-1.95	0.21	0.11	0.04	0	0	0	0	0	0	0	0	0	0	0	0	0	0	0	0	0	2	3	-	-
b0810	511145	-4	0.65	2.55	2.42	2.64	2.69	2.06	1.28	0.72	-0.24	-0.73	-0.46	-2.1	1.71	1.28	0.77	1.78	2.59	2.78	2.33	-3.31	-3.61	-3.04	-4.43	-4.59	-4.21	1.2	1.28	1.31	0.45	-1.95	0.62	0.73	-0.08	0.43	0.74	1	3	-	-
b0811	511145	138	0.99	1.23	0.15	0.32	0.47	0.51	0.67	0.64	1.19	1.87	1.02	4.29	4.51	3.91	2.64	2.98	3.66	4.2	3.98	4.05	0.48	-5.6	-13.31	-13.16	-12.21	-12.56	-12.34	-12.3	-13.13	-5.82	-3.62	-4.1	-5.92	-6.61	-7.23	0	3	-	-
b0812	511145	403	0.99	-3.31	-3.59	-3.05	-1.77	-3.09	-3.81	-3.52	-2.5	-4.51	-3.8	-1.09	-1.12	-0.72	-0.12	-0.04	-1.17	-1.11	-2.64	-3.83	-0.09	0.04	2.62	1.16	-6.9	-12.07	-13.97	-14.31	-14.37	-14.5	-11.88	-8.27	-2.47	-1.62	-2.06	0	1	-	-
b0813	511145	298	0.35	2.38	2	1.61	0.87	1.38	1.95	2.07	2.97	3.08	3.47	3.28	-0.07	-0.72	-0.92	-7.17	-13.01	-14.18	-13.95	-14.28	-13.91	-9.24	-2.59	-0.34	-0.41	2.02	1.83	1.79	3.36	3.52	3.67	3.63	3.39	3.66	3.65	0	1	-	-
b0814	511145	48	0.92	-2.17	-1.15	-0.12	0.15	-0.8	0.54	-0.22	-2.71	-3.05	-2.02	0.39	-0.43	-0.18	-0.07	-2.27	-5.92	-10.49	-9.97	-11.92	-11.4	-11.89	-11.69	-9.2	-6.82	-1.47	-2.27	-1.38	-0.07	1.76	1.55	-1.98	-3.83	-4.16	-4.16	0	1	+	-
b0815	511145	48	0.39	-2.08	-1.76	-1.36	-1.23	-1.09	-1.15	0.91	1.09	1.31	1.91	3.06	-1.14	-7.92	-10.32	-11.62	-11.72	-10.91	-10.44	-8.51	-10.27	-4.45	-4.35	-1.92	-2.51	-1.45	-1.79	-2.51	-2.95	-2.4	-0.8	-0.83	-1.44	-1.66	-1.64	0	1	-	+
b0817	511145	-4	0.57	3.33	3.69	3.6	-0.22	-1.86	0.61	2	3.06	7.43	4.85	1.98	1.5	1.55	-4.01	-0.15	0.34	0.14	-0.63	-0.7	-0.99	-1.13	0.96	0.94	3.99	3.35	3.69	3.54	3.19	3.52	3.5	2.98	0.38	-0.57	-1.06	0	2	+	+
b0818	511145	58	0.1	4.06	1.52	-1.52	1.8	1.7	0.88	0.61	0.78	-0.47	-1.25	-1.53	-1.49	-1.4	-1.18	-2.17	-6.45	-9.47	-11.07	-11.57	-11.85	-11.31	-9.22	-8.17	0.35	3.36	1.51	0.05	1.39	2.66	-0.6	2.72	-2.83	-4	-3.36	1	2	+	-
b0819	511145	58	0.9	-3.69	-1.87	-1.64	-2.07	-1.83	-2.53	-2.27	-1.49	2.07	1.28	1.93	0.07	-1.01	1.23	1.88	2.24	-6.06	-9.63	-10.85	-10.82	-10.94	-11	-9.44	-7	1.68	-0.4	-0.67	-1.41	-0.48	-0.47	-0.26	0.09	0.02	2.51	0	1	-	+
b0820	511145	240	0.75	-1.8	-2.07	-0.86	-2.38	-1.9	-0.37	0.08	0.66	0.6	-1.49	-2.04	-2.6	-2.49	-8.26	-12.4	-20.64	-20.79	-20.66	-21.12	-18.43	-10.98	-5.84	-4.46	-4.77	-2.59	0.42	-0.31	-0.73	-1.14	0.07	0.33	0.09	0.09	0.05	0	1	+	-
b0821	511145	240	0.58	-3.99	-2.38	-1.16	-0.54	0.91	0.36	0.19	0.33	1.65	5.79	4.56	3.85	4.26	3.41	3.74	3.82	2.63	2.36	-2.08	-2.52	-3.48	-3.65	-3.62	0.08	1.67	1.85	0.41	-1.6	-0.86	-1.04	-0.69	-0.46	-0.36	-1.17	1	2	-	+
b0822	511145	151	0.64	-4.28	-3	-2.81	-2.95	-2.74	-0.95	1.37	2.75	0.55	-0.47	-1.5	-3.91	-11.17	-11.29	-11.04	-11.24	-11.11	-10.85	-11.25	-7.13	0.48	2	3.54	3.5	3.46	3.81	3.75	3.72	3.69	4.4	4.39	4.53	4.43	4.31	0	2	-	-
b0823	511145	145	0.16	1.48	1.09	1.46	0.32	3.49	4.12	1.53	1.55	-0.55	-0.92	-2.51	-4.32	-9.31	-15.9	-18.91	-18.86	-18.57	-18.72	-19.02	-13.26	-5.25	-2.2	2.7	3.14	4.77	4.38	3.7	3.81	3.35	3.92	5.13	5.35	5	4.67	1	2	-	-
b0824	511145	5	0.24	1.88	5.09	5.71	4.93	3.75	1.98	1.91	1.79	3.56	3.15	3.33	2.22	2.43	2.18	0.5	0.57	0.51	0.64	0.96	1.27	0	0.19	0.06	0.08	-5.05	-4.95	-5.37	-5.47	-6.09	-6.05	-4.71	-5.32	-4.52	-1.95	0	2	-	-
b0825	511145	75	0.65	-1.41	-1.86	-1.59	-1.58	-2.31	-0.45	-5.86	-9.11	-11.2	-11.84	-11.79	-6.43	-1.15	-1.81	1.01	1.01	0.9	1.93	0.82	0.54	0.83	0.18	0	0	0	0	0	0	0.01	0.01	0.18	-3.01	-3.78	-3.64	0	1	+	-
b0826	511145	75	0.5	1.06	1.8	1.23	1.87	1.47	1.38	-0.88	-1.47	-2.14	-3.42	-3.61	-2.09	-2.43	-3.2	0.18	0	0	0	0	0	0	0	0.3	0.71	1	0.77	1.13	-1.7	-1.95	-1.5	-3.24	-2.71	-1.78	-7.49	1	2	-	+
b0827	511145	-1	0.76	4.43	2.32	1.12	3.14	2.3	2.11	2.69	1.19	-0.76	0.66	-0.24	0.22	-2.4	-2.6	-2.07	-2.1	-2.35	-3.18	-2.17	-2.51	-1.49	-2.19	-0.11	-3.13	-3.03	1.64	0.89	1.63	2.11	1.61	0.75	-0.15	-1.06	-0.65	0	2	-	-
b0828	511145	-14	0.57	0.49	0.22	0.98	-0.54	0.33	0.54	2.41	2.09	1.74	2.01	1.65	2.96	-1.6	-1.76	-2.21	-3.22	-3.05	-2.62	-3.07	-2.51	-0.86	-0.7	-1.18	-0.9	-0.51	-0.36	-1.65	-1.6	-0.53	-0.32	-4.61	-7.44	-10.59	-10.4	0	5	+	+
b0829	511145	19	0.52	4.98	2.96	3.31	1.41	-0.11	-0.19	-0.21	0.19	0.15	0.33	0.64	2.52	6.51	4.3	2.22	2.18	3.49	4.02	5.33	6.14	5.96	6.88	6.04	5.9	4.27	4.03	1.23	1.92	0.44	0.36	-2.45	-3.53	0.46	-1.74	1	5	+	+
b0830	511145	17	0.86	-1.06	-0.29	-0.51	-2	-3.92	-1.7	-0.69	-0.47	-0.52	-0.81	-0.25	-2.09	-1.74	-2.26	-2.17	-2.58	0.04	1.49	1.62	1.73	2.51	1.07	0.34	-1.93	-1.47	-1.18	-0.17	-1.06	-1.06	-0.11	-1.61	-0.18	-2.08	-3.15	2	5	+	+
b0831	511145	2	0.51	-0.22	-4.29	-3.84	0.36	0.62	0.87	2.31	4.55	4.58	4.72	2.02	5.43	1.37	1.44	1.66	3.01	3.28	1.14	-0.7	-0.27	-0.53	-0.42	-1.15	-3.56	-0.89	-6.57	-7.84	-2.53	-2.35	-1.61	-2.68	-4.32	-2.83	-3.7	3	5	+	+
b0832	511145	177	0.32	0.34	1.17	1.09	0.88	1.16	1.34	1.62	1.37	1.06	0.65	2.97	2.95	2.13	0.42	0.41	0.12	0.28	-2.46	-2.29	-2.27	-1.11	-4.52	-4.86	-5.07	0.5	0.97	1.75	2.77	-1.74	0.65	-0.05	0.08	0.18	-1.67	0	1	+	+
b0833	511145	7	0.42	1.58	0.15	1.09	0.97	4.16	1.63	2.01	-0.15	-1.99	-1.89	1.62	1.87	1.45	1.48	1.71	0.33	0.67	0.88	0	-0.47	-1.45	-2.62	-3.2	-3.27	-2.34	-0.44	-3.25	-4.96	-5.82	-7.11	-5.91	-3	-4.12	-3.31	0	2	+	+
b0834	511145	46	0.34	-0.7	0.18	0.11	-0.53	-0.08	0.28	0.77	2.15	0.65	-0.73	-1.71	-1.77	-1.08	0.59	-0.7	-6.38	-13.46	-14.92	-15.04	-15.38	-11.68	-1.73	-1.31	-1.05	-1.09	-1.36	-1.13	1.2	3.64	3.56	3.32	2.73	2.53	1.52	1	2	+	-
b0835	511145	46	0.6	-1.04	-2.34	1.07	2.97	2.47	3.57	2.43	0.43	-1.74	-2.36	-2.65	-3.25	-4.95	-5.28	-13.6	-17.91	-17.54	-17.85	-17.46	-10.58	-2.21	0.85	0.74	2.08	2.25	2.73	2.33	3.28	2.6	2.11	0.44	1.06	1.1	1.27	0	1	-	+
b0836	511145	110	0.28	-0.71	-0.58	-4.28	-6.16	-2.8	1.67	0.53	1.32	2.72	1.48	-1.66	-1.82	-9.18	-11.63	-11.93	-13.32	-13.82	-12.96	-12.02	-4.72	3.16	3.54	2.31	2.04	2.07	1.62	3.64	3.51	3.1	3.86	4.4	4.34	3.91	2.99	0	1	+	+
b0837	511145	-4	0.29	-0.69	-1.65	-1.86	-1.74	-3.05	0.19	-0.82	-1.09	-1.2	-2.07	-2.53	-0.44	0.08	-0.47	-0.24	-2.09	-2.01	-1	-3.81	-3.97	-3.38	-2.62	-1.42	-0.76	-0.98	-4.36	-4.57	0.16	-1.65	-1.53	-0.65	-3.69	-3.55	-2.99	0	1	+	-
b0838	511145	-4	0.94	-0.74	0.38	-0.04	0.21	-4.19	-5.17	-2.81	0.57	-2.1	-0.26	-0.44	-0.44	0.22	1.48	0.4	1.38	1.55	1.8	-1.1	-0.06	0.04	0.04	0.01	-0.02	-1.21	-2.59	-8.32	-9.29	-1.22	0.73	1.24	0.7	0.96	4.31	0	1	-	+
b0839	511145	46	0.87	-1.34	0.26	0.81	0.08	0.07	0.4	-0.38	1.14	0.78	0.34	-0.22	1.59	0.17	-0.49	-0.49	-0.5	0	0	0	0	0.01	0.19	0.2	0.43	0.75	-1.64	-1.92	-1.22	-0.91	-1.4	-2.83	-2.87	-2.73	-2.47	0	1	+	-
b0840	511145	46	0.45	-3.84	-1.91	-2.17	-2.45	-3.14	-4.91	-2.45	-2.63	-2.88	-0.98	1.5	1.41	1.3	0.59	0.1	0	0	0	0	0	0	0.06	0.55	1.41	1.98	2.07	2.2	1.97	1.29	3.37	3.21	2.13	2	0.92	0	1	-	+
b0841	511145	57	0.21	1.34	2.98	1.31	1.92	1.5	0.5	1.01	-0.03	0.23	1.21	1.68	2.64	1.38	-1.09	-2.25	-1.91	-2.23	-4.06	-3.84	-4.87	-5.04	-3.75	-0.98	1.52	2.72	3.01	4.17	3.95	4.32	3.46	3.48	2.93	2.74	2.35	0	2	-	-
b0842	511145	40	0.29	-1.32	-0.45	1.76	1.6	2.05	3.37	0.93	1.51	0.31	2.46	-1.06	-2.67	-1.88	-6.79	-10.63	-12.24	-11.82	-11.35	-9.76	1.04	0.76	-0.53	-2.47	-2.06	2.26	2.9	4.44	-1.17	0	3.51	-0.99	-2.61	-1.14	0.18	0	1	+	-
b0843	511145	40	0	-2.22	-3.96	-4.27	1.25	1.97	0.49	2.75	2.72	2.22	1.78	1.32	1.18	0.84	0.82	-7.86	-11.38	-14.19	-14.23	-11.66	-9.75	-0.18	2.41	1.43	2.15	0.1	-0.49	-1.24	0.27	-0.56	1.6	3.12	0.94	-0.53	-2.13	2	3	-	+
b0844	511145	85	0.56	2.19	2.49	3.38	3.09	2.87	1.69	-0.98	-1.43	-0.79	-1.09	-1.58	-1.94	-2.25	-5.17	-5.01	-4.61	-3.75	-4.55	-5.06	-1.29	-1.22	-2.01	-0.93	-1.15	-1.24	-5.3	-0.56	-1.88	-2.22	-2.19	-1.32	-0.75	-2.24	-5.46	1	3	-	-
b0845	511145	-1	0.29	-2.89	-1.85	-1.98	-1.68	-1.57	-1.39	1.28	1.54	2.62	1.71	0.39	3.06	2.7	3.39	4.52	8.08	6.46	5.14	6.03	5.17	3.76	5.51	3.95	2.09	1.83	2.22	2.79	4.43	0.32	-0.2	-2.34	-0.87	-2.58	-2.99	0	3	-	-
b0846	511145	174	0.38	2.59	3.67	2.57	5.43	5.82	6.05	5.47	4.73	4.27	4.72	6.22	6.63	4.56	2.83	1.71	2.27	3.18	5.49	5.2	4.96	2.48	-1.05	-6	-13.07	-17.69	-11.31	-5.45	-2.98	-4.83	-5.67	-3.94	-7.47	-7.34	-7.36	0	1	+	-
b0847	511145	174	0.32	6.04	5.26	5.92	3.47	2.62	1.64	3.88	4.44	3.53	2.85	3.73	3.12	2.95	2.01	4.77	1.67	0.88	0.91	0.7	-0.15	-0.08	-1.2	-1.31	-1.42	-0.7	-1.19	-1.11	-0.78	-0.92	-2.05	-1.26	-8.84	-9.17	-9.99	0	1	-	+
b0848	511145	29	0.2	0.29	0.03	0.16	0.21	1.37	1.18	2.09	2.63	-0.43	-8.85	-9.87	-10.01	-9.35	-8.14	-7.82	-7.59	-7.51	-3.77	-0.23	-1.49	-5.03	-2.5	-2.65	-1.64	-0.3	0.7	-0.08	0.17	0.03	0.37	-0.81	-1.81	-1.71	-5.39	0	1	+	-
b0849	511145	29	0.74	0.31	-0.33	0.05	-0.38	0.21	0.88	0.05	-1	-0.28	0.96	1.59	0.22	-6.21	-7.62	-4.26	-6.18	-6.72	-6.78	-7.19	-7.82	-3.21	2.54	1.59	0.84	1.96	-0.85	-2.23	-1.75	-1.5	-1.11	-1.37	-1.14	-2.78	0.62	0	1	-	+
b0850	511145	-17	0	5.18	5.17	4.58	2.18	1.37	0.61	1.31	0.85	0.63	1.27	1.83	1.38	1.67	0.55	0.26	0.79	1.17	2.95	3.31	3.76	5.02	5.39	2.5	2.05	1.19	3.38	2.23	2.09	1.41	1.31	1.51	-0.52	1.63	0.03	0	4	+	+
b0851	511145	60	0.77	0.94	-0.22	-0.61	0.58	-1.32	-1.97	-0.95	0.11	1.87	2.37	2.63	1.98	1.26	0.06	-0.32	0.1	1.21	1.59	3.35	4	3.81	3.06	2.44	2.92	1.97	0.59	-0.47	2.07	1.56	0.75	-0.39	1.21	0.66	1.62	1	4	+	+
b0852	511145	87	0.32	2.19	-0.08	-2.37	0.39	-3.47	-3.68	0.48	0.29	1.36	1.39	0.55	0.32	0.19	0.44	0.61	-0.07	0.49	3.5	-2.18	-3.04	-4.46	-7.55	-9.06	-8.97	-4.72	-4.05	-3.02	-0.32	-0.86	-1.3	-2.36	-3.14	-2.97	0.53	0	2	+	+
b0853	511145	350	0.44	2.63	4.52	4.15	5.04	4	3.94	3.56	2.62	2.27	1.49	-1.99	-1.87	-2.72	-2.2	-3.85	-4.12	-11.88	-13.8	-19.3	-19.41	-19.19	-13.55	-7.86	-6.61	-5.59	-5.98	-0.51	1.18	1.87	1.22	1.13	1.15	2.81	2.45	0	1	+	+
b0854	511145	94	0.93	-1.26	1.32	-0.28	-1.67	-1.57	-3.67	-2.62	-3.54	-3.73	-2.56	-2.36	-3.37	-5.58	-1	-1.54	-1.72	-2.02	-6.72	-9.38	-9.13	-8.42	-8.39	1.01	2.45	-1.57	-1.12	-4.6	-3.74	-2.37	-2.87	0.8	-0.02	-0.01	3.27	0	4	+	+
b0855	511145	9	0.62	0.5	-3.1	-0.19	-0.37	-1.28	-1.53	1.04	0.95	0.83	2.25	2.2	1.24	-2.76	-2.34	0.43	0.7	1.55	4.56	4.8	6.99	1.69	0	-0.94	-1.4	-1.48	-3.39	-4.18	-3.21	-3.58	-5.61	-5.1	-2.3	-3.35	-2.4	1	4	+	+
b0856	511145	-4	0.3	-1.53	0.1	-0.73	1.11	1.11	1.27	1.77	2.59	3.45	2.38	0.49	-0.08	0.21	1.22	1.21	2.22	2.17	2.13	1.05	-1.34	-1.37	-4.4	-4.74	-5.62	-3.49	-0.68	-0.27	2.49	3.28	2.66	2.65	2.71	0.95	0.12	2	4	+	+
b0857	511145	59	0.16	2.33	1.38	0.37	-0.16	2.69	0.89	3.26	2.59	3.5	3.31	4.26	3.56	1.96	1.22	2.66	0.85	0.72	-0.14	-0.7	-6.13	-11.87	-10.43	-10.96	-11.26	-10.74	-10.87	-12.15	-11.08	-3.08	-3.21	-6.58	-2.1	0.33	0.12	3	4	+	+
b0858	511145	40	0.13	-1.94	-1.9	0.73	0.78	0.24	0.26	0.44	0.93	-2.57	1.79	1.97	0.62	-0.87	-0.9	0.31	0.81	1.08	-0.12	0.5	1.89	1.12	3.95	1.85	0.24	0.76	5.2	4.39	2.18	1.29	1.28	0.86	0.39	0.45	-1.19	0	1	+	+
b0859	511145	198	0.22	-3.24	-2.25	-3.13	-3.6	-1.79	-0.59	-0.12	-0.05	-1.38	-8.31	-10.48	-7.31	-11.55	-13.35	-8	-7.6	-6.86	-7.45	-6.17	-3.78	-2.44	0.36	1.09	1.89	1.18	0.48	1.09	0.46	0.04	0.02	0	0	0	0	0	1	+	-
b0860	511145	198	0.9	1.89	0.37	-1.78	0.31	0.27	0.18	0.18	0.71	-0.48	-0.13	-0.85	-6.11	-8.48	-8.07	-9.75	-8.89	-7.96	-8.18	-6.78	-4.93	1.68	3.16	2.78	2.14	2.38	1.28	0.79	0.35	0.33	0.1	0	0	0	0	0	1	-	+
b0861	511145	290	0.52	-2.97	-2.7	-1.61	-2.04	-1.33	-0.92	0.04	-2.04	1.5	-1.08	-8.86	-8.17	-8.04	-2.55	-2.58	-2.64	-1	-0.78	-1.38	-1.74	-2.25	-2.45	-0.62	0	0	0	0	0	0	0	0	0	0	0	3	4	-	-
b0862	511145	-1	0.53	-2.6	-2.14	-2.13	-2.45	0.1	2.31	1.62	1.64	1.56	1.16	-1.95	0.41	0.26	0.79	-0.91	0.24	0.57	0.71	-0.3	-0.5	0.7	0.53	0.43	0.25	0.98	1.99	0.77	-0.82	-1.43	0.11	1.43	1.11	-0.03	1.87	2	4	-	-
b0863	511145	6	0.95	-0.36	1.78	0.41	-0.58	2.06	1.64	0.09	1.22	0.63	1.1	0.91	0.29	0.11	0.22	1.31	3.61	4.87	5.34	5.22	6.64	5.53	-0.47	-3.48	-5.02	-5.17	-5.32	0.38	0.06	2.93	1.6	2.48	0.75	-1.64	1.47	1	4	-	-
b0864	511145	17	0.8	1.25	1.57	1.74	1.22	1.72	-1.13	0.18	-1.67	-1.32	-0.93	-0.55	-0.53	1.51	1.52	-1.39	-0.41	0.88	1.96	4.56	4.7	3.84	2.87	2.03	2.03	2.15	2.29	3.42	5.46	8.04	7	5.94	5.48	5.32	5.75	0	4	-	-
b0865	511145	217	0.8	-0.16	-0.5	-0.09	-0.88	1	2.5	-0.4	-0.3	-1.52	-1.61	-1.69	-1.11	0.77	3.06	3.62	3.35	1.67	3.41	2.87	2	0.09	-7.45	-10.51	-12.17	-12.7	-11.49	-11.19	-9.21	-3.72	-1.84	-1.73	0.92	3.06	3.24	0	1	-	-
b0866	511145	-4	0.82	-3.74	-1.51	-1.11	-1.5	-0.2	0.91	0.46	-2.84	-0.8	2.01	0.15	-0.16	0.42	2.58	2.51	3.16	5.13	5.06	1.86	1.55	-1.73	-5.29	-5.79	-3.82	1.26	1.52	1.91	0.67	-0.51	0.45	-0.62	-0.27	-0.18	-1.61	0	2	+	+
b0867	511145	-4	0.5	-3.79	-1.73	-0.17	-0.77	-0.44	1.45	0.72	-2.14	-5.62	-0.66	-1.45	-0.12	-0.15	-1.65	1.01	-0.87	-0.43	2.86	0.47	0.59	0.25	-0.18	2.17	0.81	-1.83	-0.55	-1.79	0.01	0.11	0.33	1.51	2	1.37	1.46	1	2	+	-
b0868	511145	-4	0.48	3.16	4.13	3.23	2.8	3	2.14	2.03	1.43	1.09	-0.36	-1.21	0.32	1.91	1.98	-2.98	-3.39	-2.71	-1.22	-0.9	-1.24	-2.7	-2.6	-2.15	-0.18	-0.28	0.23	4.76	3.72	2.69	1.22	-4.74	-4.94	-6.23	-5.61	0	1	-	+
b0869	511145	98	0.44	1.98	-1	2.61	1.61	1.39	0.7	0.87	0.83	0.19	1.03	0.84	1.36	1.18	1.28	2.18	4.5	4.77	3.49	2.9	-1.9	-3.78	-3.54	-3.34	-3.73	-3.24	-3.59	-2.67	0.99	1.14	-0.21	-5.4	-5.22	2.41	2	2	3	-	-
b0870	511145	10	0.8	0.21	1.37	1.55	2.63	0.29	1.6	2.63	2.13	1.9	-1.07	-2.37	-3.46	-3.69	0.22	0.2	-0.57	1.82	3.24	3.62	2.1	0.81	-0.56	-0.48	-3	-2.07	-1.63	-3.66	-3.96	-2.9	-1.11	-2.17	-1.06	1.48	1.22	1	3	-	-
b0871	511145	36	0.9	0.79	1.44	0.96	2.27	2.28	2.16	1.98	2.43	3.97	1.26	1.74	2.62	3.02	1.07	0.28	-3.37	-5.07	-5.69	-4.39	3.93	4.38	3.78	4.21	3.31	2.98	0.71	2.93	3.69	4.81	4.11	5.05	4.84	5.4	5.18	0	1	-	-
b0872	511145	132	0.32	-3.58	-3.86	-2.16	-1.62	-1.99	-1.51	-2.51	-3.25	-4.07	-4.02	-0.7	1.23	0.79	0.64	0.24	0	0	0	0	0.05	0.29	0.41	0.44	0.72	0.93	1.08	1.59	1.93	2.18	2.1	2.31	2.21	2.18	1.38	1	2	-	-
b0873	511145	11	0.42	1.85	1.54	2.57	2.86	3.09	3.13	3	1.83	3.77	3.75	2.07	-0.9	1.3	2.19	1.69	2.78	2.08	-1.25	-0.92	-0.04	-0.15	0.07	-0.42	-0.08	-0.29	0.82	0.88	0.92	0.88	0.73	0.4	-0.45	-3.26	-1.93	0	2	-	-
b0874	511145	143	0.17	0.19	0.68	0.97	1.16	1.29	2.21	2.47	-0.46	-3.73	-3.63	-2.09	-2.88	-7.66	-12.93	-12.81	-13.43	-13.32	-13.67	-13.74	-12.63	-4.5	0.84	1.43	1.2	1.4	1.71	1.98	2.26	3.36	2.95	2.7	2.98	2.54	2.54	0	1	-	-
b0875	511145	494	0	-7.15	-6.82	-6.02	-6.53	-0.08	-3.11	-3.92	-1.27	-1.14	-1.52	0.22	0.65	-0.29	-4.9	-12.37	-13.86	-13.11	-13.69	-13.46	-10.58	-5.54	1.96	4.75	3.28	3.68	2.43	1.63	0.09	0.14	1.22	4.77	4.19	6.2	2.27	0	1	-	-
b0876	511145	-4	0.47	-3.7	-4.2	-4.37	-4.16	-5.55	-2.31	-3.05	-2.84	-5.21	-5.84	-5.17	-4.7	-4.45	-3.28	-1.29	-1.44	-1.02	-0.78	0.25	0.58	0.61	-1.46	0.56	-0.23	-3.76	-10.14	-3.49	-1.01	2.48	2.71	4.14	-0.55	-0.86	-1.59	0	1	+	-
b0877	511145	-4	0.53	1.09	1.22	0.28	-0.67	-0.05	-2.31	-1.26	-1.65	-5.6	-2.65	-1.79	-0.33	-0.17	-1.9	-1.71	-2.65	-3.12	-2.99	-4.71	-5.21	-4.1	-2.98	-3.76	-3.69	-3.14	-2.5	-0.17	0.18	1.79	0.04	-0.59	-0.7	-0.46	-0.71	0	1	-	+
b0878	511145	-4	0.61	-0.25	-2.55	-2.45	-1.31	2.38	5.51	5.61	3.77	3.92	3.69	3.09	1.11	0.52	-3.44	-3.29	-2.92	-2.67	-1.52	-1.35	-0.52	-1.89	-2.47	-2.27	-1.36	-1	-6.25	-6.92	-2.17	-5.77	-6.68	-5.23	-4.55	-4.48	-4.33	0	2	+	+
b0879	511145	72	0.44	2.09	2.84	3.34	0.69	-1.44	-0.33	-1.64	-0.91	-0.57	-0.57	-1.56	-1.82	4.06	-0.21	-7.44	-12.98	-15.41	-16.26	-16.06	-15.84	-13.46	-10.74	-7.55	-0.86	-0.58	1.13	1.51	1.52	2.82	3.2	6.36	5.39	4.08	2.8	1	2	+	-
b0880	511145	72	0.93	-3.73	-2.08	-2.53	-2.22	-1.61	-1.34	-1.39	-1.74	-1.97	-0.78	0.9	1.85	3.74	2.12	3.03	3.23	1.21	-0.2	-0.25	-0.55	-2.5	-5.6	-11.83	-14.75	-15.05	-13.96	-13.9	-12.71	-10.56	-3.06	2.9	2.38	-2.75	-1.9	0	1	-	+
b0881	511145	30	0.53	-1.35	-0.14	-1.38	-1.09	-0.39	-0.15	-0.94	-1.08	-1.39	-1.2	-2.28	-2.75	-2.18	-4.54	-4.47	-0.94	-1.04	-0.31	1.37	1.91	1.22	1.6	1.42	0.04	1.17	1.74	0.04	0.83	-2.51	-2.13	-1.52	1.88	1.3	0.67	0	2	+	+
b0882	511145	684	0.81	1.27	1.8	-1.72	-1.85	-2.1	0.43	1.16	1.89	0.29	1.02	-0.87	0.16	0.76	0.46	0.39	1.02	3.05	2.82	0.21	-4.74	-11.51	-16.26	-16.55	-16.56	-15.02	-9.82	-2.07	1.3	2.04	1.39	-1.8	-2.13	-2.83	-1.91	0	1	+	-
b0884	511145	684	0.97	4.14	3.42	1.11	1.86	1.31	1.11	1.83	3.84	4.08	1.48	-0.28	-1.74	-1.46	-1.38	-1.67	-2.09	-1.93	-1.89	-1.74	-3.29	2.04	3.14	-0.46	-6.25	-7.89	-9.15	-9.31	-9.54	-8.75	-7.41	-5.19	0.92	2.86	3.11	0	1	-	+
b0885	511145	284	0.39	1.99	2.21	3.29	2.56	3.66	2.88	2.84	3.11	2.8	4.28	4.42	4.58	3.95	3.2	2.01	2.25	3.35	2.89	1.9	1.11	0.19	0.25	2.99	-1.79	-3.36	2.29	2.49	-1.55	-1.64	-1.61	0.27	0.79	0.35	2.55	0	1	-	-
b0886	511145	41	0.63	-7.2	-2.84	-0.09	0.71	-2.11	-1.29	1.81	-1.85	-2.58	-1.97	1.58	1.96	4.54	3.71	4.5	3.98	3	0.69	0.37	0.77	-0.22	-0.31	-1.13	-1.53	0.57	1.58	0.75	0.42	2.12	2.58	1.29	1.19	0.76	1.12	1	2	-	-
b0887	511145	0	0.61	-1.54	-0.35	-0.04	-0.69	-0.24	2.46	1.65	1.14	2.6	3.59	3.56	0.49	1.87	1.46	0.75	0.56	1.21	-0.16	-1.09	1.47	1.96	0.32	0.16	0.38	2.72	0.53	0.35	1.47	4.18	2.94	3.47	2.14	1.7	1.81	0	2	-	-
b0888	511145	122	0.9	2.06	-2.49	-2.76	-2.56	1.72	1.24	2.67	3.35	2.47	2.6	1.93	1.77	2.26	2.64	2.76	3.08	3.17	2.68	2.6	2.77	0.46	-7.94	-14.19	-16.13	-16.06	-14.58	-9.64	-4.39	-4.37	-4.72	-2.18	-0.19	1.01	2.05	0	1	-	-
b0889	511145	134	0.97	-1.14	-1.01	-1.63	-2.27	-1.98	-1.78	-1.29	-0.89	-2.93	-0.17	-0.83	-0.78	-0.31	0.56	1.5	1.9	1.75	0.32	-1.31	2.45	3.44	1.33	-0.46	-0.15	4.18	3.48	2.64	1.69	0.42	-1.5	-4.26	-10.47	-15.64	-15.4	0	1	+	+
b0890	511145	158	0.57	-3.05	-0.57	-0.22	0.77	-0.24	0.15	-0.23	-0.45	-0.11	2	1.57	1.57	1.03	0.4	0.13	0	0	0	0	0	0	0	0.02	0.41	0.74	1.43	-2.37	-1.85	-1.04	-0.2	1.05	1.25	1.32	1.25	0	1	+	+
b0891	511145	10	0.89	0.95	1.03	1	0.94	4.05	2.13	2.02	1.24	2.79	3.24	2.03	1.64	-0.4	-2.93	-3.01	-2.83	-3.07	-3.75	-3.54	-2.11	-2.46	0.97	1.44	2.42	2.13	2.45	3.64	0.81	-4.89	-8.97	-8.4	-8.33	-7.66	-6.56	0	2	+	+
b0892	511145	90	0.55	-1.09	0.37	2.94	1.3	2.1	2.56	3.01	1.79	-2.84	-4.14	-6.62	-5.77	-3.27	-3.79	-2.37	-2.34	-1.79	-1.94	-6.83	-6.8	-1.86	-3.85	-8.36	-8.53	-8	-7.72	-7.84	-8.32	-3.84	1.55	1.94	0.93	5.46	5.43	1	2	+	+
b0893	511145	238	0.92	-5.6	-6.71	-6.62	-4.55	-4.83	-0.88	1.44	1.81	0.03	0.44	-0.44	0.99	2.22	2.2	2.22	0.02	-7.62	-10.26	-11.5	-12	-12.96	-11.67	-12.22	-12.31	-9.09	-3.11	-0.18	-0.09	2.31	2.1	2.3	2.64	3.86	3.94	0	1	+	+
b0894	511145	10	0.5	2.81	2.59	0.72	0.31	-0.7	-0.68	-0.72	-1.25	0.25	-2.77	-3.32	-0.55	-0.04	1.39	2.46	2.45	1.9	1.57	0.44	0.4	-0.46	2.71	-0.21	-1.02	-0.49	-0.48	0.31	1.2	-1.76	-2.79	-1.73	-2.11	-3.1	-2.49	0	3	+	+
b0895	511145	1	0.47	-0.28	-0.1	-0.08	-0.81	-1.96	-4.77	-5.35	-1.8	2.73	5.27	2.88	3.1	3.09	4.08	3.79	2.17	2.15	3.1	0.43	-2.28	-3.52	-5.73	-2.23	-0.24	-0.24	-1.38	1.18	2.32	2.47	4.31	4.69	7.36	8.51	7.03	1	3	+	+
b0896	511145	34	0.31	-0.13	0.32	-2.26	-2.92	1.16	4.3	5.96	4.53	4.52	5.55	2.25	-0.5	-8.17	-9.69	-10.2	-10.14	-10.46	-11.03	-11.83	-9.61	-1.13	4.16	4.24	3.77	3.04	2.52	1.42	1.4	1.76	1.97	1.25	1.4	-0.42	-0.46	2	3	+	-
b0897	511145	34	0.95	-0.92	-0.1	-0.69	-0.7	-0.13	0.98	1.18	2.52	3.34	3.85	0.25	-8.16	-10.65	-11.8	-10.97	-10.42	-10.37	-9.19	-7.82	-3.93	0.83	1	-0.17	-1.23	-2.53	-0.64	-1.59	-2.27	-1.96	-2.03	0.4	0.08	-0.43	-0.05	0	1	-	+
b0898	511145	209	0	-0.81	-1.31	-0.26	4.26	2.76	3.47	2.54	1.63	2.13	0.93	1.5	-0.74	0.47	0.15	-0.75	-2.95	-9.34	-16.98	-17.97	-17.42	-10.64	-4.9	2	3.53	3.66	3.33	3.23	3.15	3.25	3.9	4.48	4.47	4.64	4.87	0	1	+	+
b0899	511145	0	0.1	0.19	-2.12	-3.29	-3.43	-3.46	-3.38	-2.79	-0.65	-0.91	-1.67	-0.05	-2.92	-2.97	-1.52	-1.72	-1.67	-3.22	-2.24	-2.13	1.85	3.48	2.87	4.64	3.97	0.73	0.27	2.23	2.68	0.47	-0.59	-1.09	-1.38	-1.15	-2.91	0	1	+	-
b0900	511145	0	0.1	0.39	-0.29	-0.36	-2.26	0.38	1.79	1.81	1.13	1.46	1.07	2.8	2.5	3.07	2.34	-0.31	0.46	0.62	1.15	1.21	1.28	0.79	1	0.41	0.76	0.22	1.66	3.12	4.73	4.83	4.85	4.45	-2.23	-4.09	-4.24	0	1	-	+
b0901	511145	81	0.43	0.67	0.02	0.92	0.26	0.49	1.1	1.56	1.84	1.46	-0.08	0.97	1.03	0.64	0.63	-0.46	-0.9	-0.37	0.16	0.29	0.05	0.14	0.26	1.31	1.31	1.19	-5.78	-12.23	-14.95	-14.83	-14.8	-14.65	-11.75	-2.99	-2.95	0	1	+	-
b0902	511145	81	0.74	0.18	-0.45	-1.38	-0.91	-1.15	-1.2	-2.31	-1.94	-1.6	-0.87	-1.97	-1.85	-0.47	-2.22	-8.17	-15.27	-17.11	-17.72	-17.75	-17.5	-14.83	-6.09	1.04	0.92	0.89	1.17	-0.3	0.07	-0.12	-0.05	-0.51	-0.59	1.24	1.14	0	1	-	+
b0903	511145	191	0.99	-1.75	-1.51	-0.99	-1.38	0.36	-1.85	-2.13	-1.99	-5.73	-4.51	-3.99	-0.82	-1.58	0.12	1.78	-1.15	-0.46	-0.44	1.45	1.07	1.82	2.31	-2.72	-6.42	-11.89	-12.86	-12.65	-13.35	-13.52	-13.3	-12.08	-4.82	-3.57	-1.31	1	2	-	-
b0904	511145	54	0.7	-1.85	-1.33	-1.3	-1.67	-3.56	-4.96	-8.59	-7.3	-8.79	-9.16	-6.79	-6.28	-3.97	0.96	3.19	2.82	3.83	3.84	3.98	2.16	0.13	-0.04	-0.13	0.43	0.26	0.71	0.26	0.82	1.09	0.91	-0.35	-0.15	0.53	-0.62	0	2	-	-
b0905	511145	405	0.58	-3.81	0.44	0.59	0.7	2.68	2.84	2.72	1.44	0.42	0.39	-2.89	-1.15	-6.28	-7.15	-9.93	-11.2	-10.38	-6.84	-6.79	-6.75	-1.44	-2.08	-2.19	-1.79	-0.33	-0.34	0.13	-9.41	-12.91	-12.97	-12.68	-12.64	-12.75	-11.55	0	1	-	-
b0906	511145	198	0.4	2.22	0.98	0.29	-1.3	-2.22	-2.24	-1.74	-2.09	-2.43	1.64	2.99	-0.55	-0.55	1.63	1.18	1.23	1.59	2.88	1.48	0.33	0.19	0.52	-1.66	0.06	0	-0.04	-0.05	0.31	1.11	0.45	0.54	0.98	3.39	3.16	0	1	+	+
b0907	511145	70	0.97	0.28	1.28	1.78	1.07	0.03	-1.14	-0.13	1.44	1.22	1.21	1.48	0.76	0.65	1.1	2.76	1.43	-8.03	-8.15	-8.74	-8.57	-8.52	-7.54	-6.56	-1.71	3.17	2.81	3.25	0.03	2.58	4.41	4.07	2.55	3.03	2.4	0	1	+	+
b0908	511145	168	0.82	-7.14	-6.84	-5.91	-7.39	-7.16	-4.73	-3.1	-8.39	-5.31	-2.28	-1.24	-1.22	-1.89	0.02	-1.3	0.5	0.11	0.48	0.67	0.68	2.49	2	2.13	-2.51	-7.49	-9.51	-9.8	-9.96	-10.1	-9.73	-6.99	-3.21	-2.6	2.49	1	2	+	+
b0909	511145	172	0.09	-5.82	-1.9	1.04	2.01	2.21	2.24	1.95	2.02	3.82	3.89	1.38	1.12	2.79	1.86	-0.69	-10.28	-12.08	-11.98	-12.17	-12.46	-12.64	-12.59	-6.24	0.56	2.62	2.42	2.18	1.91	0.21	2.81	2.78	1.86	1.6	1.79	0	1	+	+
b0910	511145	110	0.83	-4.86	-4.28	-2.1	-1.96	0.46	0.16	0.25	-0.74	-2.12	-0.47	0.92	0.66	2.22	-2.22	-0.21	-0.09	0.44	0.77	-5.6	-5.87	-6.25	-6.38	-7.07	-3.66	-0.84	-1.42	-1.55	-1.29	-3.23	-5.84	-9.34	-7.43	-7.18	-7.56	0	2	+	+
b0911	511145	159	0.98	-1.27	-1.27	-1.4	-0.81	-0.49	-2.21	0.33	0.28	2.08	1.64	2.26	1.28	-1.42	-4.95	-8.09	-6.38	-6.81	-7.6	-7.42	-6.41	-6.91	-5.08	-4	-5.46	-5.38	-2.7	-3.02	-5.45	-5.03	-6.59	-7.22	-8.03	-8.3	-9.13	1	2	+	+
b0912	511145	207	0.97	-0.61	-4.25	-3.74	-4.28	-0.68	-0.42	-0.53	2.59	3.76	1.25	-1.03	-1.65	-0.81	-0.55	-1.91	-2	-2.11	-0.47	-4.65	-6.83	-11.67	-13.64	-13.75	-13.75	-9.2	-5.83	-4.15	1.97	1.39	-0.39	-1.22	1.79	-1.77	1.3	1	2	+	+
b0913	511145	36	0	0.89	0.51	0.02	-0.42	0.25	-0.15	0.7	0.82	0.9	1.37	3.24	2.62	1.58	1.79	2	-0.21	0.32	-1.55	-0.36	0.71	0.55	1.4	1.29	1.93	1.82	2.18	2.15	1.03	2.21	2.34	3.33	2.78	0.7	1.69	0	1	+	+
b0914	511145	-4	0.68	1.95	2.4	0.74	2.2	2.49	3.06	5.32	5.24	1.55	1.2	-0.04	-1.05	-0.55	1.13	3.55	4.28	3.54	4.07	4.26	-0.25	-4.55	-4.84	-6.74	-6.63	-6.49	-7.17	-8.31	-6.78	-5.93	-8.13	-11.59	-11.04	-6.58	-0.9	0	3	+	+
b0915	511145	36	0.27	-2.1	-0.33	0.18	-1.83	-1.23	-2.2	-0.13	-0.33	-4.08	-4.27	-0.43	-0.66	2.48	2.57	2.72	3.19	1.23	-1.26	-6.3	-8.6	0.78	4.51	4.59	4.11	4.9	6.91	4.58	2.17	1.68	1.8	1.99	3.6	7.64	3.74	1	3	+	+
b0916	511145	51	0.16	-1.12	-0.09	1.6	1.68	1.6	1.19	-1.72	-1.2	-0.5	1.86	-2.72	-3.92	-3.08	-3.06	-4.41	0.13	1.24	1.25	1.28	-0.09	-0.16	-0.86	-3.76	-4.99	-4.93	-5.11	-4.43	-4.1	1.82	2.63	1.79	2.36	3.21	2.31	2	3	+	+
b0917	511145	-4	0.86	1.51	0.38	0.6	0.49	0.34	-0.84	-1.4	-3.37	0.36	0.43	-0.31	-1.8	-0.82	-0.52	-3.19	-3.98	-5.51	-5.29	-4.7	-7.76	-7.14	-7.1	-6.68	-5.28	-4.2	-2.39	0.28	0.65	-0.12	-0.5	-0.14	1.27	-0.13	0.68	0	2	+	+
b0918	511145	153	0.85	-3.02	-3.49	-0.84	-2.06	-2.26	-1.83	-1.79	-1.89	0.61	0.26	0.03	-2.16	1.56	3.62	2.33	-2.5	-8.48	-15.27	-16.04	-16.26	-9.68	-7.79	-5.14	-12.07	-11.72	-12.15	-11.81	-6.96	-1.03	-0.01	3.61	2.31	2.14	2.52	1	2	+	+
b0919	511145	-24	0.55	1.78	0.68	0.93	2.38	3.5	5.11	4.07	3.67	0.86	-0.44	-0.68	0.98	2.66	0.48	0.35	-1.05	-1.27	-0.84	-0.62	-0.5	-0.49	0.02	-0.44	-2.1	-1.61	-2.45	-1.19	-2.26	-1.49	1.49	3.66	3.26	2.8	3.03	0	1	+	-
b0920	511145	-24	0.48	-0.3	0.51	-0.63	-1.02	-1.16	-1.72	-1.73	3.08	3.85	2.88	-0.52	-2.4	-6.24	-3.22	-3.42	-0.1	0.49	-3.18	-3.93	-1.62	-2.11	-0.81	-2.07	-1.77	3.33	4.22	3.91	3.77	2.93	2.06	3.95	5.03	6.33	5.03	0	1	-	+
b0921	511145	-4	0.37	-1.64	-1.04	-1.2	-0.15	1.93	1.6	2.27	2.71	2.58	2.74	-0.25	0.65	3.54	3.55	3.38	4.71	-0.2	-0.14	0.5	0.34	2.05	-0.94	-0.24	-1.19	-1.65	1.25	2.48	0.78	1.25	2	2.11	2.11	2.5	1.22	0	4	+	+
b0922	511145	-20	0.62	0.17	-0.74	0.67	0.4	-1.05	1.7	1.12	-2.01	0.45	3.5	3.22	-1.82	-2.41	-0.71	-0.41	0.41	0.69	-1.2	-4.06	-4.26	-5.5	-3.89	-6.22	-5.8	-5.82	-7.5	-5.07	-4.29	-3.86	-3.42	-0.38	-1.3	-1.4	-3.27	1	4	+	+
b0923	511145	-1	0.79	3.66	3.73	3.67	3.35	3.1	2.45	2.99	2.21	1.8	0.1	0.47	-0.23	0.99	1.66	1.69	1.87	2.46	1.72	-1.25	-0.25	1.82	1.73	1.77	-0.39	-0.89	-0.42	0.69	1.97	1.22	1.07	1.3	0.05	-0.61	0.08	2	4	+	+
b0924	511145	260	0.7	-2.07	0.33	0.98	1.92	2.25	1.31	0.69	-1.24	-1.1	-1.76	-3.68	-11.24	-11.01	-10.91	-11.65	-11.6	-11.39	-10.87	-9.86	-1.73	3.33	3.62	3.88	3.44	4.24	1.2	0.84	0.76	-2.8	-3.21	-2.26	-2.24	-2.98	-2.45	3	4	+	+
b0925	511145	180	0.53	0.44	-0.94	0.88	0.91	3.06	2.71	2.68	0.22	-0.42	-0.31	0.31	4.35	4.58	3.28	3.22	3.5	3.99	4.26	3.63	2.84	2.78	1.16	0.17	0.23	-0.11	-0.57	-8.79	-10.54	-10.06	-9.78	-8.72	-6.84	-5.5	-6.1	0	1	+	+
b0926	511145	26	0.43	-1.07	-2.02	-6.54	-7.62	-7.06	-7.42	-6.47	-5.78	-3.78	1.7	3.52	3.25	1.24	0.71	-0.7	-0.58	-0.86	-0.88	-1.59	-2.46	-2.7	-2.11	-3.18	0.42	0.83	2.32	2.37	2.08	1.94	2.43	2.71	-0.39	-0.56	-0.17	0	2	+	+
b0927	511145	221	0.78	2.73	0.02	-0.69	-0.94	-2.99	-2.68	-2.98	-1.18	-1.34	-0.58	1.34	1.6	1.71	-0.81	-2.71	-2.75	-2.11	-1.91	-2.51	-2.56	-2.95	-1.86	-0.72	-1.11	-1.26	-0.69	-1.6	-2.13	-2.38	-2.81	-2.91	0.72	0.21	0.1	0	1	+	-
b0928	511145	221	0.96	-0.23	0.55	-1.05	-0.56	-1.88	-2.65	-1.1	1.1	-0.45	-0.46	-0.65	0.01	0.46	0.74	-6.72	-13.01	-12.83	-12.29	-11.73	-11.44	-11.94	-11.73	-6.65	0.27	0.09	-0.44	0.87	1.42	1.13	0.54	0.5	0.24	0.11	0	0	1	-	+
b0929	511145	184	0.94	0.31	-0.09	0.93	1.16	2.27	-1.09	-1.26	-1.57	0.92	-1.1	0.88	0.89	1.15	1.74	2.06	1.74	1.85	0.42	-2.65	-8.18	-10.83	-12.74	-12.82	-12.32	-11.98	-8.82	-6.06	-2.29	-0.82	2.12	2.32	1.08	1.7	2.18	0	1	-	-
b0930	511145	602	0.92	0.63	2.31	1.76	1.56	1.52	0.58	1.34	0.25	0.75	1.21	1.68	-1.95	-0.53	-6.27	-12.25	-14.92	-14.82	-14.66	-14.71	-14.5	-14.11	-8.17	-1.33	0.15	1.28	2.07	3.81	3.74	3.41	-1.28	-1.79	-1.7	-2.93	-3.25	0	1	-	-
b0931	511145	168	0.8	-1.71	0.62	2.47	2.25	1.58	2.82	0.88	-1.45	2.02	2.93	-0.73	-3.29	-8.91	-9.2	-10.09	-9.85	-9.63	-9.53	-9.66	-4.77	2.88	3.08	3.91	3.58	3.67	3.12	-0.69	-1.05	-0.95	-1.08	-0.65	-1.05	-1.56	-6.58	0	1	-	-
b0932	511145	42	0.87	0.41	1.84	0.73	0.43	-0.92	1.25	1.79	2.37	3.29	1.66	1.7	2.35	2.67	-4.76	-9.7	-18.3	-18.56	-18.22	-19.04	-19.13	-14.33	-5.66	0.46	-0.79	-5.74	-4.03	-1.93	-2.43	-2.85	0.36	0.52	1.75	3.21	2.86	0	1	+	-
b0933	511145	42	0.23	4.19	3.9	1.8	0.74	0.94	-0.63	-1.66	-2.28	-5.11	-5.29	-2.31	-4.48	-8.94	-14.96	-17.57	-19.16	-18.46	-18.13	-15.66	-9.73	-5.98	-0.38	2.01	2.66	2.74	2.36	3.11	0.7	1.83	2.26	3.52	3.85	2.48	2.15	4	5	-	+
b0934	511145	-4	0.1	-0.65	1.35	-1.07	-3.28	-3.48	-2.63	1.71	0.61	0.3	-0.05	-0.13	-2.02	-1.63	0.59	1.19	1.93	1.75	-0.99	1.83	0.61	1	1.03	0.69	1.19	-0.08	2.75	1.66	0.32	-0.31	-0.6	0.6	0.62	0.17	0.04	3	5	-	-
b0935	511145	10	0.28	0.32	-1.21	-1.77	-2.54	-0.89	-1.3	2.78	2.72	3.23	5.05	4.12	3.76	1.09	0.78	-0.61	0.85	2.74	-0.94	-1.18	-6.09	-6.01	-0.91	1.08	4.89	4.59	2.14	-4.65	-5.32	-10.74	-10.6	-7.06	-5.2	-3.1	-0.1	2	5	-	-
b0936	511145	-4	0.51	-0.77	1.13	2.18	1.92	1.65	-0.18	0.41	0.78	3.38	1.77	4.24	3.52	1.96	2.62	4.15	2.2	1.89	1.1	0.42	0.59	-1.56	-1.41	-2.79	-3.3	-1.88	-1.47	1.11	1.1	-2.04	1.02	-0.71	0.75	1.78	0.02	1	5	-	-
b0937	511145	-8	0.26	2.45	1.92	2.9	2.53	2.01	1.95	1.27	1.97	-0.31	0.82	-2.16	-1.12	-1.74	0.01	0.55	-4.31	-5	-4.48	-4.23	-3.49	-3.07	2.04	1.95	-0.17	1.24	0.88	-1.63	0.3	0.54	0.04	1.64	0.96	4.43	3.56	0	5	-	-
b0938	511145	82	0	1.14	0.65	-0.55	-1.16	-0.67	0.72	0.36	0.82	1.28	1.37	-0.69	-3.63	-4.82	-5.04	-4.36	-2.2	-0.06	-0.45	0.16	-3.66	-11.81	-15.92	-16.09	-16.77	-16.72	-15.63	-15.64	-9.36	-2.17	-0.58	0.31	0.41	0.85	1.3	0	7	+	+
b0939	511145	24	0.16	-5.25	-5.22	-4.78	-5.1	-4.75	-1.92	2.24	1.45	0.38	-1.58	-0.83	1.25	-0.02	0.03	1.58	2.15	1.18	3.28	3.98	3.78	3.68	3.32	2.38	1.18	1.87	4.38	5.09	5.31	4.05	1.07	0.71	0.41	-0.6	0.17	1	7	+	+
b0940	511145	-10	0.18	0.41	0.71	-0.52	-0.5	-1.2	-1.86	0.84	0.58	2.19	-1.61	-1.49	-1.31	-1.89	1.21	2.09	2.3	1.92	3.32	3.98	1.78	1.99	2.81	1.79	1.46	1.53	-0.77	-1.07	0.09	1.24	5.1	7.29	4.78	0.79	1.56	2	7	+	+
b0941	511145	11	0	-3.89	-0.24	1.37	2.42	2.45	1.19	3.76	3.98	3.5	2.36	0.57	0.09	-0.06	0.33	1.65	0.04	-1.16	-1.05	-1.22	1.9	-0.46	1.07	0.38	-0.84	-1.61	-1.66	-1.52	-1.47	-1.32	-0.36	-2.74	-3.66	-3.91	-3	3	7	+	+
b0942	511145	7	0.14	1.36	-1.48	-2.67	-2.48	-0.33	-0.91	-0.88	-1.68	-0.71	1.42	-0.11	1.47	0.37	-1.37	1.6	0.38	0.83	0.5	0.18	-1.03	-2.56	-4.55	-2.01	0.21	2.05	0.97	1.39	3.02	0.98	0.02	0.46	0.13	-2.33	-4.37	4	7	+	+
b0943	511145	-8	0	2.78	2.76	4.54	5.08	4.33	2.46	2.41	0.85	-1.85	-1.1	0.71	-0.43	0	0.25	0.82	1.37	0.76	1.19	1.69	1.47	1.71	-0.42	1.59	-0.66	-0.66	1.13	-0.18	2.52	-1.82	-4.61	-1.71	1.62	1.57	3.4	5	7	+	+
b0944	511145	110	0.11	2.95	-3.15	-5.18	-5.09	-3.75	-2.11	-2.1	-3.39	-2.68	-1.96	-2.56	-1.42	-2.52	-1.36	-1.28	-2.71	-2.67	-2.6	1.12	-0.22	3.01	2.21	0.98	2.99	2.87	2.21	2.16	3.02	3.61	6.1	5.72	5.15	4.58	3.72	6	7	+	+
b0945	511145	173	0.77	0.76	0.73	0.59	0.31	0.22	-0.61	-3.54	-2.54	-1.87	0.58	3.67	3.75	3.73	3.38	3.98	1.63	1.52	1.15	1.1	0.44	-3.29	-8.96	-11.72	-14.81	-15.96	-12.8	-9.59	-5.11	-1.05	-0.55	-0.39	-0.1	3.56	2.82	0	1	+	+
b0946	511145	-4	0.31	-1.94	-2.7	-0.14	-0.65	0.09	0.38	2.18	2.33	4.01	0.92	3.8	3.1	2.39	3.79	2.36	1.66	2.28	3.05	2.34	1.79	1.27	-0.03	-1.24	-1.68	-1.68	-3.57	-5.95	-6.06	-5.92	-1.93	-8.91	-5.78	-7.26	-7.42	0	1	+	-
b0947	511145	-4	0.72	-0.35	-1.55	-0.2	-0.55	-1.79	0.9	0.55	0.47	-0.01	-0.52	-0.31	-2.15	-3.67	0.25	-0.49	-0.24	-0.61	-2.44	-2.9	-11.93	-13.71	-5.61	0.33	-0.06	-0.5	-0.62	1.48	0.6	0.7	0.32	1.35	1.25	-0.21	-2	0	1	-	+
b0948	511145	11	0.61	-2.65	-2.16	-1.56	-1.53	-1.71	-1.48	-2.01	-2.32	-2.22	-0.72	-0.29	0.34	2.78	0.65	3.21	0.29	2.12	1.82	0.13	0.74	1.79	0.02	-0.85	-3.82	-3.47	-1.67	-3.08	-2.58	-2.9	-3.43	-2.26	-0.16	0.82	-2.6	0	2	+	+
b0949	511145	129	0.62	-1.5	-2.1	-1.31	1.86	3.9	3.24	4.62	4.57	3.04	2.87	1.08	0.2	0.43	0.38	-1.71	-0.79	1.86	-0.15	-0.56	-0.98	-0.01	-0.32	-0.58	-1.22	-1.64	-1.74	0.23	0.17	0.02	0	0	0	0.08	0.13	1	2	+	+
b0950	511145	4	0.23	3.82	1.1	-2.03	-3.56	0.21	-0.54	-1.18	-0.77	-1.01	-1.16	-1.88	-1.66	-3.35	-1.34	-0.79	-1.74	-1.84	-2.22	-1.69	-0.72	-2.52	-2.32	-4.71	-2.3	-0.35	-0.85	-0.17	1.24	2.65	1.74	1.42	-1.02	-0.75	-0.17	0	3	+	+
b0951	511145	-4	0.62	-5.01	-5	-5.25	-3.59	-3.59	-3.59	-2.36	-0.49	-0.4	2.08	2.89	3.58	2.55	2.19	-0.48	-0.67	-3.15	-2.22	-1.48	1.47	0.72	-2.14	-2.21	-4.01	-1.83	-2.89	-3.54	-5.48	-2.32	1.89	2.69	2.13	1.44	-1.24	1	3	+	+
b0952	511145	255	0.63	-1.58	-2.38	-2.14	-2.15	-0.94	2.42	3.1	3.67	3.47	3.05	3.9	4.14	3.95	3.66	0.27	-0.02	-0.52	-0.69	-1.32	-10.16	-12.77	-13.35	-13.05	-11.5	-6.03	-4.26	-9.24	-4.2	-2.95	-2.7	-2.79	-0.26	0.91	2.79	2	3	+	+
b0953	511145	69	0.94	-0.81	1.9	-1.06	-3.1	-0.41	-3.58	-5.09	-6.18	-3.99	-2.68	1.17	3.25	2.67	2.19	-0.02	-6.93	-11.83	-15.64	-15.35	-15.6	-15.76	-15.15	-10.99	-8.27	-3	-2.53	-2.68	-1.11	-1.23	-6.75	-6.34	-2.08	-6.2	-1.98	0	1	+	-
b0954	511145	69	0.95	-0.8	-0.47	0.07	1.41	0.72	2.87	2.06	-0.79	-3.09	-5.4	-9.53	-2.97	-4.41	-4.93	-1.46	2.27	0.98	0.91	-2.78	-10.04	-14.77	-15.69	-15.96	-15.06	-14.98	-14.86	-10.57	-7.26	-1.2	0.39	-0.24	-0.54	0.78	-0.5	0	1	-	+
b0955	511145	68	0.49	-1.79	-1.43	-1.19	-1.44	-0.8	-0.44	0.26	-3.16	-6.67	-3.42	-0.73	-1.55	-0.82	-1.54	2.37	1.68	1.51	2.69	2.24	1.56	1	0.99	1.35	2.26	1.09	1.11	0.66	1.61	3.21	3.55	3.2	3.22	2.5	2.75	0	1	-	-
b0956	511145	75	0.81	3.25	3.27	4.18	2.44	0.12	-0.08	-0.46	-0.05	-4.66	-4.71	-3.66	-8.29	-9.49	-5.8	-4.97	-4.53	-1.79	3.18	3.78	3.71	2.97	-7.62	-10.77	-13.17	-12.83	-14.41	-13.51	-13.6	-11.38	-8.68	-2.32	-4.56	-4.66	-0.27	0	1	+	-
b0957	511145	75	0.98	1.49	1.54	0.44	1.6	0.3	-0.35	-5.22	-4.46	-0.75	0.56	1.17	1.35	1.08	-0.53	-2.64	-10.79	-12.31	-14.07	-14.07	-17.53	-13.33	-10.55	-8.87	-3.5	-0.03	0.85	1.21	0.5	-1.44	-3.49	-2.53	-2.82	-4.99	-5.52	0	1	-	+
b0958	511145	356	0.27	3.88	4.24	3.54	2.81	2.26	2.21	0.28	0.29	0.67	0.95	-1.47	-2.69	-2.59	-2.62	-2.61	-1.99	-1.1	-1.46	0.05	0.42	0.48	1.41	2	2.55	1.87	2.02	2.43	5.34	3.97	2.53	1.04	0.8	-0.93	-1.46	0	1	-	-
b0959	511145	-38	0.19	0.67	0.02	-1.18	0	0	0.47	0.23	-0.78	0.27	-0.36	-0.73	-1.16	-4	-3.09	0.08	1.77	1.12	0.34	-0.28	0.77	4.12	4.22	3.75	4.47	4.6	3.68	4.87	5.35	4.11	5.07	5.27	3.22	1.76	0.14	0	1	+	-
b0960	511145	-38	0.39	0.03	0	0	0	-0.18	0.84	0.28	0.95	0.37	0.84	2.77	1.22	0.96	0.18	-1.53	0.4	-1.41	0.43	-4.63	-9.93	-11.8	-10.89	-8.57	-7.93	-2.21	-4.12	-3.37	-1.29	-4.23	-3.53	-6.36	-5.04	-6.14	-4.56	1	2	-	+
b0961	511145	18	0.7	0.43	1.14	0.95	2.16	1.79	3.56	3.46	1.91	0	0.5	0.59	1.01	1	0.47	0.48	0.56	0.77	0.18	-3.62	-2.94	1.22	2.21	1.11	3	2.18	0.56	-0.85	0.32	1.65	1.74	1.56	1.91	0.78	-4.29	0	2	-	-
b0962	511145	31	0.64	2.41	1.83	1.96	1.79	2.2	0.1	-0.11	2.92	3.32	-1.29	-7.83	-10.94	-11.41	-10.74	-10.85	-10.93	-11.18	-9.91	-4.58	-0.31	2.06	2.45	5.27	2.5	1.45	0.61	0.47	-1.5	-4.46	-4.36	-5.92	-1.41	0.22	-1.75	0	1	+	-
b0963	511145	31	0.87	0.37	0.15	-0.14	0.06	-0.3	0.94	1.29	4.26	0.54	1.36	-2.81	-5.16	-11.33	-11.64	-11.39	-11.32	-10.5	-10.4	-8.69	-6.22	-0.84	1.13	1.35	1.54	1.38	2.78	2.53	2.37	2.87	2.54	1.75	4.02	1.64	0.5	0	1	-	+
b0964	511145	95	0.31	2.42	1.87	1.32	2.39	2.06	2.75	2.73	-1.78	-1.5	0.2	-2.59	-4.19	-3.87	-5.41	-5.84	-5.85	-3.57	-2.86	-2.88	-4.75	-0.74	-2.18	-1.55	0.29	0.55	0.71	-1.36	-4.01	-2.81	-2.81	-2.39	-2.31	-2.79	-3.34	0	1	-	-
b0965	511145	44	0.92	-3.59	-4.19	-3.87	-2.87	-0.66	-0.92	-1.2	0.48	0.1	-0.8	-0.7	-1.4	0.47	0.22	0	0.01	0.02	0.03	0.1	0.05	0.64	1.3	1.91	1.08	0.55	0.85	-0.01	0.17	0.84	4.19	0.81	0.86	0.73	-0.27	0	1	+	-
b0966	511145	44	0.77	-1.12	2.67	3.51	3.65	3.6	2.59	2.65	1.87	0.7	-0.51	-0.95	0.97	0.86	0.47	0.29	0.29	0.14	0	0	0	0.11	0.51	0.72	-1.12	-0.12	0.05	0.76	-2.36	-2.17	0.71	-1.45	-2.51	-2.52	-3.34	0	1	-	+
b0967	511145	57	0.65	-2.65	-3.96	-3.47	-1.22	1.56	2.08	2.49	1.3	2.71	2.65	2.53	1.89	2.55	1.15	0.14	0.87	1.08	-0.06	-2.83	-2.84	0.76	0.31	0.76	2.66	1.83	-2.66	-2.54	0.83	1.29	0.54	0.11	0.77	0.72	1.78	0	1	-	-
b0968	511145	-4	0.77	2.31	2.17	0.28	-2.41	-1.56	-0.16	-0.77	-2.48	-0.71	-0.56	-0.58	-0.87	-0.25	-1.36	-0.02	1.46	-0.33	-2.44	-7.87	-7.92	-9.89	-5.15	-5.68	-0.39	0.02	-0.38	0.38	1.61	1.85	1.93	2.37	0.43	-4.7	-4.21	0	1	+	-
b0969	511145	-4	0.66	-0.76	-1.56	0.72	0.72	0.86	1.31	-0.42	-0.73	-1.85	-3.88	-2.45	-2.54	-1.54	-1.19	-5.63	-3.94	-0.17	0.3	0	2.18	-1.75	-2.73	-2.97	-2.68	-1.39	-0.08	-0.9	-0.94	-1.34	-3.77	-3.98	-3.45	-3.28	-1.02	0	1	-	+
b0970	511145	90	0.34	-1.87	-2.01	-0.97	-1.69	-1.82	-3.5	-0.63	-1.16	-0.97	-2.49	0.55	1.64	2.67	0.3	1.67	1.66	-3.86	-10.08	-10.7	-11.35	-11.28	-11.2	-11.33	-10.37	-6.97	-6.29	-5.27	-4.86	-4.59	-2.12	0.26	-2.51	-2.19	-2.36	0	1	-	-
b0972	511145	-4	0.44	-0.07	2.8	1.53	0.55	0.3	0.29	-0.08	0.44	-0.97	-2.24	-0.82	1.9	2.18	0.87	0.5	0.08	1.47	1.6	2.36	2.47	3.97	1.45	0.13	1	1.84	1.36	0.54	0.88	1.61	-0.02	-1.96	0.08	-2.63	-2.38	0	6	+	+
b0973	511145	18	0.62	-3.4	-3.8	1.89	0.69	1.93	0.96	0.47	-4.7	-5.96	-4.26	0.58	-0.12	2.84	2.18	2.52	1.43	1.52	1.84	0.67	-0.11	0.23	0.26	-0.22	0.46	2.72	3.38	3.24	1.88	0.65	-0.46	-2.76	-3.33	-4.72	-4.58	1	6	+	+
b0974	511145	-4	0.45	-0.66	-0.42	-0.62	1.49	1.22	0.91	0.9	-0.71	0.65	1.25	1.73	0.62	-1.93	1.46	-0.51	-1.29	0.48	2.33	0.67	-4.36	-3.87	-4.58	-5.19	-3.02	-4.34	-5.37	-5.73	-5.98	-3.62	-1.62	1.66	0.94	-1.59	-4.02	2	6	+	+
b0975	511145	-4	0	-0.79	-1.25	-2.14	-0.33	-0.95	0.76	-0.21	-0.79	-0.04	-0.44	-3.16	-3.38	-2.74	-1.04	-1.22	-0.69	-1.94	-2.4	-3.19	-0.66	1.19	2.47	-0.1	-3.47	-1.18	-0.75	-1.82	-1.62	-0.31	-0.36	0.48	1.27	-2.05	-2.06	3	6	+	+
b0976	511145	-4	0.15	-1.69	1.75	1.6	0.21	-1.24	1.75	1.08	1.06	1.27	3.78	4.21	2.18	-3.38	-4	2.16	-0.27	-0.11	3.22	3.73	0.31	0.53	3.36	1.49	2.03	0.86	2.1	1.27	1.27	0.73	-0.63	-0.32	-5.98	-1.92	-5.5	4	6	+	+
b0977	511145	133	0.1	-3.03	2.95	1.1	-1.33	-2.18	-0.12	-2.28	0.47	0.67	-2.91	-0.87	0.43	-0.87	-1.47	-1.92	-1.64	-0.86	1.16	3.8	-0.35	0.08	0.48	0.27	1.04	0.85	-3.04	-3.59	-3.4	-1.81	0.05	-1.94	-2.81	-2.57	-2.38	5	6	+	+
b0978	511145	11	0.52	1.58	0.26	2.22	2.35	2.61	3.19	3.07	2.53	2.68	2.45	0.43	-0.06	-0.39	0.08	-0.64	1.32	-0.23	0.74	-0.01	-0.1	-0.19	1.33	1.71	-0.93	-2.37	-2.74	-1.31	-3.44	-3.32	-1.17	-0.71	-0.79	-1.78	-0.8	0	4	+	+
b0979	511145	12	0																																			1	4	+	+
b0980	511145	114	0.5	-8.83	-6.26	-4.81	-4.54	-4.72	-5.45	-5.59	-5.87	-1.83	-0.73	-0.32	-0.71	-0.33	-0.8	-7.79	-12.8	-11.89	-12.37	-12.47	-12.8	-7.41	-1.68	0.41	1.26	0.34	0.02	0.01	-0.77	-1.4	-1.54	0.27	-0.1	1.11	0.79	0	1	+	-
b0981	511145	114	0.54	-2.54	-3.7	-5.69	-4.74	-1.64	-3.26	-2.64	-0.16	-0.71	-1.38	-1.28	1.31	0.65	0.28	0.07	0.05	0	0	0	0	0	0	0	0.22	0.34	-0.33	-3.35	-2.85	-2.49	-2	-1.67	-1.08	-1.25	-2.04	6	7	-	+
b0982	511145	19	0.45	-3.72	-3.87	-3.02	-0.61	-1.37	-2.17	-2.79	-0.56	-0.76	-1.44	1.03	1.93	2.05	3.93	2.73	2.1	1.95	1.09	1.02	0.68	-1.64	-2.31	-2.19	-1.55	-0.32	-0.09	-2.85	-3.42	-3.37	-2.89	-4.21	-2.14	-1.22	0.01	5	7	-	-
b0983	511145	-13	0.4	2.56	2.39	3.65	3.37	3.08	2.86	2.66	2.76	0.78	2.1	1.42	1.37	1.63	-1.02	-1.19	-1.57	-1.57	-3.53	-3.5	-3.51	-3.19	-3.69	-6.12	-7.15	-6.24	-5.97	-5.84	-2.74	-2.13	-1.73	-2.34	-2	0.25	-0.07	4	7	-	-
b0984	511145	45	0.27	0.6	1.88	2.5	3.55	4.89	4.16	3.32	1.5	-0.03	-0.99	-0.72	-1.78	-1.43	-0.13	-0.63	-0.38	-0.08	0.13	0.2	0.11	0.29	0.07	-0.11	-0.43	2.14	1.95	1.15	1.84	2.36	2.27	1.46	1.44	1.35	0.63	3	7	-	-
b0985	511145	-1	0.27	0.26	-0.69	-0.18	1.3	3.07	2.74	3.22	3.26	1.69	-0.54	-0.15	-0.96	-0.14	0.49	0.65	0.25	0.67	0.77	2.99	3.95	2.34	2.46	3.78	3.22	5	5.01	5.37	7.29	8.28	7.93	5.87	5.35	5.4	1.65	2	7	-	-
b0986	511145	-4	0.09	0.61	-1.29	0.51	0.76	0.74	0.29	-0.05	1.27	1.17	1.17	0.89	-0.66	-0.16	0.18	1.62	1.11	0.14	-0.54	-1.03	-0.47	-0.84	-0.24	0.62	2.21	0.39	0.42	1.89	1.66	-0.62	-1.07	-1.23	-1.75	-0.5	1.93	1	7	-	-
b0987	511145	106	0	-0.11	0.16	1.06	1.17	1.44	0.79	1.46	1.09	-0.21	-0.22	0.12	0.27	0.79	0.9	0.5	0.74	0.93	1.3	1.52	0.05	1.12	2.29	-0.79	-10	-10.21	-10.56	-10.24	-9.77	-9.83	-3.71	0.72	2.88	2.23	0.79	0	7	-	-
b0988	511145	432	0	-0.24	0.13	1.04	0.9	-0.04	1.15	0.03	0.72	1.25	-3.04	-2.88	-2.46	-1.8	-1.48	-1.83	-1.3	-1.64	0.73	0.5	-0.65	-0.89	-1.32	1.75	1.49	1.26	-2.21	-2.58	-2.64	-2.5	0.24	0.43	0.28	-0.01	-0.09			+	-
b0989	511145	432	0.14	0.91	0.72	0.67	-0.99	-1.38	0.39	-5.13	-6.2	-4.98	1.25	0.34	-0.63	-0.75	-0.8	-0.94	-2.51	-1.13	-0.72	-3.15	-2.5	-0.43	-5.5	-5.8	-6	-0.67	-0.14	2.28	0.25	0.9	2.54	3.14	3.16	3	3.13	0	1	-	+
b0990	511145	173	0.68	-1.53	-3.06	-2.58	1.52	1.51	-3.76	-4.29	-3.98	-1.4	0.6	2.54	2.61	2.91	3.22	3.51	3.74	4.07	4.28	1.76	1.56	-0.92	-0.86	-3.03	-5.2	-5.05	-4.58	-4.28	-3.68	-1	0.17	-4.54	-5.67	-8.88	-9.88	0	1	+	+
b0991	511145	-11	0	-0.23	0.43	2.23	2.34	0.82	-0.92	-1.35	0.97	0.52	0.42	0.05	0.46	-1	-0.97	-0.37	-0.94	-0.47	-0.25	-0.11	-2.23	-2.21	-2.36	-1.69	-3.05	-1.13	-0.54	-0.93	-2.42	-2.81	-2.22	-0.13	1.02	1.15	0	0	1	+	+
b0992	511145	48	0.09	0.76	0.42	0.45	0.65	0.09	1.26	1.66	2.42	2.53	2.93	4.05	3.62	3.76	2.11	0.32	-5.15	-10.02	-14.99	-14.06	-13.67	-13.94	-9.97	-5.58	-1.4	-1.82	-2.49	-2.15	-7	-3.15	-3.11	-3.09	1.3	1.23	1.22	0	1	-	+
b0993	511145	71	0.34	1.33	0.97	0.18	0.04	-0.37	-0.66	1	0.21	0.74	1.21	1.27	1.1	1.79	1.95	2.14	2.57	-1.57	-1.46	-1.79	-1.67	1.66	1.36	0.98	1.49	0.33	-0.57	-0.19	0.15	3.33	0.91	0.39	-0.14	-0.62	-0.98	0	1	-	-
b0994	511145	-28	0.57	2	1.9	0.41	0.4	0.27	0.24	1.45	1.87	2	2.29	2.05	2.76	4.27	4.36	5.19	4.61	4.53	4.04	3.54	0.05	-2.05	0.98	1.87	5.1	5.05	4.54	2.83	2.66	2.49	1.06	0.67	1.98	3.9	3.5	0	1	+	-
b0995	511145	-28	0.42	3.33	-0.47	2.49	0.17	-0.03	0.06	0.46	0.44	0.52	1.13	2.87	3.51	4.62	3.66	3.03	2.91	3.52	1.89	2.87	2.59	0.67	0.77	1.34	-0.24	-2.96	-2.91	-0.48	-0.01	-1.46	-0.13	-0.63	-1.02	-0.74	4.3	0	1	-	+
b0996	511145	-1	0.19	1.05	2.2	2.14	2.88	-0.07	-0.55	-0.56	0.02	0.04	0.23	-1.75	-0.7	3.09	2.67	3.93	5.44	5.61	4.56	3.78	3.96	5.7	6.76	5.42	6.83	5.96	4.84	0.86	-2.01	-4.16	-7.48	-7.97	-5.59	-4.25	-3.86	0	3	+	+
b0997	511145	-4	0.24	-2.87	-4.81	-2.31	-0.79	-2.39	-1.83	-1.25	-1.78	-2.14	-2.37	0.18	-0.19	2.23	3.47	3.5	3.76	3.93	2.39	4.77	6.08	1.51	0.12	-0.88	0.74	0.05	-0.74	-0.53	-1.13	-0.24	1.86	-1.92	-4.71	-2.56	1.15	1	3	+	+
b0998	511145	151	0	-3.08	0.36	2.48	2.52	1.9	1.19	0.7	-1.59	-2.38	-3.01	-0.31	-0.36	-0.43	0.28	0.03	0	0	0	0	0	0	0	0	0	0	0	0	0	0	0	0	0	0	0	0	1	+	-
b0999	511145	151	0.67	-3.22	-0.02	-1.03	1.47	1.92	1.8	1.15	1.36	1.27	1.51	0.23	-0.13	-1.27	-0.09	0.44	0.03	0	0	0	0	0	0	0	0	0	0	0	0	0	0	0	0	0	0	1	2	-	+
b1000	511145	-1	0.87	-1.34	0.14	1.38	2.66	2.95	3.9	3.06	4.02	-0.04	3.79	2.13	-0.57	-0.07	2.58	1.96	-0.46	-0.84	-0.97	-0.76	-2.14	-1.16	-0.66	-0.61	0.74	0.81	0.05	-0.39	-1.04	-1.22	-0.84	-2.37	-2.31	-1.74	-0.09	0	2	-	-
b1001	511145	292	0.47	0.37	-0.04	0.08	0.34	0.43	0.8	0.83	0.75	0.31	-1.24	-1.11	-1.15	-2.42	-2.17	-2.28	-2.87	0.86	1.29	1.36	1.35	1.69	2.27	1.41	1.78	4.24	4.58	5.05	5.44	5.18	4.7	4.49	3	0.17	0.19	0	1	+	+
b1002	511145	37	0.91	2.32	2.03	2.88	1.7	2.31	4.51	4.19	4.51	2.34	0.43	1.33	1	-7.89	-14.63	-13.8	-14.93	-13.83	-13.61	-13.86	-9.79	-0.64	-1.64	-2.93	-2.69	0.23	2	1.54	-1.06	-1.65	-0.16	-1.87	-0.49	-0.42	-2.11	0	1	+	-
b1003	511145	37	0.97	-0.88	-0.48	-0.51	-1.9	-0.96	-0.38	0.5	0.8	-0.46	-1.87	-1.04	0.36	-8.47	-13.2	-12.77	-13.41	-14.47	-13.61	-13.08	-8.45	-3.14	-3.93	-4.69	-4.15	1.11	4.86	4.54	3.84	3.46	3.45	3.52	4.16	3.58	3.46	1	2	-	+
b1004	511145	20	0.97	1.11	1.39	1.97	0.39	0.06	0.54	-0.02	1.11	-3.42	-2.64	-3.87	-2.44	-1.64	-1.36	-1.82	0.1	0.47	2.81	0.08	-0.26	1.9	3.71	2.75	2.64	-0.79	-0.89	0.57	-0.29	-0.93	-1.6	-0.74	-0.51	-3.54	-3.81	0	2	-	-
b1006	511145	256	0	6.58	6.33	5.23	4.17	3.17	3.91	3.78	3.38	2.81	0.94	-0.56	-4.86	-11.43	-11.84	-11.65	-12.31	-11.82	-11.67	-12.04	-10.26	-3	-1.85	-2.36	-2.66	-0.83	2.16	1.57	0.85	0.23	1.04	0.77	0.26	0.1	0	6	7	-	+
b1007	511145	20	0	-1.22	-1.14	-1.59	-1.45	-0.99	-0.12	0.24	-2.39	-2.96	1.24	1.12	-1.15	1.76	1.62	2.06	0.1	0.85	0.27	-0.56	1.26	3.45	4.44	4.11	2.2	0.47	-0.01	-0.24	0.17	1.4	2.26	2.87	2.15	0.56	-2.35	5	7	-	-
b1008	511145	10	0	0.8	-0.96	2.4	1.86	-3.6	-4.31	-4.3	-0.68	-0.85	-1.46	-1.69	0.76	0.31	0.22	2.32	2.75	3.62	2.08	-0.48	-0.1	-0.14	0.97	1.94	0.55	-0.35	-0.11	-0.35	-1.03	-1.16	-2.1	-1.33	-0.08	-1.12	1.12	4	7	-	-
b1009	511145	9	0.16	-1.34	-0.31	2.97	3.46	4.98	4.04	3.4	2.42	1.48	1.11	2.07	2.26	1.75	0.45	1.13	2.05	2.63	-0.54	-4.71	-3.03	-2.53	-0.84	-0.87	-0.92	0.34	0.32	-0.86	1.77	2.34	0.81	-1.29	-0.78	-0.71	-0.2	3	7	-	-
b1010	511145	7	0.17	-3.81	-3.25	-3.7	-1.5	-0.88	-0.35	0.31	0.35	-0.72	-0.97	1.66	1.16	0.59	0.96	1.06	0.97	4.33	4.15	1.87	2.26	3.23	4.02	1.84	2.42	2.59	2.9	0.75	0.36	1.7	4.27	4.06	4.06	3.17	3.55	2	7	-	-
b1011	511145	11	0.1	2.6	2.93	3.25	1.34	-1.29	-1.13	-0.16	0.13	0.89	0.7	2.69	3.75	3.61	4.42	2.15	1.77	3.18	3.18	2.47	-0.47	0.48	0.45	2.19	1.37	1.17	1.02	1.88	4.18	3.09	2.48	2.07	6.06	5.38	3.88	1	7	-	-
b1012	511145	-1	0.15	2.2	-3.42	-4.42	-4.56	-5.16	-3.24	-1.6	-1.22	0.55	0.55	0.79	-0.47	-0.01	2.3	4.67	3.92	3.4	3.55	3.89	-0.28	-0.19	2.2	0.44	0.53	-3.06	-5.78	-6.64	-3.21	-1.38	0.45	-0.69	0.9	0.39	-0.84	0	7	-	-
b1013	511145	39	0.47	0.17	1.77	-1.64	1.92	3.34	1.85	1.72	1.56	0.84	1.94	0.86	0.4	0.32	0.11	0.03	0	0	0	0.08	0.19	0.15	0.44	0.94	1.39	0.38	0.99	1.62	-1.49	-7.02	-6.23	-4.88	-3.71	-3.84	-4.43	0	1	+	-
b1014	511145	39	0.64	-4.69	-4.48	-3.69	-5.85	-6.72	-1.83	1.57	0.64	0.45	1.08	1.46	0.3	0.44	0.22	0.18	0	0	0	0.1	0.18	0.79	1.02	2.54	3.91	4.24	4.61	4.92	3.56	2.72	2.91	2.58	4.32	2.99	1.24	0	1	-	+
b1015	511145	1429	0.61	-1.55	-0.84	-0.29	-0.61	-0.29	-0.78	-3.33	-1.74	-4.45	-8.34	-8.38	-5.58	-4.01	-4.79	-4.15	0.4	-0.32	-4.9	-7.52	-4.17	-1.79	0.08	2.01	2.65	-0.75	-3.65	-3.15	-3.54	-3.39	0.05	1.75	1.43	-1.6	-2.9	0	1	+	+
b1018	511145	5	0.77	2.61	2.05	1.62	1.55	0.15	0.48	3.25	1.8	1.27	2.33	3.03	0.13	-0.8	0.43	-1.04	-0.79	-0.55	-0.7	-0.39	-7.78	-6.65	-5.52	-5.93	-6.18	-6.06	-2.09	2.57	2.56	3.99	4.46	3.49	2.28	0.44	0	1	3	+	+
b1019	511145	344	0.27	-4.47	-3.44	-2.13	-0.55	-1.42	0.99	0.94	1.03	1.33	0.64	-1.09	2.29	1.42	-1.47	-2.77	-3.55	-3.8	-4.35	-4.69	-5.47	-0.33	-0.51	-1.29	0.16	0.05	0	0	0	0	0	0	0	0	0	2	3	+	+
b1020	511145	49	0.49	-9.73	-7.23	-3.58	-3.33	-4.29	-0.18	0.55	1.44	-0.49	-2.19	-2.19	0.9	-1.64	1.04	-2.29	-7.4	-11.63	-11.77	-13.46	-13.31	-11.69	-8.3	-9.25	-2.55	-1.96	-1.37	-1.94	-0.82	1.94	1.47	2.16	3.29	3.39	3.02	0	1	+	-
b1021	511145	49	0	-0.01	1.26	2.35	2.61	3.33	1.77	1.21	1.89	1.4	-1.02	-4.04	-4.42	-5.49	-10.3	-9.09	-9.98	-9.15	-9.69	-9.74	-9.67	-9.16	-3.5	-0.23	-0.95	-0.47	-1.38	-0.11	0.41	-0.49	-0.84	-1.23	-2.75	-4.09	-4.23	3	4	-	+
b1022	511145	1	0.16	-1.03	-0.96	-1.42	-0.09	0.42	-1.41	-1.54	1.21	4.25	3.82	2.58	1.73	2.43	1.78	0.46	1.23	2.38	2.61	3.38	1.86	-2.25	-2.45	-3.94	-4.82	-6.01	-4.45	-3.38	-2.02	0.8	1.14	-0.76	-1.09	-1.99	-2.74	2	4	-	-
b1023	511145	-8	0.17	1.93	1.49	2.6	1.89	1.16	1.49	2.29	1.27	0.36	-2.31	-2.92	-2.45	-0.77	-0.04	0.2	-0.98	-0.98	0.62	-1.29	-1.11	-0.99	-2.9	-5.99	-5.1	-5.06	-5.13	-5.29	-5.42	-1.16	0.92	0.66	-0.44	3.35	2.73	1	4	-	-
b1024	511145	8	0.3	0.42	0.08	1.29	-0.92	-0.4	-0.1	1.13	1.42	0.49	0.74	1.33	4.34	3.67	3	1.35	0.46	1.38	2.6	3.06	3.05	2.19	1.55	1.23	0.6	-4.36	-8.91	-11.03	-10.31	-10.87	-8.74	-8.91	-1.67	1.08	1.08	0	4	-	-
b1025	511145	40	0.26	3.22	0.66	-3.05	-4.79	-5.46	-5.33	-5.64	-4.04	-0.03	1.16	1.54	3.46	3.12	2.2	-1.31	4.6	4.17	-0.57	4.38	4.15	2.69	1.85	0.07	-1.02	-2.65	-3.09	-2.64	-1.81	2.41	1.81	1.49	2.95	2.85	1.62	0	1	+	-
b1026	511145	40	0	0.74	3.23	5.04	3.88	4.56	3.29	2.39	3.34	3.05	3.94	1.68	2.34	-0.18	1.17	1.08	0.16	0.71	3.09	-0.6	1.6	2.64	-0.78	2.41	2.83	2.35	-1.23	-2.29	-2.59	-2.84	-3.27	-3.68	-0.09	0.51	0.85			-	+
b1027	511145	-4	0.25	-3.65	-5.87	-5.84	-7.05	-7.17	-4.73	-7.96	-4.13	-1.76	-1.37	-1.73	-0.58	-5.95	-2.17	-0.75	-2.99	-1.84	-1.75	-2.52	-1.75	-1.07	0.71	1.41	-0.97	-0.09	1.57	-0.25	0.9	0.79	0.69	-2.38	-3.77	-4.57	-2.48			-	-
b1029	511145	1056	0	1.66	0.51	-0.58	-0.27	0.12	1.39	2.4	4.3	6.63	5.8	1.05	3.11	4.58	5.04	5.6	6.08	5.39	2.38	1.2	-0.23	0.37	2.37	2.55	6.37	6.33	6.54	6.89	4.84	1.83	2.1	3.03	3.27	1.55	-0.91	0	1	+	+
b1033	511145	54	0.8	0.24	1.41	0.99	0.44	-1.47	-1.55	-1.49	-1.98	0.1	-1.37	-0.96	1.36	-0.82	-0.99	-6.31	-9.11	-8.8	-9.18	-9.27	-9.34	-7.01	-3.85	1.31	1.67	-0.01	-6.36	-0.01	2.83	1.4	2.27	2.71	2.62	2.79	2.44	0	3	+	+
b1034	511145	23	0.67	1.78	2.07	1.42	0.52	0	0.62	-0.39	1.13	0.56	1.53	1.32	2.52	2.34	2.03	1.87	2	-0.03	-0.3	-0.17	1.03	0.47	1.12	0.99	1.72	1.52	-0.51	2.32	1.62	0.68	0.39	0.82	1.28	1.86	0.72	0	2	+	+
b1035	511145	101	0.84	3.07	2.92	1.3	1.23	1.88	1.64	1.02	1.66	0.68	0.09	0.17	0.36	1.26	1.6	1.52	1.79	1.93	1.24	1.19	-1.71	-2.36	-2.44	-2.67	-3.58	-3.09	0.15	0.19	-0.19	-0.23	1.36	-2.75	-4.67	-4.25	-0.94	1	2	+	+
b1036	511145	63	0.16	-1.49	-2.4	-1.45	-0.23	0.15	0.02	-0.86	-8.86	-12.23	-12.41	-12.24	-11.7	-10.87	-9.97	-7.6	-0.55	0.45	1.43	1.04	0.7	1.01	0.79	0.36	0.31	-0.8	0.46	-0.22	-0.45	0.28	1.61	0.57	-1.17	-3.49	-3.66	0	1	+	-
b1037	511145	63	0.67	-6.61	-8.7	-6.57	-2.64	-3.38	-2.63	-2.34	-3.38	-3.83	-1.17	0.64	0.99	0.61	0.76	0.6	0.27	-0.05	0.18	0.42	0.72	1.17	0.28	-0.71	0.37	0.51	-2.37	-7.29	-9.96	-10.2	-10.69	-11.12	-11.66	-10.09	-4.48	3	4	-	+
b1038	511145	26	0.73	-2.98	-2.88	-2.86	-2.82	-3.81	-5	-2.57	-0.83	-0.92	-1.5	-1.17	-0.8	-0.9	-0.33	-0.75	-1.38	0.14	0.15	0.11	1.5	1.07	0.63	1.05	1.53	1.67	1.54	-0.23	1.35	-0.91	-0.46	0.28	1.68	3.62	1.99	2	4	-	-
b1039	511145	24	0.44	-4.52	-1.95	-1.74	0.63	0.16	0.3	0.8	0.92	2.87	1.12	-0.1	-0.14	0.3	0.28	-0.16	1.4	-0.88	-1.6	-2.9	-4.87	-4.57	-5.38	-3.61	-0.5	-1.12	-1.04	-1.89	-2.34	-1.87	-1.21	1.34	-1.83	-0.26	0.63	1	4	-	-
b1040	511145	4	0.71	1.23	1.44	0.84	-0.88	-0.67	-0.3	-1.21	-2.86	-4.96	-6.78	-4.66	-1.61	-1.88	-0.99	-1.99	-2.38	-1.73	-0.43	-0.51	-3.02	-3.71	-7.22	-7.72	-7.1	-5.72	-6.74	-4.38	-3.04	0.77	-0.08	2.05	0.12	-4.22	-4.27	0	4	-	-
b1041	511145	40	0.34	-0.38	-1.28	0.05	0.69	-0.91	-3.31	-4.38	-2.95	1.72	1.23	1.57	4.3	4.5	2.36	-0.33	-3.41	-0.99	-0.09	-0.1	-0.07	-0.21	-1.13	-1.16	-1.13	0.37	0.44	0.76	3.2	4.91	5.17	5.19	6.07	6.03	4.21	0	3	+	+
b1042	511145	58	0.8	-2.51	-1.75	-1.84	1.22	0.71	0.47	2.6	1.66	-1.01	-1.19	-0.69	-0.82	-0.26	-0.73	-1.07	-8.63	-9.9	-11.18	-11.9	-12.06	-12.41	-12.65	-12.67	-10.39	-6.52	0.16	-0.4	-0.55	0.08	-1.3	-1.11	-1.46	1.05	4.62	1	3	+	+
b1043	511145	120	0.8	2.6	2.11	2.62	2.85	3.2	1.33	1.86	1.71	1.67	1.4	1.48	-1.1	-1.36	-0.3	1.12	1.56	1.58	1.37	-2.2	-4	-5.93	-6.34	-4.63	-4.56	-4.69	-4.42	-3.21	-3.24	-3.37	-3.1	-0.59	0.82	1.83	1.54	2	3	+	+
b1044	511145	94	0	-1.48	-1.59	-0.88	-0.5	-0.94	-0.56	1.07	1.43	0.98	0.65	-1.15	-0.33	-0.88	-2.24	-3.19	-2.68	-2.34	-0.19	-0.7	-0.78	-0.51	-0.45	-0.26	-1.07	-0.57	3.82	3.88	3.5	3.9	3.99	0.82	-0.18	-1.87	-9.85	3	4	+	+
b1045	511145	1	0.81	0.64	0.56	0.26	0.46	1.19	1.83	2.47	2.48	6.19	4.64	5.19	1.15	-0.81	-3.25	-2.98	-6.63	-8.89	-10.48	-9.88	-10.82	-9.94	-5.06	1.8	-0.18	-1.11	-1.78	1.7	2.14	2.4	-0.78	-1.9	-1.87	-2.44	-1.28	0	2	+	+
b1046	511145	7	0.49	3.36	3.58	3.66	3.2	2.68	2.28	2.17	1.45	-4.76	-1.49	4.23	3.42	2.81	3.06	2.68	-0.53	-0.36	1.84	2.21	0.77	-1.71	-0.35	4.41	1.45	-1.89	-2.05	1.71	2.88	2.5	-0.5	-1.1	-0.76	2.9	2.58	1	2	+	-
b1047	511145	7	0.51	-1.81	-0.57	-0.87	-0.13	0.6	0.38	0.13	1.71	2.64	3.53	3.52	3.58	0.45	-5.04	1.24	1.85	2.39	1.62	1.36	1.98	2.28	2.37	-1.26	-0.72	-0.04	3.17	2.9	-2.07	-4.98	-9.22	-10.64	-11.15	-13.13	-13.51	0	1	-	+
b1048	511145	-8	0.87	1.85	0.46	2.72	1.79	2.24	2.69	1.57	-2.92	-3.08	-1	-1.51	-1.86	-1.58	0.4	1.48	2.81	4.57	2.22	1.53	2.06	-0.56	-2.17	-5.62	0.21	0.78	0.15	-0.02	0.91	-0.44	-0.04	0.52	1.34	-0.99	-3.27	0	2	+	+
b1049	511145	172	0.66	0.58	2.73	-0.42	-0.76	-1.94	-3.1	-3.99	0.46	-0.07	-0.7	-1.47	-1.42	1.43	0.4	0	0	0	0	0	0	0	0	0	0	0	0	0	0	0	0	0	0	0	0	1	2	+	+
b1050	511145	0	0	1.75	1.46	2.08	0.2	-0.21	-0.45	-0.46	-0.2	2.22	1.33	0.46	0.78	1.33	-0.63	2.42	5.62	5.55	6.16	4.24	4.07	0.62	-1.4	0.67	-0.77	2.06	2.92	1.44	0.42	0.42	0.71	2.8	2.85	3.22	3.56	0	1	+	-
b1051	511145	0	0.91	2.31	2.37	1.51	1.07	1.4	-0.4	-2.59	-4.11	-3.87	-2.33	-0.79	0.14	-1.96	-2.46	0.51	-0.31	0.04	-1	-0.74	0.33	-0.39	-0.11	0.77	1.51	1.91	2.06	1.92	1.47	1.72	0.51	0.51	0.55	-0.09	0.18	0	1	-	+
b1053	511145	82	0.13	1.07	-0.05	-2.03	-2.1	-2.31	-2.81	-3.23	-2.51	-0.85	-0.35	-3.2	-2.93	-0.31	-3.19	-5.97	-10.3	-4.16	-1.85	0.48	0.82	-0.3	-0.52	-0.59	0.1	0.61	1.74	3.66	0.75	-2.62	-4.48	-4.26	-2.14	-0.58	-0.96	0	1	-	-
b1054	511145	171	0.34	0.49	0.52	-0.5	-0.09	0.11	0.44	0.78	0.11	-0.08	-0.68	1.6	1.35	0.93	0.55	0	0	0	0.11	0.09	0.14	0.41	0.98	1.65	2.05	2.1	-0.56	0.05	1.03	1.86	2.12	0.9	0.94	0.54	0.75	0	1	-	-
b1055	511145	41	0.58	1.64	1.74	0.76	0.33	0.05	0.15	0.22	0.13	0.1	-0.09	-0.1	0.48	0.47	0.47	0.42	0	0	0	0.03	0.04	-1.32	-1.06	-1.68	-2.48	-2.17	-1.72	-0.32	1.18	2.01	0.23	1.86	0.57	-0.39	1.06	0	1	+	-
b1056	511145	41	0.78	2.38	1.39	1.73	1.19	-0.49	0.95	-0.84	0.17	-0.48	-1.27	-1.1	-0.6	-0.26	-0.03	-0.2	-0.2	0.09	0.2	0.01	0.52	0.78	1.21	1.53	-1.09	-0.77	0.05	0.61	0.63	-3.01	-4.86	-4.66	-3.83	-5.47	-4.77	1	2	-	+
b1057	511145	3	0	-0.13	1.78	1.91	1.22	0.38	1.07	0.47	0.32	0.84	2.7	1.9	0.48	-0.81	-0.75	-0.63	-0.38	0.15	0.63	-1.32	-1.72	0.3	1.53	2.68	3.66	2.32	0.66	0.8	2.32	4.37	3.25	2.93	2.74	2.29	1.21	0	2	-	-
b1058	511145	260	0	-0.42	-0.78	-0.89	-0.9	0.01	0.65	0.69	1.34	0.38	0.71	0.91	0.06	-0.71	-1.72	-0.33	1.2	2.71	2.72	2.41	2.65	2.66	2.34	-0.88	-0.65	-0.36	-1.4	-2.65	-2.71	-2.85	-3.28	-4.41	-4.59	-4.49	-2.4	0	1	-	-
b1059	511145	20	0.75	-0.74	-0.96	-2.01	-2.4	-2.21	-2.67	-2.21	-0.46	-1.32	-0.07	3.34	0	-5.72	-10.68	-10.55	-10.26	-9.35	-8.9	-8.3	-6.68	0.51	2.23	2.99	2.98	1.62	3.73	3.61	2.69	1.99	1.44	1.36	1.42	-0.67	2.05	0	1	-	-
b1060	511145	114	0	0.71	0.93	0.7	0.24	-0.33	-0.69	-0.96	-0.88	-1.17	-2.32	-1.69	-1.49	-0.39	-0.74	0.4	0.86	-3.31	-9.11	-10.51	-10.91	-10.8	-11.24	-12.55	-12.34	-8.88	-0.06	-0.26	-0.69	-0.85	-0.95	-1.08	-1.7	-1.2	-1.68	0	1	-	-
b1061	511145	286	0.58	-1.24	0.45	-0.94	-1.1	-0.88	-0.97	-0.67	-0.36	-0.15	1.82	1.27	0.03	-0.9	-1.77	-7.73	-9.09	-9.16	-9.08	-9.4	-9.45	-9.21	-9.1	-8.8	-0.22	1.07	1.24	1.34	-0.65	-0.68	-0.8	-0.73	-0.64	-0.85	-1.59	0	1	-	-
b1062	511145	73	0.9	-2.64	-2.05	-2.08	0.44	0.2	-1.33	-1.67	-0.12	2.49	2.16	2.63	1.63	0.41	-1.08	-1.33	-1.44	-0.59	-0.38	-0.17	-0.77	-2.05	-1.84	-2.03	-2.72	-2.41	-0.66	-0.5	-0.97	2.69	2.17	1.29	0.78	0.96	0.14	0	1	-	-
b1063	511145	105	0.68	-0.33	0.28	0.6	1.87	3.25	4.35	3.16	2.44	2.41	1.46	-7.98	-10.83	-10.63	-10.25	-11.93	-10.18	-9.54	-8.87	-9.15	2.05	1.76	0.29	3.06	2.67	-1.61	-4.21	-4.24	-4.24	0.2	-0.18	2.95	2.57	2.68	0.9	1	2	-	-
b1064	511145	133	0.92	0.58	3.62	0.74	0.08	0.22	0.91	2.08	-0.31	0.95	1.06	-0.64	-1.24	-0.61	-3.4	-4.76	-5.67	-14.44	-16.12	-16.33	-15.73	-15.39	-6.41	-0.31	-0.56	-2.83	-4.87	-0.28	-0.46	0.89	-1.38	-1.72	-2.21	-2.19	-2.74	0	2	-	-
b1065	511145	63	0	0.97	1.09	-0.02	0.35	-0.22	-1.21	-1.9	0.79	3.64	4.49	6.68	5.82	4.92	4.64	5.52	4.09	3.64	3.3	2.27	1.77	1.14	-0.28	-5.28	-1.06	-1.42	-1.31	-1.32	-2.24	-0.26	-0.59	-1.77	-1.4	-0.59	-2.02	0	1	-	-
b1066	511145	10	0.62	1.15	1.94	1.83	1.71	2.46	2.13	2.76	3.3	2.26	1.77	3.28	4	4.22	2.07	3.26	1.99	4.84	5.39	4.69	4.08	3.72	5.1	5.38	2.1	1.53	0.48	0.64	-1.92	-7.02	-8.25	-9.52	-8.67	-8.66	-4.24	0	4	+	+
b1067	511145	1	0.88	0.85	0.01	0.72	1	5.51	2.88	1.72	1.41	0.35	0.64	0.28	1.6	-0.84	-1.16	-0.53	-0.55	0.44	0.69	1.47	0.24	-0.75	-1.32	-0.53	4.12	-0.47	-0.94	-0.98	-0.79	1.58	-0.06	1.08	2.11	2.1	1.95	1	4	+	+
b1068	511145	109	0.6	-2.84	-3	-2.56	2.37	3.53	4.08	4.29	5.18	4.83	0.69	3.63	4.05	4.1	-1.32	1.65	3.19	3.53	0.07	0.39	0.24	2.35	-0.58	3.16	3.84	3.04	3.28	1.63	-0.19	-0.28	-6.16	-7.77	-8.08	-8.41	-9.2	2	4	+	+
b1069	511145	39	0.52	-3.05	0.27	-2.93	-1.36	-0.68	0.16	1.34	-2.05	-5.56	-7.74	-7.62	-8.5	-9.55	-13.66	-14.42	-12.63	-11.99	-12.54	-13.67	-12.53	-7.29	1.04	0.95	0.05	-2.94	0.21	2.48	0.41	-1	-0.77	-2.67	-2.53	-2.42	-0.81	0	1	+	-
b1070	511145	39	0.78	1.66	1.21	1.72	0.86	1.68	2.99	3.2	-1.61	-2.07	-1.29	1.71	0.66	-7.18	-13.51	-13.66	-13.25	-12.94	-13.47	-13.81	-11.68	-4.64	-2.31	-3.9	-4.34	-2.1	0.72	1.9	1.15	-0.09	-2.04	-3.16	-3	-8.16	-5.86	2	3	-	+
b1071	511145	4	0.88	-3.24	-5.36	-4.86	-0.73	0.36	0.22	0.74	1.84	-0.99	-3.44	0.58	0.06	-0.39	-0.39	1.25	-1.87	-3.48	-1.56	-0.61	0.12	-0.02	-0.77	-1.43	2.72	4.8	2.09	2.33	-1.1	0	2.19	-1.41	-1.61	0.46	0.9	1	3	-	-
b1072	511145	75	0.31	-1	0.97	0.67	-0.69	-1.62	-1.94	-2.8	0.07	-1.45	-0.81	-0.53	-0.16	0.11	0.3	0.89	2.67	1.99	1.97	1.87	1.42	1.86	2.15	3.09	2.96	3.79	1.49	0.12	-0.06	-0.93	-0.96	-0.87	-0.18	-0.04	-1.97	0	3	-	-
b1073	511145	3	0.28	0.92	1.15	0.23	-0.16	0.07	0.36	0.98	3.25	2.86	3.6	2.24	1.46	0.98	1.75	2.27	3.05	0.65	1.39	0.96	-1.62	-0.57	-0.5	0.26	-1.01	-1.83	-0.91	0.7	0.97	0.51	2.96	1.44	1	-1.17	-4.8	0	5	+	+
b1074	511145	11	0.22	-3.28	-2.05	2.51	3.12	2.11	3.38	3.54	2.95	3.32	3.16	2.46	0.17	0.7	0.38	-0.42	-1.87	-1.51	0.2	-2.84	-3.72	-2.78	0.73	0.76	0.69	1.32	1.15	1.18	1.7	3.94	1.41	0.68	0.78	1.57	1.8	1	5	+	+
b1075	511145	24	0.46	4.7	4	5.28	5.05	1.51	1.9	2.68	2.46	0.97	0.75	1.03	0.4	1.7	1.4	0.5	1.63	3.01	3.3	3.92	3.1	4.75	5.33	6.1	5.48	3.04	-1.27	-2.72	-2.69	-2.42	-3.09	3.14	2.9	1.68	0.21	2	5	+	+
b1076	511145	19	0.58	-1.48	-0.94	0.34	-0.38	-0.68	1.45	1.4	-0.71	2.06	1.84	1.19	0.72	0.83	1.9	1.2	5.14	4.84	5.85	4.89	6.03	1.72	5.16	3.76	4.34	3.94	4.3	3.86	4.26	5.13	4.89	3.57	4.45	3.3	1.06	3	5	+	+
b1077	511145	171	0.41	-0.92	-0.69	-0.33	0.73	-1.24	0.45	0.17	-0.42	-0.11	0.29	-0.42	-0.49	0.08	2.01	1.4	0.63	0.54	0.22	-0.01	0.42	0.12	0.05	0	0	0	0	0	0	0	0	0	0	0	0	4	5	+	+
b1078	511145	52	0.49	-2.23	0.04	1.03	1.17	-0.29	1.56	1.79	2.97	1.79	1.31	1.22	-1.14	-6.11	-6.39	-6.66	-6.57	-5.35	-6.34	-5.01	1.37	2.61	3.29	3.57	3.24	2.2	3.57	4.04	1.98	1.82	1.28	1.5	1	0.43	0.09	0	4	+	+
b1079	511145	11	0.74	-2.18	-3.45	-4.72	-5.94	-2.49	-0.63	1.63	1.86	-2.19	-2.31	-2.52	-3.22	-2.93	2.53	1.74	3.37	3.65	2.77	1.4	3.28	2.31	2.57	2.19	1.93	2.82	0.64	1.83	0.93	1.21	0.88	-0.16	-4.14	-1.46	-1.24	1	4	+	+
b1080	511145	-1	0.27	2.78	1.3	0.52	-0.34	-1.88	-2.5	-2.24	0.79	1.33	0.82	1.28	1.45	2.55	2.67	3.71	2.05	2.61	1.21	2.02	0.92	2.18	5.24	5.14	4.55	2.92	2.13	1.25	3.34	1.94	1.62	1.23	3.77	4.85	3.12	2	4	+	+
b1081	511145	65	0.12	-1.86	-2.83	-1.62	-0.71	-0.17	0.69	0.63	0.66	0.94	2.21	-0.18	-0.21	-4.21	-4.99	-5.44	-5.01	-4.75	-4.87	-5.54	-5.37	-5.52	-0.13	-0.12	0.3	0.26	2.56	2.68	0.94	-0.49	-0.21	-0.46	-1.33	0.5	3.13	3	4	+	+
b1082	511145	11	0.74	-0.05	0.86	-1.36	-2	-2.16	-1.24	2.88	2.96	1.36	-0.15	1.8	3.95	4.84	4.48	4.47	3.46	2.42	1.24	1.39	0.33	0.33	-0.14	-1.5	-1.75	-2.32	-2.39	-1.58	-1.96	0.12	1.49	1.16	0.33	0.08	-3.62	0	2	+	+
b1083	511145	195	0.75	1.7	3.47	2.9	2.05	1.64	-0.02	2.15	1.84	1.57	3.29	3.28	3.59	2.46	2.39	-0.46	-3.31	-4.8	-4.18	-3.85	-3.06	0.71	0.87	-1.87	-2.15	-2.79	-7.29	-14.19	-14.81	-15.24	-15.56	-15.44	-12.3	-5.74	-5.25	1	2	+	-
b1084	511145	195	0.86	1.82	2.46	2.98	3.4	3.93	2.45	-0.08	-4.12	-3.74	-1.82	-1.76	-1.94	-1.76	-2.99	-4.33	-0.44	-8.78	-15	-15.25	-16.77	-16.99	-14.81	-14.49	-13.61	-4.74	1.22	1.47	2.13	2.27	1.83	1.91	1.35	0.82	1.34	0	1	-	+
b1085	511145	117	0.1	0.03	0.17	-1.54	-1.7	0.54	1.72	2.25	2.52	-0.96	-0.59	-0.5	0	-2.07	-2.62	-4.19	-3.99	-2.38	1.71	1.4	1.47	0.72	1.88	1.59	1.27	1.42	0.91	1.02	1.06	1.06	1.2	0.67	1.24	3.57	3.56	0	1	+	+
b1086	511145	111	0.67	-1.15	-2.65	-3.47	-4.21	-4.22	-3.92	-7.38	-2.9	-2.89	-2.11	-1.13	1.41	-1.42	-2.21	-1.7	-0.36	-0.36	-0.49	-0.55	-0.55	-0.98	0.22	0	0	0	0	0	0	0	0	0	0	0	0	0	1	+	-
b1087	511145	111	0.78	-0.89	-4.34	-2.81	-2.86	-2.08	-2.24	0.42	0.86	0.2	0.9	0.74	1.84	1.6	1.23	0.62	0.03	0	0	0	0	0	0	0	0	0	0	0	0	0	0	0	0	0	0	0	1	-	+
b1088	511145	51	0.76	4.95	4.08	2.24	1.88	0.39	0.25	-0.04	-0.05	1.51	-1.36	0.72	-5.52	-4.44	-6.34	-8.16	-8.27	-7.69	-5.23	-5.08	0.53	1.75	1.75	2.55	2.04	1.52	0.93	0.22	-0.27	-0.46	-1.58	-1.12	1.13	3.22	1.41	0	2	+	+
b1089	511145	80	0.99	-0.7	-0.49	-1.59	-0.34	-4.09	-2.04	-0.4	-2.26	-8.41	-5.76	-5.84	-6.97	-13.64	-11.74	-5.26	-3.44	-2.17	2.32	-0.27	-0.38	-3.69	-7.62	-8.15	-11.6	-12.59	-11.35	-8.74	-7.82	-4.84	-1.01	-1.53	1.69	3.15	2.71	1	2	+	+
b1090	511145	67	0.57	-1.64	-2.15	-3.62	-5.2	-2.63	-0.69	-2.7	-6.31	-6.68	-6.85	-6.68	-5.1	-5.93	-9.44	-8.4	-4.01	-1.56	-2.3	-2.74	-3.78	-4.35	-0.11	1.89	-0.15	-0.36	-0.3	1.4	1.18	-0.24	2.63	2.51	1.89	0.92	0.33			+	+
b1091	511145	15	0.91	-0.81	0.29	0	-0.81	-0.04	-0.07	-0.12	1.13	0.92	0.07	-0.25	3.11	2.34	1.43	1.54	-0.77	-1.59	-1.07	-1.22	-0.87	-3.13	-2.88	-2.49	-0.31	0.25	1.41	0.19	-0.59	1.2	1.27	1.14	-1.47	1.54	0.19			+	+
b1092	511145	12	0.95	-1.7	-1.62	0.84	1.53	1.64	0.94	1.03	0.53	2.01	1.49	0.79	-0.26	-1.89	-2.24	-2.26	1.38	2.41	1.32	1.26	-2.51	-4.82	-3.66	-2.87	-2.11	-2.06	-4.58	-5.63	-6.12	0.99	0.19	-0.16	-0.7	-2.1	0.8			+	+
b1093	511145	210	0.96	0.54	2.61	2.23	2.27	-0.31	-0.91	-1.71	-5.78	-1.34	-0.23	2.28	2.02	1	-2.36	-2.95	-3.49	-2.13	-2.44	-3.49	-3.97	-9.53	-11.19	-10.38	-4.46	-3.51	-3.82	-2.58	-2.03	-2.33	-0.86	-0.45	-0.49	-0.66	-0.46			+	+
b1094	511145	87	0.99	0.84	0.74	0.6	0.88	-0.71	-0.31	0.91	0.81	1.03	-1.29	-5.73	-2.84	-0.41	-7.57	-13.84	-13.86	-13.79	-14.19	-14.21	-13.85	-10.47	-1.8	2.63	3.01	3.15	5.02	5.25	4.93	4.79	3.65	0.37	-2.98	0.31	-0.35	0	2	+	+
b1095	511145	119	0.85	2.92	1.8	-0.29	-1.33	-3.49	-3.33	-4.43	-2.93	-4.11	-3.3	0.43	1.92	-0.02	0.33	1.28	1.81	-0.71	-6.75	-8.52	-7.89	-7.69	-8.35	-8.57	-8.31	-6.17	1.43	1.68	2.88	3.77	2.29	1.28	0.91	-2	-0.13	1	2	+	+
b1096	511145	2	0.54	3.2	2.71	2.29	2.35	3.06	2.2	2.29	1.72	-0.84	0.5	1.04	1.12	1.87	1.55	2.24	2.34	2.3	3.24	1.82	1.55	4.18	1.04	-2.64	-1.3	-0.04	0.39	-1.62	-2.69	-4.22	-1.36	-0.79	-1.52	-0.92	0.2	0	5	+	+
b1097	511145	-11	0.53	2.84	0.09	-1.08	-0.72	-0.52	-0.88	-0.44	-0.21	-0.55	1.9	0.7	1.16	0.36	-3.52	1.22	0.45	0.61	2.35	0.99	0.24	0.08	-0.03	-0.86	-3.88	-3.93	-3.36	-5	-5.59	-5.42	-3.62	-0.02	-0.76	-0.17	-0.14	1	5	+	+
b1098	511145	-4	0.69	-3.93	-6.22	-1.26	-1.48	0.32	0.88	1.73	3.03	2.58	0.72	-0.84	0.64	3.55	1.83	2.9	3.5	3.45	3.38	-0.62	-0.16	0.25	-1.85	-1.4	-2.34	-1.03	-0.34	0.27	0.48	1.18	0.22	1.52	1.16	0.6	-0.53	0	3	+	+
b1099	511145	10	0.54	-2.38	-0.4	-0.28	-0.05	-2.68	-0.47	1.74	1.55	0.27	0.14	1.17	1.28	1.05	1.71	2.15	2.66	2.45	4.33	2.9	2.59	3.1	3.27	2.87	3.18	1.62	1.57	0.24	0.58	-0.04	0.11	-0.15	-0.11	-3.02	-3.94	1	3	+	+
b1100	511145	294	0.61	1.14	-0.09	2.18	0.19	0.37	1.11	2.21	2.57	2.4	-0.86	-3.76	-2.29	-1.9	-6.91	-4.81	-2.21	-2.03	-0.73	-1.11	-0.59	-0.78	-0.59	0.15	0.28	0.7	-4.96	-10.69	-14.2	-14.53	-14.82	-14.39	-12.62	-7.06	-3.75	2	3	+	+
b1101	511145	59	0.89	-2.59	-3.14	-2.44	-2.43	-2.4	-2.05	-1.88	-1.59	0.46	-2.52	-2.23	-1.69	-1.03	-0.11	1.59	1.91	-4.19	-8.46	-8.72	-8.95	-9.07	-8.92	-8.13	-7.41	-6.35	0.41	0.62	2.02	-0.83	-0.25	-0.56	-0.85	-3.6	-1.7	0	1	+	-
b1102	511145	59	0.6	-4.75	-2.88	-3.98	-2.56	1.03	1.47	2.27	1.82	1.37	3.92	3.1	2.14	2.5	-0.58	-5.78	-11.65	-12.05	-12.53	-11.79	-12.09	-12.21	-12.05	-6.7	0.56	1.64	-0.11	-0.16	2.86	1.97	1.31	1.14	0.59	-0.17	-0.22	0	1	-	+
b1103	511145	2	0.95	1.04	-0.63	-1.36	-0.61	-3.47	-2.52	-2.4	2.11	1.64	1.03	1.07	4.75	5.33	4.49	2.24	2.52	1.24	-0.7	-1.43	-1.83	-1.28	-0.2	-0.26	-1.23	-0.04	-0.23	0.11	-0.2	-0.7	-0.92	-4.5	-4.44	-4.83	-6.69	0	6	+	+
b1104	511145	13	0.57	2.6	1.78	1.85	1.76	0.72	-1.09	-1.6	-1.1	-1.15	1.03	1.57	1.42	0.89	1.38	1.43	3.04	2.68	6.07	5.88	2.79	1.71	-2.32	-5.21	-5.03	-5.45	-3.58	-4.88	-4.71	-4.9	-4.85	-5	-3.39	-0.68	-0.14	1	6	+	+
b1105	511145	-20	0.81	-0.9	-0.83	0.01	-0.23	2.42	3.87	3.14	2.2	0.91	1.04	0.24	0.36	-2.9	-7.54	-9.61	-9.48	-8.09	-6.93	-6.91	-6.41	1.24	-1.31	-1.45	-0.17	0.39	-0.7	0.47	-0.73	-0.43	2.93	0.65	-7.05	-9.53	-3.08	2	6	+	+
b1106	511145	10	0.32	-2.87	-3.51	0.35	-0.19	0.96	1.04	2.1	2.47	2.67	3.68	3.26	2.28	2.17	2.93	2.03	1.32	0.83	0.05	0.85	-0.51	-4.37	-2.87	-3.64	-1.75	-1.24	-1.78	-2.4	-1.39	-0.34	0.29	-0.14	-5.07	-4.89	-5.72	3	6	+	+
b1107	511145	22	0.65	0.18	1.51	1.69	1.58	0.9	0.77	-0.38	-0.06	-0.21	-0.44	-0.71	-1.6	-1.22	-2.2	-2.1	-1.8	-1.35	3.22	3.32	3.11	0.92	2.28	3.17	0.71	0.19	-0.47	-0.15	0.3	0.33	-0.56	-0.52	0.21	1.52	1.59	0	2	+	+
b1108	511145	399	0.91	-0.59	0.74	-0.73	-2.22	-2.39	-3.98	-2.27	-1.09	-0.67	-1	-1.29	-0.82	-2.36	-2.96	-3.5	-6.31	-10.15	-16.07	-16.83	-16.4	-10.85	-6.59	-0.79	-0.91	-1.59	-1.93	0.9	0.67	0.11	0.06	0.07	0	0	0	0	1	+	+
b1109	511145	209	0.84	0.6	2.08	-0.53	-0.97	0.51	0.84	1.12	1.62	1.52	1.86	2.11	1.2	0.84	1.1	0.2	0.05	0.04	0	0	0	0	0.42	0.68	1.48	1.63	0.25	0.11	-2.47	-6.95	-6.89	-9.01	-6.07	-6.23	-3.53	0	1	+	+
b1110	511145	61	0.51	0.25	0.93	-0.47	-0.73	-0.97	-0.49	0.85	0.83	-1.41	-1.09	-1.46	-0.23	0.2	1.1	1.87	2.27	2.48	2.05	0.29	-8.82	-10.58	-10.44	-10.63	-9.83	-4.79	-2.12	-2.55	-0.73	-0.45	-0.69	0.06	0.24	5.21	-0.14	0	1	+	-
b1111	511145	61	0.52	-0.73	1.02	0.94	1.44	-0.6	-3.31	-3.91	2.34	0.17	0.19	2.37	2.64	1.02	0	2.4	-2.61	-9.44	-9.75	-9.7	-9.2	-8.74	1.04	2.71	1.45	2.14	1.07	0.81	-2.91	-3.18	-3.56	-3.36	-3.56	1.87	4.87	0	1	-	+
b1112	511145	81	0.53	4.5	4.26	3.44	1.93	2.28	2.68	4.13	4.64	5.34	3.16	-1.65	-2.48	-1.91	-2.31	-1.38	-0.83	0.32	5.12	5.01	5.02	4.35	3.44	0.46	-6.63	-15.49	-18.28	-17.92	-17.04	-16.31	-15.19	-10.45	-5.53	-3.81	-3.57	0	1	+	-
b1113	511145	81	0.28	-4.89	-3.53	0.45	0.91	0.14	0.09	0.54	0.79	1.66	-0.47	-0.17	-0.48	0	-4.63	-1.6	-0.93	-8.57	-14.52	-15.16	-15.38	-15.29	-15.91	-10.91	-3.3	1.01	1.26	1.49	2.81	4.29	3.31	-4.49	-6.4	-7.23	-7.84	0	1	-	+
b1114	511145	143	0.68	-1.44	-1.81	-1.65	0.63	1.94	1.85	1.27	-0.72	-2.66	-3.07	-3.01	-5.36	-12.94	-14.43	-14.04	-15.2	-14.97	-14.33	-14.5	-14.65	-3.68	1.11	1.2	1.17	1.38	1.03	1.01	0.81	0.83	1.13	0.49	0.25	0.07	-0.4	0	1	-	-
b1115	511145	127	0	4.67	4.68	5.8	5.73	5.5	6.34	6.23	5.75	2.47	-2.62	-8.62	-11.03	-10.77	-10.56	-12	-10.64	-9.91	-9.24	-5.32	-0.01	-1.38	-1.72	-0.1	3.09	1.09	0.83	1.35	3.55	2.85	3.16	3.16	-0.44	-0.55	-0.55	0	1	-	-
b1116	511145	-8	0.55	5.35	7.98	6.69	4.2	2.14	2.33	4.96	4.3	5.04	4.68	2.87	-0.95	-2.12	-1.15	-0.76	-1.17	-1.57	-4.41	-4.46	-1.48	0.4	-0.09	0.75	1.5	0.47	-0.11	1.46	1.55	-2.14	-2.69	-2.92	0.42	1.46	-4.77			+	+
b1117	511145	-1	0.78	1.86	0.63	-0.7	-3.33	-1.79	-3.93	-3.12	-2.38	-3.2	-4.73	-4.52	-0.89	-1.49	-4.17	-0.65	0.2	3.58	4.7	0.86	2.79	2.79	1.48	0.91	-1.56	-2.44	-2.91	1.54	-3.35	-5.77	-6.67	-8.32	-7.08	-7.24	-3.98			+	+
b1118	511145	28	0.47	0.76	0.71	2.37	1.16	1.49	0.82	0.92	1.01	0.88	1.66	0.01	-0.35	-1.24	-0.5	0.68	-0.1	0.35	0.94	3.32	3	2.96	-0.08	0.41	0.28	-0.26	-0.05	0.91	0.88	0.55	0.04	1.81	1.18	1.72	3.74			+	+
b1119	511145	126	0.64	-2.26	-0.02	0.72	0.8	3.46	3.62	3.56	1.32	2.16	1.34	1.44	0.63	-1.02	-4.95	-1	-0.74	0.2	0.97	0.83	2.38	3.39	4.26	4.89	5.07	6.18	5.39	3.81	3.39	3.71	3.83	-1.12	-3.55	-3.65	-3.6	0	2	+	+
b1120	511145	119	0.7	2.46	2.65	2.48	2.29	1.88	1.79	1.63	1.48	-1	-1.29	-1.43	0	0	0	0	0	0	0	0	0	0	0	0	0	0	0	0	0	0	0	0	0	0	0	1	2	+	-
b1121	511145	119	0.12	2.21	-0.27	-2.62	-2.49	-1.26	-0.24	-0.35	2.56	3.67	2.58	2.89	2.51	2.1	1.16	0.73	0.88	0.72	0.6	0.03	-0.57	-1	0.56	0.02	0.01	0	0	0	0	0	0	0	0	0	0	0	1	-	+
b1122	511145	-4	0	1.33	-0.5	-0.43	-0.83	-0.9	-0.9	-1.29	-1.99	-3.49	-2.4	-2.38	-0.18	-0.07	-2.71	-2.64	-1.61	-1.59	-1.59	-1.56	-2.2	-2.46	-1.54	-0.57	-0.15	1.01	0.96	0.99	0.62	0.62	1.51	0.91	0.78	0.49	0.16	0	1	-	-
b1123	511145	57	0.94	-2.3	-0.22	0.45	0.74	1.62	-3.35	-2.4	-1.54	-0.95	-0.7	3.33	4.83	-1.13	-8.79	-13.25	-13.74	-13.19	-12.82	-12.54	-9.15	-1.88	0.04	-0.3	-0.68	-1.04	1	-0.09	2.46	1.57	2.16	1.66	0.6	0	0.68	3	4	-	-
b1124	511145	-4	0.65	-1.28	0.45	-0.6	-0.05	0.96	0.61	0.74	3.64	3.12	2.22	-0.99	2.41	1.67	-1.28	-2.5	-1.19	-2.57	-1.92	-1.47	0.56	-3.16	-5.96	-4.42	-4.43	-4.95	-2.42	-2.76	-2.38	-3.43	-3.71	-3.54	-0.66	1.91	2.6	2	4	-	-
b1125	511145	-4	0.41	-0.69	-0.14	-1.84	1.25	2.23	2.79	0.65	0.9	-0.52	-0.38	0.93	0.58	-0.1	0.3	-3.86	-2.91	-3.05	-1.1	-2.82	-3.05	-3.3	-2.79	-2.12	0.66	0.78	0.44	0.25	0.33	-2.31	-3.56	-3.94	-3.91	-4.09	-3.99	1	4	-	-
b1126	511145	13	0.73	1.25	1.24	0.19	0.47	0.24	0.23	1.25	-0.25	-0.44	-0.36	2	-1.77	-4.38	-1.51	-3.11	-2.13	-1.38	-0.87	0.06	0.07	1.78	1.85	1.97	2.2	2.51	-0.57	-0.71	2.37	1.9	2.04	1.83	2	1.72	1.7	0	4	-	-
b1127	511145	48	0.85	0.15	-4.13	-5.25	-5.47	-5.61	-2.08	-1.9	-1.98	-0.38	-0.77	-0.99	-1.91	0.38	0.22	0.1	0.1	0.12	0.08	-0.75	0.11	0.11	0.61	0.96	1.03	1.03	1.03	1.03	1.15	1.79	1.78	0.72	0.99	1.29	2.12	0	1	+	-
b1128	511145	48	0.81	-3.73	-0.51	1.34	1.36	2.04	0.72	3	3.31	2.3	1.37	1.1	0.78	0.93	2.27	1.58	0.24	0.03	-0.1	0	0.03	0.03	0.03	0.55	1.08	0.06	0.49	1.41	2	-1.13	-0.69	-3.99	-5.73	-5.73	-5.45	0	1	-	+
b1129	511145	75	0.5	-0.9	0.77	1.4	0.04	-0.97	0.6	-0.07	0.24	2.01	-0.1	-1.56	3.23	3.36	2.02	1.76	1.92	2.47	2.43	0.52	-0.98	-3.64	-3.32	-2.55	-2.54	-2.62	-4.71	-3.17	-1.54	0.24	0.65	0.89	0.54	-0.15	1.99	1	2	-	-
b1130	511145	-1	0.91	-0.52	0.14	0.11	-1.26	-1	-1.08	-1.53	-1.92	-0.54	-1.01	-1.03	-0.04	0.89	0.02	0.97	0.84	-0.9	-4.61	-4.11	-4	-4.76	-5.43	-5.36	-4.31	-5.78	-0.33	-2.23	-0.97	-0.46	-2.11	-1.74	-1.41	-2.06	-2.36	0	2	-	-
b1131	511145	168	0.91	3.3	3.12	2.98	2.25	-0.2	-1.53	-2.58	-3.23	-3.26	0.27	-0.6	-1.6	-2.12	-0.8	0.16	0.05	0	0.07	0	0	0.2	0.23	0.38	0.48	1.18	1.69	1.86	2.11	2.58	2.86	2.72	2.6	2.68	2.65	1	2	-	-
b1132	511145	3	0.68	0.5	0.92	1.19	1.67	2.4	2.29	1.02	1.56	1.05	1.6	0.75	-1.41	-1.61	1.59	2.54	5.04	6.03	5.76	7.86	6.32	6.41	0.6	-0.76	-1.82	-1.02	0.74	1.47	0.63	-2.29	-0.61	-2.12	-5.35	-3.53	-3.51	0	2	-	-
b1133	511145	35	0.72	-2.38	-4.51	-2.58	-3.65	-3.84	-4.16	-3.97	-2.52	1.02	0.12	1	2.47	3.61	3.65	2.6	1.83	1.66	2.14	2.33	3.36	2.31	1.45	1.7	-0.86	-1.94	-1.87	1.56	0.97	2.13	2.19	2.31	0.21	0.25	1.2	0	3	-	-
b1134	511145	53	0.58	0.49	0.66	0.77	1.38	-0.14	-2.75	-2.72	-1.88	-0.22	2	0.35	-3.37	-6.89	-8.26	-8.86	-7.69	-6.65	-0.76	0.41	2.35	1.71	2.03	1.63	4.47	3.65	3.51	3.32	2.71	2.72	2.64	4.51	5.06	3.07	2.4	1	2	-	-
b1135	511145	9	0.5	-5.75	-5.74	-5.64	-5.43	-4.66	-0.71	3.21	3.56	3.63	2.1	1.79	-1.47	-1.57	1.16	2.26	1.49	2.14	2.39	1.28	1.27	0.75	0.55	0.7	-0.61	-0.8	-0.88	-1.78	-0.95	0.25	4.03	1.8	0.64	-1.09	-1.32	0	2	-	-
b1136	511145	493	0.99	-2.37	-2.71	-1.29	-0.38	-1.31	-1.27	-1.2	-1.22	0.92	1.35	1.39	2.79	1.89	1.46	-0.92	-0.51	-0.73	-8.05	-12.14	-13.92	-13.7	-13.64	-13.43	-13.8	-11.32	-7.09	-1.22	-1.22	-0.47	-1.16	-1.32	-0.83	-0.09	0.07			+	-
b1137	511145	493	0.15	1.27	1.06	3.07	2.46	2.51	1.6	1.25	0.96	-3.75	-5.19	1.53	2.57	2.51	2.34	2.28	2.98	3.5	3.62	3.68	2.69	2.02	1.06	-0.21	-0.68	-0.78	-1.91	-6.5	-10.55	-12.44	-12.95	-16.06	-15.41	-13.58	-11.39	0	1	-	+
b1138	511145	0	0.29	0.95	0.75	0.55	0.73	0.07	0.26	0.95	0.53	0.65	1.1	0.97	0.88	0.82	0.92	1.4	0.49	0.71	0.32	-0.64	-0.47	-1.12	-1.33	-1.51	-1.36	-1.28	-1.67	-1.45	-1.79	-1.79	-1.58	-1.97	-2	-0.6	0.85	0	1	-	-
b1139	511145	90	0.38	-1.54	-1.08	-1.85	-1.04	-0.79	-3.45	-2.72	0.84	0.16	0.88	1.14	1.45	1.35	-0.46	-1.57	-1.99	-1.85	-1.54	-1.72	0.62	0.62	0.5	2.92	1.27	1.69	1.87	1.61	1.48	1.27	-0.38	2.21	1.29	0.15	-0.4	0	1	+	-
b1140	511145	90	0.16	1.07	1.24	2.86	2.52	-2.53	-3.82	-0.87	1.25	3.21	1.44	-3.82	-5.1	-5.27	-4.17	2.14	2.7	2.68	2.69	2.85	3.5	3.46	3.53	3.62	3.6	3.35	3.34	3.15	1.31	0.16	0.35	-0.38	-3.23	-3.16	-3.2	1	2	-	+
b1141	511145	-20	0.35	-3.28	-0.39	-1.19	-2.45	-1.17	-0.97	-0.75	0.38	1.59	2.78	2.62	1.96	2.1	1.28	-0.93	0.51	0.6	-1	-1.84	-1.85	-2.11	-1.9	-1.36	-1.56	-0.75	-3.73	-0.05	0.39	-0.88	-4.31	-0.41	-3.08	-2.54	-2.41	0	2	-	-
b1143	511145	-63	0	0	0	0	0	1.01	1.03	1.03	0.59	1.4	0.26	0.4	0.76	0.73	-0.69	-2.83	-3.73	-3.79	-4.41	-4.4	-4.29	-4.08	-3.14	-0.83	-0.25	-2.81	-8.53	-7.37	-1.49	0.3	-0.45	0.95	-1.14	-0.78	0.2	0	1	+	-
b1144	511145	-63	0.13	0	0	0	0	0.2	0	0.2	0.6	1.48	1.61	0.81	1.15	0.04	0.52	0.55	0.45	0.5	1.67	-0.38	-0.68	1.77	2.24	1.89	1.53	3.06	3.45	3.15	3.68	3.88	6.55	3.12	4.22	4.68	4.56	1	2	-	+
b1145	511145	174	0.49	-0.48	0.06	0.58	2.36	2.82	2.15	2.66	3.07	2.66	2.21	0.05	0.43	-4.59	-7.66	-7.37	-7.68	-7.6	-7.31	-7.22	-7.05	-5.22	-0.62	1.35	1.37	-0.59	2.05	1.88	1.92	1.01	2.68	2.06	1.28	2.48	3.27	0	2	-	-
b1146	511145	43	0.42	-1.98	-2.45	-2.66	-2.33	-3.99	-1.41	-1.12	-1.03	-1.19	0.37	0.17	0.71	0.95	2.88	3.24	2.27	1.32	0.87	-1.29	-0.02	-0.71	-0.89	-0.57	-0.61	-0.73	-1.05	0.14	0.19	0.67	2	1.44	0.99	-0.15	-0.21	0	8	+	+
b1147	511145	-4	0	2.05	3.37	0.88	-0.42	2.15	0.95	1.1	0.79	2.3	1.01	2.47	0.64	1.25	1.72	1.95	-0.19	-0.23	-0.33	0.19	1.68	2.54	1.68	1.38	1.27	1.16	1.98	1.23	1.83	2.3	1.04	1.09	0.72	1.81	3.42	1	8	+	+
b1148	511145	1388	0	4.29	2.88	2.24	1.93	2.28	1.03	2.56	2.99	3.07	2.08	1.99	2.83	1.27	-2.5	-2.47	-2.31	-1.99	2.64	2.91	1.59	1.21	1.76	1.82	-0.28	-0.42	-0.63	0.29	-1.53	-1.62	-1.38	-5.32	-1.16	0.4	0.79	2	8	+	+
b1150	511145	1181	0	-1.12	-2.36	-3.21	-0.9	1.57	1.33	3.2	4.31	4.37	6.21	5.89	4.67	4.82	2.95	2.98	0.44	2.86	4.16	3.51	4.91	5.59	5.28	3.78	2.35	-3.58	-6.96	-7.11	-7.38	-12.37	-10.24	-9.08	-10.66	-9.89	-3.64	4	8	+	+
b1153	511145	3	0.27	1.06	1.08	1.23	2.02	-0.62	-1.06	-0.96	0.04	0.7	1.01	-0.14	-0.67	-0.66	-0.46	2.2	2.03	0.66	-0.3	-1.5	-1.66	-8.59	-8.7	-8.87	-8.91	-8.81	-4.22	-4.19	-8.58	-9.56	-9.86	-7.27	-6.81	-5.42	0.73	7	8	+	+
b1154	511145	1	0.09	-2.07	-1.44	-2.24	-2.78	-1.02	-0.71	-0.87	-0.05	-0.03	2.38	1.79	1.43	-0.08	-0.93	3.76	4.09	3.18	3.28	2.09	-2.49	-2.02	-2.89	-1.04	-0.8	-0.33	-2.4	-1.35	-1.46	-1.54	-1.26	-1.01	-2.25	-1.79	-1.43	0	2	+	+
b1155	511145	-29	0	1.31	-0.02	0	0.85	0	0	0.37	-0.71	0.42	-5.1	-1.96	-2.72	-2.06	-1.68	-0.08	-6.42	-12.22	-12.91	-11.44	-5	-0.59	0.43	2.73	2.91	2.38	0.31	-0.81	-1.42	-1.42	-0.95	0.26	1.38	1.85	4.74	1	2	+	-
b1156	511145	-29	0.18	-6.26	-2.18	-0.67	0.87	0.8	0.13	0.07	-0.01	-0.01	-1.58	-2.54	-2.38	-1.83	-2.68	-1.32	-3.55	-5.31	-5.09	-6.6	-6.02	-8.55	-7.53	-5.22	-5.22	-0.75	-0.84	0.33	2.26	2.57	3.01	2.84	2.74	2.68	1.72	1	2	-	+
b1158	511145	106	0.18	3.1	0.71	-1.3	-1.9	-1.31	-0.02	0.13	0.22	-0.46	-3.1	-2.54	-1.02	-1.07	-1.27	-1.14	-0.5	-0.44	-0.61	-0.97	-1.04	-2.91	-1.64	-1.44	-1.76	-1.72	-1.78	-1.14	-1.15	0.02	-0.45	-0.48	-0.68	-0.78	-2.34	0	1	+	+
b1159	511145	500	0.18	1.59	1.68	3.82	3.87	3.04	2.16	1.91	1.89	1.96	1.15	1.21	1.44	1.16	0.12	0.06	-0.09	0.57	0.5	-3.42	-4.32	-4.33	-2.64	-2.44	-2.47	-2.54	-2.28	-2.52	-0.39	0.21	0.42	3.69	2.46	2.08	2.01	0	1	+	-
b1160	511145	500	0	-2.3	-3.55	-3.62	-3.6	-5.66	-5.49	-4.9	-5.29	-4.81	-4.68	-5.61	-5.41	-3.1	-3.96	-3.79	-1.24	-1.12	0.83	1.28	0.07	0.18	0.17	1.42	1.32	3.08	2.2	0.54	0.06	-7.05	-11.98	-11.93	-11.9	-11.09	-10.88	0	1	-	+
b1161	511145	699	0.11	0.99	0.72	2.99	2.89	2.7	2.1	0.07	-3.81	-3.43	-2.9	-2.39	-2.3	-1.85	-1.99	-1.69	1.92	1.69	1.72	-1.02	-1.51	-1.98	-2.54	-2.53	-1.08	-0.52	-0.58	-0.2	-0.03	-0.13	0.16	-3.44	-3.28	-1.34	-1.17	0	1	-	-
b1162	511145	220	0.51	-0.84	-2.41	-3.26	0.37	-0.56	-0.49	-0.61	2.82	3.36	3.56	3.75	4	3.71	3.47	3.18	2.95	3.12	1.56	1.47	1.77	2.11	2.17	2.33	2.43	2.56	3.67	2.77	-1.04	-0.61	-0.25	-3.8	-5.62	-9.72	-9.85	0	1	-	-
b1163	511145	204	0.45	-0.98	-0.45	-0.52	-0.6	0.02	-0.46	-0.12	-0.49	-1.49	-0.63	0.29	0.68	1.01	2.44	2.8	1.53	0.47	-4.01	-7.14	-7.11	-7.33	-5.88	0.02	0.26	0.13	-0.52	0.72	1.8	1.75	2.43	2.97	3.1	1.82	0.62	0	1	-	-
b1164	511145	42	0.13	2.22	0.33	-0.19	2.32	1.33	-0.71	-0.79	-1.09	-4.85	-2.56	-1.79	-1.57	-1.88	-2.88	-2.54	-2.36	-2.09	-1.15	-0.65	2.89	1.57	0.54	0.24	-0.58	-0.72	-0.92	-2.77	-1.86	-2.02	1	0.52	0.71	0.62	0.19	0	4	+	+
b1165	511145	28	0.41	0.98	0.95	0.56	0.76	1.41	2	1.44	1.9	2.13	2.83	0.7	0.99	0.02	-0.59	0.22	0.3	0.22	0.27	0.06	-0.1	1.46	1.25	1.62	1	0.84	0.24	0.61	0.52	-1.81	-1.06	-0.53	-0.45	-0.46	-0.14	1	4	+	+
b1166	511145	112	0	-2.06	-0.74	-0.86	0.33	0.95	1.45	1.59	2.13	2.37	2	2.64	2.63	3.66	2.79	1.75	1.32	1.26	1.3	1.51	1.09	0.65	1.13	1.08	2.22	2.56	-1.49	-0.98	-0.96	-0.71	-0.71	-0.99	-0.92	-0.68	1.23	2	4	+	+
b1167	511145	331	0	0.62	0.45	0.2	0.23	0.15	1.16	1.63	0.32	0.44	-1.93	-1.51	-0.81	-2.05	-1.48	-1.18	0.11	2.96	3.2	1.9	-2.08	-4.65	-5.58	-5.52	-5.33	-5.63	-3.39	-4.21	-2.63	-4.36	-3.18	-5.31	-3.21	-3.51	-3.95	3	4	+	+
b1168	511145	131	0.12	-3.9	-2.4	-1.54	-2.43	-0.97	-0.1	-0.66	1.3	1.2	-1.44	-3.91	-3.82	-2.55	1.96	2.48	2.21	2.12	2.27	1.45	1.11	-0.5	-0.75	-1.05	-1.11	-1.2	0.47	0.09	0.28	0.24	2.59	4.17	3.38	3.19	3.7	0	1	+	+
b1171	511145	3103	0.58	1.68	2.13	1.63	0.84	-1.45	-1.49	1.13	1.36	1.52	1.76	0.27	-1.64	0.52	0.47	-4.69	-11.45	-11.4	-11.83	-11.86	-11.73	-11.25	-6.1	-2.56	-2.39	-2.58	-3.01	-2.45	1.2	2.93	-1.5	-3.72	-4.13	-4.16	-0.17	2	3	-	+
b1172	511145	9	0.23	-0.07	2.87	1.9	1.63	1.1	1.14	1.1	1.09	0.42	-0.69	0.4	1.62	2.48	3.22	1.05	1.21	1.27	1.33	0.84	1.53	1.98	1.6	1.48	1.94	1.6	1.99	-0.29	-1.8	-2.84	-2.29	-2.69	0.3	0.63	-1.19	1	3	-	-
b1174	511145	829	0.95	-1.69	-0.74	-1.16	1.7	0.01	-1.56	-2.47	-2.29	-2.49	-3.74	-3.61	-3.29	-3.71	-5.2	-3.36	-2.98	-2.56	-0.42	-3.6	-10.37	-15.01	-15.06	-14.55	-14.72	-14.8	-9.63	-5.64	0.96	2.89	2.51	0.29	0.18	-1.01	-3.08	2	3	-	+
b1175	511145	3	0.94	-0.12	0.49	-1.65	-1.98	-4.13	-4.06	-3.21	-1.55	1.31	1.66	1.4	2.15	-0.77	-0.56	3.34	-0.05	-2.43	-2.8	-3.05	-3.13	-3.77	-4.49	-2.81	0.78	2.03	0.87	-4.07	-3.94	-3.94	-3.94	-2.9	-0.25	-1.3	0.17	1	3	-	-
b1176	511145	23	0.71	0.2	2.66	1.76	0.31	-0.9	0.3	0.99	0.54	-0.32	-1.79	-1.99	-1.6	-0.94	0.6	0.89	1	1.08	2.28	0.59	1.22	2.32	3.57	2.88	2.21	1.56	2.26	2.19	3.2	1.57	-0.44	-2.86	-3.9	-4.29	-0.73	0	3	-	-
b1177	511145	102	0.67	-1.25	-1.8	-1.61	-0.79	-3.86	-6.79	-6.32	-5.7	0.43	1.82	1.82	1.73	2.04	1.43	1.01	3.83	6.51	6.28	4.34	3.74	1.6	-1.29	-1.11	-4.51	-4.5	-3.31	-1.47	-1.33	2.67	1.89	1.19	5.45	1.15	-3.4	0	1	+	-
b1178	511145	102	0.79	0.68	0.74	0.93	0.95	0.98	-0.18	-0.51	-2.2	-2.82	-1.76	-2.46	-6.41	-10.99	-11.71	-10.9	-10.95	-9.87	-10.37	-10.87	-11.74	-4.47	2.24	4.14	3.55	3.35	0.92	-1.64	-1.36	-1.31	-1.95	-2.03	-1.93	-1.6	-1.1	0	1	-	+
b1179	511145	71	0.8	2.06	2.22	1.81	1.14	2.71	2.51	3.63	-0.22	-1.28	0.18	1.06	1.24	0.77	-1.77	-3.21	-5.23	-8.11	-7.54	-7.03	-4.4	-0.67	-0.8	-1.07	-1.24	1.18	2.58	2.67	2.61	1.74	1.57	0.96	1.45	0.41	-0.56	0	2	+	+
b1180	511145	76	0.72	5.17	5.5	5.17	4.19	4.43	6.04	6.71	3.53	3.27	3.15	3.29	-2.47	-6.71	-10.09	-10.45	-9.95	-9.18	-9.77	-9.56	-5.08	-5.97	-3.82	-4.59	-0.55	0.72	-3.12	-3.21	-3.64	1.45	1.01	-1.24	2.43	2.09	0.16	1	2	+	+
b1181	511145	206	0.3	-1.51	-1.49	-0.56	-1.37	0.37	-0.17	-0.38	0.03	0.35	1.03	1.37	1.72	2.03	1.79	0.76	0.18	0.18	0.09	-0.96	-0.59	-1.67	-5.17	-5.88	-1.85	-0.27	0.1	0.4	0.56	0.28	0.68	0.41	0.01	0.18	0.98	0	1	+	-
b1182	511145	206	0.5	0.49	0.31	-0.58	0.16	0.47	0.23	0.9	2.33	2.1	1.95	2.44	-0.79	3.61	3.71	2.82	0.22	-0.19	0.05	0.27	0.05	-0.14	-0.43	1.71	2.51	2.5	0.62	1.16	0.64	0.77	-0.99	0.65	0.77	-0.25	0.25	0	1	-	+
b1183	511145	-1	0	-5.04	-4.67	-3.96	-1.57	-2.12	-3.54	0.37	0.46	0.92	2.18	2.14	2.03	2.62	1.32	1.47	1.44	2.18	5.03	3.68	0.8	-0.66	-0.96	-0.47	-2.24	-1.89	-2.16	0.83	1.81	-0.69	0.74	1.17	1.02	2.31	1.63	0	2	+	+
b1184	511145	45	0.09	6.2	5.56	4.38	4.26	4.12	4.44	4.9	4.25	4.48	4.27	4.68	1.7	-1.55	-3.79	-3.41	-7.9	-7.8	-6.76	-6.49	-7.03	-6.89	-6.64	-6.62	-2.73	2.25	1.8	0.63	1.39	-1.53	-1.73	-2.39	-1.79	0.72	2.24	1	2	+	-
b1185	511145	45	0.63	1.19	-0.04	-0.74	-2.2	-2.3	-1.04	-1.08	-0.29	0.52	-1.35	-1.85	-6.67	-10.47	-9.99	-10.07	-9.65	-9.3	-9	-9.38	-4.85	-2.98	-4.03	-1.08	1.4	4.84	3.96	4.22	4.7	4.66	5.63	5.76	5.89	5.25	4.29	0	1	-	+
b1186	511145	145	0.62	2.92	4.7	4.42	4.62	5.37	4.78	5.74	5.98	6.16	3.22	5.18	5.11	-1.8	-9.89	-10.71	-12.27	-12.46	-12.74	-12.21	-11.57	-6.19	1.59	1.43	1.48	1.72	2.29	4.75	4.61	4.62	4.47	5.09	5.15	2.27	-2.77	0	1	-	-
b1187	511145	51	0.81	-1.18	0.13	2.1	1.71	1.48	-0.26	-1.25	-0.82	1.22	2.55	1.87	0.86	0.81	3.5	2.21	-1.35	-7.25	-8.7	-9.35	-10.39	-12.11	-10.93	-11.02	-9.09	-4.69	-3.75	-5.35	-2.93	2.66	2.94	0.69	4.43	4.98	4.74	0	1	+	-
b1188	511145	51	0.65	1.75	5.26	5.96	5.3	5.85	5.56	5.1	4.52	4.84	3.27	2.49	1.81	-3.1	-9.05	-11	-11.31	-10.76	-11	-11.12	-11.51	-13.18	-9.84	-7.43	-6.94	-8.83	-2.06	-1.41	-1.48	-2.4	-0.97	-0.61	0.61	2.91	2.47	0	1	-	+
b1189	511145	9	0.77	1.74	1.34	1.74	1.63	1.69	0.97	-0.13	1.02	2.45	3.74	2.68	3.26	2.41	2.77	2.49	1.45	2.66	2.62	3.63	3.57	4.29	4.26	3.66	3	1.33	-0.02	0.92	1.48	-1.29	-2.07	2.8	3.16	1.72	2.17	0	2	+	+
b1190	511145	385	0.67	0.03	-1.61	-0.61	-2.1	-1.55	0.37	2.53	1.4	-3.98	-3.8	-3.29	-0.14	-0.8	-1.11	-1.41	-2.23	-2.13	-5.51	-4.2	-2.49	-0.06	-2.44	-2.82	-1.81	-1.8	-3.2	-1.69	-1.87	0.54	0.53	-2.52	-2.03	-0.2	-1.19	1	2	+	-
b1191	511145	385	0.56	3.61	3.3	2.49	3.19	2.67	1.62	0.95	1.77	2.82	1.75	2.05	3.35	3.36	1.2	-1.03	-3.7	-4.61	-4.76	-4.69	-4.83	-6.22	-8.19	-6.91	-8.69	-7.54	-3.31	-4.38	0.19	-0.11	1.61	1.56	3.58	3.54	3.84	1	2	-	+
b1192	511145	94	0.61	1.13	0.34	-1.42	-0.93	1.57	3.23	3.62	3.69	4.83	0.94	1.56	2.76	2.02	2.11	2.08	2.44	0.12	-2.21	-3.59	-3.5	-0.92	-3.04	-4.18	-3.86	-3.29	-3.63	-3.8	-4.25	-1.97	1.78	3.81	5.22	5.93	5.13	0	2	-	-
b1193	511145	1	0.51	1.08	-0.92	1.62	2.1	1.81	1.09	-2.43	-2.85	-3.12	-7.44	-5.36	-5.01	-4.62	-3.37	-1.85	-2.02	-0.93	-3.1	-3.75	-3.46	-4.59	-4.15	-4.92	-6.04	-3.51	-0.23	1.26	-0.59	1.85	0.81	4.22	5.54	2.99	3.96	0	1	+	-
b1194	511145	1	0.68	-2.3	-5.75	-1.21	-0.93	-2.34	-2.45	-2.29	-4.19	-4.71	-4.24	-3.69	-3.5	-3.28	-1.31	0.11	-0.71	-0.18	-0.65	-6.64	-4.09	-1.35	-0.22	-2.39	-0.09	2.14	1.82	2.84	-5.07	-7.57	-5.3	1.47	0.05	-1.34	1.49	0	1	-	+
b1195	511145	177	0.2	-0.54	-2.99	-2.2	-2.41	0.35	0.23	-1.61	-0.59	-8.16	-5.9	-2.12	-2.26	-0.14	0.43	-0.38	-3.69	-6.62	-14.01	-15.87	-14.96	-12.93	-3.37	1.56	2.41	1.89	2.42	3.93	3.51	3.81	3.49	0.03	-3.41	-3.49	-3.16	0	1	+	+
b1196	511145	78	0.31	2.26	2.07	2.07	1.44	2.43	3.27	3.21	4.52	3.46	-0.91	-1.46	-1.19	-2.33	-4.03	-3.44	0.45	-2.38	-2.79	-2.72	-2.82	-4.31	-4.58	1.16	-1.39	-8.78	-16.22	-6.44	-1.31	-0.67	-1	0.13	0.08	-0.53	2.39	0	1	+	-
b1197	511145	78	0.89	0.71	-1.44	-0.74	-0.99	-0.56	-0.01	2.52	3.02	3.59	4.62	6.29	6.23	6.23	3.6	3.97	3.7	1.27	-4.04	-9.56	-16.47	-22.73	-14.28	-10.71	-8.35	-7.92	-5.77	-5.57	-5.57	-5.3	-4.34	-3.72	-0.15	-0.73	-0.27	0	1	-	+
b1198	511145	319	0.68	-1.15	-1.23	-1.54	-2.26	-3.67	-1.71	-0.79	-0.9	-1.52	-1.84	-0.82	-1.66	-3.04	-3.12	-1.19	0	0	0	0	0	0.07	0.15	0.65	0.97	1.55	2.03	2.08	1.2	1.4	1.68	1.41	1.23	1.28	0.65	2	3	-	-
b1199	511145	10	0.82	-0.14	-2.2	-2.13	-1.22	-1.06	-0.45	-0.05	0.25	0.58	1.34	0.67	0.41	-0.85	-0.13	-2.13	-0.37	0.6	4.47	2.56	3.38	-3.16	-2.58	-1.63	3.43	1.36	1.91	1.97	1.16	1.33	0.97	1.48	3.5	3.47	3.4	1	3	-	-
b1200	511145	10	0.89	-2.38	-5	-2.74	-1.97	-3.66	-3.47	-3.23	-3.19	-2.74	-2.37	3.37	4.03	4.57	2.03	1.41	1.07	0.85	0.63	1.31	0.27	0.31	-0.3	1.78	0.65	1.53	0.33	0.04	1.49	-0.43	-1.34	-2.41	-3.04	0.63	0.24	0	3	-	-
b1201	511145	99	0.21	0.18	-0.34	1.85	-0.01	0.36	-0.44	1.06	2.91	3.08	1.73	1.33	2.35	2.55	0.6	0.17	-2.26	-4.58	-3.83	-2.13	-1.88	-2.08	-2.19	-2.71	-3.01	-2.72	-2.93	2.13	2.3	2.06	1.89	1.86	0.94	1.05	3.03	0	1	+	-
b1202	511145	99	0.19	-0.86	-1.26	-1.24	-1.95	0.74	0.2	0.54	0.47	-0.51	-1.78	-1.16	-1.72	-1.68	-2.09	-1.06	1.17	1.08	-0.11	1.07	-0.67	-1.55	-1.4	-2.04	-1.92	-1.26	1.45	3.57	3.91	0.79	-0.82	-2.53	-0.72	0.9	0.49	0	1	-	+
b1203	511145	768	0.85	-2.28	2.48	2.38	1.42	2.65	2.16	1.79	3.18	4.01	1.96	0.18	0.57	0.83	1.48	1.23	-4.71	-9.67	-10.12	-9.54	-9.41	-9	-4.21	-1.04	-0.67	0.02	2.69	2.33	1.82	-3.33	-9.43	-11.91	-12.14	-11.77	-11.74	1	2	-	-
b1204	511145	116	0.71	0.72	-1.29	-0.56	-0.37	-2	-3.65	-0.74	-0.03	-3.21	-2.21	-1.71	-4.66	-5.15	-5.06	-7.78	-7.67	-9.08	-9.12	-8.04	-7.92	-6.02	-2.86	-3.42	-0.79	-1.24	-0.75	1.27	0.82	0.32	1.76	0.74	-2.87	-7.41	-7.26	0	2	-	-
b1205	511145	54	0.66	0.7	-1.96	-0.35	0.33	0.59	1.14	0.63	1.11	0.35	1	-1.05	-1.04	-0.9	-0.16	-2.45	-2.44	-3.69	-10.53	-15.41	-14.39	-14.06	-14.29	-13.83	-5.45	0.88	4.15	4.08	2.7	3.64	2.33	4.02	4.35	1.51	1.5	0	1	+	-
b1206	511145	54	0.4	-4.33	-3.04	-3.88	-3.92	-3.7	-2.76	0.89	1.42	0.9	1.39	0.01	2.78	2.93	0.31	-7.74	-12.98	-13.5	-13.77	-14.38	-14.69	-8.11	-1.66	0.82	0.39	-0.34	-0.95	-0.58	-0.27	2.99	0.44	0.86	0.56	0.14	-0.07	0	1	-	+
b1207	511145	124	0.93	0.53	0.13	0.05	-0.23	-1.45	-3.04	-3.68	-7.46	-7.03	-6.42	-6.42	-3.63	-3.3	-2.25	-8.26	-10.03	-10.31	-14.76	-15.34	-11.28	-10.42	-7.86	-4.9	-0.19	0.96	1.5	2.23	3.83	3.74	3.73	4.32	4.02	4.01	4.85	2	3	-	-
b1208	511145	150	0.63	0.05	2.84	3.91	3.17	0.49	-3.03	-2.01	-1.13	-0.61	-0.89	-1.78	-1.43	-2.38	0.76	-2.7	-3.17	-1.18	-2.45	-1.17	-3.26	-3.48	-8.18	-7.91	-2.85	-1.19	3.66	4.51	4.12	3.28	1.67	2.92	3.52	3.08	3.45	1	3	-	-
b1209	511145	-1	0.75	-2.47	-4.25	-4.93	-5.24	-2.87	-0.32	0.91	0.41	0.57	1.17	1.9	1.89	2.81	2.06	2.58	1.83	-2.1	1.43	1.37	0.62	0.06	-0.44	0.2	1.71	2.54	2.14	1.43	2.43	0.47	0.5	-5.38	-7.53	-7.69	-6.33	0	3	-	-
b1210	511145	41	0.43	-2.4	-4.8	-5.38	-4.98	-9.71	-9.42	-9.03	-8.66	-3.12	-1.86	1.43	2.21	1.53	2.65	2.64	1.83	0.34	-1.67	-1.67	-1.64	-1.08	-1.75	-2	-1.9	-1.68	1.64	2.52	-0.62	-0.6	-0.54	-0.44	0.02	0.75	0.82	0	1	+	+
b1211	511145	-1	0.62	-4.86	-1.94	-3.63	-4.42	-5.41	-1.47	-1.19	-1.28	-1.53	-1.78	1.81	1.13	1.63	3.83	3.63	4.21	5.01	5.12	3.76	4.51	2.81	2.67	1.84	-0.43	-0.65	-2.29	-2.21	-1.34	-0.93	-1.82	-2.43	-0.58	-2.43	-3.27	1	3	+	+
b1212	511145	-4	0.27	-7.85	-7.4	-5.63	-5.2	-5.27	-2.35	2.41	3.21	3.66	4.24	3.95	0.54	-0.24	0.15	0.29	-0.15	-0.54	-0.72	0.22	0.57	1.16	1.66	2.35	2.54	1.21	1.86	2.43	4.02	4.82	4.37	2.73	3.48	1.95	0.73	2	3	+	+
b1213	511145	3	0.23	3.41	3.16	0.77	0.47	-0.78	1.07	1.89	1.76	1.82	3.7	4.23	1.99	1.23	0.77	-0.49	-1.63	-0.2	0.09	3.76	1.3	0.8	0.18	-0.19	-1.33	-1.08	-4.38	-4.06	-3.7	-2.89	-2.17	-2.2	0.62	-0.78	-0.97	0	3	+	+
b1214	511145	35	0.17	-2.68	-0.96	-3.35	-3.51	-3.61	-4.15	-3.92	-3.93	2.28	3.34	3.02	1.89	0.22	-0.57	0.63	0.87	1.54	2.56	2.62	2.78	2.11	3	1.45	1.52	0.11	1.09	1.03	0.17	1.25	2.17	1.54	1.02	0.42	2.18	1	3	+	+
b1215	511145	148	0.95	-0.98	-3.47	-3.12	-3.71	0.5	0.06	-2.2	-3.97	-5.28	-4.67	-3.33	-1.64	-1.9	-1.62	2.03	3.5	2.2	-1.06	-0.6	-1.69	-2.33	-2.51	-2.82	-0.43	1.26	2.98	2.28	5.27	4.27	3.17	0.5	0.06	0.37	-0.32	2	3	+	-
b1216	511145	403	0.4	-3.8	-2.81	-1.97	1.58	-0.89	1.82	1.63	0.79	-0.32	0.54	2.26	0.64	0.93	0.33	-5.93	-13.39	-16.19	-16.1	-15.89	-11.46	-3.63	0.29	1.47	-0.54	2.14	0.78	-2.7	1.39	5.23	5.57	4.66	-0.49	-0.33	2.63	0	1	-	-
b1217	511145	157	0.77	-2.98	-2.98	-2.96	-1.29	-0.21	-1.03	1.16	1.49	2.02	1.05	-0.13	-0.19	0.24	-0.1	-5.09	-5.2	-4.14	1.37	1.45	1.08	-1.81	-0.75	-0.58	-0.08	-1.15	0.9	1.6	-0.56	-0.4	1.93	2.08	1.34	0.92	1.54	0	1	+	+
b1218	511145	43	0.59	-3.04	-5.15	-6.32	-5.65	-4.87	-3.81	2.95	3.14	2.42	2.4	-1.51	-2.44	-0.75	-2.92	-2.45	-6.77	-6.74	-6.99	-7.4	-8.19	-8.22	-8.74	-9.54	-0.12	2.28	1.53	0.72	-1.94	-1.4	-1.24	-1.62	-3.13	-3.01	-0.24	0	1	+	-
b1219	511145	43	0.95	0.68	0.26	0.43	0.57	2.41	0.15	-2.38	-0.53	-0.62	0.4	0.58	-8.44	-9.32	-6.35	-5.43	-4.13	-3.17	-3.12	-3.62	0.27	-1.47	2.45	0.34	0.88	0.35	-0.4	-0.56	0.54	0.56	0.56	0.29	-0.8	-0.29	2.22	0	1	-	+
b1220	511145	0	0.2	-2.14	-2.61	-3.53	-1.59	-2.46	-0.96	2.22	-0.13	0.26	2.03	2.36	2.54	1.27	0.37	1.17	1.27	2.95	3.19	1.57	3.04	2.35	3.45	2.61	2.18	2.25	2.21	1.78	0.76	-0.87	-0.4	-1.08	-2.82	-3.77	-3.73	0	1	+	-
b1221	511145	0	0.93	-0.98	-1.55	1.59	-1.67	-2.98	-0.17	0.49	-1.84	-1.15	0.03	-0.71	-2.64	0.95	1.89	1.77	0.54	0.7	-0.52	-2.44	-2.61	-3.06	-3.41	-3.54	-3.83	-2.06	-2.29	-1.98	0.21	0	0.57	1.27	-4.7	-6.03	-5.35	1	2	-	+
b1222	511145	-8	0.33	4.94	4.1	2.53	2.88	3.52	2.94	2.97	2.62	2.94	2.16	0.69	-2.39	-2.14	-0.05	-0.38	-0.89	-1.22	-0.72	-1.28	-1.1	-0.02	1.94	1.86	2.68	3.49	3.49	4.54	2.07	-0.54	-0.44	0.62	1.69	1.6	3.17	0	2	-	-
b1223	511145	515	0.4	2.58	4.07	3.65	2.98	3.33	0.26	0.04	0.36	1.73	2.98	2.38	-1.62	-3.18	-3.16	-2.97	-2.64	-4.23	-5	-3.95	0.18	-1.03	-5.21	-4.86	-3.03	-4.12	-4.28	-1.54	0.13	-3.15	1.41	-6.43	-8.04	-8.68	-8.82	0	1	+	+
b1224	511145	-4	0.62	-0.54	6.08	3.1	1.65	2.05	2.3	0.06	0.02	0.28	-0.08	0.79	1.91	3.63	-0.48	0.33	4.18	4.16	4.13	4.13	2.12	-3.27	-4.17	-1.4	-2.49	-0.81	1.68	2	1.88	2.42	2.34	2.84	2.8	3.44	2.02	0	4	+	+
b1225	511145	-4	0.63	-2.18	-2.46	-3.03	-6.27	-4.82	-4.61	0.72	0.17	-1.74	-0.71	-1.52	-2.18	-0.14	1.39	0.8	-0.2	1.81	2.11	2.8	3.57	4.04	0.57	-1.72	-6.8	-6.58	-8.8	-9.36	-8.74	-8.41	-5.68	-4.25	0.39	-1.41	-1.76	1	4	+	+
b1226	511145	-1	0.39	5.44	3.1	4.15	2.04	1.05	0.95	-1.03	-0.7	-0.69	-0.59	-0.82	-4.43	-1.27	0.21	0.79	0.91	0.83	0.68	0.29	2.6	-0.47	-1.2	0.6	0.6	0.82	-1.51	-0.16	-0.25	-2.91	-3.21	-2.33	-0.4	-0.62	0.73	2	4	+	+
b1227	511145	560	0.34	-2.57	-1.42	-2.91	-2.67	-2.87	-3.18	-2.85	0.74	0.69	3.5	3.97	4.8	4.32	3.9	2.59	-3.91	-6.55	-5.85	-5.8	-6.01	-5.85	-6.18	-6.37	-6.99	-2.01	2.64	3.71	3.48	2.18	1.04	-0.06	-0.99	-1.55	0.51	3	4	+	-
b1229	511145	560	0	-2.78	-2.93	-3	-0.97	-1.98	-2.33	-4.75	-5.74	-5.62	-1.75	0.19	0.12	4.31	5.8	5.63	5.18	6.02	5.09	5.28	5.17	5.06	4.43	4.23	1.28	1.27	1.93	2.81	2.93	1.97	2.25	0.19	-2.14	-2.33	-2.1			-	+
b1232	511145	605	0.84	4.03	1.45	1.89	1.46	-1.07	-0.57	-0.18	-0.08	-0.46	-1.19	-4.39	-4.68	-1.19	-0.55	-0.16	0.33	0.77	0.15	2.79	2.43	2.5	2.3	1.27	2.47	2.84	2.65	2.95	3.26	2.98	3.24	4.43	5.18	5.21	5.78	1	2	-	-
b1233	511145	49	0.62	1.52	1.25	-1.96	-2.61	-0.14	-3.41	-4.69	-9.69	-10.34	-9.27	-8.42	-3.87	0.28	1.53	0.31	-1.12	-0.64	3.26	4.83	5.1	4.55	4.63	4.2	4.54	4.75	4.7	4.45	4.61	4.77	3.98	4.02	3.48	3.43	3.3	0	2	-	-
b1234	511145	91	0.55	-1.19	-4.02	-4.35	-4.53	-3.34	-2.77	-2.83	-2.39	-2.74	1.04	3.79	3.16	3.17	3.77	-1.25	-0.99	-0.62	4.03	1.97	1.24	1.07	-0.2	2.02	-3.31	-4.12	-4.21	-4.31	-4.6	-6.66	-4.95	-5.58	-1.55	1.85	1.55	0	2	+	+
b1235	511145	201	0.52	1.75	1.25	2.82	2.47	0.61	0.21	0.38	-1.6	-4.31	-2.42	-1.19	-1.49	-4.28	-4.63	1.21	-1.95	-1.28	-0.51	-1.71	-0.87	-2.79	-2.66	-1.87	-1.85	-2.73	-3.18	-2.69	-4.27	-3.35	-3.74	-3.25	-0.6	0.73	2.99	0	1	+	+
b1236	511145	143	0.91	-5.55	-6.43	-6.88	-6.19	-6.1	-1.15	-1.17	-1.42	-0.87	-3.77	-3.45	-4	-4.05	-4.37	-4.64	-4.96	-3.27	-3.82	-6.4	-14.51	-15.6	-15.04	-15.59	-15.4	-12.64	-9.22	-0.74	3.38	4.47	4.87	4.94	5.49	5.53	2.69	0	1	+	-
b1237	511145	143	1	0.68	-0.93	-0.76	0.57	0.05	1.35	0.85	0.96	-2.47	-2.84	-3.76	-5.45	-5.69	-5.04	0.51	0.74	1.78	-6.42	-10.54	-12.34	-12.39	-12.15	-11.69	-11.28	-10.03	-7.66	-4.04	-1.35	-1.69	-0.32	-0.16	-0.01	0.3	1.22	0	1	-	+
b1238	511145	1301	0.66	0.53	0.25	1.72	1.43	1.43	2.24	2.33	2.03	2.63	2.45	2.67	1.14	0.85	3.82	4.51	5.02	5.51	2.33	-3.52	-11.4	-12.72	-9.37	-3.16	0.59	-1.06	-0.35	2.46	2	1.64	2.25	3.58	2.68	2.68	3.01	0	1	+	-
b1241	511145	1301	0.97	-2.15	-2.78	-2.98	-3.4	-2.58	-5.2	-4.82	-3.87	-3.53	-3.59	-0.97	-0.21	0.41	-1.41	-2.21	0.03	-3.24	-3.84	-3.34	-4.4	-4.51	-4.53	-3.96	-4.2	-4.41	-3.24	-1.42	-0.42	-3.89	-1.41	-1.93	-7.08	-6.57	-1.76	0	1	-	+
b1242	511145	1936	0.16	-1.37	-1.93	-1.86	-2.47	-3.75	-1.76	-1.5	2.05	5.58	4.14	1.1	0.27	-0.12	-0.78	-5.62	-8.58	-8.61	-8.65	-9.1	-8.78	-8.68	-6.52	0.34	4.9	5.22	5.35	4.93	3.92	4.21	4.54	4.67	5.09	5.41	3.17	0	1	+	+
b1243	511145	85	0.96	0.08	0.74	2.45	1.13	-0.93	-1.28	-0.7	-1.41	-0.65	-0.05	0.55	-1.91	-2.83	-5.46	-12.18	-14.64	-15.16	-13.19	-13.64	-12.12	-5.44	-0.97	2.91	3.38	4.43	4.13	2.93	2.48	3.14	3.74	3.96	0.52	-0.71	-0.97	0	5	+	+
b1244	511145	14	0.65	-5.92	-5.68	-1.91	-1.14	-0.24	0.76	1.49	0.99	-0.01	1.41	2.4	4.53	4.07	3.71	2.7	2.51	2.41	-2.36	-2.89	-2.06	-3.21	-3.16	-3.04	-2.05	-1.49	-4.15	-6.73	-5.48	-2.24	-0.35	-3.08	-2.06	-2.44	-2.65	0	4	+	+
b1245	511145	11	0.66	-4.03	-3.95	-0.97	2.28	2.27	1.76	0.04	0.14	0.47	3.54	5.89	5.36	5.04	6.13	3.43	2.54	4.38	4.24	1.6	1.51	1.25	2.45	-0.96	0.62	1.79	3.02	0.31	-0.19	3.33	1.69	0.88	0.43	1.7	0.07	1	4	+	+
b1246	511145	-4	0.68	-0.76	0.21	-0.08	-0.93	-0.36	-0.58	-1.56	1.96	2.83	2.76	2.94	2.92	2.26	0.81	1.49	0.98	2.4	1.48	0.85	1.1	0.96	5.25	3.83	3.95	3.83	1.5	0.56	-1.11	-0.79	-0.12	-1.55	-2.41	-2.08	-2.85	2	4	+	+
b1247	511145	52	0.66	-2.14	1.54	2.41	3.36	3.26	3.05	2.32	0.83	-0.24	-1.67	-0.99	-1.56	-7.74	-13.68	-13.94	-13.77	-13.68	-13.62	-13.56	-14.77	-3.88	0.88	0.83	0.9	1.49	1.45	0.87	-0.06	-2.28	0.98	0.86	0.58	0.77	0.06	3	4	+	-
b1248	511145	52	0.63	0.92	1.2	0.81	0.87	1.03	1.23	1.47	1.48	-0.11	-0.17	-0.41	1.61	-0.36	-0.34	-0.09	0.16	-2.92	-13.31	-15.8	-13.62	-13.5	-14.16	-14	-13.33	-7.09	0.75	1.62	1.45	1.72	0.53	0.37	-0.17	-0.12	0.99	1	2	-	+
b1249	511145	34	0.57	-2.46	-1.88	-4.27	-3.99	-3.81	-7.95	-3.72	-0.43	-0.88	-1.33	-1.83	-2.47	-3.29	-3.44	-4.48	-0.48	0.8	2.25	2.72	1.31	0.78	1.4	1.82	-2.33	0.54	1.86	1.02	-0.3	0.9	0.93	1.45	2.14	-0.98	-0.4	0	2	-	-
b1250	511145	54	0.61	1.47	1.43	1.34	1	1.25	2.12	1.99	4.4	3.73	3.91	4.25	2.33	1.24	0.98	1.48	1.89	2.75	1.95	-5.45	-11	-13.98	-14.05	-15.09	-14.46	-14.25	-12	-4.09	1.64	-0.2	-1.16	-1.17	1.89	1.92	1.09	0	1	-	+
b1251	511145	299	0.93	-0.46	-2.34	-7	-6.76	-0.66	-0.06	0.65	0.12	0.41	-0.25	-0.28	-4.28	-5.15	-5.27	1.39	1.36	-1.13	-6.41	-10.7	-11.43	-10.85	-11.26	-8.81	-4.79	0.33	3.67	-0.37	-0.63	-0.47	-1.87	-2.3	-2.53	-1.99	-1.42	0	1	-	-
b1252	511145	39	0.69	-6	-0.05	0.14	0.24	-4.22	0.5	0.99	1.62	1.96	0.9	2.83	3.22	-1.33	-7.53	-9.91	-16.43	-18.06	-18.69	-18.58	-13.34	-7.52	-2.96	1.14	2.2	2.56	2.23	2.77	2.61	3.15	3.32	2.99	1.67	0.33	-1.29	0	1	+	-
b1253	511145	39	0.6	0.62	2.37	4.04	4.26	3.78	4.05	5.13	3.61	4.66	3.66	3.62	-5.23	-9.03	-13.43	-18.03	-17.42	-17.43	-13.56	-7.61	-5.96	-0.75	-1.67	-1.16	-2.43	-1.79	-2.16	-2.44	-3.16	-3.57	-1.95	-1.78	-3.91	-4.82	-4.56	0	1	-	+
b1254	511145	104	0.23	-0.94	-0.92	-1.42	-1.74	-0.45	1.91	1.58	0.81	1.62	1.68	0.65	-3.59	-11.48	-12.38	-12.82	-13.28	-12.46	-10.61	-10.56	-3.71	0.35	-0.52	0.34	2.51	1.17	1.31	3.52	3.88	4	1.5	-2.41	-6.08	-12.42	-11.15	1	2	-	-
b1255	511145	29	0.65	1.38	1.14	3.03	1.48	1.6	2	1.31	1.89	2.85	2.97	1.88	1.23	1.32	0.67	-0.51	-1.67	-1.59	-1.36	-1.3	-1.27	-1.59	-0.5	0.03	0.93	0.97	0.93	1	2.25	1.72	1.63	1.56	0.73	0.81	0.87	0	2	-	-
b1256	511145	59	0.74	-0.19	1.35	0.61	0.16	-0.12	0.53	0.95	1.5	1.37	0.79	0.26	-0.53	0.57	-2.16	-8.43	-11.8	-11.22	-10.98	-10.68	-11.18	-11.27	-7.38	-4.31	-3.38	-3.67	-0.79	-0.78	-0.07	-0.04	1.14	-0.04	0.06	2.88	2.06	0	1	+	-
b1257	511145	59	0.93	-1.04	-2.78	-3.43	-4	-1.73	2	1.69	2.36	0.91	2.94	2.74	3.23	3.2	3.58	2.46	0.94	1.63	-4.76	-10.4	-11.17	-11.45	-11.39	-11.28	-11.67	-12.8	-7.68	-4.68	-5.38	-8.02	-5.45	-3.24	-2.69	1.14	0.37	2	3	-	+
b1258	511145	45	0.91	0.17	-0.31	2.07	1.69	1.94	2.41	3.03	2.67	1.94	2.11	1.59	-0.16	1.5	2.04	1.87	2.03	1.22	1.03	0.92	0.65	0.75	1.2	1.52	2.74	2.73	3.15	1.95	-0.12	0.05	0.06	-2.2	0.8	2.85	1.04	1	3	-	-
b1259	511145	85	0.85	2.3	2.3	2.57	0.59	-1.18	-6.33	-9.62	-5.75	-3.67	-2.36	-1.91	0.52	2.61	2.06	3.19	2.3	-0.74	-1.32	-1.37	-1.75	0.38	0.09	0.19	-3.75	-9.42	-12.14	-12.94	-12.43	-13.17	-13.15	-13.13	-12.44	-7.71	-8.67	0	3	-	-
b1260	511145	380	0.94	2.41	0.52	0.5	-0.11	0.04	-0.08	-0.28	-4.77	-4.76	-4.63	-7.59	-7.19	-14.64	-15.97	-15.98	-16.01	-15.56	-15.56	-15.6	-8.36	-2.68	-7.33	-7.32	-3.67	-2.05	0.48	-0.2	-2.71	-2.81	-3.27	-3.17	-1.36	0.72	0.6	5	6	-	-
b1261	511145	-1	0.93	1.03	2.42	2.92	1.86	2.59	3.42	4.17	4.61	5.37	5.22	4.75	2.09	-1.51	2.39	1.61	2	0.14	1.04	-0.02	0.31	1.63	0.97	-0.74	-1.7	-2.66	-2.48	-2.2	-0.58	-0.3	-0.65	-1.34	1.28	-1.33	-2.22	4	6	-	-
b1262	511145	11	0.82	-5.56	-2.16	1.16	1.55	1.22	1.9	1.54	0.84	1.48	2.06	2.61	3.86	3.97	2.56	2.21	2.22	3.01	3.75	0.66	0.78	4.43	5.07	4.69	1.79	-0.84	0.09	-1.84	-1.72	-0.92	-1.29	-0.76	1.26	0.82	2.54	3	6	-	-
b1263	511145	0	0.87	4.72	5.08	5.79	6.03	6.3	6.01	5.83	1.52	0.21	5.17	5.92	4.5	2.33	1.44	0.94	0.63	1.01	0.17	-2.63	-2.99	-3.01	-3.1	-5.45	-6.78	-4.28	-2.61	0.17	-0.67	0.03	-1.78	-1.8	-1.33	2.03	2.43	2	6	-	-
b1264	511145	-1	0.84	-1.47	-2.04	-0.97	-3.26	-0.38	0.45	0.74	-0.56	-1.25	-0.79	-0.26	-0.63	-0.02	0.8	0.27	0.29	-0.14	0.11	-0.47	-0.56	0.06	0.38	-0.08	1.92	1.32	-0.24	-0.81	-0.45	0.13	-0.48	-0.4	0.52	0.1	-1.76	1	6	-	-
b1265	511145	91	0		0	0	0	0.72	-0.07	-0.3	-3.13	-2.81	-8.03	-10.98	-4.69	-5.3	-2.18	-0.81	-0.57	-0.33	-2.17	-0.11	-0.13	2.42	2.98	2.76	-5.45	-9.85	-10.3	-9.97	-11.14	-9.44	-8.92	-8.49	-3.73	1.89	2.41	0	6	-	-
b1266	511145	-4	0.52	2.88	3.65	3.79	1.51	0.32	0.28	1.59	0.94	0.91	0.79	1.31	-0.74	-0.73	-0.92	0.7	0.75	1.61	1.54	1.87	2.15	2.15	-1.07	-2.6	-3.28	-3.44	-3.44	-0.28	-2.72	-3.06	-1.22	-1.98	-2.12	-1.93	-1.24	0	1	+	+
b1267	511145	27	0.88	-0.23	0.33	0.23	-0.1	-0.03	0.79	-0.63	1.56	1.68	2.31	1.71	0.7	0.48	-0.11	1.16	2.66	2.19	1.62	-0.4	-5.11	-2.33	-2.84	-2.44	-2.39	-3.77	-5.25	-5.61	-1.22	-1.62	-1.93	-1.42	-1.45	-0.15	0.05	0	1	+	+
b1268	511145	210	0.18	-5.66	-6.49	-5.43	-4	-1.91	-0.34	-0.11	0.17	-0.29	1.27	1.98	1.77	1.39	0.51	-3.87	-1.19	-0.73	0.42	1.22	2.1	1.91	1.39	0.44	-0.12	-0.3	0.42	0.63	-0.1	-3.08	-3.4	-4.22	-4.11	-2.39	-3.1	0	1	+	+
b1269	511145	39	0.73	2.27	1.91	2.12	1.73	3.86	2.27	1.65	4.36	3.41	2.65	0.2	0.44	0.42	0.24	0.2	0.01	0.01	0	0.04	0.28	0.78	1.09	1.13	-1.5	-0.69	-0.54	-0.27	-0.23	1.75	3.63	3.75	4.45	4.72	2.33	0	1	+	-
b1270	511145	39	0.65	0.72	-0.15	-1.16	-0.62	3.17	0.38	-0.7	-1.4	-1.46	0.16	-0.52	0.9	0.37	0.28	0.09	0	0	0	0.26	0.38	0.5	0.65	1.61	2.87	3.1	3.17	3.65	5.4	6.14	6.47	6.51	6.01	5.09	5.17	1	2	-	+
b1271	511145	-4	0.68	-1.39	-1.42	-0.51	-0.77	-0.58	2.23	1.77	1.76	1.31	2.07	1.24	-0.02	-0.84	-1.85	-1.74	-1.35	-2.3	-1.68	-1.08	-0.15	0.93	0.63	1.17	1.19	2.6	1.86	0.85	-2.04	-2.7	-2.36	-0.42	-1.08	-0.9	-0.57	0	2	-	-
b1272	511145	35	0.76	-0.54	-2.02	1.24	-0.65	-1.39	2.69	2.84	1.2	2.06	-1.42	-2.53	-2.1	-6.54	-10.31	-10.37	-12.32	-10.83	-9.69	-8.54	-5.67	1.19	2.81	3.1	1.82	0.74	-1.37	-1.93	1.59	2.22	2.29	0.29	0.73	0.71	0.41	0	1	+	-
b1273	511145	35	0.87	1.26	2.82	2.79	2.19	-0.16	-0.68	1.65	1.9	2.97	2.87	1.01	-1.92	-9.62	-12.3	-11.52	-12.65	-11.11	-11.05	-8.05	-0.81	2.8	2.32	3.5	2.35	2.34	1.9	1.84	0.12	2.14	2.58	3.87	4.13	3.03	3.86	0	1	-	+
b1274	511145	209	0.78	1.53	3.64	6.36	3.66	-1.25	-1.32	-5.01	-5.7	-5.17	-5.09	-2.46	-0.05	0	-0.07	-0.16	0.02	0.43	0.58	-2.65	-10.87	-13.97	-14.48	-15	-14.72	-13.58	-12.95	-10.82	-3.53	2.35	3.96	3.82	4.08	3.81	3.26	0	1	+	+
b1275	511145	294	0.76	-0.31	-0.44	-0.49	-0.93	1.38	0.58	-2.71	-2.86	-2.2	-1.82	-6.37	-6.46	-1.34	1.26	1.28	-0.4	-1.76	-10	-14.83	-16.36	-16.54	-14.54	-7.94	-0.17	-3.36	-6.9	-3.69	-0.13	0.78	2.06	2.18	3.65	2.5	2.25	0	1	+	+
b1276	511145	63	0.9	-3.14	-2.17	-1.37	-0.36	0.68	-0.62	-0.92	-1.87	-1.75	-1.78	-1.74	0.24	-0.31	-2.02	-5.46	-8.18	-12.83	-15.27	-14.9	-12.17	-5.14	-2.55	-0.05	-0.34	-0.28	2.27	3.17	-0.29	0.73	0.72	0.75	-7.08	-8.83	-9.11	0	1	+	-
b1277	511145	63	0.69	-1.5	-0.77	-1.42	-2	-2.75	-3.24	-4.37	-3.05	-2.69	-0.12	1.46	2.13	-0.44	0.26	-1.07	-0.77	-0.68	-2.45	-1.6	-1.25	-5.39	-12.46	-14.97	-15.11	-12.24	-6.02	-0.85	-1.1	0.84	0.08	0.39	0.75	0.23	0.11	0	1	-	+
b1278	511145	148	0.33	1.5	0.97	0.7	0.61	-1.05	-2.51	-2.14	-1.93	-6.84	-7.06	-7.3	-7.44	-6.54	-5.83	-0.26	-0.16	0.22	0.4	3.27	5.19	5.14	2.16	2.04	2.41	-0.93	-1.39	-1.15	-4.17	-4.37	-4.27	-4.89	-5.95	-6.4	-6.22	0	1	+	+
b1279	511145	6	0.95	-2.76	-1	-0.55	-1.71	-1.92	-5.23	-5.78	-3.37	-4.99	-3.49	-2.42	-2.07	-4.4	-3.97	-0.35	-0.36	-0.45	-0.11	1.46	0.92	1.67	1.54	2.88	2.2	2.87	-1.18	-0.6	0.23	1.79	1.3	1.31	-0.34	0.85	0.58	0	2	+	+
b1280	511145	193	0.6	0.17	-2.85	-2.32	-2.88	-3.1	2.31	2.81	2.89	3.92	4.21	3.91	7.34	7.17	4.57	1.93	3.98	2.74	2.56	2.63	2.94	2.71	2.86	3.36	3.67	3.43	1	0.66	-1.78	-4.47	-4.73	-4.49	-4.58	-4.76	-4.43	1	2	+	+
b1281	511145	-1	0.71	-2.61	-2.23	-2.83	0.87	0.66	0.72	0.66	1	0.35	-0.88	0.04	-1.25	-2.14	0.63	-2.03	-3.35	-3.64	-0.56	-4.61	-4.18	-4.03	-3.75	-2.83	-0.94	0.75	0.33	0.5	1.26	0.02	-2.95	-1.94	-0.72	-2.98	-5.55	0	2	+	+
b1282	511145	125	0.53	1.77	1.1	0.79	0.7	0.57	2.48	2.82	0.72	0.67	1.55	1.92	-2.17	-7.52	-11.74	-12.87	-13.41	-13.38	-13.65	-12.24	-7.15	0.25	3.05	0.73	0.51	-0.45	0.7	-0.57	-1.17	-0.85	-1.17	-1.05	-0.22	-0.41	-0.81	1	2	+	-
b1283	511145	125	0.75	2.49	1.7	0.75	0.32	2.43	2.68	0.65	1.39	2.9	1.15	-2.1	-4.37	-6.07	-4.66	-2.8	-2.31	-1.56	-1.39	-1.54	-1.02	-0.71	3.1	2.23	1.32	1.85	1.78	-0.45	-3.55	-4.1	-3.81	-3.83	-3.76	-4.81	-2.3	0	1	-	+
b1284	511145	268	0.75	2.31	2.21	2.37	2.45	3.17	2.96	3	3.34	3.25	3.09	2.33	2.09	1.59	1.21	1.42	0.15	-1.88	-6.96	-14.32	-14.24	-14.47	-14.39	-8.79	-4.2	-3.72	-2.3	-2.5	-2.72	-1.07	0.58	2.77	2.31	0.02	-0.34	1	2	-	-
b1285	511145	147	0.28	2.95	0.09	0.6	1.49	0.85	0.67	-0.07	-0.77	-0.2	0.26	0.82	-6.65	-7.61	-7.07	-2.26	-0.46	-1.37	-1.12	-0.56	-0.52	0.29	-0.1	-0.36	-0.24	-0.81	-0.81	-0.59	-0.2	-1.15	-1.36	-1.13	2.13	1.42	1.17	0	1	-	-
b1286	511145	77	0.8	-1.84	-3.17	-2.58	-2.89	-4.38	-3.52	-3.59	-4.28	-4.14	-3.1	-1.41	-1.46	-3.2	-3.58	-11.17	-16.13	-15.54	-15.77	-15.61	-14.81	-8.02	-1.37	-1.29	-1.46	-1.83	1.18	2.99	2.61	1.63	1.5	0.84	0.72	0.81	1.39	0	1	-	+
b1287	511145	67	0.49	1.52	0.77	-1.16	-1.34	-1.09	-0.12	-2.56	-3.25	-2.9	-2.21	-1.31	-4.08	-2.21	-2.88	-2.53	-1.41	-0.92	-4.57	-4.49	0	-3.73	1.02	0.73	0.71	0.37	-0.05	0.33	0.37	0.23	2.81	3.31	2.59	2.56	2.84	0	1	-	-
b1288	511145	143	0.97	1.01	0.12	-1.05	-0.78	0.19	-3.08	-2.2	-3.4	-3.41	-2.52	1.16	-0.08	-0.59	-1.11	-2.15	-7.69	-12.29	-13.8	-13.89	-13.62	-13.05	-12.89	-9.97	-2.42	3.53	6.1	6.25	6.71	4.72	4.93	4.17	4.18	4.16	4.08	0	1	-	-
b1289	511145	367	0.18	-2.47	-0.35	0.21	1.2	1.53	2	-0.88	-7.59	-7.15	-11.13	-14.45	-6.06	-4.83	-1.72	-2.58	-3.82	-2.55	-0.43	2.52	1.52	2.41	2.41	0.43	0.53	0.31	0.06	1.63	4.71	-0.19	-0.59	-6.24	-5.98	-6.59	-6.13	5	6	-	-
b1290	511145	67	0.49	-2.23	-2.26	-1.29	-0.59	-0.69	-0.84	-1.9	-2.48	-0.07	0.35	-1.5	1.23	-0.09	-0.02	-0.24	-0.85	-0.46	-0.27	-0.11	0.05	0.23	-0.04	-0.88	-4.33	-8.49	-16.05	-17.06	-8.9	-5.05	-1.5	-1.08	-1.75	-1.71	-1.93	4	6	-	-
b1291	511145	1	0.36	-4.01	-4.1	-2.16	1.5	2.49	-1.63	-0.28	0.72	0.09	-0.41	-1.49	-0.6	-1.38	-1.6	-0.05	0.68	-0.09	-0.25	-3.22	-1.9	-0.38	-0.04	1.92	1.01	0.47	0.67	-0.65	-0.29	-1.57	-0.86	-1.28	1	3.31	2.02	3	6	-	-
b1292	511145	-1	0.57	-1.07	-0.26	2.88	3.6	1.91	2.75	1.33	1.67	1.56	1.39	2.3	2.07	2.66	2.83	0.93	0.21	0.07	0.19	0.8	1.56	1.76	0.86	0.9	1.51	0.97	-0.33	-0.58	-3.65	-7.01	-6.06	-6.24	2	-0.13	0.23	2	6	-	-
b1293	511145	-14	0.32	0.02	-0.02	0.52	1.01	1.37	-0.25	-0.77	-0.53	-0.59	-1.76	-1.91	-0.55	-2.58	-3.36	-5.1	-4.19	-7	-3.17	-3.35	-3.9	-3.77	-4.01	-6.1	-5.51	0.72	0.59	0.69	1.84	-0.15	0.8	1.56	2.55	-0.44	0.86	1	6	-	-
b1294	511145	-4	0.5	0.44	-0.34	-1.82	-2.27	-1.37	-3.24	-3.12	-3.95	-4.97	-5.21	-5.16	-0.12	0.52	1.22	1.28	2.08	2.76	3.81	3.76	3.28	2.06	0.33	-0.16	-2.32	-1.48	-0.5	-1.13	-3.4	-4.51	-8.39	-8.62	-4.59	-3.37	-0.16	0	6	-	-
b1295	511145	312	0.75	-2.41	-0.04	1.01	0.95	0.97	0.91	-0.38	0.34	1.16	2.2	1.33	-0.91	-1.54	-2.13	-2.7	-1.61	-2.01	-2.39	-2.83	-2.98	-2.08	0.43	0.04	0.04	0	0	0	0.03	0.17	0.5	0.77	1.01	-2.7	-5.8	0	1	-	-
b1296	511145	133	0	4.16	4.59	1.55	3.94	3.24	2.8	2.07	3.78	2.83	2.19	2.4	0.56	0	0	0	0	0	0.08	-1.86	-1.33	-0.82	-0.31	0.08	0.95	1.56	2.56	3.09	3.28	4.21	1.47	1.32	4.65	3.7	3.41	1	2	-	-
b1297	511145	302	0.3	0.36	-0.29	1.04	-0.77	-0.97	0.56	1.99	-0.77	-3.94	-2.82	-2.59	-3.45	-2.74	-2.93	-2.18	-3.61	-4.34	-4.24	-5.89	-5.71	-5.6	-5.35	-4.96	-4.78	-5.16	-1.27	-1.45	-1.44	1.53	0.33	-2.84	-3.56	0.86	0.45	0	2	-	-
b1298	511145	26	0.55	-2.13	-3.95	-3.66	-3.05	-4.51	-1.28	-1.7	-2.52	-2.56	0.12	2.23	1.37	1.59	3.88	0.54	0.72	0.41	4.08	0.62	4.51	3.92	5.12	5.26	3.65	1.99	1.21	0.56	0.06	0.77	-0.39	0.92	0.65	-1.16	-2.21	0	5	+	+
b1299	511145	274	0.65	4.22	2.01	1.65	1.47	0.95	1.23	1.93	2.49	4.09	4.14	3.62	1.64	2.02	2.4	2.85	-0.22	-5.13	-9.88	-9.89	-9.99	-9.8	-9.16	-2.07	1.59	1.84	4.08	3.88	3.55	3.53	3.04	0.69	0.93	-0.92	-1.54	1	5	+	+
b1300	511145	1	0.42	2.07	-0.83	-1	0.15	-1.29	-1.59	-0.52	-0.32	0.95	-1.17	-0.82	-0.61	1.04	2.13	3.1	2.8	3.15	2.59	2.13	1.55	-0.75	-0.35	1.03	0.88	-0.14	-0.92	-1.65	-3.58	-1.38	-1.57	-1.56	-1.28	-0.55	-0.04	2	5	+	+
b1301	511145	37	0.1	-6.66	-1.94	-2.08	0.63	2.87	2.89	3.22	2.87	4.13	2.91	0.63	0.76	1.55	2.63	2.85	2.33	2.74	3.51	3.04	2.18	3.27	2.8	0.89	-2.61	-2.94	-3.46	-0.21	-0.41	1.22	2.93	4.25	4.78	4.92	6.7	3	5	+	+
b1302	511145	119	0.29	0.61	0.03	0.61	1.44	0.39	2.53	2.54	-2.62	-3.12	-3.94	-5.43	-5.16	-0.03	0.09	0.51	0.06	-0.18	0.07	0.07	0	0	0	0	0	0	0	0	0	0	0	0	0	0	0	4	5	+	-
b1303	511145	119	0.44	2.11	2.18	2.27	2.27	-0.62	-0.53	-0.05	0.02	-1.06	1.4	0.13	0.04	-0.43	-1	-1.32	-1.67	-2.32	-1.06	0.42	0.09	0	0	0	0	0	0	0	0	0	0	0	0	0	0	0	1	-	+
b1304	511145	53	0.94	1.14	0.94	-0.44	2.08	1.86	1.37	1.76	-0.41	2.26	2.55	2.55	2.55	-2.67	-9.87	-10.14	-9.31	-8.47	-8.12	-9.2	-11.58	-2.64	2.66	1.74	-1.53	-4.74	-4.7	-1.93	2.32	1.42	0.87	0.69	3.8	3.56	2.27	0	5	+	+
b1305	511145	-1	0.8	2.24	2.25	3.42	4.88	5.3	2	2.58	1.45	1.46	1.34	0.5	-0.82	-2.45	-0.53	-1.24	1.42	1.39	1.79	2.27	4.05	4.19	2.72	3.32	3	1.95	1.91	2.66	-1.45	-3.75	-5.01	-8.46	-8.73	-4.81	-4.8	1	5	+	+
b1306	511145	8	0.6	2.52	3.07	2.68	-0.87	-0.49	0.61	-0.86	-2.98	-3.07	0.57	-0.25	-1.14	-0.5	-0.06	-3.02	-1.29	0.3	0.16	0.28	0.23	-2.07	-4.46	-5.82	-5.23	-4.81	-3.7	-0.99	-1.04	-1.89	-1.53	-1.36	-1.51	-0.08	2.05	2	5	+	+
b1307	511145	74	0.51	2.93	2.43	2.16	2.84	1.57	1.25	1.82	1.32	1.36	1.46	1.06	0.12	0.2	0.61	0.01	0.18	0.57	0.95	3.72	3.4	0.09	1.27	0.17	-3.4	-2.81	-3.11	-6.3	-4.17	-4.3	-3.25	1.69	1.51	1.24	0.58	3	5	+	+
b1308	511145	212	0.86	-1.99	-1.98	-3.4	-4.44	-0.73	0.03	0.61	2.24	3.34	1.81	-0.53	2.13	-1.01	-4.52	-9.98	-12.15	-11.93	-11.86	-11.87	-11.9	-11.6	-9.12	-2.52	4.05	3.81	4.16	4.32	4.22	4.34	4.22	3.76	3.08	3.73	4.17	0	1	+	+
b1309	511145	13	0.22	-2.34	-3.28	-3.48	-3.39	-0.19	-0.98	1.14	1.06	1.62	-0.19	0.13	1	1.05	0.7	-2	-1.43	-3.02	-2.91	-2.42	-4.76	-5.35	-6.32	-6.16	-3.82	-3.75	-2.26	-1.48	0.49	-0.8	-0.76	0.8	-0.79	-1.66	-1.38	0	11	+	+
b1310	511145	20	0.26	0.09	-0.93	-0.88	-1.69	0.58	-0.69	-0.31	-0.25	0.41	0.86	0.89	0.97	0.84	-0.33	2.37	3.17	4.03	2.51	1.61	1.69	0.88	-0.12	1.05	1.29	2.7	2.36	2.79	3.59	3.63	1.17	1.44	-0.35	-1.38	-1.16	1	11	+	+
b1311	511145	-14	0	1.09	2.25	0.95	1.16	1.64	1.57	2.39	1.49	1.48	1.54	2.87	3.16	3.09	1.67	4	0.96	-0.01	0.34	-0.06	-0.77	-0.8	0.33	-0.4	-0.57	-1.34	-0.96	-1.38	-2.27	-2.29	-1.38	-1.79	-3.33	-2.49	-1.58	2	11	+	+
b1312	511145	30	0.1	2.73	4.7	1.28	-0.74	-0.45	-2.24	-3.35	-4.79	-4.88	-6.06	-2.78	-2.81	-3.47	0.42	-0.06	0.63	4.31	3.92	4.04	4.67	4.27	4.87	5.66	5.13	2.74	4.23	4.12	3.17	3.57	3.41	3.16	4.03	2.24	2.64	3	11	+	+
b1313	511145	18	0.21	2.27	2.43	1.99	1.01	0.45	1.13	1.34	0.37	0.17	-0.2	-0.62	-0.79	-1.31	-1.44	-0.5	0	0.21	0.79	1.48	1.18	2.57	1.06	1.15	0.93	0.96	0.4	-2.8	-2.78	-2.58	-2.2	-2.58	-3.71	-4.68	-2.69	4	11	+	+
b1314	511145	9	0.39	1.36	0.2	1.68	2.53	1.63	-0.64	-1.05	1.03	-0.66	1.33	3.7	1.86	2.65	2.39	0.9	0.31	1.12	0.67	0.94	1.83	1.28	1.22	0.91	-0.68	1.58	1.02	-1.83	-7.54	0.51	-1.34	-1.45	1.02	0.12	-0.06	5	11	+	+
b1315	511145	-4	0.32	1.94	4.3	1.29	0.62	0.91	1.19	4.68	3.92	3.16	0.97	1.88	0.83	3.45	3.74	3.8	2.05	2.11	1.35	4.02	1.7	1.33	0.56	-2.24	-3.89	-4.77	-8.91	-6.68	-3.64	-2.44	-2.86	-2.67	1.15	0.32	1.9	6	11	+	+
b1316	511145	-4	0.25	-0.64	-1.24	-2.52	-2.33	-2.52	-1.4	-0.86	-0.15	0.26	1.58	1.54	1.5	1.17	1.32	2.91	5.09	4.98	2.15	1.72	0.76	-0.53	-1.29	-1.1	-0.3	0	-0.04	-1.7	-5.1	-4.97	-4.78	-5.17	-4.11	-3.61	-1.53	7	11	+	+
b1317	511145	1139	0.16	1.75	1.5	2.02	1.82	2.37	-0.13	1.32	3.63	3.02	2.06	3.79	2.64	2.38	0.75	2.15	3.12	4.41	3.83	5	5.32	5.82	4.83	4.79	5.26	5.5	6.46	6.07	2.34	2.53	3.03	3.31	2.48	-1.45	-5.53	8	11	+	+
b1319	511145	110	0.32	1.87	2.43	2.28	2.21	1.62	1.34	0.33	1.4	0.9	0.37	-0.49	-1	-1.34	-0.88	0.69	0.41	0.09	0.02	0	0	0	0	0	0	0	0	0	0	0	0	0	0	0	0	10	11	+	-
b1320	511145	110	0.46	1.92	2.08	1.11	0.42	0.73	0.92	-2.97	-1.94	-3.46	-4.04	-1.99	-2.35	-2.63	-0.95	-1.27	-1.4	-1.67	-1.72	-0.65	0.03	0	0	0	0	0	0	0	0	0	0	0	0	0	0	0	1	-	+
b1321	511145	-4	0.52	4.53	5.29	2.92	2.9	2.33	5.36	6.51	5.48	4.12	3.99	3.28	3.59	3.64	1.93	-0.35	-1.88	-1.26	-1.43	1.94	-0.86	-0.67	-1.42	-0.29	-0.66	-1.11	-1.75	-0.42	-2.94	-0.23	0.98	-5.27	0.9	-0.11	0.32	0	2	+	+
b1322	511145	147	0.59	-4.01	-4.22	-4.28	-4.29	-4.11	0.37	0.32	0.66	-0.84	-1.54	-1.73	-2.65	-4.47	-5.12	-5.51	-4.49	-3.9	-3.44	-7.64	-6.87	1.69	0.01	0.08	3.47	2.03	1.96	1.97	2.69	0.44	-1.87	-4.5	-4.09	-4.51	-4.84	1	2	+	+
b1323	511145	43	0.7	1.58	1.42	1.7	0.16	0.09	0.14	0.99	0.29	0.14	0.1	0.1	0.1	0.1	0	0	0	0	0	0	0	0.43	0.56	1.04	1.31	1.43	2.63	1.64	2.14	2.48	2.05	2.61	1.38	-2	-1.08	0	1	+	-
b1324	511145	43	0.98	-1.5	-1.64	-1.63	0.39	0.22	0.31	-0.07	-0.59	0.53	-0.61	-1.75	1.23	0.57	0.36	0.14	0	0	0	0	0	0	0.04	0.04	0.04	0.04	0.79	1.25	0.59	0.61	0.57	0.57	1.13	1.33	1.43	0	1	-	+
b1325	511145	-26	0.67	2.72	3.9	3.43	2.91	2.8	1.11	-0.24	-1.46	-1.39	-1.43	-1.1	-0.14	-1.86	-0.05	0.15	2.61	2.22	1.3	-2.76	-3.81	-3.88	-3.44	-2.79	-2.34	-0.94	-1.63	-4	-5.96	-6.41	-5.25	-2.38	-2.25	-2.43	-1.87	0	1	+	-
b1326	511145	-26	0.65	-3.49	-2.85	-2.64	-1.72	-1.62	0.17	3.15	3.23	3.13	2.38	2.48	1.2	1.47	0.23	-0.4	-1.06	0.26	1.69	0.89	-0.6	-1.72	-3.04	-4.79	-4.63	-5.56	-11.68	-10.78	-8.67	-4.61	-1.46	-1.96	0.67	3.79	1.27	0	1	-	+
b1327	511145	334	0.52	-1.78	0.63	-0.49	-0.89	-0.15	-0.29	-0.99	-0.68	-0.71	-0.11	-0.38	-0.42	0.85	0.83	-0.13	0.24	0.24	-0.24	-2.77	-5.83	-5.82	-6.31	-6.61	-8.68	-6.8	-3.53	-3.52	-4.72	-4.45	0.63	1.21	0.84	1.17	1.42	0	2	-	-
b1328	511145	336	0.14	1.83	0.66	1.25	-1.9	-2.88	-4.37	-4.68	-5.51	-5.39	-5.18	-2.33	-2.03	-1.91	-1.92	-1.98	0.28	3.93	3.78	2.39	2.21	3.82	3.98	4.03	3.5	2.41	1.2	0.7	1.14	3	3.45	3.56	3.52	3.76	4.36	0	1	+	+
b1329	511145	50	0.8	1.69	1.41	0.61	1.07	1.08	2.04	1.15	0.83	0.69	2.18	0	-0.04	0.69	-3.52	-0.39	-1.2	-7.26	-7.98	-8.04	-8.29	-3.88	1.61	3.92	4.41	3.72	3.44	2.67	2.23	3.37	5.05	4.16	4.65	4.32	4.04	0	1	+	-
b1330	511145	50	0.63	-2.07	0.24	-0.58	2.46	2.68	2.96	2.02	2.58	-1.3	-4.32	1.8	1.98	2.29	0.86	-1.33	-8.59	-13.95	-14.06	-14.39	-14.02	-9.61	-1.79	-1.66	-1.97	-2.34	-3.49	3.1	3.14	3.74	5.22	3.93	2.54	3.27	3.38	0	1	-	+
b1331	511145	272	0.25	2.24	3.43	-2.64	-0.48	-2.24	-2.38	-1.97	-1.65	-1.4	-3.35	-1.58	-0.57	-6.4	-5.2	-3.49	-4.68	-4.69	-2.46	-1.55	-7.16	-8.08	-3.34	-3.36	-4.92	-5.25	-2.63	-0.73	-0.62	1.74	2.8	-1.48	-0.42	4.06	3.72			+	+
b1332	511145	49	0	-2.9	-2.69	-3.42	-2.16	-1.48	-0.73	1.1	2.51	2.66	2.46	2.59	0.53	-8.11	-9.53	-9.42	-9.36	-8.78	-8.61	-8.78	-8.28	-2.83	0.48	2.22	1.94	-0.54	-2.04	-2.01	-2.92	-3.58	-4.52	-0.78	-1.52	-2.66	-1.08	0	1	+	-
b1333	511145	49	0.93	-3.22	-1.01	0.94	0.38	-0.81	-0.34	-1.29	-1.66	-1.32	-1.37	-1.17	-1.17	0.02	2.28	1.54	-3.68	-10.4	-11.29	-12.18	-12.23	-12.28	-12.19	-12	-10.6	-0.85	2.05	1.29	0.23	1.85	1.6	1.34	0.15	-1.78	-2.11	0	1	-	+
b1334	511145	151	0.81	-4.26	-3.35	-1.56	1.96	1.25	1.83	1.94	2.02	1.36	2.79	3.93	3.64	2.93	2.96	2.81	3.32	3.27	4.08	3.87	3.72	3.26	2.28	-0.63	-1.44	-5.34	-7.37	-2.26	-1.67	-0.34	-0.17	-0.16	-0.02	-0.08	-0.74	0	1	-	-
b1335	511145	194	0.55	2.97	1.73	2.44	2.61	3.03	1.65	2.01	3.36	3.38	3.66	-0.6	-3.55	-3.57	-3.81	0.17	0.64	0.76	0.98	0.02	1.06	1.01	0.83	1.04	1.26	-2.16	-7.36	-6.14	-5.11	-4.68	-4.49	-4.75	-5.05	-1.76	2.22	0	1	-	-
b1336	511145	10	0.13	-4.35	-0.53	-0.53	-1.44	-1.4	0.91	-1.66	-2.95	1.34	0.08	0.72	1.01	2.3	5.34	5.03	5.82	6.38	6.01	4.46	3.81	4.06	4.23	2.58	0.36	-1.26	-2.63	-2.39	-1.27	-0.78	-3.86	-1.62	-0.17	-3.83	-10.22	2	3	-	-
b1337	511145	36	0.26	-3.91	-3.88	-3.83	-3.8	-3.64	-3.33	-3.23	-3.18	-2.92	1.25	1.25	1.31	1.09	0.69	0.71	0.36	-0.4	-0.22	-0.5	0.25	0.68	0.12	-1.36	-3.95	-3.86	-4.06	-0.66	-0.58	-3.61	-3.84	-0.99	-0.84	-2.22	-0.98	1	3	-	-
b1338	511145	-1	0.2	-5.13	-2.86	-2.45	-3.23	0.81	1.03	-0.96	-0.97	-0.98	-2.29	-2.47	-0.73	-1.04	-2.09	-2.27	-2.63	-2.56	-1.02	-2.27	-4.47	-4.58	-2.85	-3.87	-3.41	-3.63	-2.88	1.68	-0.62	-0.69	-0.3	2.96	3.39	2.17	1.57	0	3	-	-
b1339	511145	329	0.14	1.04	-0.25	-0.42	-0.23	2.19	2.28	0.52	-0.68	-1.46	-0.14	2.06	0.8	0.73	0.71	0.41	0.75	-3.58	-9.54	-10.8	-10.73	-10.08	-9.67	-3.38	1.46	2.55	2.15	2.14	-1.13	-0.73	1.4	0.13	0.24	-1.7	-1.73	0	1	+	+
b1340	511145	20	0.53	-3.21	-2.48	-1.35	-0.84	0.17	1.93	1.1	-0.03	4.07	0.88	1.46	1.56	-1.13	-3.25	-2.13	-2.72	-3.34	-6.66	-12.98	-7.94	-5.91	-6.11	-1.24	-1.41	-0.55	0.87	0.63	2.13	1.43	4.03	4.9	3.98	3.78	3.71	0	1	+	-
b1341	511145	20	0.67	-0.39	0.41	0.62	-1.29	-4.14	-7.58	-7.06	-9.64	-8.52	-5.88	-5.74	-2.51	-0.38	-0.62	3.05	0.18	0.68	2.05	1.85	1.44	0.84	-0.31	-2.19	-1.96	-2.52	-3.47	-3.14	-3.65	-3.75	-4.56	2.6	1.79	-2.02	-2.48	0	1	-	+
b1342	511145	477	0.61	1.67	3.86	4.39	2.66	1.78	-1.4	0.19	-0.01	2.22	3.14	1.16	1.5	2.32	0.97	-1.75	1.55	-0.28	0.18	-0.62	-0.11	0.88	0.95	2.99	3.12	3.22	3.6	3.88	3.15	3.43	4.63	1.29	0.37	0.77	1.48	0	1	+	+
b1343	511145	128	0.29	1.33	-0.04	-0.58	-0.56	0.01	0.88	0.44	0.75	1.41	1.21	0.58	-0.58	2.28	2.49	1.37	1.01	1.39	1.91	-0.22	-0.46	-1	-1.43	1.16	0.4	0.51	1.11	0.11	-0.04	0.07	0	0	0	0	0			+	-
b1344	511145	128	0.53	-0.84	-0.3	1.04	3.14	1.59	1.85	-1.49	-3.59	1.37	1.56	-4.49	-1.71	-2.55	-4.82	-13.93	-14.19	-13.88	-14.26	-14.49	-14.99	-8.84	-0.83	-0.55	-0.99	0.69	0.57	0.37	0.02	0	0	0	0	0	0	0	1	-	+
b1345	511145	51	0.22	-0.04	-2.03	-4.84	-4.75	-5.52	-6.15	-1.75	0.89	1.96	2.02	2.21	1.22	1.1	1.89	1.92	1.42	1.18	3.74	3.83	1.25	1.57	1.61	-1.04	0.27	1.97	1.21	2.18	1.45	1.8	2.11	1.96	1.39	0.8	0.64	5	6	-	-
b1346	511145	1	0	-1.3	-1.39	-2.04	-1.48	-0.97	-2.59	-3.01	0.71	1.17	1.28	0.69	0.88	1.51	1.09	-0.35	-0.43	-1.5	1.42	2.5	2.81	2.06	-4.65	-2.12	-2.71	-2.84	-2.07	-1.38	1.01	0.94	-0.47	-0.63	-0.26	1.63	1.51	4	6	-	-
b1347	511145	78	0.38	-0.04	-0.45	0.54	1.39	1.39	1.01	1.04	1.86	2.05	2.75	2.78	2.19	0.14	0.4	1.01	1.22	1.87	2.03	3.03	3.87	2.62	4.31	4.04	-0.79	-7.61	-7.97	-8.91	-7.19	-2.3	-2.49	-5.2	-4.58	-4.34	-4.72	3	6	-	-
b1348	511145	-8	0	1.4	0.72	0.78	0.78	1.44	0.48	-0.77	-1.82	-1.66	-1.38	-0.77	0.11	0.97	-4.86	-4.81	-4.61	-4.42	-4.27	-4.27	-0.46	0.14	0.27	0.95	2.21	1.72	0.18	-0.5	-0.27	0.84	0.96	1.41	0.41	0.42	0.96	2	6	-	-
b1349	511145	56	0.27	-1.1	1.46	0.38	0.07	1.64	1.16	-1.17	2.02	1.09	1.02	0.77	-3.61	-11.24	-11.82	-12.63	-13.88	-13.3	-10.89	-10.74	-5.81	2.72	4.21	3.78	3.05	1.63	1.26	0.95	0.53	-0.21	0.07	0.31	0.94	0.19	0.8	1	6	-	-
b1350	511145	-8	0.42	-1.09	-1.18	-0.85	-1.13	-1.88	0.21	-0.22	-1.35	-1.15	0.1	1.65	1.12	1.47	1.32	1.32	1.31	1.36	2.36	2.51	1.06	1.52	2.29	3.12	0.33	-1.14	1.45	1.11	1.44	1.99	1.01	1.29	1.44	1.07	1.89	0	6	-	-
b1351	511145	101	0.15	-1.32	1.53	1.88	0.95	3.15	2.95	2.99	-1.98	-1.89	-1.61	-3.44	-5.4	-12.05	-15.57	-14.97	-15	-14.97	-14.71	-13.12	-7.29	-4.24	-2.9	-3.09	-0.81	-2.61	-2.45	-2.62	-2.39	3.15	3.82	3.94	4.43	4.24	2.61	0	1	-	-
b1352	511145	-1	0.36	0.65	0.27	1.81	1.27	1.27	0.17	-0.87	-2.02	-2.68	-2.41	-2.77	-2.59	-1.6	-0.21	-1.02	-0.22	-0.38	0.46	0.73	0.54	0.61	0.91	-0.26	-2.04	-2.18	-2.19	-1.07	-0.02	-0.11	-0.36	-1.08	-2.48	-0.51	-0.79	0	2	-	-
b1353	511145	-4	0.44	0	0.29	-0.8	-1.69	-3.31	-2.21	-4.56	-4.56	-3.24	1.03	1.01	2.4	3.83	1.87	-1.29	-0.63	-1.57	-1.77	-3.12	1.25	1.83	1.75	1.44	0.71	1.59	1.23	0.48	0.84	0.25	1.28	0.4	-1.51	-2.88	-2.23	0	1	+	-
b1355	511145	10	0.19	-2.65	-3.24	-1.25	0.52	0.31	0.94	-1.01	-0.87	-0.64	-0.29	-0.38	-0.66	0.12	0.75	0.48	1.51	0.45	0.34	1.55	1.72	1.79	2.65	2.79	1.01	2.45	2.55	-1.28	-2.99	-2.75	-2	-2.59	-1.5	-2.28	-3.62	0	2	-	-
b1356	511145	308	0.69	-1.41	-1.47	-1.38	-2.18	-1.09	-0.7	-0.67	2.9	3.32	3.07	3.08	3.28	2.01	0.77	0.17	-4.34	-5	-4.46	-5.38	-4.29	-4.43	-0.32	5.18	5.67	5.27	5.81	5.32	5.4	5.31	5.26	4.95	2.58	1.14	0.01	0	1	-	-
b1357	511145	22	0.12	1.16	1.03	1.03	0.79	1.58	2.06	1.77	-2.59	-2.36	-2.21	-3.18	-3.18	-2.67	-0.06	-1.25	-1.28	-1.45	-2.42	-2.67	-2.3	-5.36	-5.52	-2.22	-0.83	-1.33	-0.51	0.22	0.68	1.87	1.73	2.59	0.58	-3.21	-3.62	0	7	+	+
b1358	511145	12	0	1.04	1.01	1.98	2.16	2.1	2.88	3.12	3.06	2.22	3.03	1.97	0.02	-2.42	-2.81	-2.96	-2.56	-2.89	-1.72	-3.64	-7.84	-7.5	-4.05	-0.54	-1.27	-2.05	-1.93	-0.03	-0.79	2.5	4.04	3.76	2.41	0.44	-1.31	1	7	+	+
b1359	511145	6	0	-0.17	0.96	0.17	0.62	0.24	-0.01	-0.59	-0.95	-0.09	0.83	1.65	1.44	0.26	1.44	-0.85	0.56	1.14	1.63	1.03	2.4	3.54	4.43	5.91	5.03	5.09	6.56	6.24	6.57	4.86	5.25	3.17	3.07	1.77	2.42	2	7	+	+
b1360	511145	670	0.37	0.48	0.62	0.01	1.68	3.58	2.03	2.61	-0.57	-1.6	1.37	1.43	2.42	2.83	3.08	3.45	3.79	4.17	3.23	3.73	5.86	3.2	2.17	1.96	2.21	2.53	0.53	0.39	3.64	3.14	3.61	1.92	0.98	2.06	3.75	3	7	+	+
b1363	511145	137	0	1.05	2.04	1.92	2.91	2.23	2.74	2.28	-0.14	-0.16	2.42	1.87	2.35	0.29	-0.47	0.7	-0.21	2.56	2.71	-2.17	-3.28	-3.17	-3.18	-3.17	0.01	1.31	1.77	1.74	1.3	1.61	3.7	3.56	3.7	3.63	3.62	0	1	+	+
b1365	511145	2105	0.13	-3.15	-3.64	-3.78	-3.22	-1.69	-1.55	-2.73	-4.27	-5.27	-4.97	-4.68	-3.9	-3.35	-2.82	1.82	1.4	2.77	2.74	2.57	4.1	3.81	2.06	1.12	1.05	2.53	3.11	3.56	3.33	3.01	3.96	4.02	3.62	3.21	2.68	0	2	+	-
b1370	511145	2105	0.24	4.46	4.38	2.91	2.45	0.62	1.28	2.05	2.05	2.29	1.87	2.08	1.57	-1.66	-1.65	-1.88	-1.62	-1.04	-2.06	-1.77	-6.79	-7.97	-3.12	-2.69	-2.92	-3	-1.64	-0.97	-1.56	-0.07	1.73	-4.08	-3.7	-0.32	-1.02			-	+
b1372	511145	-1	0.34	-0.5	-0.09	-0.15	-0.6	-0.36	-0.74	0.36	-0.58	-0.04	0.98	2.06	5.24	5.2	4.96	4.46	3.36	3.38	1.51	2.46	1.91	0.64	-2.59	-0.53	0.11	-1.38	0.21	1.08	-0.39	0.85	-0.03	-0.14	-1.34	-4.68	-3.05	1	3	+	+
b1373	511145	97	0.12	0.38	2.85	1.43	0.07	0.13	-0.81	-0.95	-0.84	1.04	1.82	0.85	2.16	0.63	-0.54	1.51	1.34	0.12	1.59	1	1.58	-0.68	-2.55	-2.58	-4.33	-3.8	-3.38	-1.67	-1.29	-2.21	-2.04	-1.93	-2.33	-2.65	-1.89	2	3	+	-
b1374	511145	97	0.39	1.88	-0.13	-0.13	-0.21	-0.28	-1.32	-0.7	-0.53	-1.75	-2.41	-2.8	-1.81	-1.99	-1.44	-1.5	-2	-3.3	-4.16	-4.21	-4.14	-2.16	-2.1	-0.98	-0.07	0.88	-0.42	1.36	1.6	1.14	1.15	0	0.34	1.41	1.26	0	1	-	+
b1375	511145	316	0.45	-0.11	-0.37	-0.66	-0.67	-0.77	-0.41	-0.24	0.19	2.57	3.08	1.75	-2.85	-1.78	1.85	2.18	2.12	2.3	2.12	2.48	2.66	2.42	2.77	2.77	2.45	2.42	2.65	2.77	3.09	2.72	2.78	3.03	0.52	0.18	0.33	0	1	-	-
b1376	511145	960	0.96	-1.79	0.19	-1.29	-1.8	-4.02	-3.57	-3.94	-4.58	-3.94	-4.2	-4.11	-3.23	-11.74	-10.83	-9.96	-11.01	-11.2	-11.48	-11.34	-4.8	-6.15	-1.64	-2.4	-3.75	-0.91	-0.87	-1	-0.89	-0.53	-0.46	-0.7	0.47	0.92	2.94	0	1	-	-
b1377	511145	140	0.61	0.38	1.99	2.21	-0.25	-0.5	-0.96	-0.67	0.04	0.39	1.43	1.8	-3.36	-10.29	-10.13	-10	-9.63	-9.34	-9.46	-9.68	-5.21	-0.32	-0.49	-0.42	0.29	2.71	3.74	4.25	4.33	3.76	3.6	3.25	3.19	3.41	3.78	0	1	-	-
b1378	511145	366	0.64	-2.77	-2.6	0.27	-0.66	-0.68	-0.99	0.43	0.76	0.49	0.94	-1.74	-3.83	-2.96	-2.95	-3.02	-2.99	-2.53	-2.47	-2.48	1.4	1.61	-3.18	-11.5	-13.31	-12.78	-12.57	-13.21	-13.37	-11.26	-4.16	-1.21	-2.81	-1.04	-0.65	0	1	-	-
b1379	511145	-4	0.6	-1.64	2.35	2.18	2.16	-1.3	-3.66	-4.61	-4.74	-6.67	-3.45	-1.77	-7.82	-7.05	-6.61	-6.17	-6.7	-8.97	-4.79	-3.17	-3.56	-9.14	-13.56	-8.15	-2.47	-3.54	-1.28	-1.47	-1.4	-1.54	-0.58	-1.28	-0.72	0.69	1.88	0	1	-	+
b1380	511145	110	0.83	2.26	1.4	0.89	-0.94	-0.65	-0.66	-2.04	0.91	0.86	-0.12	-0.17	-0.89	-8.7	-16.62	-15	-15.22	-14.88	-14.97	-14.98	-7.9	-4.06	-4.42	-4.36	-4.55	-0.56	3.96	3.82	4.36	4.57	3.48	3.26	1.69	-0.36	1.38	0	1	-	-
b1381	511145	-4	0.45	1.17	1.71	1.05	0.94	0.7	1.75	3.61	2.25	1.14	1.48	1.26	1.89	1.69	2.69	2.76	2.48	0.5	1.48	2.56	5.81	-0.66	1.85	1.33	0.33	-0.41	-0.81	3.31	4.1	4.55	3.16	5.52	3.68	4.33	3.46	0	3	+	+
b1382	511145	7	0.71	-3.05	-1.67	-2.22	-1.59	-1.25	-0.83	1.06	0.5	0.31	0.22	1.15	-0.43	-5.17	-5.05	-4.95	-4.5	-3.15	-1.8	-0.13	0.29	2.93	1.97	2.66	1.84	1.46	-0.4	-0.68	-2.19	-1.26	-1.13	-1.91	-3.45	-1.3	-5.17	0	2	+	+
b1383	511145	171	0.51	0.72	0.74	0.26	-0.34	1.26	0.35	0.46	-1.4	0.23	0.24	-0.7	-0.67	1.23	-1.52	-1.3	-0.98	-0.87	-1.36	-1.53	0.25	-1.48	-1.34	-0.98	-4.3	-4.16	-4.18	-4.12	-0.73	-1.38	-3.83	-4.8	-3.24	-2.27	0.72	1	2	+	-
b1384	511145	171	0.27	-0.37	-0.82	1.84	1.65	2.66	3.03	0.09	-0.87	-3.17	-3.39	-3.2	-4.84	-7.85	-13.31	-16.53	-21.99	-19.73	-14.86	-12.81	-3.48	1.31	0.18	-0.75	-1.85	-0.49	-0.53	-0.74	-0.45	2.42	1.27	1.68	1.99	1.8	1.69	0	1	-	+
b1385	511145	57	0.27	0.89	1.85	1.12	2.24	2.72	1.75	1.96	0.68	-1.65	-1.22	-0.4	2.64	4.28	3.37	2.11	0.86	-4.64	-7.31	-8.96	-8.74	-9.28	-9.67	-9.5	-7.12	-4.97	-0.6	-1	-0.52	0.91	1.14	0.79	0.36	-0.88	-3.56	0	1	+	-
b1386	511145	57	0.19	-0.72	-1.47	-1.91	-1.93	-2.02	-2.46	-3.41	-0.18	-0.11	-0.72	-0.77	-0.78	-0.06	0.79	-5.92	-8.06	-9.72	-10.02	-9.89	-10.01	-10.23	-6.82	-4.09	-2.44	-3.09	0.06	0.17	2.49	1.82	1.6	1.18	1.67	0.74	0.69	1	2	-	+
b1387	511145	247	0.15	-0.73	-0.75	-1.02	-0.03	1.34	2.74	3.42	3.61	2.39	1.86	1.65	0.65	1.09	-0.71	-7.11	-10.02	-9.37	-9.68	-9.54	-9.36	-6.72	1.57	-2.03	3.33	3.07	0.67	0.28	-0.13	-0.81	-2.96	-2.33	-2.5	-3.82	-3.46	0	1	-	-
b1388	511145	11	0.31	3.69	3.83	3.93	1.3	0.84	0.2	-0.22	0.06	-0.07	-0.91	0.45	2.04	1.94	1.09	1.58	2.36	2.1	2	1.82	0	-0.28	1.95	-0.27	0.22	-0.59	1.26	1.15	2.57	2.86	2.9	-0.44	-0.61	-0.69	-1.28	0	11	+	+
b1389	511145	8	0	0.38	-1.68	-2.44	-1.9	-0.59	-1.78	-1.28	-0.32	-1.2	0.17	2.2	0.81	-1.01	-2.84	-3.66	-1.85	0.71	3.54	3.83	2.61	-1.09	-0.51	-1.18	-6.95	-7.93	-7.42	-5.7	-5.12	-6.12	-2.57	-3.01	-2.25	-1.5	-0.2	1	11	+	+
b1390	511145	14	0.4	0.97	1.39	2.82	2.34	3.15	3.59	4.21	0.82	-2.88	-4.08	-3.77	1.53	-0.76	-1.29	-2.43	0.89	2.91	2.98	1.55	-0.13	1.63	1.02	1.33	1.75	3.33	1.62	2.48	2.4	1.62	2.13	2.58	1.32	0.43	-0.73	2	11	+	+
b1391	511145	7	0.2	-0.27	2.38	2.08	0.96	1.95	0.09	1.68	1.64	1.44	1.51	1.72	0.11	0.18	-0.78	-1.14	0.97	0.75	0	4.28	2.49	2.03	1.16	0.06	0.52	2	3.16	0.13	-1.03	-0.28	-0.15	0.45	-1.5	-2.99	-1.86	3	11	+	+
b1392	511145	-4	0.23	-1.81	0.01	-0.41	-0.21	0.3	-1.19	1.92	-0.62	-0.42	-0.11	-4.2	-4.47	-4.13	-0.83	1.31	3.19	-2.75	-8.31	-7.21	-7.23	-8.02	-8	-7.92	-2.76	1.12	1.21	-0.12	-0.62	-1.18	-0.81	0.09	0.7	1.77	1.76	4	11	+	+
b1393	511145	-1	0.35	4.16	5.64	4.12	2.59	2.8	2.7	2.41	1.31	0.53	-0.14	-1.25	0.22	0.53	0.57	-0.68	1.01	-3.04	-2.47	-0.89	-0.6	-0.06	-1.09	-1.89	-3.42	-5.01	-5.1	-3.51	1.27	2.75	2.96	2.39	2.25	2.91	3.63	5	11	+	+
b1394	511145	1	0.31	-0.21	-0.41	-0.89	-1.93	-0.19	-0.76	0.32	-0.22	0.02	-0.01	0.8	-1.83	0.12	1.35	1.46	2.11	3.11	3.47	2.79	3.08	3.01	1.64	3.54	2.89	1.08	2.08	1.27	1.3	-1.37	0.01	-0.54	-3.71	0.88	-0.89	6	11	+	+
b1395	511145	-11	0	-1.25	-0.74	-0.52	0.52	0.03	-2.09	-0.02	3.42	0.29	0.49	2.56	2.35	1.52	-0.28	-0.76	0.26	-0.15	-1.58	1.14	0.94	2.44	-1.51	-2.39	-8.16	-10.51	-10.66	-10.19	-10	-5.54	-0.82	-2.7	-0.17	-0.77	-2.08	7	11	+	+
b1396	511145	-1	0.16	1.37	1.46	1.92	-0.33	-4.94	-5.28	-2.37	-5.9	-1.42	2.34	2.38	3.23	6.26	3.75	5.46	2.69	2.26	2.86	1.45	1.23	2.86	3.19	3.54	3.75	3.95	3.28	3.35	-0.4	1.23	2.34	1.65	-0.35	0.14	0.97	8	11	+	+
b1397	511145	26	0.2	-3.96	-3.54	-2.32	-0.5	-2.92	0.07	0.22	1.18	-1.4	-0.19	-1.06	0.31	1.9	1.66	2.05	1.13	0.91	1.25	2	0.43	0.69	2.26	2.84	2.95	2.32	-0.22	-0.92	0.32	-0.04	0.17	1.07	0.29	-3.62	-2.91	0	1	+	+
b1398	511145	100	0.38	-3.03	-0.14	1.24	-2.14	1.81	1.36	1.41	-1.51	-4.26	-5.25	-5.29	-5.1	-4.8	-5.55	-11.45	-15.82	-20.14	-23.49	-23.25	-18.91	-10.13	-3.29	-2.75	-4.94	-4.1	-3.96	-3.38	-2.1	1.12	0.62	0.69	3.68	3.95	3.95	0	1	+	+
b1399	511145	-19	0.55	0.34	0.97	-0.63	-0.57	-0.62	0.38	-3.14	-1.88	-0.01	-1.12	-3.17	-0.88	-0.74	-0.4	1.55	1.94	0.92	2.62	-1.21	-0.18	-0.27	1.86	2.94	2.4	1.95	0.93	1.02	0.83	1.76	1.07	1.53	-1.58	-1.21	-0.75	0	2	+	+
b1400	511145	103	0.67	-0.71	-0.17	0.97	1	0.13	-0.6	-1.78	-1.28	-1.87	-2.07	0.8	0.52	0.73	0.91	0.91	0.61	1.82	-0.24	-0.03	-0.07	-0.06	-0.33	-7.24	-10.89	-14.21	-14.17	-14.08	-10.72	-5.21	-1.07	-0.58	-0.13	-0.42	-0.57	1	2	+	-
b1402	511145	2690	0.21	1.62	1.02	1.78	3.75	4.41	2.98	1.99	1.17	1.21	-0.82	-0.14	-3.12	-3.53	-3.74	-3.98	-3.64	-2.62	0.18	0.35	-0.09	2.73	3.07	2.98	3.13	3.11	3.33	3.91	4.27	1.79	1.94	1.68	1.53	1.81	2.29			-	-
b1403	511145	-43	0.23	0	0	0	-1.1	-1.02	-0.06	0.45	-1.01	-0.24	-0.38	-1.55	-1.79	0.37	0.13	1.17	0.48	1.14	1.22	-4.69	-1.98	-4.46	-4.91	-4.61	-4.74	-2.16	-1.76	-3.85	0.35	1.93	-0.26	-1.83	2.8	4.7	0.18			-	-
b1404	511145	3711	0.35	-1.68	0.18	3.53	4	3.59	4.77	2.54	1.64	2.5	3.62	2.26	2.11	1.56	2.38	1.07	1.06	3.31	3.28	2.35	0.84	1.52	1.35	1.9	3.7	3.45	1.56	-0.52	-2.61	-1.63	-1.29	3.71	4.82	4.65	2.38			+	+
b1406	511145	62	0.91	1.65	3.32	1.22	0.36	-1.62	0.9	1.02	1.08	0.92	0.53	0.46	1.81	4.09	-2.81	-6.41	-7.65	-7.41	-7.12	-6.95	-6.84	-3.79	3.74	4.4	-0.69	3.42	2.37	2.28	-0.33	-0.19	0.39	-0.05	0.77	-1	-0.44	0	1	+	+
b1407	511145	170	0.14	3	3.83	1.34	1.72	-0.05	0.38	0.67	0.29	0.3	0.9	0.83	0.67	0.65	4.01	2.36	3.12	2.88	3.1	2.28	1.47	0.79	-0.9	-0.93	-2.49	-2.53	-7.48	-10.37	-10.28	-7.79	3.02	4.08	3.83	3.29	3.16	0	1	+	+
b1408	511145	-1	0.1	-1.63	1.56	1.9	0.66	-0.03	0.4	-0.38	-1.74	2.08	0.14	-1.17	-2.05	-2.19	-4.73	-2.22	-2.22	-2.29	-2.11	-1.98	-1.54	-7.4	-7.23	-8.62	-8.55	-8.57	-8.68	-4.58	-1.13	0.34	-2.75	-1.5	-3.6	-2.92	-1.35	0	4	+	+
b1409	511145	15	0	-1.6	-0.04	0.4	-1.05	-0.4	-0.79	1.46	1.31	0.79	0.94	0.55	0.28	1.42	1.7	1.81	3.56	3.51	2.67	2.72	1.39	2.79	2.44	2.66	-1.25	-2.87	-4.31	-4.61	-2.09	1.7	1.48	-1.37	-1.88	-1.69	-5.65	1	4	+	+
b1410	511145	13	0.16	0.99	0.13	0.15	-1.7	-1.07	-0.47	-4.73	-0.21	-1.33	-5.86	0.32	2.91	2.67	1.83	1.9	3.39	4.19	6.29	4.27	1.59	2.7	2.53	1.2	1.98	-0.28	-1.49	2.46	1.66	2.16	2.61	2.51	2.37	0.37	1.16	2	4	+	+
b1411	511145	53	0	2.53	1.61	3.69	2.97	4.39	5.7	3.45	6.04	6.59	6.84	5.4	4.35	0.38	0.25	-6.77	-12.12	-12.91	-12.44	-12.29	-12.4	-7.51	-3.38	0.75	1.14	1.12	0.76	-0.15	-1.77	-2.8	-3.23	-1.7	-1.66	-2.46	-2.34	3	4	+	-
b1412	511145	53	0.83	0.78	2.84	-0.84	-0.86	-1.49	0.33	-2.42	-2.4	-3.7	-2.88	-4.12	-4.25	-3.59	-3.8	-2.54	-2.64	-7.18	-10.09	-13.25	-14.08	-14.36	-10.22	-5.7	3.22	3.83	4.42	4.25	4.06	4.8	3.9	3.81	4.64	4.44	1.36	0	1	-	+
b1413	511145	271	0.55	0.37	-1.11	-1.43	-1.62	0.11	-5.35	-5.45	-6.29	-7.72	-8.07	-7.07	-3.04	-1.76	-0.19	1.44	0.61	-1.28	-1.24	0.67	-0.58	-8.73	-11.51	-13.79	-13.75	-11.2	-8.2	-0.98	2.56	-0.16	1.13	0.84	1.5	2.31	2.3	0	1	+	+
b1414	511145	196	0.83	-3.89	-2.66	-1.22	-2.64	-2.69	-2.7	-0.77	0.56	5.47	3.11	3.03	3.98	3.47	0.11	-4.71	-13.77	-19.32	-19.41	-14.11	-7.69	-3.81	-0.29	-0.1	0.2	-1.19	-0.89	-1.03	-1.01	3.88	3.87	3.43	3.41	3.41	3.3	0	1	+	+
b1415	511145	1230	1	2.59	1.98	0.13	1.95	1.66	-0.12	-1.05	1.36	0.64	-0.21	-1.13	-1.31	-1.41	-1.73	0.48	0.45	0.95	0.93	0.17	0.6	1.11	-0.57	-0.13	0.47	1.47	1.91	0.28	-0.96	-0.96	1.79	-1.51	0.05	0.84	1.88	0	1	+	+
b1418	511145	244	0.59	-3.29	0.53	1.33	1.47	0.18	-1.67	-1.61	0.92	2.19	2.15	0.44	2.03	2.08	2.2	1.62	1.74	1.95	1.68	-0.94	-10.52	-13.55	-13.52	-11.8	-2.94	-8.95	-9.07	-9.04	-8.99	-3.23	-4.35	-4.68	-4.14	0.2	0.37	0	1	+	+
b1419	511145	71	0.15	0.47	-4.02	-5.27	-6.95	-7.28	-5.86	-3.25	-1.94	-2.55	-3.22	-3.43	-2.67	-1.29	3.9	3.32	1.88	1.88	1.71	1.06	0.55	-0.07	0.72	2.5	-0.58	-8.48	-13	-12.87	-13.06	-13.33	-12.49	-13.35	-9.38	-4.99	-0.76	0	1	+	-
b1420	511145	-110	0																																			0	2	-	-
b1421	511145	37	0.74	3.45	1.99	2.54	1.46	2.31	2.33	0.11	-0.36	1.15	0.51	0.58	1.9	0.13	-7.29	-11.46	-11.38	-10.78	-11.36	-11.67	-11.23	-6.9	-1.42	-0.26	1.26	2.2	2.12	1.38	0.82	-0.18	-1.16	-2.15	-0.18	-3.45	0.71	0	1	+	-
b1422	511145	37	0.77	2.29	0.27	1.06	0.98	1.86	-0.17	0.35	-1.64	-1.81	-1.24	-0.99	-7.23	-7.04	-7.55	-7.54	-7.15	-6.61	-6.95	-5.21	-0.21	4.44	3.54	4.46	4.85	3.48	2.37	4.39	3.34	1.87	2.48	3.48	2.91	-0.25	-0.37	0	1	-	+
b1423	511145	224	0.77	0.61	0.26	-1.38	-1.47	0.24	0.36	1.01	1.66	0.79	0.89	-0.17	0.16	2.08	1.92	1.32	1.28	1.39	1.27	1.68	1.6	-2.32	-7.37	-7.58	-7.63	-7.5	-7.47	-3.73	1.98	3.01	3.09	0.74	-1.14	0.05	-0.38	0	1	+	+
b1424	511145	139	0.64	-3.73	-4.83	0.22	0.57	-1.02	-1.19	1.95	2.11	0.49	0.97	1.38	1.76	2.15	-0.26	-7.12	-13.07	-12.89	-13.07	-12.63	-12.54	-12.41	-4.7	-3.71	-3.36	-2.59	0.74	1.45	2.38	2.07	2.08	3.48	3.36	3.78	4.33	0	1	+	+
b1426	511145	62	0.91	-10.13	-10.83	-6.45	-2.34	-1.74	-2.68	-2.49	-3.17	-2.52	0.51	0.67	-2.67	-10.83	-10.72	-9.17	-9.26	-8.64	-8.78	-8.44	-6.64	-1.76	-1.66	-0.08	3.88	4.34	4.28	4.61	3.93	3.26	5.03	3.95	3.54	5.36	4.08	0	1	+	+
b1427	511145	-9	0.68	0.6	0.22	-0.6	-1.53	-1.73	2.17	2.74	2.21	2.73	2.19	2.64	3.45	1.63	0.24	0.47	-2.69	-5.67	-6.4	-7.49	-6.21	-0.72	-1.08	-0.42	1.46	2.32	1.59	-0.42	-2.16	-1.99	-1.63	-1.94	-4.65	-4.85	-5.15	0	1	+	-
b1428	511145	-9	0.33	-5.05	-3.07	-0.84	-1.62	-1.45	-1.34	-1.14	0.83	1.82	1.16	2.66	2.6	0.54	-0.86	-0.13	3.65	4.09	4.12	3.65	2.93	1.91	-0.07	0.09	-2.75	-2.88	-3.18	-3.15	-3.3	-3.56	-3.5	-5.49	-3.1	-3.63	-3.27	0	1	-	+
b1429	511145	-4	0.4	6.39	4.44	2.6	2.52	2.38	1.95	1.26	1.23	0.72	0.72	1.36	1.47	2.03	2.41	2.24	2.66	2.55	2.12	2.32	1.83	1.37	1.35	3.06	3.59	5.1	4.63	5.19	1.37	1.93	1.29	-0.18	0.72	-0.03	0.91	0	2	+	+
b1430	511145	301	0.84	-2.52	-3.27	-4.09	-3.94	-3.73	-2.81	-2.83	-2.88	-3.67	-3.61	-1.2	-0.8	1.6	1.21	1.64	-2.61	-2.43	-2.43	-2.73	-2.39	-2.43	-2.55	0.23	1.18	-1.29	-2.83	-2.87	-2.95	-2.93	-2.29	-0.28	-1.98	-6.68	-7.13	1	2	+	+
b1431	511145	591	0.94	-3.21	-3.38	-1.39	2.12	2.27	2.39	0.8	0.67	1.12	0.82	0.53	-3.25	-11.62	-11.66	-11.25	-11.12	-11.2	-11.71	-13.13	-9.54	-8.29	-8.56	-6.81	-5.94	-0.83	-0.34	-3.16	-7.14	-6.71	-5.58	-10.93	-6.07	-5.3	-6.12	0	1	+	+
b1432	511145	39	0.09	-2.47	-0.03	-1.49	-4.73	-5.69	-5.67	-6.31	-6.9	-5.06	-3.45	-4.79	-2.51	1.15	-1.02	-8.32	-5.68	-6.91	-7.49	-6.3	-6.62	-7.72	-4.19	0.3	3.94	2.93	2.63	5.13	3.97	5.18	4.4	4.3	6.11	5.27	4.14	0	1	+	-
b1433	511145	39	0	-2.51	-1.27	1.66	2.07	2.38	4.39	4.68	5.16	5.53	6.23	1.74	-0.21	-5.43	-4.58	-4.86	-3.91	-3.19	-3.62	-4.67	-4.22	-2.91	-6.03	-6.87	-6.14	-4.82	-6.03	-7.1	-6.11	-5.52	-5.16	-1.7	-1.88	-1.79	-1.88	0	1	-	+
b1434	511145	72	0.41	2.51	1.16	0.38	0.1	-5.45	-8.82	-7.86	-7.56	-7.24	-6.93	-6.39	-5.41	-6.87	-2.65	-2.75	-5.18	-4.79	0.5	-2.44	-5.17	-5.18	-5.94	-3.93	-3.97	-4.35	-6.07	-5.79	0.35	1.41	1.66	1.3	2.43	3.95	3.57	0	2	+	+
b1435	511145	91	0.5	0.23	0.38	0.33	0.03	0.34	0.51	0.09	0.4	-2.83	-5.77	-4.64	-5.87	-5.87	-6.15	-6.54	-3.52	-3.57	-2.86	1.33	1.12	1.7	1.48	1	0.64	0.19	-0.1	-0.16	-0.31	0.05	0	0	0	0	0	1	2	+	-
b1436	511145	91	0	0.86	1.21	3.19	2.65	1.22	1.5	1.5	1.55	1.97	1.75	0.73	1.12	-0.74	1.04	0.73	0.03	0.02	0	0	0	0	0	0	0.17	0.46	0.8	1.57	0.95	0.55	1.01	0.74	1.24	-1.55	-1.85	0	1	-	+
b1438	511145	78	0.48	-0.21	-0.59	-1.33	1.08	-0.17	0.56	0.04	-2.68	-2.65	-1.42	-1.86	-0.99	-1.25	1.27	0.25	-2.22	-1.69	-1.82	-2.04	-2.04	-2.46	-2.08	1.47	0.05	0	-0.33	-0.22	-0.35	-2.99	-2.78	-2.55	-2.46	-0.49	2.11	1	2	+	+
b1439	511145	244	0.27	3.77	2.66	1.72	2.97	2.25	2.08	-0.25	-0.7	-0.15	0.14	0.47	0.95	0.52	-0.35	1.4	1.79	1.85	2.22	2.12	2.68	3.01	2.9	1.87	2.13	-1.21	-2.12	3.13	3.54	1.96	0.88	1.36	1.48	1.04	1.05	0	1	+	+
b1440	511145	17	0.96	-3.21	-3.2	-1.01	-0.4	0.02	-0.08	0.74	0.32	1.4	2.72	3.45	4.03	1.18	2.44	-2.76	-8.46	-6.29	-1.99	1.77	-0.76	-1.41	-1.23	-2.31	-4.14	3.63	-0.64	-1.64	-1.14	-0.87	-0.81	-4.22	1.73	2.13	-0.45	0	5	+	+
b1441	511145	0	0.74	1.17	-0.8	0.06	0.87	2.4	1.52	1.48	3.14	2.7	1.02	0.85	-1.56	-6.69	-6.33	-3.69	0.09	1.19	0.59	4.59	5.1	1.72	1.92	2.62	2.67	5.48	2.2	0.75	-0.6	-4.04	-5.01	-1.54	-1.6	-0.02	-1.35	1	5	+	+
b1442	511145	-11	0.38	-0.89	-1.04	0.39	2.12	1.67	1.55	-0.17	-0.63	-1.29	-0.58	-3.92	0.79	2.5	3.25	3.51	3.49	2.14	1.83	0.62	-1.25	-0.86	-0.44	-0.42	1.96	2.63	4.11	4.15	3.98	0.57	4	2.25	1.35	0.95	0.48	2	5	+	+
b1443	511145	21	0.17	-3.08	-3.34	-2.05	-2.61	-0.93	-1.4	-1.57	-1.96	-1.92	1.96	1.79	0.51	1.2	1.79	2.96	3.69	3.34	2.36	2.73	4.13	4.96	1.71	1.69	0	1.57	0.34	0.85	0.96	0.28	2.91	2.48	2.8	2.51	0.33	0	2	+	+
b1444	511145	96	0.95	-4.9	-3.24	0.72	2.34	2.35	3.08	2.99	3.19	4.3	3.6	3.52	2.66	1.95	2.21	-0.16	0.2	-1.15	-2.55	-3.68	-6.06	-1.25	-0.38	-0.52	-2.33	-1.86	-3.46	-7.02	-12.13	-16.95	-14.99	-9.62	-9.9	-2.11	-1.6	1	2	+	-
b1445	511145	85	0	-1.53	-0.29	-2.6	-3.16	-3.56	-2.73	-1.78	0.7	1.93	2.6	1.6	1.15	1.56	1.74	1.38	1.43	1.77	1.72	1.74	1.41	1.14	1.47	2.24	1.35	2.67	2.63	2.68	-0.97	-0.85	-0.67	4.39	4.83	5.01	2.59	0	1	+	+
b1446	511145	0	0.88	-1.63	-1.13	-0.98	1.38	2.66	2.28	2.59	3.08	1.74	2.68	2.97	0.32	0.67	-3.06	-4.37	-4.24	-3.99	-3.84	-3.63	-4	1.63	-0.32	-1.55	-1.56	-1.87	-0.87	1.48	0.84	1.54	1.14	0.59	-3.14	-2.77	-3.55	0	1	+	-
b1447	511145	0	0.16	-0.63	0.14	-0.78	-0.71	-0.82	-1.47	0.66	-1.31	-2.43	2.81	1.43	-2.04	-6.61	-6.65	-6.1	-4.65	-1.73	-1.9	-2.05	-1.7	-0.85	1.76	3.53	3.27	1.57	-0.27	-0.33	0.58	-0.57	-0.34	1.51	-1.72	-0.57	-0.34	1	2	-	+
b1448	511145	-4	0.62	-1.03	-0.77	-0.42	-1.04	-0.73	-1.49	-6.3	-4.92	-5.52	-3.64	-3.38	-4.72	-3.01	0.31	-0.59	0.87	3.59	4.43	4.15	2.76	3.58	3.47	2.49	2.35	2.28	1.34	-2	-1.27	-2.68	-4.64	-4.01	-0.35	0.48	-0.17	0	2	-	-
b1449	511145	197	0.86	-4.95	-4.95	-4.59	-4.54	-4.37	-4.2	-2.88	-2.21	-2.41	-5.11	-1.64	-7.59	-9.07	-10.36	-9.84	-9.67	-9.28	-9.38	-9.67	-12.12	-3.96	-1.83	-0.9	-2.63	0.47	0.47	0.88	1.08	1.27	1.46	3.16	5.13	4.77	2.35	0	2	+	+
b1450	511145	35	0.51	-1.56	-1.45	-1.27	-1.67	-1.63	-0.78	1.37	0.07	-0.32	0.11	-0.12	-7.71	-10.64	-10.32	-9.62	-10.14	-10.02	-10	-8.93	-1.49	1.55	2.05	3.47	2.8	2	1.59	0.89	1.12	1.02	1.14	2.79	2.14	0.82	1.2	0	1	+	-
b1451	511145	35	0.35	4.63	3.85	3.52	2.7	2.61	1.86	1.98	-0.49	0.27	0.73	1.92	0.75	-8.19	-12.49	-12.23	-12.27	-12.02	-11.95	-12.31	-10.46	-5.46	-1.1	-3.05	-1.98	1.1	1.36	-2.6	-3.27	-4.81	-3.23	-2.73	-2.37	0.18	1.31	0	1	-	+
b1452	511145	112	0.88	-0.72	-0.23	-3.82	-4.37	-4.14	-3.88	0.28	-3.73	-0.08	-0.42	-0.44	0.44	-0.45	0.1	2	-2.63	-2.01	-2.12	-2.33	-0.45	-0.59	0.9	1.49	-0.22	0.04	0.56	1.49	3.22	3.76	4.35	3.56	2.29	-0.4	-1.58	0	1	+	-
b1453	511145	112	0.13	1.02	-2.1	-1.53	-1.45	0.01	-1.57	-1.09	0.17	-0.04	-2.21	0.93	-2.3	-8.9	-15.2	-14.1	-13.83	-13.39	-13.23	-15.53	-14.9	-7.8	-2.11	-4.33	-4.27	-2.8	0.14	1.06	1.66	1.88	0.51	-0.54	-1.42	-2.45	-2.38	0	1	-	+
b1454	511145	75	0.44	4.79	3.34	2.5	3.7	3.08	3.28	-0.97	-0.82	0.11	-0.3	-0.5	-1.47	-0.2	-0.29	0.07	-1.74	-0.33	1.1	-0.07	-0.43	-0.71	1.47	-0.75	1.4	0.79	0.59	0.97	1.16	1.19	1.54	1.67	1.65	2.62	2.77	0	1	+	+
b1455	511145	2769	0	1	-0.04	-1.41	-1.48	-1.3	-4.1	-3.78	-2.9	-1.47	-0.77	-0.91	-1.45	0.76	2.33	2.16	2.89	3.55	4.35	7.24	6.52	5.87	2.59	1.49	5.12	4.64	3.61	3.99	4.99	1.22	2.84	2.83	2.36	2.95	2.7	0	1	+	+
b1457	511145	1411	0.31	0.96	1.5	-0.27	-0.21	0.29	0.29	0.55	0.22	-0.16	-0.3	-0.43	0.39	2.41	2.37	3.2	3.39	3.53	3.34	3	3.3	3.55	4.03	3.8	3.4	3.98	4.23	4.12	3.31	3.4	2.18	-1.01	-1.03	2.77	0.98	0	1	+	+
b1460	511145	99	0.28	0.31	-0.36	-1.64	-2.29	-2.27	-2.09	-3.92	-5.23	-5.56	-5.46	-5.22	-7.03	-6.77	-3.8	-3.63	-1.13	0	-0.78	-0.31	0.33	-1.49	-1.55	-1.15	1.24	-0.77	-0.71	-0.87	-0.69	-0.65	-1.48	0.82	0.9	2.52	1.52	1	2	+	+
b1461	511145	-4	0.75	-1.52	-1.79	-1.51	-2.17	-0.29	0.03	0.45	0.41	0.2	-0.93	0.44	-1.42	-1.56	-1.43	-1.68	-1.06	1.45	0.63	-0.96	-1.31	-1.43	-1.9	-0.76	3.13	1.91	1.6	2.38	3.01	3.17	3.62	3.26	3.32	2.26	0.68	0	1	+	-
b1462	511145	-4	0.71	-2.39	-3.54	-0.07	-0.14	1.23	1.84	1.15	-0.92	-1.8	-2.3	-1.41	-0.15	-0.49	-0.27	-2.64	-1.01	-0.82	-1.31	-1.63	-1.77	-0.27	-0.61	-0.78	-1.46	-0.75	-3.39	-4.22	-3.23	-4.03	-3.56	-1.4	-0.84	-0.46	0.66	0	1	-	+
b1463	511145	95	0.18	-4.33	-5.13	-2.88	-3.15	-4.04	-5.23	-1.06	-0.6	-1.11	-1.53	0.74	0.95	1.84	0.81	0.06	0.04	0.01	0	0	0	0	0	0	0	0	0	0	0	0	0	0	0	0	0	0	1	+	-
b1464	511145	95	0.53	0.66	-0.09	-0.53	-1.55	-3.86	-4.19	-3.22	-2.28	-2.17	-1.4	0.64	0.3	0.11	0.03	0	0	0	0	0	0	0	0	0	0	0	0	0	0	0	0	0	0	0	0	0	1	-	+
b1465	511145	78	0.31	1.66	1.43	1.53	1.65	2.11	2.48	2.41	2.45	1.14	-1.6	-3.66	-0.29	-0.78	-1.14	-4.46	-12.3	-12.69	-13.39	-13.54	-12.4	-4.88	-0.09	0.02	0.05	-0.18	1.32	0.28	-3.83	-3.98	-4.12	-4.25	-4.83	-4.85	-4.14	4	5	-	-
b1466	511145	-4	0.36	0.57	2.21	3.76	0.75	3.44	3.66	3.14	0.67	0.55	0.84	0.69	-0.07	-5.19	-1.6	-0.76	0.23	-0.24	0.77	1.12	1.42	-1.35	-3.77	-4.58	-4.46	-4.61	-3.56	-1.95	-1.02	-0.14	-0.31	0.17	0.56	-1.59	0.97	3	5	-	-
b1467	511145	-1	0.44	-2.77	-2.79	-0.31	-0.21	-0.04	-1.23	0.08	-4.14	-5.53	-1.12	-0.74	-1.8	-0.49	0.68	1.16	1.36	1.49	2.55	3.38	1.79	-0.11	-0.64	-1.13	0.84	-0.68	-1.34	-0.69	-0.15	1.32	-0.14	0.01	-0.21	-3.59	-1.94	2	5	-	-
b1468	511145	-4	0.5	3.83	1.99	0.28	-0.37	-0.6	-0.91	0.22	1.56	1.18	-0.42	-1.68	-0.82	1.37	2.71	2.06	3.44	0.64	0.4	0.5	0.03	-1.32	-1.75	1.61	2.4	0.72	-0.21	0.13	1.73	2.87	2.83	2.36	1.84	5.56	2.39	1	5	-	-
b1469	511145	81	0.43	-7.04	-2.37	-2.8	-3.87	-2.72	-2.5	-1.2	-1.85	-2.23	0.58	0.56	0.52	0.4	0.01	0.01	0.01	0.02	0	0.05	0.28	0.5	0.75	1.16	1.5	2.37	1.9	-0.85	-0.44	-2.02	-1.68	-1.48	-1.34	-0.87	-1.43	0	5	-	-
b1473	511145	2227	0	0.8	-2.92	-1.34	3.17	3.73	3.75	1.88	-1.86	-1.19	-2.49	-5.27	-8.84	-13.1	-17.45	-18.56	-18.69	-18.08	-16.63	-11.47	-5.88	0.03	-0.06	-0.33	-0.55	2.47	2.27	2.23	2.54	2.47	2.6	2.78	3.88	3.88	3.74	0	1	-	-
b1474	511145	12	0.38	2.9	3.89	-1.46	-2.27	-2.05	-3.83	-3.1	1.39	-2	-1.6	-1.36	-0.84	-1.57	-1.94	-2.09	2.09	2.56	2.1	2.99	1.39	-0.71	-1.81	-2.34	-3.13	-3.46	-1.78	2.6	0.14	1.18	1.56	2.07	-3.92	-6.17	-6.69	0	3	+	+
b1475	511145	-8	0.47	-1.21	-1.33	-0.53	-0.46	-0.24	-0.47	-1.44	-2.42	-1.25	-2.89	-0.72	0.06	-0.76	-0.35	0.62	3.08	1.22	1.91	-0.6	-0.36	0.98	0.79	0.84	0.87	0.86	0.52	0.12	-1.88	-2.17	-1.21	-1.31	-0.61	-1.16	-2.34	1	3	+	+
b1476	511145	406	0.23	1.62	1.74	2.11	2.36	1.1	-2.44	-3.03	-5.64	-7.6	-6.89	-4.16	-2.18	-0.88	-0.13	1.29	1.73	-0.3	-3.23	-8.98	-11.56	-16.37	-16.09	-16.48	-11.36	-8.29	-3.43	3.18	2	2.44	2.9	2.96	2.65	1.99	1.02	2	3	+	-
b1477	511145	406	0.21	1.5	2.46	3.17	4.33	3.31	3.06	0.58	0.43	-0.23	-0.1	2.45	-3.36	-7.22	-7.88	-7.95	-7.47	-6.56	-4.3	-2.63	1.92	1.63	1.4	0.48	1.22	1.74	1.01	0.62	0.2	0.19	0.02	0	0	0	0	0	1	-	+
b1478	511145	145	0.84	-3.52	-2.37	-3.43	-2.29	-2.18	-8.8	-8.86	-1.12	-1.98	-0.65	0.15	0.8	1.07	0.69	-2.93	-9.43	-10.88	-12.7	-11.65	-11.01	-4.43	-0.91	-3.94	-0.81	1.04	1.48	4.5	3.88	4.07	3.92	4.07	4.15	3.27	5.6	0	1	-	-
b1479	511145	133	0.87	1.53	1.97	1.7	1.18	0.44	-0.37	-0.37	-0.32	-7.9	-3.81	-4.16	-6.73	-9.71	-17.5	-16.68	-15.49	-14.98	-15.22	-14.6	-6.5	-1.36	-0.66	1.94	1.68	1.66	5.37	3.49	2.84	-0.15	2.26	2.7	2.33	2.96	2.4	0	1	-	-
b1480	511145	156	0.98	-0.29	-0.14	-0.26	-0.66	-0.29	0	0.2	0.4	-1.06	-0.72	-0.07	0.14	0.24	0.7	1.28	1.48	2.31	2.09	1.73	1.15	-5.69	-10.52	-12.01	-12.84	-11.49	-11.59	-10.22	-5.91	1.69	2.41	3.34	0.44	-0.14	-0.01			-	-
b1481	511145	101	0	0.19	0.67	-0.68	-0.85	-1.86	-6.26	-5.86	-5.31	-5.2	-5.04	-5.28	-0.76	-0.49	0.21	-0.94	-0.19	1.5	-0.61	-0.49	-0.11	0.13	-0.22	0.38	-1.18	-0.19	0.14	-1.42	-0.08	0.19	-0.14	0.08	0.63	0.33	0.68	0	1	-	-
b1482	511145	55	0.97	-2.96	-0.83	-1.82	-2.59	-2.36	-1.35	-1.47	-1.68	-0.86	1.35	1.21	0.96	0.44	0.28	0.32	-1.04	-0.98	-2.05	-1.2	-0.52	-2.36	-2.08	-0.76	-0.47	-2.78	0.11	0.71	-0.91	-0.09	-2.42	-1.57	0.19	2.1	0.58	0	1	+	-
b1483	511145	55	0.26	0.7	-1.26	-2.06	-1.28	-0.38	-2.02	-3.83	-2.7	-3	-5.47	-0.44	-0.34	-1.83	-2.83	-2.6	-2.79	-4.19	-0.03	0.51	0.25	0.06	-1.6	-1.91	0.2	0.32	0.52	0.88	1.23	1.01	-0.92	-0.24	-1.18	-0.57	0.26	5	6	-	+
b1484	511145	-8	0.18	-1.18	-1.66	-1.88	-2.3	1.51	0.7	1.44	1.46	1.42	1.46	0.84	0.37	0.32	0.75	-0.65	1.24	0.48	0.45	2.52	3.45	3.36	3.63	0.15	-0.01	1.16	1.37	1.45	1.74	1.03	1.38	2.57	2.96	1.1	1.06	4	6	-	-
b1485	511145	-4	0.25	-0.3	-2.02	-3.79	-5.46	-4.5	2.76	6.3	5.34	3.62	3.19	1.99	1.51	1.05	2.56	3.9	4.39	3.13	0.14	0.4	0.97	-1.57	0.38	1.54	1.62	0.32	0.06	-0.76	0.41	2.41	2.24	0.35	0.3	0.79	0.7	3	6	-	-
b1486	511145	-4	0.36	-0.02	0.68	0.64	-0.17	0.27	0.47	2.09	3.84	3.5	1.81	-0.96	-0.17	-0.14	1.71	1.05	1.5	1.38	0.21	-0.9	1.72	3.3	2.5	0.11	3.94	5.06	3.14	2.28	2.78	1.38	0.64	1.57	0.06	-2.96	-3.01	2	6	-	-
b1487	511145	1	0.8	2.53	3.15	3.57	3.49	1.32	0.02	0.85	0.41	2.02	2.26	2.27	2.15	2.49	2.31	3.2	4.44	3.26	3.14	0.63	-0.6	-2.68	-1.08	-7.08	-8.83	-8.22	-9.11	-5.63	-5.67	-4.61	-5.18	-3.22	-2.31	-2.37	-2.06	1	6	-	-
b1488	511145	13	0.29	2.46	2.71	0.94	1.06	0.12	0.7	1.29	0.02	-0.27	-0.3	-0.77	-0.56	-0.58	0	2.51	-0.91	0.11	1.28	0.54	-0.08	0.79	1.88	1.27	5.04	5.69	6.77	6.61	6.44	5.15	5.46	5.51	2.23	3.01	4.49	0	6	-	-
b1489	511145	257	0.31	0.44	-0.11	-1.16	-1.66	-2.29	-4.71	-1.82	-2.05	0.55	3.41	3.64	2.06	-6.43	-6.59	-6.09	-5.9	-5.74	-5.83	-6.54	-6.01	-9.08	-3.06	-2.17	-2.76	-2.64	-2.22	-1.87	-1.92	-0.87	-1.21	0.84	0.22	1.18	1.17	1	2	-	-
b1490	511145	24	0.68	1.11	-0.99	0.26	-2.62	-0.97	-2.4	-2.13	0.42	0.69	-0.6	2.24	3.73	3.74	0.1	-0.75	1.68	2.23	0.65	-0.74	-1.4	-1.63	0.45	0.31	-1.84	-1.74	-1.78	-0.64	-0.16	-3.2	-3.07	0.39	0.11	-0.04	-1.55	0	2	-	-
b1491	511145	363	0.29	0.94	1.29	0.13	-0.15	-0.61	-3.27	-0.17	0.58	0.79	-3.6	0.35	-0.34	-0.79	0.44	1.89	1.59	1.48	-1.54	-9.5	-14.25	-18.86	-19.7	-16.93	-13.03	-8.62	0.04	3.81	3.78	3.61	3.22	3.35	3.52	3.52	3.68	0	1	-	-
b1492	511145	130	0.81	-4.35	-5.02	-5.35	-2.09	-0.27	0.04	0.79	0.74	-2.95	-5.2	-5	-4.68	-4.4	-3.7	-3.06	-2.7	-1.2	1.26	-1.97	-10.48	-11.92	-12.1	-12.29	-13.33	-12.02	-3.89	1.93	4.85	3.21	2.87	1.55	-1.9	0.27	-4.11	1	2	-	-
b1493	511145	155	0.93	-0.68	-0.77	-0.95	0.01	0.71	2.29	1.67	1.9	-0.09	0.16	-0.45	-0.98	-0.21	0.29	0.26	0.55	0.39	-6.95	-13.45	-16.57	-16.04	-16.16	-16.05	-10.85	-5.46	0.08	0.06	-0.79	1.22	1.59	-0.21	1.47	1.72	0.98	0	2	-	-
b1494	511145	361	0.54	-4	-3.91	-4.16	-3.19	0.53	1.14	1.07	0.47	0.58	1.13	-0.21	0.74	-5.83	-15.6	-16.34	-16.32	-15.99	-15.78	-15.88	-7.02	-3.27	-3	-2.74	-2.64	-1.22	0.7	0.6	0.42	1.83	1.42	1.65	1.42	0.96	2.41	0	1	-	-
b1495	511145	44	0.44	0.89	0.48	1.21	0.4	-1.28	-0.27	-0.48	2.24	3.74	2.96	2.56	0.78	1.19	0.5	-1.3	-5.14	-7.47	-6.92	-6.86	-6.79	-6.78	-6.79	-7.2	-2.7	2.47	-1.67	-1.97	-1.75	-2.4	-1.75	-1.86	-2.13	-3.86	-2.18	1	2	-	-
b1496	511145	37	0.33	3.01	-0.65	0.46	2.83	3.97	3.08	3.27	2.31	0.21	-3.65	-4.85	-3.52	0.02	1.53	1.28	1.28	1.44	1.4	0.82	1.51	1.53	1.81	2.09	1.17	1.96	-1.83	-2.38	-1.78	-0.95	-5.62	-4.24	-3.82	-3.47	-1.92	0	2	-	-
b1497	511145	290	0.13	1.52	1.17	0	-0.16	0.06	0.73	-0.42	-1.43	-1.21	-1.45	-3	-2.52	-0.2	1.64	2	2.48	2.43	2.35	1.88	2.14	2.32	-1.14	-0.88	-0.71	-0.86	-1.51	-0.9	-0.26	-7.41	-13.64	-15.32	-15.99	-15.34	-14.41	1	2	-	-
b1498	511145	51	0.6	0.45	2.05	2.03	2.04	2.17	2.64	3.47	3.2	3.63	3.03	3.27	3.6	1.61	-6.71	-10.85	-10.38	-9.71	-9.77	-10	-9.76	-11.56	-4.48	1.53	1.15	1.16	1.58	0.45	-0.34	-0.56	-0.12	-0.45	0.41	0.19	-1.37	0	2	-	-
b1499	511145	401	0	-0.88	-0.59	-0.43	0.63	0.79	1.48	-1.68	-0.42	-0.91	-2.47	-5.53	-5.38	-5.17	-5.25	-5.66	-4.74	0.28	0.47	0.3	0.22	0.18	-2.16	-4.02	-3.98	-4.1	-4.38	-10.41	-10.31	-9.99	-9.78	-9.75	-10.84	-12.44	-3.4	1	2	-	-
b1500	511145	74	0.13	1	0.59	1.81	2.51	2.46	2.35	1.98	-0.38	-0.53	-3.79	-3.85	-1.3	-2.04	-2.37	-2.35	1.13	1.02	0.63	0.66	1.07	0.79	0.97	0.59	-0.48	-0.89	-0.99	-1.22	-3.03	-3	-2.7	-1.19	-1.66	-0.7	-1.53	0	2	-	-
b1501	511145	247	0.34	2.93	3.07	2.82	0.66	1.03	1.16	1.14	1.16	2.82	2.74	2.4	2.42	2.17	1.64	0.21	-2.46	-8.64	-14.02	-15.29	-15.22	-15.28	-12.46	-6.97	0.64	0.78	1.93	1.02	1.17	1.48	1.65	1.45	0.75	1.06	1.74	0	1	-	-
b1502	511145	333	0	1.7	0.95	0.34	-0.01	-1.54	-1.94	-2.52	-2.73	-4.66	-2.96	1.19	1.3	-1.09	-0.92	-1.09	-0.34	-0.82	2.08	0.94	-3.95	-4.24	-4.15	-2.31	-2.78	-1.56	-4.33	-2.88	-0.64	-3.73	-5.99	-5.94	-6.2	-6.09	-5.77	0	1	-	-
b1503	511145	58	0.19	-1.9	-2.17	-1.41	-1.54	-0.12	-0.15	0.57	0.83	1.1	0.86	-1.05	-2.39	-2.47	-2.48	0.88	0.12	-0.1	0.04	0.16	-0.16	-1.05	-1.2	-1.26	0.67	2.05	2.12	2.22	1.88	1.91	1.73	1.58	4.43	-0.12	3.13	2	3	-	-
b1504	511145	12	0.11	-2.89	-3.1	-4.47	-2.25	-0.39	0.8	2.17	1.84	1.6	0.6	0.83	-0.14	-0.1	-0.2	-0.55	-1.98	-1.26	-0.7	-0.38	-0.46	-0.36	-0.17	0.62	1.15	0.73	-0.87	-0.74	-1.18	-0.39	2.6	2.28	3.2	4.13	4.2	1	3	-	-
b1507	511145	2014	0.44	0.39	2.56	2.16	0.73	0.62	0.42	-0.53	0.58	-1.66	2.65	2.62	2.57	3.44	0.21	0.82	-0.46	-1.42	-1.65	-3.69	-3.73	-4.72	-1.26	0.22	0.52	-0.16	-0.61	-0.55	-0.79	-0.31	-1.73	-4.11	-0.46	1.34	1	1	3	-	-
b1508	511145	-1	0.48	-0.12	-1.11	-4.33	-1.63	-0.11	0.8	0.76	0.14	0.92	-0.37	-1.57	-2.2	-1.83	-0.68	1.71	-0.63	-1.21	-2.01	-6.89	-2.69	2.48	2.3	0.63	0.35	0.24	-0.96	-4.74	-1.38	-0.78	0.64	0.22	0.69	0.44	-1.67	0	3	-	-
b1511	511145	6174	0.65	3.27	6.11	4.99	4.53	3.85	5.47	3.22	3.6	4.69	4	4.34	4.56	3.52	1.86	-2.39	-7.67	-11.1	-11.24	-9.13	-5.55	1.39	1.81	1.61	1.72	1.54	1.96	3.83	3.79	4.13	3.85	3.07	2.95	2.83	4.12	0	1	-	-
b1512	511145	78	0.6	2.03	2.76	4.53	4.27	4.69	3.47	2.94	3.19	3.34	2.38	1.16	2.9	0.26	-0.87	-1.03	-1.57	-1.29	-1.58	0.3	0.33	2.5	2.53	2.74	4.97	5.22	4.94	4.3	4.24	4.7	4.49	3.98	-0.38	-0.04	0.5	0	2	-	-
b1513	511145	-7	0.46	-2.33	-2.86	-3.5	-4.52	-2.62	-0.42	-2	-3.8	-4.12	-3.04	-2.47	-2.52	-2.89	-7.04	-6.25	-5.16	-5.82	-3.98	-3.82	-4.23	-2.69	-2.39	-3.23	-4.16	-3.45	-2.29	-3.16	-3.52	-1.72	-6.98	-3.74	0.89	0.98	1.5	0	7	+	+
b1514	511145	-1	0.3	0.21	2.62	3.51	3.63	1.86	0.64	1.96	1.25	0.84	1.4	1.97	2.35	1.49	2.79	2.46	-1.17	-0.15	1.82	2.76	3.1	2.77	1.88	1.36	-0.77	-0.81	1.11	2.48	2.88	1.49	0.61	1.96	1.12	1.41	0.97	1	7	+	+
b1515	511145	11	0.48	-1.2	-1.12	-1.61	-2.34	-1.62	-2.84	0.08	0.48	-1.29	1.12	1.79	2.17	2.62	2.35	2.11	1.56	1.87	2.97	2.57	2.79	-0.84	-1.03	-1.36	-0.53	-0.29	1.31	3.4	4.11	3.62	3.95	2.73	1.04	-0.26	-4.47	2	7	+	+
b1516	511145	26	0.91	-6.12	-6.05	-4.01	-2.53	-3.44	-3.26	-2.04	-1.81	-1.68	1.61	1.86	1.19	0.92	1.22	-2.33	-0.93	1.81	2.14	2.52	1.3	0.48	0.29	0.16	-0.34	-0.41	0.08	0.04	-0.76	-2.19	-1.71	-0.97	-0.9	-0.6	0.42	3	7	+	+
b1517	511145	23	0.88	0.09	-0.04	-0.42	-0.07	0	-0.24	-0.4	-0.13	-2.69	-1.46	0.91	1.47	1.29	1.13	1.36	2.17	3.47	5.73	4.75	4.26	3.66	3.99	1.71	1.33	4.01	3.26	2.34	3.47	3.26	2.38	1.57	1.8	2.62	3.08	4	7	+	+
b1518	511145	56	0.64	-0.27	0.07	-1.01	0.78	0.03	1.19	1.75	2	2.09	2.15	2.16	2.14	0.47	-0.83	3.02	1.87	-1.73	2.23	2.44	1.64	1.99	1.26	1.43	1.69	2.19	2.35	3.59	3.54	2.11	1.82	1.55	3.9	4.48	3.86	5	7	+	+
b1519	511145	3	0.71	-0.65	2.32	0.07	-0.65	0.33	0.81	0.17	-0.59	-4.33	-4.31	-4.55	-1.07	-0.77	-0.32	-0.11	0.47	0.54	1.49	0.64	2.98	2.48	4.4	4.63	2.17	2.51	1.04	-0.45	0.77	1.3	0.31	2.54	1.94	1.63	-0.21	6	7	+	-
b1520	511145	3	0.5	3.65	0.71	-0.93	-1.83	-1.6	-1.86	-1.82	-2.08	-2.31	-1.58	-0.5	-0.21	-0.23	-0.99	1.68	2.52	1	1.79	2.83	1.86	0.8	1.59	-0.43	0.95	-0.25	0.53	2.45	4.2	4.78	3.11	-3.59	-6.38	-3.32	-0.42	0	1	-	+
b1521	511145	206	0.67	-1.4	-0.82	-0.42	-0.17	-0.1	-0.71	2.75	3.22	-0.24	2.29	0.41	-0.48	-0.29	2.96	-1.22	-7.08	-8.42	-8.75	-8.87	-8.7	-8.73	-8.77	-6.38	0.23	3.67	3.49	3.69	3.72	4.24	4.55	4.79	4.73	4.43	2.11	0	1	-	-
b1522	511145	226	0.15	-1.09	-2.62	-1.78	1.93	2.73	0.88	-0.76	-0.79	-0.61	-0.45	-0.04	1.71	2.52	2.36	2.14	-0.25	0.77	0.99	0.71	0.83	1.36	1.4	1.87	1.95	2.18	3.99	2.55	2.35	-1.04	-3.88	-5.76	-6.05	-5.33	-4.94	0	2	-	-
b1523	511145	111	0.13	0.36	-1.58	-4.89	-5.74	-5.05	-4.14	-3.63	-0.09	1.77	2.42	2.18	2.41	2.67	3.17	0.83	2.13	2.07	1.22	3.2	2.34	2.81	3.12	1.75	1.49	0.15	0.51	0.6	0.26	3.21	1	0.18	-3.06	-2.89	-2.36	1	2	-	-
b1524	511145	-1	0.42	0.53	-0.26	-0.67	-0.99	1.68	-0.01	3.05	3.49	4.09	4.64	3.61	3	2.86	1.38	1.55	2.23	4.33	3.98	4.23	3.65	2.03	2.14	2.2	2.07	1.59	0.45	-1.89	-0.54	0.24	-1.6	-1.9	-1.83	-2.31	-0.21	0	2	-	-
b1525	511145	63	0.56	-1.15	-3.14	-3.3	-4.22	-4.05	-3.69	-3.06	-2.89	-0.55	0.95	-0.97	-0.85	-0.58	0.23	-0.32	-1.06	0.92	1.88	-2.45	-9.63	-9.83	-10.69	-9.71	-9.79	-9.94	-7.48	-1.53	1.78	-0.54	-0.85	-0.38	0.48	1.46	0.94	0	1	-	-
b1526	511145	77	0.31	0.36	-0.58	-2.26	-3.13	-4.25	0.74	1.83	2.71	2.92	-0.38	-4.1	-3.51	-2.74	-3.24	-2.97	-3.52	0.55	2.27	2.44	2.72	-0.69	-0.87	-0.82	1.57	0.6	-1.66	-6.21	-6.67	-0.81	-0.86	-0.75	-1.84	-1.12	-1.04	0	1	+	+
b1527	511145	149	0	0.72	0.61	0.7	0.73	0.57	0.24	-4.28	-5.68	-5.7	-3.46	-3.53	-3.56	-3.58	-2.08	0.32	1.18	0.69	-1.3	-8.78	-15.25	-16.43	-16.8	-14.93	-7.75	-3.49	-1.08	-1.5	-1.29	0.12	-1.22	0.64	0.47	0.14	-1.18	0	1	+	+
b1528	511145	24	0.18	5.07	3.75	2.87	2.87	4.17	7.02	6.69	5.01	4.5	-0.62	-6.12	-7.79	-8.73	-8.05	-8.78	-8.83	-9.14	-7.68	-6.22	-1.02	-0.66	0.77	2.16	1.12	0.94	1.54	0.64	0.58	-1.23	-2.25	-2.69	-2.65	-2.8	-1.59	0	1	+	-
b1529	511145	24	0.3	0.97	0.95	1.92	2.62	2.04	2.21	1.1	0.69	-1.09	-9.16	-11.07	-10.66	-10.69	-10.19	-8.86	-7.27	-6.04	-4.18	0.18	0.47	3.83	3.87	5.36	4.66	2.22	1.78	1.99	2.72	1.13	0.58	1.43	1.62	0.83	1.65			-	+
b1530	511145	19	0.48	-3.52	-3.72	-5.87	-2.3	-1.3	-1.09	1.99	2.08	1.18	-3.2	-3.12	-2.92	-2.36	2.72	2.45	0.19	1.06	1.88	2.64	0.21	3.47	3.7	0.12	-1.34	-0.78	-0.19	-0.02	1.07	2.55	2.2	2.51	1.06	1.08	1.32	0	3	+	+
b1531	511145	31	0.44	-0.35	1.28	3.05	2.59	0.62	-0.11	-0.23	-0.22	0.52	-2.33	-2.37	-1.91	-1.76	-0.95	-1.33	-1.68	-0.33	-0.34	-0.8	0.43	1.59	1.44	1.31	2.77	2.09	1.6	1.34	2.53	2.96	2.39	2.86	-2.55	-4.11	-5.12	1	3	+	+
b1532	511145	30	0	-1.1	-0.63	-1.97	-2.26	-1.17	-0.61	2.07	2.26	2.89	3.69	4.84	-0.47	-6.6	-6.81	-7.93	-9.31	-9	-9.96	-10.19	-9.25	0.96	0.49	0.47	0.49	0.73	2.7	0.88	1.11	1.21	1.56	2.16	1.94	1.93	3.39	2	3	+	-
b1533	511145	30	0	1.05	2.22	2.42	2.03	3.78	3.5	0.84	1.82	1.74	-0.86	-8.56	-8.36	-7.35	-7.41	-8.87	-9.55	-8.27	-6.93	2.11	4.69	3.72	4.73	2.52	1.4	-1.95	-2.26	-2.37	-2.32	-2.04	1.38	-1.19	0.07	-0.13	0.2	0	1	-	+
b1534	511145	126	0.34	0.82	1.78	-0.24	-2.01	-2.1	-0.64	-0.79	-2.09	1.46	2.02	1.13	1.11	0.25	-1.96	-6.6	-3.92	-0.74	1.72	-0.94	-1.22	-0.74	-0.66	-0.42	-0.63	-1.03	-1.38	-1.4	2.43	-0.67	-0.47	-0.17	0.35	0.04	-2.04	0	1	+	+
b1535	511145	218	0.41	-2.7	0.8	3.35	2.63	1.62	1.02	0.47	-1.41	-3.49	-2.65	-0.54	0.24	1.26	1.83	0.46	0.27	2.29	1.14	-0.26	-0.25	0.04	-0.86	-0.67	-1.16	-2	-1.87	-2.28	-0.85	-2.62	-4.38	-6.85	-6.45	-6.22	-2.52	0	1	-	+
b1536	511145	254	0.8	-0.08	0.15	-0.14	-1.09	-1.55	1.03	3.53	3.67	-0.02	2.25	-0.12	-0.32	-0.86	-0.95	-2.29	-6.64	-11.23	-15.81	-17.18	-15.95	-11.37	-4.97	-3.76	0.05	-1.84	-2.23	-2.34	0.53	0.44	0.18	1.66	1.06	0.39	-0.32	0	1	-	-
b1537	511145	43	0.75	-5.84	-4.95	-3.51	2.07	2.79	0.57	-2.15	-1.44	-2.2	-1.65	-1.76	-2.06	-2.72	-8.08	-11.09	-11.57	-11.1	-10.22	-4.25	0.19	0.7	0.81	1.11	0.87	1.17	0.09	0.13	0.66	-2.28	-0.1	-1.14	-1.13	-1.13	-0.83	0	1	+	-
b1538	511145	43	0.84	2.07	0.73	0.55	0.29	1.22	2.14	1.98	4.28	3.91	3.79	2.79	1.12	2.22	3.59	-0.77	-3.92	-11.1	-13.25	-14.56	-14.46	-12.18	-6.95	-7.8	-6.89	-6.84	-6.37	-4.5	-5.92	-5.91	-0.34	0.14	-2.16	-4.73	-2.81	0	1	-	+
b1539	511145	88	0.92	-0.71	-1.17	-2.27	-2.94	-3.49	-3.17	-0.32	-1.86	-3.46	0.96	1.49	-3.82	-8.71	-8.74	-9.89	-9.31	-8.73	-8.67	-8.57	-5.22	-2.95	-2.03	-3.99	-3.75	-1.63	-1.98	-0.44	-2.36	-2.69	-2.9	-2.89	-1.6	1.81	2.25	0	1	+	+
b1540	511145	176	0.51	-2.67	-1.41	-0.51	-0.74	-2.16	1.59	2.24	1.06	0.93	1.13	0.91	-1.88	-6.69	-11.77	-14.3	-13.87	-12.91	-12.45	-12.44	-10.22	-8.86	-10.23	-10.11	-10.31	-3.16	-0.41	0.25	-0.38	-2	-4.56	-8.66	-6.09	-7.25	-7.07	0	1	+	+
b1541	511145	34	0.86	1.83	2.41	2.87	2.78	2.89	1.31	2.08	-1.63	-2.95	-4.93	-5.57	-5.84	-9.41	-7.9	-8.33	-8.02	-7.14	-8.03	-8.68	-7	-1.68	1.98	0.44	0.21	4.62	4.02	2.79	-0.83	-1.3	-1.66	-1.89	-1.89	-1.1	-0.47	0	1	+	-
b1542	511145	34	0.3	-4.05	-5.22	-4.38	-1.59	2.09	3.16	3.21	0.66	-1.93	3.31	-1.66	-7.67	-9.72	-11.64	-10.39	-12.22	-11.99	-10.34	-9.15	-7.65	-5.03	-5.02	-3.79	-3.09	1.71	-0.1	0.13	0.66	1.5	0.1	-0.9	-1.45	0.65	0.72			-	+
b1544	511145	316	0.46	-0.02	-0.3	-0.6	-0.65	-0.67	-0.41	-0.25	0.11	2.21	2.54	1.19	-2.96	-1.35	2.12	2.25	1.83	1.78	1.71	1.65	1.83	1.47	1.43	1.87	2.38	2.52	2.19	2.18	2.05	2.15	2.21	2.19	-0.27	-0.58	-0.48	0	1	+	+
b1545	511145	97	0.19	3.15	0.88	0.95	1.02	0.75	-0.22	0.12	0.41	-1.69	-2.1	-2.96	-1.96	-1.67	-1.48	-1.16	-1.84	-2.84	-3.97	-4.13	-4.57	-2.52	-2.17	-0.88	-0.79	-0.14	-1.3	0.31	0.19	0.21	0.21	-0.43	-0.49	1.22	1.04	0	1	+	-
b1546	511145	97	0.17	1.09	3.32	2.86	1.35	0.98	0.34	0.3	0.55	1.48	1.14	0.63	2.16	-0.42	-1.46	1.17	1.59	0.49	2.25	2.28	1.56	-0.92	-2.09	-2	-3.37	-3.62	-3.07	-1.16	-1.09	-1.86	-2.02	-2.11	-1.89	-2.23	-1.69	2	3	-	+
b1547	511145	-1	0	-1.19	-0.51	-0.47	-0.96	-0.17	-0.71	1.1	1.58	1.97	2.68	3.31	6.46	5.93	5.89	5.63	4.67	5	2.06	2.93	1.85	0.17	-2.24	0.2	0.09	-1.75	0.08	0.86	-0.64	0.21	0.06	-0.02	-1.32	-4.49	-2.89	1	3	-	-
b1549	511145	151	0.46	-0.24	-0.25	-0.17	0.86	0.73	1.05	1.08	1.61	-0.58	-0.24	-0.24	-0.35	-0.09	-1.46	-3.69	-11.49	-12.63	-12.53	-12.06	-8.6	-3.42	-2.51	-2.33	-3.9	-2.82	-2.33	-1.7	-1.07	-1.01	-0.69	-0.13	3.65	3.29	3.02	1	2	+	-
b1550	511145	151	0.95	-3.41	-3.23	-3.88	-3.39	-3.49	-2.97	-2	-2.45	-2.32	-0.08	1.62	3.5	4.04	3.82	3.98	4.01	4.12	2.16	-5.11	-6.55	-6.91	-7.18	-7.41	-7.86	-7.6	-6.26	-1.11	0.96	1.46	1.52	0.04	2.05	2.24	2.05	0	1	-	+
b1551	511145	171	0.12	-2.84	-2.24	-2.26	0.56	1.03	2.94	-0.89	-0.75	-0.32	-1.71	-1.14	-3.17	-8.43	-6.35	-1.75	-1.75	-1.72	-1.24	0.14	1.23	0.54	2.08	2.59	3.27	0.53	0	-0.15	-0.38	-0.4	0.03	2.61	0.65	-2.05	-3.03	0	1	-	-
b1552	511145	345	0.6	-3.25	-6.42	-6.22	-1.73	-1.73	-1.52	-2.74	-3.18	0.96	0.32	-0.06	-0.19	0.01	2.35	-0.18	0.92	2.81	4.48	4.41	4.16	-0.76	-1.27	-0.64	-0.97	-0.9	-0.62	-1.08	-0.26	-0.77	0.11	-3.46	-4.12	-5.11	-4.93	0	1	-	-
b1553	511145	362	0.2	1.42	-0.55	-0.7	0.77	1.28	1.55	2.99	2.26	2.56	2.29	1.21	0.11	0.5	0.73	2.19	1.01	-0.3	-0.51	-0.37	-0.39	-0.18	-0.18	0.17	0.87	1.63	0.98	-0.43	-2.09	-2.27	-2.71	-3.06	-2.76	-2.25	-2.63	3	4	-	-
b1554	511145	-4	0.25	-0.49	-0.53	-0.11	3.58	3.56	4.84	4.06	1.05	0.28	0.79	0.61	-1.5	0.65	1.53	-1.76	-2.99	-2.89	-3.52	-0.72	-0.49	-0.28	1.37	1	-0.29	-2.13	-2.69	0.55	-3.61	-4.12	-3.98	-1.96	0.84	2.72	2.63	2	4	-	-
b1555	511145	-4	0.65	-1.37	-0.37	-0.36	-0.95	-0.67	-0.59	-0.54	-1.04	-0.51	-0.08	0.74	1.34	-0.76	-3.57	-1.52	-0.32	-2.22	-1.22	-1.5	-3.78	-5.5	-4.65	-3.68	-1.86	1.02	4.51	3.75	3.08	3.02	4.85	5.44	2.09	1.23	2.4	1	4	-	-
b1556	511145	4	0.14	-1.67	-1.56	-1.16	-1.18	-2.55	-1.62	-1.7	0.97	0.48	1.6	3	2.92	1.69	1.63	1.3	1.37	0.47	-0.08	-0.45	0.21	1.18	0.63	0.96	0.32	-3.48	-7.17	-6.06	-6.55	-5.59	-5.31	-2.1	-1.63	-0.62	-0.58	0	4	-	-
b1557	511145	753	0.67	-0.93	-0.76	0.16	0.09	0.58	0.47	0.71	1.32	2.74	2.58	2.8	1.04	1.21	-0.4	-2.02	-2.61	-2.21	-1.71	-6.09	-4.43	-2.24	-2.26	-2.97	-2.71	-2.91	-2.65	-2.72	-1.88	-0.33	-0.25	1.83	-0.15	0.1	3.77	0	1	-	-
b1558	511145	421	0.16	0.48	-0.78	-0.98	1.2	1.39	0.53	1.64	1.69	1.26	0.77	0.82	-0.39	-1.57	0.54	0.42	0.53	2.39	2.27	-0.63	-1.28	-1.47	-1.56	-1.11	-0.5	0.48	0.42	-0.09	-1.57	-0.83	0.3	0.39	-0.79	-3.01	-2.69	0	1	+	-
b1559	511145	421	0.24	2.35	2.86	3.57	3.27	2.14	2.01	4.71	3.3	3.93	3.88	2.96	1.52	1.96	2.04	0.83	0.93	-0.48	-3.52	-4.96	-4.65	-3.92	0.64	2.04	2.46	3.04	3.15	4.12	3.34	4.88	5.71	4.04	3.72	2.23	1.08	1	2	-	+
b1560	511145	13	0	0.2	0.99	1.02	0.44	-0.74	0.06	1.2	1.98	4.08	4.3	3.96	3.37	2.63	1.01	2.04	3.64	3.61	3.43	2.56	2.95	2.39	2.86	2.68	2.06	1.29	0.74	1.75	1.61	-0.17	-3.34	-1.98	-1.79	-0.56	-0.55	0	2	-	-
b1561	511145	346	0.31	0.94	0.5	0.47	0.86	1.11	1.7	2.13	0.99	0.49	2.38	3.42	3.67	3.34	2.72	1.46	-5.01	-4.72	-4.6	-4.46	-5.06	-6.3	-5.74	-5.52	0.07	0.5	0.15	0.16	-7.09	-9.34	-9.57	-9.15	-8.94	-3.53	3.51	0	1	-	-
b1562	511145	216	0	-0.24	1.27	1.64	0.77	2.7	2.09	0.97	0.92	-1.4	-1.06	0.88	-1.85	-8.39	-13.69	-12.82	-14.79	-12.88	-12.55	-13.36	-10.42	-5.79	-2.62	-3.59	-3.18	0.03	1.82	1.17	1.37	1.02	4.05	2.96	-5.32	-6.49	-6.44	2	3	-	-
b1563	511145	71	0.62	-1.57	-2.44	-2.53	-1.68	-1.39	-1.43	-1.99	-0.92	0.57	2.04	2.16	3.88	2.6	2.65	3.48	1.5	1.66	1.37	0.38	0.81	0.18	-0.04	-2.12	-0.03	-2.41	-1.74	-2.05	-1.82	-1.91	-4.2	-4.36	1.92	1.52	1.05	1	3	-	-
b1564	511145	-1	0.83	0.22	-1	-1.34	-1.39	-0.99	-0.59	0.38	-0.06	-1.63	-2.51	-2.26	0.15	1.78	1.54	2.51	2.9	3.11	3.42	4.66	5.73	2.57	-0.21	-0.1	-2.36	-1.25	0.96	2.53	1.17	-0.27	-0.69	-0.84	-1.76	-1.4	0.45	0	3	-	-
b1565	511145	202	0	-3.46	-4.41	-8.85	-9.36	-9.96	-8.06	-1.12	1.26	0.59	-1.52	-0.58	0.49	0.65	1.03	-1.37	-1.78	-2.51	-0.89	-1	-1.69	-2.66	-5.62	-4.79	-3.25	-3.46	-3.61	-3.52	-4.1	2.92	3.06	2.95	2.94	3.29	-0.05	0	1	+	+
b1566	511145	882	0.54	1.06	0.61	-2.09	-0.72	-0.55	-1.67	-4.72	-4.89	-2.02	-4.8	-3.15	-3.1	-3.01	-7.36	-12.87	-10.86	-11.71	-12.36	-12.17	-10.05	-9.92	-6.59	1.25	0.83	0.78	0.65	4.33	4.68	3.38	3.15	2.75	2.68	1.27	0.69	0	1	+	-
b1569	511145	882	0	0.53	1.62	-3.54	-3.02	-3.73	-2.1	-0.19	-0.46	-1.48	-1.73	-1.12	-2.82	-4.23	-3.66	-4.05	-4.32	-4.14	-3.52	-0.74	-2.06	-1.58	-2.98	-1.36	-5.39	0.59	0.19	0.11	4.45	5.47	4.13	4	3.77	-0.9	3.18	0	3	-	+
b1570	511145	166	0.69	1.78	0.98	0.96	1.14	0.29	-0.28	0.18	0.45	-0.85	-4.31	-7.08	-8.95	-8.08	-6.27	-2.74	2.21	4.07	3.17	2.08	1.63	-2.03	-1.49	-1.26	-0.92	-0.89	-0.56	-0.57	-0.28	1.41	1.4	1.49	2.28	1.51	1.46	0	1	+	+
b1571	511145	1	0.2																																					+	+
b1572	511145	29	0.12	4.43	3.84	5.51	3.15	3.67	-3.34	2.01	2.57	0.78	-0.35	1.49	0.98	0.73	-2.04	-2.43	0.91	1.28	1.31	1.75	1.2	1.16	0.52	2.09	2.13	2.07	1.5	1.27	2.2	-1.11	-3.28	-3.43	-2.54	-4.86	-1.2			+	+
b1573	511145	567	0.14	-0.9	-0.17	-1.82	4.01	4.64	3.39	1.37	1.34	1.33	1.38	3.23	2.48	1.36	1.17	-1.6	-0.42	1.54	3.34	3.37	3.11	2.86	3.03	-1.73	-3.92	-5.85	-5.47	-5.57	-5.5	-8.16	-6.8	-8.02	-9.27	-11.84	-11.87			+	+
b1575	511145	-4	0.17	-0.37	0.44	-0.53	-2.1	-2.42	-0.7	1.25	1.54	-2.01	-1.33	-4.2	-4.32	-2.21	-2.61	-2.06	-1.9	-0.32	0.07	0.45	-0.09	-0.04	0.78	0.72	0.92	0.81	1.44	1.09	-0.59	0.34	-0.97	-0.08	-0.26	0.93	0.23	0	2	+	+
b1576	511145	2910	0.22	0.08	0.47	1.28	-0.64	-1.21	1.34	3.06	4.35	5.12	5.44	5.95	3.12	5.7	5.25	3.89	4.37	4.8	4.39	4.23	3.88	-1.33	-1.34	-2.48	-3.07	-3.48	-4.77	-5.07	-5.28	-5.75	-3.01	-3.82	-3.48	-1.34	-0.28	1	2	+	-
b1580	511145	2910	0.6	2.02	2.05	2.79	2.64	2.93	2.84	2.88	3.31	1.22	-1.99	1.78	4.11	4.19	3.36	3.54	2.31	1.61	2.47	2.4	0.35	0.81	0.46	2.36	2.77	3.01	3.22	2.56	1.53	3.67	4.3	4.48	4.61	5.15	5.01	1	2	-	+
b1581	511145	11	0.72	-2.59	-1.37	-2.99	0.03	0.1	2.02	2.37	2.49	2.53	1.9	1.36	2.19	2.7	2.75	2.93	3.01	3.05	2.85	2.3	1.78	1.62	1.59	1.27	1.14	1.37	1.17	1.13	1.16	0.96	1.1	-1.88	-2.52	-2.44	-2.2	0	2	-	-
b1582	511145	205	0	-2.14	-2.44	-2.19	1.88	0.55	1.19	0.76	0.73	0.95	1.88	4.39	5.5	4.37	0.82	-1.23	-4.06	-5.32	-3.77	-4	-5.68	-2.43	-1.01	0.89	0.03	0.15	0.17	0.43	0.19	-5.46	-6.12	-6.58	-6.19	2.56	4.57	0	1	-	-
b1583	511145	34	0.84	-0.42	-0.93	-0.43	0.74	1.47	3.84	3.22	2.16	2.46	3.48	3.56	2.86	1.15	1.53	1.05	-0.11	1.96	3.34	3.03	1.51	1.36	0.47	-0.4	-0.31	-0.41	-0.8	0.01	-1.02	-2.96	-3.36	-1.61	-0.05	-0.75	-2.08	0	2	+	+
b1584	511145	2	0.69	-2.76	-2.76	-2.45	-1.8	-2.53	-3.49	1.25	2.58	2.66	1.17	1.62	1.74	1.14	-0.75	-2.83	-1.7	-1.41	-1.61	-1.72	-1.79	-2.21	-6.5	-7.35	-9.21	-10.01	-9.89	-7.66	-6.14	-3.81	0.06	0.55	0.97	2.63	0.99	1	2	+	-
b1585	511145	2	0.36	-1.87	-2.04	0.58	0.4	1.8	1.58	-0.93	-0.8	-2.14	-1.44	-1.29	1.41	2.52	1.02	-1.27	-3.77	-2.87	-0.26	-2.28	-2.57	-0.18	0.44	2.16	3.46	3.49	2.33	-1.86	-3.46	1.04	-0.53	-1.15	0.94	0.08	-1.53	0	1	-	+
b1586	511145	198	0.84	-1.33	-1.68	-5.52	-1.43	-1.48	-1.22	-0.62	-1.41	-0.21	-1.02	-1.74	0.51	-0.19	-0.85	-0.9	0.2	0.19	0.05	0.02	0.02	0.05	0.18	0.36	1.06	1.98	2.36	2.46	3.01	3.38	3.51	3.51	3.26	3.42	3.29	0	1	+	+
b1587	511145	60	0.29	-1.5	0.02	0.56	0.57	0.49	0.72	0.22	0.29	0.27	-0.59	2.05	1.39	1.83	2.36	2.52	2.83	2.45	1.01	1.48	0.76	0.77	0.79	0.92	1.16	1.25	0.32	0.56	1.61	0.11	-3.83	-3.83	-3.53	-4.37	-0.89	0	5	+	+
b1588	511145	10	0.3	0	1.45	0.25	0.25	-0.66	-0.45	-0.34	-0.27	-0.33	-1.79	-2.07	-2.2	-1.3	0.23	2.91	1.39	3.4	3.37	2.03	1.77	2.4	2.17	0.9	-1.77	-0.59	-1.62	-1.33	-0.27	0.27	0.24	0.96	4.09	3.16	4.03	0	4	+	+
b1589	511145	1	0.48	-3.83	-1.91	-2.13	-2.57	-2.94	0.89	1.53	0.85	1.66	-0.85	0.77	2.98	1.06	1.86	3.2	2.4	1.08	1.66	1.32	0.96	0.24	-0.09	-0.32	-1.54	0.44	-1.47	-0.37	0.08	-0.81	-0.2	0.14	1	-0.35	-0.25	0	3	+	+
b1590	511145	42	0.21	1.04	1.18	-1.14	-1.86	0.71	-0.25	1.29	2.48	2.98	2.2	0.58	-7.44	-8.09	-8.16	-8.18	-8.2	-7.83	-7.32	-8.15	-7.6	-4.91	1.18	1.23	1.33	1.14	0.04	0.21	-1.22	-0.71	-1.89	-0.02	0.44	-2.1	-2.31	0	2	+	+
b1591	511145	194	0.56	0.71	-0.12	0.24	-4.69	-7.6	-7.31	-5.44	-1.23	-1.55	1.24	-0.16	-0.44	1.13	1.77	1.67	0.71	0.44	0.2	0	0	0	0.01	0.04	0.1	0.27	0.89	1.56	1.78	2.2	2.49	3.23	3.8	2.89	2.08	1	2	+	+
b1592	511145	-48	0	0	0	0	0	-2.73	-3.08	-3.08	-2.85	-3.46	-2.85	-1.23	1.82	-0.36	0.24	-1.4	-0.37	-0.47	1.21	1.76	1.76	3.44	2.37	2.75	2.21	0.54	1.6	-1.43	-1.77	-2.75	-1.38	-1.2	-0.11	2.45	0.65	0	1	+	-
b1593	511145	-48	0.69	0	0	0	0	0	0.97	-1.21	-2.02	-1.68	0.16	-0.18	-0.07	0.96	-0.39	-0.34	-2.35	-2.26	-0.36	1.64	2.03	2.06	2.38	1.8	3.29	-2.08	-10.34	-14.18	-14.61	-14.49	-14.47	-14.76	-10.23	-0.89	1.35	0	1	-	+
b1594	511145	124	0.46	-0.7	-0.45	1.48	2.64	0.69	0.35	-1.27	-1.38	2.26	2.49	2.6	2.24	2.76	2.28	1.24	3.58	4.07	3.85	0.76	1.29	0.94	1.65	1.58	1.35	1.13	1.35	1.25	1.06	-3.37	-4.31	-4.56	-1.77	-3.05	1.39	0	1	-	-
b1595	511145	134	0.37	-0.32	-0.12	0.46	-1.74	-2.47	-2.74	-1.77	-6.47	-8.22	-8.19	-3.39	-0.63	-1.63	0.1	-0.35	-0.77	-0.79	2.08	0.37	0.77	2.26	2.91	1.92	1.81	1.71	1.9	-0.13	3.07	5.52	4.6	2.73	1.99	0.33	-0.02	0	1	-	-
b1596	511145	423	0.35	0.99	-0.56	-1.41	-1.36	-1.93	0.71	0.86	2.93	0.66	-2.01	-3.16	-2.82	-3.41	0.45	-4.25	-12.45	-16.34	-17.27	-13.78	-8.74	-3.69	-2.95	-1.35	2.69	2.46	2.37	1.95	2.09	3.09	3.34	2.88	2.56	3.2	2.96	0	1	+	+
b1597	511145	92	0.16	2.39	2.98	2.88	2.91	1.86	1.15	0.32	1.18	1.8	-0.26	1.39	1.11	-0.3	-0.34	-0.32	-4.05	-3.22	-2.71	-4.43	-5.73	-2.77	-2.8	-4.41	-5.14	-3.17	-1.31	-3.44	-9.25	-12.81	-12.64	-12.82	-12.3	-8.84	-1.08	0	1	+	+
b1598	511145	38	0.43	-0.11	-1.65	-3.49	-4.54	-4.31	-4.35	0.6	1.48	3.61	3.05	-1.98	-2.01	-2.64	-9.83	-13.49	-12.53	-11.33	-11.37	-11.09	-10.77	-4.09	0.7	0.13	0.33	0.58	2.5	2.39	1.9	1.58	0.99	2.38	0.55	0.68	1.01	0	1	+	-
b1599	511145	38	0	-0.92	0.55	1.68	1.42	2.29	2.1	1.25	1.53	1.48	-0.42	2.38	-1.44	-6.15	-8.83	-11.2	-11.54	-11.2	-12.07	-9.25	-1.74	-1.83	-1.84	2.34	-0.46	2.72	1.89	-6.33	-9.81	-11.83	-11.93	-11.19	-8.38	-3.18	-1.9	1	2	-	+
b1600	511145	-14	0	-1.84	-4.8	-4.93	-1.83	-1.86	-2.17	-2.87	-5.04	-3	-1.76	-0.48	-0.37	-0.17	1.85	1.04	1.24	0.57	0.83	0.57	-0.43	-0.77	0.85	-1.3	-2.96	-1.62	-0.02	2.24	2.66	2.7	0.27	0.19	0.13	1.88	1.91	0	2	-	-
b1601	511145	24	0.19	2.29	1.99	-0.64	-0.78	-2.21	-1.59	2.7	-1.33	-3.39	-10.22	-14.15	-13.29	-11.34	-10.91	-9.95	-10.69	-5.28	0.22	0.62	1.06	0.22	0.95	2.27	-3.08	-3.79	-1.77	0.54	-0.21	-2.17	-0.51	-3.79	-7.02	-1.99	-0.8	0	1	+	-
b1602	511145	24	0.87	2.07	1.51	1.48	0.77	1.67	3.18	1.66	3.27	5.87	4	-0.76	-7.62	-12.12	-12.47	-13.26	-13.56	-15.28	-15.62	-9.4	-1.16	-1.98	-1	-5.45	-3.63	-4.13	-3.72	-1.46	-1.33	-0.61	0.07	-0.7	-0.97	-0.8	0.79	1	2	-	+
b1603	511145	10	0.84	-3.06	-3.35	-3.71	-3.78	-4.95	-2.95	-2.89	-3.22	-3.02	-2.29	-1.26	2.05	2.93	0.85	2.25	3.14	5.55	5.72	6.17	6.4	6.38	5.88	2.05	4.48	4.36	3.21	1.07	0.82	-2.07	-0.92	-0.57	-0.26	0.44	2.64	0	2	-	-
b1604	511145	185	0.94	3.89	2.63	3.42	2.31	1.15	1.26	0.32	1.52	1.17	1.08	0.7	-0.05	-0.65	-0.52	-2.61	-10.67	-12.19	-12.11	-12.43	-12.59	-12.32	-11.62	-10.9	-5.83	-0.22	-0.15	0.58	0.27	0.61	0.95	1.97	1.49	1.47	1.22	0	2	+	+
b1605	511145	36	0.43	-1.34	-0.75	-1.25	-2.03	-2.19	-0.44	-1.75	-3.94	-3.46	-3.36	-3.61	-5.85	-5.06	-1.59	2.49	-0.72	-3.66	-6.6	-7.28	-1.61	0.26	2.23	-0.1	-0.33	1.53	1.49	1.06	-0.09	-3.21	0.44	-0.39	0.31	0.23	1.14	1	2	+	+
b1606	511145	-4	0.36	4	3.5	-0.57	0.63	0.91	-0.22	-0.4	-1.12	-1.64	-1.51	-2.07	-0.79	-0.97	-1.09	-0.36	-0.37	0.76	0.36	0.18	0.19	0.41	-0.42	-0.42	-0.27	-0.23	-0.31	-0.23	-0.16	1.46	2.2	2.19	2.68	2.35	3.71	0	1	+	-
b1607	511145	-4	0.16	0.21	-1.54	-1.02	-0.33	-5.81	-5.62	-0.27	-0.16	-0.62	-0.2	1.54	1.61	-0.74	-0.58	1.05	-2.98	-0.47	1.3	0.39	-0.69	-1.84	-1.42	-0.81	-0.71	-0.24	-0.76	-0.52	1.15	-1.33	-1.89	-2.24	-4.16	-3.84	-5.03	0	1	-	+
b1608	511145	3	0.68	-0.93	-0.58	0.89	1.06	0.6	1.85	3.13	2.54	2.68	2.89	3.25	1.18	-0.6	-0.42	-0.49	0.17	-1.72	-2.64	-2.94	-1.35	0.64	0.76	1.04	0.69	2.01	2.02	2.36	2.79	3.11	2.2	1.69	2.48	0.71	0.62	0	2	+	+
b1609	511145	75	0.38	0.12	1.33	2.88	-0.25	1.49	0.94	3.61	2.59	2.34	-0.78	-1.52	-1.19	-0.14	-0.56	-1.88	-5.37	-6.27	-6.45	-6.33	-3.14	-3.42	-2.83	-2.97	-2.9	-3.3	-3.19	0.37	0.11	2.33	1.6	2.25	1.65	-1.26	-3.29	1	2	+	+
b1610	511145	-4	0.45	0.4	-0.8	-0.86	0.32	-0.02	-0.93	-1.01	-1.51	-0.4	1.75	-2.84	-0.62	-0.97	-3.89	-3.5	-2.83	-1.09	-1.86	-2.4	-0.17	-0.33	0.32	-2.48	-0.88	-0.21	1.13	0.69	0.4	-0.69	-2.3	-1.89	0.43	-3.28	-3.26	0	1	+	-
b1611	511145	-4	0.93	-1.29	0.52	0.35	-3.75	-4.11	-2.93	-1.25	0.55	1.39	1.76	-1.55	-2.06	-4.26	-3.07	0.76	-0.16	-0.3	1.59	-3.06	-8.57	-13.73	-5.41	1.24	5.51	5.3	5.01	2.88	-0.14	-0.99	-1.6	-1.87	0.78	-1	-1.66	1	2	-	+
b1612	511145	142	0.88	3.19	-0.99	-1.57	-2.23	-2.23	-2.1	-2.12	-1.52	-2.41	-6.15	-13.6	-14.96	-14.69	-14.81	-14.48	-13.68	-13.35	-12.18	-8.86	-4.68	-1.83	-1.49	-1.35	2.21	1.95	-2.51	-3.13	-2.24	-1.17	-1.29	-1.57	-1.38	-1.46	2.62	0	1	-	-
b1613	511145	100	0.88	2.6	1.18	-0.6	-1.45	-2.45	-2.07	-0.67	-1.41	-0.75	-1.34	-2.67	-2.75	-1.98	-2.55	-2.13	-0.18	-0.31	3.78	2.8	-0.64	-0.51	-0.52	-0.78	-1.54	-1.47	-2.21	-2.31	-0.28	-6.24	-10.04	-9.78	-10.11	-10.16	-9.86	0	1	+	+
b1614	511145	225	0.91	5.28	3.31	0.22	-2.51	-2.73	-2.65	-3.53	-3.08	-1.03	-4.34	-4.94	-5.18	-4.76	-4.99	-5.4	-11.22	-14.2	-15.29	-15.45	-14.34	-12.13	-8.26	0.5	-2.54	-4.18	-4.89	-2.39	-2.5	-2.04	-0.41	-0.44	1.1	0.4	0.13	0	1	+	-
b1615	511145	225	0.15	0.06	-1.93	-3.55	-4.07	-4.14	-3.72	-4.93	-5	-2.09	0.97	1.95	2.44	-4.25	-13.99	-16.1	-15.56	-15.25	-15.48	-14.15	-6.91	-1.09	2.24	1.01	0.99	1.46	1.66	4.19	3.5	3.06	2.22	1.4	1.09	0.62	0.29	2	3	-	+
b1616	511145	38	0.16	-2.92	-1.01	-1.7	-1.75	-2.1	-0.92	-1.12	-1.08	0.4	0.83	0.92	0.92	0.57	0.63	0.27	0.83	0.87	-0.52	-0.04	-0.04	-0.5	-1.75	-2.84	-2.23	-3.62	-3.47	-3.22	-1.98	-2.76	-2.16	-2.25	-4.17	-6.12	-8.03	1	3	-	-
b1617	511145	-4	0.41	1.22	-0.08	0.18	0.34	0.46	1.43	1.55	1.11	-1.69	-2.11	-2.63	1.08	3.73	0.6	0.79	1.7	1.84	2.31	0.69	-0.31	-3.73	-7.37	-1.73	-2.44	-0.74	-2.6	0.62	1.38	2.65	-2.06	-1.04	-1.49	-2.08	-3.05	0	3	-	-
b1618	511145	390	0.54	-0.1	-0.06	2.04	1.07	1.54	1.76	0.47	0.09	0.45	2.04	-0.13	-0.14	-2.28	0.79	2.63	2.75	-6.04	-10.42	-10.53	-10.8	-10.5	-10.76	-6.84	1.63	2.43	3.7	2.37	3.4	3.68	3.7	4.62	4.44	5.09	1.93	0	1	-	-
b1619	511145	220	0.93	-1.41	-1.57	-2.43	-3.25	-1.82	-1.99	-0.53	0.31	1.79	1.55	1.25	2.11	-0.69	-3.43	-3.66	-3.53	-2.88	-12.25	-13.01	-13.21	-12.7	-4.18	0.42	-1.29	-0.64	0.74	1.88	-1.24	1.28	-2.07	-2.19	-2.03	-2.56	-2.19	0	1	-	-
b1620	511145	111	0.25	3.76	1.78	0.59	-0.78	-0.95	-0.48	0.02	0.62	2.55	1.8	0.83	1.18	1.05	0.16	-0.02	0.43	1.44	1.3	-0.45	-0.72	-1.06	1.76	1.23	2.84	2.69	-0.23	1.79	2.95	2.94	-2.33	-1.82	-2.64	-3.3	-4.2	0	1	-	-
b1621	511145	9	0.31	2.81	0.88	1.46	0.76	1.43	1.24	0.29	-1.19	-3.62	-2.44	-0.82	0.09	0.75	0.56	0.09	0.56	0.53	0.21	-0.56	-0.99	-0.32	0.07	0.17	0.66	0.61	0.59	2.22	3.02	2.43	1.23	0.42	-2.09	-1	-0.24	0	2	+	+
b1622	511145	103	0.53	-3.34	-2.64	-1.79	-0.11	1.35	-0.12	1.95	-1.19	-0.7	-1.09	-1.26	-0.98	2.11	-5.25	-12.2	-13.24	-14.51	-11.66	-10.56	-4.17	0.77	1.19	1.1	1.96	1.84	1.88	2.3	2.21	1.47	3.05	2.47	2.08	2.48	1.24	0	1	+	+
b1623	511145	33	0.79	-1.35	-1.02	-1.84	-2.14	-1.95	-1.82	-0.46	1.53	1.54	0.93	1.21	-4.3	-12.42	-16.87	-18.62	-18.24	-17.51	-15.33	-12.46	-4.7	1.31	3.17	1.6	1.83	2.52	4.8	5.11	3.81	3.66	-4.41	-2.06	-0.76	-1.45	-1.77	0	1	+	-
b1624	511145	33	0.73	-2.56	-3.12	1.97	2.36	1.8	2.37	1.92	1	-2.79	-4.42	-4.48	-6.66	-10.89	-13.87	-15.69	-16.55	-16.5	-13.14	-7.95	-3.7	3.49	3.96	2.29	0.71	-1.34	-1.51	-1.47	-1.9	-1.71	-0.22	-2.58	-0.72	-3.35	-4.02	0	1	-	+
b1625	511145	85	0.66	-1.02	-1.76	0.73	-1.13	-0.07	1.73	2.14	2.09	0.03	0.36	-0.54	0.71	0.9	0.72	0.98	0.92	-1.2	-1.46	-1.12	2.03	2.71	2.77	4.95	5.16	4.75	2.56	1.98	1.82	2.12	0.95	1.99	2.65	1.49	2.23	0	1	+	+
b1626	511145	76	0.21	-7.45	-7.6	-7.42	-8.25	-6.23	-2.74	-0.73	2.44	3.29	3.62	2.44	2.39	0.51	2.05	2.42	1.61	1.88	0.29	-1.16	-1.22	-5.56	-11.17	-12.31	-11.86	-5.57	2.72	2.4	-1.71	-1.44	-1.71	-1.61	-1.37	-1.66	-1.49	0	8	+	+
b1627	511145	-1	0.15	-0.09	0.05	0.64	0.29	0.63	1.26	2.71	1.74	1.42	1.35	1.71	1.78	1.69	2.27	3.62	4.65	5.12	5.29	4.52	0.53	-1.48	-2.04	-2.5	-2.78	-3.85	-3.91	-2.83	-3.8	-2.61	-1.78	-3.23	-3.74	1.76	-1.45	0	7	+	+
b1628	511145	-8	0.38	1.58	0.59	0.27	0.2	0.26	-0.53	0.05	0.97	1.2	0.28	1.03	1.82	0.5	0.43	0.37	1.58	1.61	1.19	1.54	3.07	1.72	-2.03	-0.41	2.61	2.15	1.54	1.82	1.52	1.59	2	1.92	0.76	-1.14	-1.46	1	7	+	+
b1629	511145	0	0.52	0.78	0.74	1.11	1.2	1.2	1.39	1.18	1.67	2.37	0.82	2.53	2.32	2.62	2.52	1.77	1.56	1.32	2.04	1.27	0.8	0.72	0.53	-4.46	-4.64	-5.02	-4.37	-3.63	-3.45	-5.95	-4.68	0.59	-0.31	-3.12	-4	2	7	+	+
b1630	511145	3	0.31	1.22	2.16	0.86	0.56	-0.79	1.51	0.81	0.74	1.16	1.11	0.75	-0.7	-1.01	0.7	-0.92	0.25	0.6	-0.46	0.85	1.5	5.31	2.94	3.34	1.99	1.74	2.71	2.22	3.43	4.94	3.65	7.48	7.18	5.89	0.51	3	7	+	+
b1631	511145	3	0.55	5.35	7.09	6.04	5.03	3.14	3.48	0.75	1.32	2.02	1.5	2.67	2.17	1.1	-1.12	-2.97	-2.36	-1.72	-0.01	2.53	2.87	-1.8	-4.37	-2.73	-2.41	-1.92	-1.53	-3.78	-4.91	0.24	1.23	3.5	4.29	4.86	5.42	4	7	+	+
b1632	511145	-1	0.35	1.17	1.7	0.53	1.35	0.99	0.84	-0.75	1.6	1.27	1.95	0.47	-0.22	1.24	3.15	3.31	1.83	-0.57	-1.67	-1.14	-2.32	-2.8	-4.08	-4.62	-2.71	-2.39	-0.38	-1.48	-0.42	-0.99	-0.85	0.18	-1.77	-1.28	-0.43	5	7	+	+
b1633	511145	610	0.49	-2.68	-2.3	-2.48	-2.89	-2.8	-1.25	0.97	1.65	0.86	1.44	1.68	-1.5	-5.88	-6.03	-6.66	-6.59	-6.86	-7.13	-7.52	2.49	2.39	2.17	1.97	1.83	1.49	1.82	2.88	3.31	2.9	1.78	1.1	0.27	-0.82	-0.69	6	7	+	+
b1634	511145	105	0.52	0.08	1.18	1.31	0.89	3.6	2.31	1.14	1.26	1.1	3.27	1.71	2.27	0.99	-1.89	-0.31	2.47	2.81	-2.75	-10.87	-13.82	-13.63	-13.38	-13.43	-12.99	-6.98	1.27	0.71	0.84	0.77	0.28	3.17	3.39	3.42	3.51	0	1	+	+
b1635	511145	43	0.95	3.84	4.6	3.05	1.77	2.49	-0.86	-2.25	-1.86	-3.8	-3.47	-4.47	-4.41	-7.22	-12.23	-14.34	-13.15	-12.34	-12.35	-13.15	-8.39	-1.8	-1.07	2.28	2.98	-0.25	-4.28	-5.42	-5.22	-5.16	-5.62	-4.87	-0.91	-0.72	0.47	0	1	+	-
b1636	511145	43	0.67	3.31	2.59	0.34	-3.86	-4.6	-4.28	-4.13	-3.94	-3.62	-2.88	-0.45	1.04	2.29	0.99	-5.84	-12.01	-13.18	-13.93	-14.11	-14.36	-13.36	-6.52	-0.88	-1.99	-4.62	-9.67	-3.64	-1.86	-1.08	2.89	3.02	3.8	2.68	3.46	2	3	-	+
b1637	511145	58	0.87	-2.45	-2.38	-2.83	-2.76	-0.16	1.49	2.39	2.11	2.89	3.26	2.99	3.76	3.49	4.04	-0.01	-8.48	-15.51	-16.38	-16.47	-16.24	-16.09	-14.55	-13.25	-6.14	-4.71	-5.15	-4.2	-4.58	-4.96	0.5	0.41	0.15	0.35	0.49	1	3	-	-
b1638	511145	128	0.86	-2.31	-4.1	-2.53	-3.07	-2.83	-2.81	-2.53	0.63	-1.77	1.82	2.29	2.12	2.39	1.98	2.11	1.7	1.62	1.12	1.26	-1.73	-1.43	-1.26	1.94	1.86	1.47	3.46	3.77	4.48	3.71	0.76	-1.73	-0.43	-3.38	-4.73	0	3	-	-
b1639	511145	58	0.59	0.13	0.85	1.01	2.96	4.24	2.98	3.75	3.77	1.12	0.67	-1.41	-0.85	-0.69	-4.83	-5.16	-9.46	-12.67	-12.92	-12.97	-9.38	-4.72	-1.81	2.1	2.75	3.06	3.12	4.11	2.9	3.1	2.62	3.18	3.42	3.07	2.49	0	1	-	-
b1640	511145	97	0.61	-0.67	-1.2	-4.28	-6.12	-4.83	-1.59	-2.68	-2.4	0.44	0.02	1	1.16	2.74	0.75	0.99	2.11	2.32	3.98	5.94	5.36	4.58	2.41	0.78	-0.38	-0.96	-3.43	-0.24	-2.52	-9.02	-8.19	-9.21	-9.53	-10.15	-9.99	0	1	-	-
b1641	511145	46	0.95	-3.21	-1.8	-1.97	-2.82	0.94	1.48	2.59	-1.19	-0.94	-5.8	-4.42	-1.88	-4.54	-10.66	-12.24	-18.01	-17.66	-18.2	-18.48	-15.17	-9.73	-1.01	2.49	2.87	0.16	0.16	0.4	2.33	3.36	2.94	1.9	0	0.09	1.05	0	1	+	-
b1642	511145	46	0.9	-1.45	-2.01	-2.04	-0.37	1.68	0.53	0.93	1.87	-0.95	-2.57	-2.04	-0.34	0.66	1.88	-3.82	-11.59	-16.13	-16.41	-16.1	-16.85	-12.29	-5.8	2.09	3.13	2.25	-0.51	3.5	1.37	1.34	2.05	-1.25	-1.92	-1.16	0.25	0	1	-	+
b1643	511145	2	0.45	0.32	-2.51	0.66	0.99	0.3	-0.32	-0.02	-1.26	-1.54	-1.16	-2.31	-2.78	-0.87	0.09	1.64	1.07	0.9	1.18	1.21	1.36	1.7	-0.05	-1.06	-1.03	-1.48	-0.4	0.49	0.6	-0.04	0.99	-0.15	-1	-0.69	0.64	0	3	+	+
b1644	511145	-1	0.37	-0.39	-1.03	-0.93	0.26	2.95	2.93	1.58	1.91	3.2	3.48	3.53	2.44	1.15	2.7	1.8	1.19	2.77	3.06	0.07	-1.18	-0.3	-1.8	-6.89	-7.88	-3.01	-3.99	-6.69	-5.24	-2.8	-1.21	-1.42	-2.08	-1.81	-0.8	1	3	+	+
b1645	511145	0	0.28	1.58	0.41	-0.12	-1.57	-2.27	0.77	0.6	0.93	1.2	0.73	1.19	0.18	-0.37	-0.71	1.96	-1.03	-0.58	-3.4	-3.34	-2.3	-2.59	-0.92	-0.94	-2.7	-3.11	-1.88	-1	-0.43	-1.21	-1.54	-1.8	-1.01	-3.1	-1.9	2	3	+	-
b1646	511145	0	0.73	-6.1	-3.52	-3.33	-0.37	-0.67	-0.85	0.39	-0.59	-0.23	1.91	2.25	2.19	-2.4	-1	-1.5	-0.88	0.02	0.99	-0.14	1.11	0.53	-1.45	-5.61	-7.87	-4.22	-2.79	-3.4	-3.06	-2.52	-1.66	-2.22	-1.84	-0.24	-0.58	0	1	-	+
b1647	511145	80	0.86	-2.59	-2.6	-1.77	-0.96	-1.28	-0.32	-0.01	1.31	-0.21	0.5	0.25	2.18	5.1	4.83	1.34	-1.63	-0.42	2.97	3.26	3.44	2.91	3.88	3.52	3	-0.77	-0.61	-0.81	3.32	3.74	3.53	3.14	2.71	2.26	2.3	0	1	-	-
b1648	511145	48	0.5	0.83	1.47	1.23	1.47	3.58	2.91	2.42	2.8	2.91	2.19	3.54	3.53	3.3	3.43	4	4.38	0.83	-1.74	-2.28	-2.74	-2.03	-1.82	-1.32	1.89	0.36	-0.42	-0.31	-1.11	-0.68	-0.99	-0.66	1.06	0.32	-0.4	0	1	-	-
b1649	511145	36	0.44	-1.09	0.25	1.34	2.04	-2.21	-6.03	-5.9	-4.38	-3.31	-3.01	-2.55	-2.85	2.26	1.59	2.74	2.71	1.98	2.4	1.79	0.06	-0.52	-1.08	1.61	0.15	-0.89	2.48	3.38	-0.47	-2.62	-2.68	-2.69	-5.2	-4.48	-3.82	0	2	+	+
b1650	511145	80	0.58	-1.28	-1.06	-0.69	-2.28	-0.81	-0.38	-0.25	-1.37	-1.25	-3.6	-6.76	-6.35	-8.85	-12.73	-12.2	-12.29	-12	-11.35	-11.23	-11.22	-8.73	-1.84	0.66	2.55	1.17	1.29	4.67	4.79	3.79	3.62	2.27	1.69	1.87	1.68	1	2	+	+
b1651	511145	102	0.84	-0.49	-0.09	0.98	1.16	-0.75	-0.77	-0.74	-2.7	-2.1	-3.51	-3.24	-1.22	-5.55	-14.47	-13.86	-13.11	-12.61	-12.39	-12.06	-10.87	0.17	1.84	2.42	2.81	-1.15	-1.01	-1.87	-3.55	-3.9	-4.17	-2.23	-1.9	3.51	3.72	0	1	+	+
b1652	511145	92	0.54	4.32	2.52	2.96	3.38	3.21	1.09	0.78	-0.61	-0.39	-0.68	-1.63	-0.65	-0.94	-1.38	-5.36	-6.14	-9.24	-8.83	-8.42	-3.47	2.26	3.08	3.22	2.13	2.97	2.61	1.78	0.79	2.4	1.73	0.34	2.57	-3.68	-1.82	0	2	+	+
b1653	511145	50	0.38	2.71	2.83	2.58	0.7	2.58	4.69	4.59	5.63	4.92	4.01	4	1.99	1.11	0.51	0.42	0.04	0.03	0.03	0.08	0.1	0.28	0.86	-2.74	-2.72	-3.79	-5.9	-4.82	-3.46	-3.64	-4.98	-3.29	-2.54	-2.08	-1.44	1	2	+	-
b1654	511145	50	0.94	-2.75	-3.97	-4.5	-5.41	-4.83	-6.78	-5.78	-5.39	-4.06	-4.44	-4.8	-2.05	-2.45	-2.52	0.58	0.13	0.06	0.03	0	0	0	0.11	0.2	0.2	0.2	1.31	1.7	2.4	2.79	4.62	5.06	4.02	3.14	3.03	0	1	-	+
b1655	511145	127	0.21	2.31	2.34	3.82	2.71	2.79	2.31	0.85	3.97	3.69	3.57	2.18	1.14	-6.11	-12.55	-15.03	-16	-15.33	-15.53	-12.91	-4.95	-3.43	-3.36	-3.45	-1.81	-1.76	0.16	3.15	3.28	3.33	3.44	3.54	3.08	0.52	3.11	0	1	+	+
b1656	511145	161	0.93	-0.87	-0.51	-4.81	-4.94	-4.52	-3.99	-4.81	-4.96	-4.87	-2.79	-5.28	-4.92	-5.54	-6.42	0.34	0.57	0.18	-0.41	-0.64	-0.96	0.04	0	0	0	0	0	0	0	0	0	0	0	0	0	0	1	+	-
b1657	511145	161	0.55	6.2	6.38	4.5	1.89	1.39	1.83	1.39	0.63	-0.76	-3	-1.6	1.74	0.6	-5.43	-12.86	-14.26	-14.06	-14.64	-15.08	-14.76	-12.63	-5.91	-1.22	-1.09	-1.16	-1.68	-2.04	-1.33	-2.25	-0.57	0.9	0.46	0.19	0.02	0	1	-	+
b1658	511145	-4	0.86	2.08	1.41	-0.86	-1.63	0.3	1.18	-2.58	-1.09	-3.2	-3.1	-1.9	-0.65	1.55	-2.78	-10.42	-13.18	-12.9	-13.36	-14.2	-11.2	-3.52	-0.23	0.13	1.06	0.29	1.86	0.69	-0.17	-0.62	-0.58	-0.16	-0.11	0.18	-0.63	0	1	+	-
b1659	511145	-4	0.36	-8.46	-7.2	-5.64	-7.62	-2.1	2.96	1.9	-1.54	-0.42	-0.6	-3.11	-2.71	-2.35	-0.44	-1.96	-1.64	-2.77	-4.38	-3.98	-0.95	-0.98	-3.24	0.15	2.04	2.61	-0.67	-1.3	1.16	0.8	3.7	2.67	3.34	6.28	5.17	0	1	-	+
b1660	511145	290	0.24	-4.96	-1.2	-1.24	-1.38	-0.77	1.52	1.55	1.11	1.4	4.09	3.18	3.88	3.9	3.6	3.7	3.45	3.79	3.62	2.3	0.28	0.2	1.31	1.7	1.31	-2.03	-0.23	1.79	1.67	1.36	-1.84	-3.27	-2.53	-2.21	-2.69	0	1	+	+
b1661	511145	39	0.75	0.59	2.36	2.74	3.21	2.09	-1.06	-2.17	-2.9	-3.45	-3.25	-0.22	-0.81	-2.24	-8.54	-11.89	-10.59	-9.93	-11.62	-11.37	-11.4	-11.14	-4.73	-3.84	-2.76	-3.49	-4.27	-4.77	-4.86	-5.28	-2.12	-2.32	-0.33	-1.78	-1.71	0	1	+	-
b1662	511145	39	0.83	0.48	0.49	0.22	-2.34	-2.9	-2.1	-2.06	-1.79	-1.11	-1.99	-1.97	-6.44	-12.12	-10.59	-10.2	-11.16	-10.5	-11.41	-11.56	-6.1	-0.54	0.27	-0.46	-0.55	-1.66	-3.43	-2.66	-1.64	-0.32	0.43	0.12	-2.74	-0.89	-1.64	0	1	-	+
b1663	511145	40	0.6	1.38	1.44	1.85	0.91	1.85	3.26	3.98	3	2.98	3.16	2.91	2.92	0.93	-5.28	-13.84	-15.22	-14.28	-15.25	-15.49	-13.21	-13.29	-4.6	-5.77	-4.51	-3.74	-4.87	-5.08	1.28	-1.08	-4.72	-3.51	-2.16	-1.62	-0.74	0	1	+	-
b1664	511145	40	0.48	1.49	-0.58	-1.35	-2.52	-1.74	-1.82	-2.22	-2.39	-1.48	-1.16	-2.04	-2.07	-9.2	-11.11	-12.91	-12.85	-12.76	-13.4	-12.84	-6.62	-1.54	1.63	0.94	2.48	1.79	1.05	0.05	-1.18	-0.63	-0.23	-0.41	-0.75	1.29	0.35	0	1	-	+
b1667	511145	125	0.93	0.11	-0.01	-0.82	-2.97	-3.12	-3.37	-3.54	-3.59	-3.87	-2.88	-2.26	-4.49	-4.78	-8.2	-8.75	-8.64	-8.68	-8.87	-8.78	-9.43	-9.48	-4.72	0.1	1.04	1.28	1.48	1.8	2.6	2.16	2.18	2.62	3.24	3.35	3.46	0	1	+	+
b1668	511145	11	0.64	1.48	3.19	2.28	2.32	2.24	2.59	1.91	1.48	1.06	1.5	1.83	1.74	0.12	0.92	-1.95	-2.02	-0.46	-0.17	-0.53	-0.83	-1.06	1.59	1.84	2.03	1.89	1.54	2.44	1.3	-1.65	-2.43	-1.21	-0.53	-0.45	-1	0	1	+	-
b1669	511145	11	0.27	2.42	-1.42	-2.12	-1.6	-1.36	-1.57	-2.42	-2.87	-3.4	-1.84	-1.32	1.81	2.7	3.85	3.69	4.04	3.5	3.98	4.77	6.13	5.79	6.87	5.43	5.58	6.54	4.31	4.61	2.92	2.89	2.03	1.85	1.98	0.32	1.68	5	6	-	+
b1670	511145	3	0	2.26	0.74	0.19	0.32	1.2	1.49	1.39	2.22	1.77	3.56	2.31	1.72	2.91	2.89	2.9	3.07	2	2.17	5.2	6.26	4.56	4.23	3.27	1.45	0.64	-1.45	-2.2	-8.48	-3.51	-3.1	-2.61	-3.32	-0.01	0.03	4	6	-	-
b1671	511145	-4	0.18	-0.35	-0.57	-1.51	-1.19	-4.29	-4.17	-1.73	0.03	0.23	1.17	1.22	1.23	1	-0.19	0.31	0.42	2.79	-0.89	0.04	0.22	1.02	2.13	2.03	-0.83	-1.11	-0.72	-0.58	-1.34	-2.7	-3.9	-4.59	-1.41	-0.74	2.44	3	6	-	-
b1672	511145	63	0.19	-0.55	0.51	0.27	-0.28	-3.49	-3.99	-3.69	-4.8	-4.61	-4.69	-4.37	-4.76	-3.82	-3.32	-4.87	2.94	2.59	-0.19	0.17	-0.84	-0.96	-1.29	-0.8	0.2	-2.24	0.9	-3.87	-4.74	-4.13	0.59	1.21	0.88	-0.06	-0.11	2	6	-	-
b1673	511145	3	0.34	0.3	1.13	2.11	2.88	0.64	0.74	1.97	2.74	1.55	0.65	1.01	1.16	-0.29	-0.21	1.61	0.37	0.81	0.25	-0.77	-0.05	1.64	1.35	1.81	-1.16	-1.14	-2.02	-2.25	-6.4	-0.09	-0.7	-2.41	-3.53	0.52	1.43	1	6	-	-
b1674	511145	20	0.2	0.15	0.41	1.39	0.55	0.47	-0.32	-0.09	-1.29	-0.21	-0.44	-0.27	0.61	0.32	0.66	2.16	2.03	2.86	3.19	2.6	2.79	4.18	5.41	4.55	5.06	4.94	5.34	4.64	5.28	3.98	1.22	4.11	3.18	2.89	1.93	0	6	-	-
b1675	511145	454	0.68	-1.62	-2.17	-2.17	-1.84	-2.84	-1.14	-1.37	-0.47	-0.83	-3.28	-3.23	-1.12	-6.88	-12.2	-17.63	-17.34	-17.08	-17.1	-12.67	-6.77	-1.06	-1.04	-0.97	-0.36	1.46	1.13	1.56	1.79	2.19	2.84	-0.44	-1.52	-1.59	1.87	0	1	-	-
b1676	511145	310	0.97	-1.04	-1.49	-0.52	0.06	2.54	0.04	0.48	0.49	-2.4	-2.19	-2.55	-2.23	1.15	3.09	0.02	-1.53	-1.31	-1.09	-3.12	-10.67	-13.27	-13.85	-13.69	-13.55	-12.95	-12.95	-11.1	-5.81	-1.8	-2.36	-2.27	-2.55	-1.85	-0.11	0	1	+	+
b1677	511145	63	1	0.05	0.71	1.47	0.81	0.72	-1.36	-3.05	-3.63	-1.47	-1.93	-1.71	-1.25	-2.17	-1.15	0.1	-2.31	-8.76	-11.39	-14.38	-14.79	-14.27	-14	-10.72	-8.07	0.79	4.94	3.98	2.74	3.23	1.54	1.72	0.45	0.3	0.7	0	1	+	-
b1678	511145	63	0.78	4.22	5.11	4.69	0.75	-1.04	-0.19	-0.69	-0.47	-1.99	-2.28	-0.49	-1.18	-0.8	-1.95	0.79	1.03	-4.89	-9.69	-12.49	-13.85	-13.37	-13.05	-12.06	-9.59	-7.88	-0.24	0.98	-0.23	0.32	0.06	0.13	-0.9	-1.49	-3.39	0	1	-	+
b1679	511145	148	0.59	0.4	0.22	0.72	0.53	0.29	3.1	4.94	6.43	3.08	2.31	2.53	1.66	4.25	1.49	1.83	2.88	2.47	-3.17	-6.65	-7.13	-7.07	-6.94	-3.41	-3.34	-5.75	-1.42	-1.87	-2.38	-2.29	-3.2	-3.24	-0.04	-1.15	-3.78			-	-
b1680	511145	12	0.74	0.94	0.68	1.33	1.79	2.12	3.19	3.58	3.92	3.93	4.43	3.63	3.04	0.62	1.41	2.92	1.23	0.91	-0.93	-3.86	-0.58	-1.85	-5.33	-2.98	-2.43	-4.78	-5.54	-5.71	-6.51	-5.3	-4.51	-2.1	0.85	0.38	-0.83			-	-
b1681	511145	-4	0.63	0.5	4.48	5.05	5.6	2.32	1.95	2.18	1.01	0.88	1.71	2.25	1.81	1.54	1.37	1.16	-2.12	-1.3	-0.44	-1.55	-1.32	0.06	0.87	1.4	3.09	3.84	2.71	-0.18	2.31	1.68	-0.49	-1.2	-2.22	-0.93	-0.37			-	-
b1682	511145	-26	0.77	-0.64	-0.36	-0.22	-1.73	-3.03	-1.59	-1.14	-0.86	-1.13	-1.13	-1.44	-2.23	-1.62	-1.95	-0.24	0.44	1.33	1.09	1.81	1.91	2.66	-0.27	0.52	0.31	0.07	-0.45	-0.02	-0.41	2.42	4.48	5.04	3.4	1	0.83			-	-
b1683	511145	9	0.65	5.61	5.64	1.12	1.25	1.65	4.7	3.97	3.84	4.23	4.41	4.44	3.42	2.41	3.08	2.67	3	3.45	0.86	1.39	1.19	0.66	0.75	-0.32	0.61	-1.99	-2.44	-2.55	-2.22	-1.94	2.13	1.89	1.43	1.93	2.74			-	-
b1684	511145	8	0.7	-0.99	-0.13	0.96	0.7	0.24	1.59	3.12	1.88	-0.52	0.25	-0.13	1.19	1.93	1.96	3.04	2.42	1.81	2.94	2.01	1.38	2.48	2.16	2.51	3.26	3.18	-0.46	-1.43	-1.32	-1.24	0.37	2.47	2.62	0	0.13			-	-
b1685	511145	547	0.9	-3.06	-2.66	-1.53	-1.07	-1.03	-0.42	0.17	-0.56	-4.41	-4.18	-5.06	-5.52	-4.92	-1.1	2.54	3.19	1.63	1.38	1.07	0.85	0.34	-5.68	-8.68	-11.54	-12.28	-12.47	-9.37	-5.74	-3.05	1.03	0.96	0.7	-0.56	-0.88	0	1	-	-
b1686	511145	99	0.66	-1.22	-1.06	-2.62	-3.33	-4.05	-4.48	-4.95	-2.23	-2.3	-3.14	-2.01	-1.76	-0.66	-1.44	-1.25	-0.59	-2.87	-2.87	-3.12	-0.18	2.59	0.73	1.83	3.06	4.05	4.03	0.68	-6.05	-11.3	-13.28	-13.55	-11.59	-2.7	2.96	1	2	-	-
b1687	511145	-4	0.74	1.85	2.77	2.64	1.83	2.51	2.49	2.26	3.68	5.5	3.69	2.43	2.19	1.46	1.63	1.84	1.83	-0.08	-1.97	-4.97	-5.31	-5	-4.89	0.76	-0.37	-0.22	-1.54	-1.97	0.39	0.97	-0.3	0.5	-0.42	-0.35	-0.19	0	2	-	-
b1688	511145	428	0.39	-3.28	-2.77	-2.89	-0.75	1.11	-0.75	-0.56	-0.5	-1.21	-1.9	-4.47	-7.98	-14.42	-15.3	-15.09	-15.19	-14.86	-14.82	-14.15	-10.39	-2.06	2.23	1.54	1.69	2.21	2.15	1.6	1.95	2.49	2.6	3.28	3.89	4.56	4.77	0	1	+	+
b1689	511145	99	0.38	0.21	-2.87	-1.66	2.23	2.95	3.18	3.03	3.12	2.32	2.03	1.76	-1.16	0.56	1.63	1.45	-0.16	-0.79	-3.5	-1.9	-1.84	-3.96	-1.77	-2.01	-1.2	0.88	-0.97	-2.9	-3.05	-3.18	-3.24	-1.32	-0.92	1.38	0.09	0	1	+	+
b1690	511145	226	0	-6.53	-4.65	-2.02	-4	-4.07	0.37	1.52	1.05	1.94	3.56	4.81	2.27	2.3	-1.11	-1.7	-0.76	-1.56	-1.67	-0.81	-0.29	-0.25	-0.93	1.73	1.38	1.82	1.2	1.83	2.34	2.18	2.5	2.66	2.96	3.11	3.25	0	1	+	+
b1691	511145	11	0.18	-0.11	2.64	2.9	3.19	3.11	3.01	0.87	0.29	1.74	1.95	0.79	1.34	3.96	3.46	2.06	1.96	1.64	0.51	1.82	2.1	2.02	2.88	1.5	1.75	2.07	0.13	-0.25	-3.95	-3.79	-0.22	-1.19	1.13	2.07	3.21	0	2	+	+
b1692	511145	30	0.32	-1.44	-0.62	-0.69	-3.67	-2.77	-1.78	-1.58	-2.33	-4.61	-5.95	-2.97	-0.67	-0.51	-0.46	-2.05	-0.63	0.02	2.2	1.57	-1.65	-2.07	0.67	2.42	3.09	3.54	4.02	1.59	2.01	2.71	1.23	2.11	1.9	1.71	1.99	1	2	+	+
b1693	511145	142	0.75	2.46	1.4	0.7	0.77	-0.17	0.19	2.92	2.62	1.92	1.96	1.56	1.86	-0.9	-3.47	-8.39	-12.58	-12.68	-12.58	-12.58	-12.56	-10.44	-1.41	4.16	4.85	4.26	3.94	3.9	3.18	2.21	2.58	0.08	0.04	0.77	2.9	0	1	+	+
b1694	511145	13	0.38	1.87	0.53	-0.11	0.53	2.69	2.37	1.77	-0.28	-1.37	-1.37	0.87	1.21	1.18	0.98	1.65	1.97	1.78	1.89	2.28	2.13	2.38	2.8	1.92	1.05	1.59	2	2.59	2.45	2.61	2.67	3.45	3.06	3.04	2.43	0	2	+	+
b1695	511145	42	0.28	-0.96	-1.13	-1.32	-2.8	-3.46	-5.95	-4.39	-4.51	-3.16	-2.82	-2.71	-2.09	-1.06	0.79	-2.65	-10.58	-13.67	-13.63	-14	-4.98	3.73	6.66	6.1	5.82	4.57	4.97	6.74	5.59	4.21	3.83	3.74	2.53	-0.33	-1.34	1	2	+	-
b1696	511145	42	0.27	1.64	2.28	0.11	1.26	2.12	-0.06	0.13	0.83	1.47	2.98	2.65	1.34	1.1	-4.79	-9.74	-17.27	-16.52	-16.73	-10.29	-2.11	2.23	1.96	1.5	-0.71	-1.56	-4.54	-6.21	-6.9	-4.04	-1.6	-0.91	-0.33	0.09	0.02	0	1	-	+
b1697	511145	19	0.42	-2.27	-0.44	-0.39	-0.33	-0.81	-0.06	1.87	0.59	1.57	2.54	2.51	3.08	3.82	3.1	2.92	3.46	4.53	3.06	4.32	1.68	5.86	6.72	6.41	6.44	5.4	4.16	3.43	3.67	3.79	1.48	-0.29	1.04	2.38	3.21	0	4	+	+
b1698	511145	55	0.19	2.65	3.79	3.55	3.15	1.8	1.68	1.12	0.95	-0.17	1.83	2.96	3.14	5.39	5.26	5.2	0.29	-8.09	-11.13	-11.05	-10.79	-10.58	-10.46	-10.94	-6.54	0.91	0.54	-0.29	-0.9	1.09	-1.51	-1.23	-0.45	0.38	1.12	1	4	+	+
b1699	511145	-4	0	0.52	2.56	2.88	1.43	1.5	1.28	1.32	1.89	2.86	2.46	1.86	0.66	0.59	0.61	-0.28	0.89	1.06	0.35	1.07	0.38	0.99	0.99	0.75	-0.19	-0.82	-1.8	-0.9	-1.31	-2.68	-1.05	0.32	-1.7	-1.06	1.3	2	4	+	+
b1700	511145	56	0	1.05	-0.17	1.22	1.11	2.32	0.21	-0.64	-0.19	0.02	1.38	0.95	2.01	2.38	-4.15	-9.42	-9.68	-9.07	-10.04	-9.52	-10.15	-10.08	-2.85	-0.31	-0.85	-0.62	3.22	1.12	1.73	2.55	3.48	3.08	3.36	2.19	1.75	3	4	+	+
b1701	511145	56	0.33	-2.85	-1.07	-1.52	-1.24	-0.09	-4.64	-4.7	-2.29	-6.28	-7.39	-2.22	-0.98	-2.72	-3.53	-2.82	-1.71	-4.24	-3.41	-3.73	-9.58	-10.85	-11.04	-11.21	-12.03	-12.84	-6.17	0.74	0.37	-0.36	-0.12	-0.54	-0.44	2.35	0.61	0	1	+	-
b1702	511145	56	0.92	0.64	0.91	0.2	1.74	1.05	0.82	1.4	3.84	0.59	0.27	-0.21	1.21	-6.72	-13.88	-16.75	-16.31	-15.57	-14.74	-14.34	-8.99	-6.8	-2.18	-2.09	-2.95	-1.83	-3.87	2.88	-0.96	-1.27	-1.88	-2.51	-3.27	1.11	1.77	0	1	-	+
b1703	511145	156	0.7	-0.4	1.8	1.77	2.71	-0.89	2.42	-1.48	-6.58	-8.02	-7.78	-7.42	-7.39	-5.53	-3.44	2.27	3.55	2.5	1.98	1.26	1.56	3.08	2.28	0.55	-0.92	-1.38	-6.42	-10.89	-10.88	-10.48	-10.89	-10.88	-10.98	-6.46	-4.69	0	1	+	+
b1704	511145	131	0.64	0.69	-0.02	-1.28	1.66	2.03	0.8	1.05	0.58	-1.51	-1.67	-1.21	-5.13	-14.95	-16.9	-16.23	-16.65	-17.86	-15.84	-13.8	-4.92	-4.29	-4.19	-4.3	-5.96	-5.65	-1.71	-2.6	-2.6	-1.89	-1.13	-2.62	0.93	-0.66	-0.59	0	1	+	+
b1705	511145	3	0.57	1.22	1.32	0.74	-0.96	-1.75	-1.93	-1.5	-0.82	-1.34	-4.91	-1.45	-0.19	-0.71	-1.19	-3.08	-3.91	-4.76	-4.54	-3.21	-3.06	-5.16	-2.86	-2.16	-1.83	-1.26	-0.69	1.58	0.98	-1.02	0.6	1.4	1.97	2.12	2.39	0	1	+	-
b1706	511145	3	0.54	-1.25	-2.37	-5.85	-7.25	-2.39	-0.49	-3.07	-4.23	1.46	-0.1	-3.47	-4.9	1.91	1.9	-0.94	-0.8	-0.46	1.24	1.74	2.31	2.67	2.56	3.52	0.86	-0.86	-1.75	-3.77	-4.01	-4.39	-3.64	1.56	3.53	3.61	3.22	0	1	-	+
b1707	511145	62	0.17	-1.17	0.03	-2.11	-0.8	-0.31	0.43	-0.91	-0.18	-0.66	-0.73	-1.19	-1.77	-1.67	-0.68	2.64	1.9	0.25	0.13	-5.07	-5.61	-5.37	-3.04	0.05	-0.37	3.89	4.2	4.22	0.55	0.84	0.41	0.12	0.31	0.34	2.05	0	1	-	-
b1708	511145	246	0.38	-3.13	-3.81	-5	-1.54	-1.84	-2.1	-2.21	-2.14	-0.77	-0.16	1.19	2.09	-0.02	-1.01	-8.93	-12.36	-18.78	-21.27	-21.26	-21.1	-18.42	-10.02	-4.4	-0.58	-0.35	-0.38	-0.43	-1.85	-0.82	-0.85	0.07	0.2	1.07	1.13	0	1	-	-
b1709	511145	77	0.44	-0.73	-1.31	-2.99	-2.98	-2.41	-1.71	-1.29	1.09	0.46	0.53	-0.53	-2.3	-4.36	-4.62	-4.58	-0.68	-0.61	0.68	1.15	0.6	0.48	0.38	0.69	1.9	2.44	2.23	2.48	1.97	2.84	2.72	2.77	2.67	-1.26	-0.38	1	2	-	-
b1710	511145	-1	0.94	-1.44	-0.88	0.27	1.68	-0.83	-0.3	-0.29	-0.72	0.06	-0.97	-0.81	-0.12	-1.01	-1.19	-0.75	-0.54	2.21	2.96	-0.61	2.01	2.61	-0.33	-0.31	-0.7	0.62	0.02	-2.4	-4.91	-6.09	-8.74	-5.54	-1.91	0.3	-2.8	0	2	-	-
b1711	511145	62	0	1.97	2.85	2.42	4.19	0.1	0.22	0.05	0.12	2.25	1.94	0.45	0.64	0.99	-0.48	-1.44	-0.48	1.79	3.5	0.01	-1.33	-1.76	1.69	0.83	-0.33	-0.24	-2.74	0.38	0.56	2.51	1.42	1.71	1.61	1.9	3.79	0	1	-	-
b1712	511145	100	0.99	-2.45	-2.41	-2.34	-2.36	-2.34	-2	1.03	1.13	1.95	2.79	1.64	2.05	0.86	-4.14	-9.56	-12.05	-11.48	-11.03	-11.18	-10.86	-11.21	-9.84	-7.3	-2.89	-2.4	0.21	0.72	0.81	0.52	2.34	0.14	-3.17	-4.64	0.07	3	4	-	-
b1713	511145	4	0.86	7.31	6.85	4.94	0.65	-0.84	-0.88	0.25	-0.42	-0.73	-0.74	1.73	1.88	0.39	1.36	3.21	2.76	2.2	1.99	1.99	-0.65	-2.03	-1.52	-0.75	0.63	-1.81	-5.95	-7.84	-6.75	-7.99	-6.38	-1.85	-1.85	-2.33	-0.01	2	4	-	-
b1714	511145	14	0.93	3.04	2.84	2.4	2.13	1.73	-1.85	-1.22	-0.44	0.4	0.39	1.53	1.89	2.66	3.11	1.12	1.76	2.51	2.32	0.54	0.05	-0.97	-1.15	-2.47	-1.92	-2.6	-2.29	-0.44	0.59	-0.19	-2.92	-2.49	-2.05	-4.15	-3.92	1	4	-	-
b1715	511145	283	0		0.04	-0.09	-0.32	0.48	-1.5	-1.35	-4.28	-5.74	-5.28	-6.46	-4.45	-4.11	-2.27	0.24	2.37	2.48	0.04	-0.72	-0.61	-0.95	1.66	2.36	2.43	-1.98	-7.11	-8.99	-9.09	-9.75	-10.17	-8.54	-8.54	-5.95	0.81	0	4	-	-
b1716	511145	122	0.98	2.82	1.74	1.25	1.03	-3.16	-3.29	-3.94	-3.97	-3.43	-3.21	-4.15	-3.7	-7.59	-14.51	-11.43	-12.23	-11.65	-11.29	-10.76	-8.25	-2.81	4.34	4.77	4.43	4.65	4.78	4.99	4.81	5.05	5.05	4.76	4.89	4.88	-0.01	2	3	-	-
b1717	511145	52	0.84	-0.7	-1.4	-2.37	-0.42	-2.8	-2.69	-5.9	-3.7	-3.69	-4.78	0.2	1.27	1.58	2.44	2.89	2.62	3.15	3.04	2.98	0.96	2.84	2.46	2.83	-1.08	-1.13	-1.27	-0.64	0	0.85	0.08	-1.57	-1.08	3	3.24	1	3	-	-
b1718	511145	96	0.95	-0.23	-0.51	-0.95	2.42	2.25	1.06	1.51	2.56	-1.07	-1.37	-0.74	-2.98	-2.1	-1.96	-1.98	-5.28	-5.05	-11.39	-16.33	-15.92	-17.9	-15.75	-12.27	-12.74	-4.9	-0.08	-0.61	1.23	1.83	2.06	-1.65	-1.82	-2.04	-0.22	0	1	-	-
b1719	511145	3	0.92	-1.64	-1.54	-0.86	-1	1.84	1.35	0.62	2.89	2.45	1.56	2.21	2.73	3.49	2.78	3.31	1.45	3.37	3.67	4.62	3.41	5	4.95	3.6	1.01	-0.62	-4.81	-1.95	-0.02	-0.02	-0.58	-0.93	-1.36	-0.83	0.52	0	2	-	-
b1722	511145	52	0.31	-0.07	-4.21	-3.81	-0.71	-0.7	-0.7	-0.32	-0.25	-0.7	-0.24	1.04	0.77	-1.19	-6.65	-12.06	-11.47	-11.2	-11.77	-12.19	-7.42	-3.15	0.31	-1.07	0.81	1.17	0.43	-0.1	3.99	3.22	3.1	3.38	0.79	-0.92	-1.25	0	1	-	+
b1723	511145	100	0.85	2.35	2.5	3	2.86	2.48	2.41	2.41	2.93	3.22	3.86	4.01	-3.49	-8.97	-9.79	-10.17	-10.33	-9.97	-10.12	-10.49	-8.78	-1.43	0.08	1.4	-3.49	-0.23	0.07	-0.34	-0.37	0.03	0.08	1.96	1.41	1.64	2.39	0	1	+	+
b1724	511145	105	0.79	0.85	0.96	0.53	2	2.08	1.44	1.64	-0.42	-1.46	-1.41	-0.94	-0.74	-0.49	1.42	2.28	1.49	2.45	1.78	1.88	1.82	3.97	0.28	-5.54	-6.22	-5.27	-3.86	-2.59	-4.52	-0.42	-0.37	-0.31	2.19	1.96	1.61	0	2	+	+
b1725	511145	40	0.82	-0.01	1.62	1.76	1.84	3.36	6.2	5.45	5.85	4.75	3.4	3.5	5.44	5.78	1.34	-3.13	-4.78	-4.81	-5.26	-6.04	-6.48	-7.1	-7.36	-4.46	1.21	3.45	3.21	1.76	2.48	2.18	-0.79	-1.4	-1.27	-1.24	-1.65	0	1	+	-
b1726	511145	40	0.55	2.24	2.29	1.85	0.23	0.29	3.03	1.57	2.27	2.28	-1.99	-3.75	-7.87	-8.64	-9.44	-8.92	-8.5	-7.25	-7.08	-7.2	3.1	0.61	0.61	6.42	6.76	6.7	6.33	6.51	8.07	7.96	6.56	6.18	5.36	6.55	4.29	0	1	-	+
b1727	511145	162	0.8	-0.37	0.14	1.25	1.13	2.35	2.74	0.2	-0.7	-0.91	-1.36	-1.72	-6.47	-14.21	-20.22	-23.34	-23.64	-23.2	-20.91	-14.15	-3.5	2.39	3.77	3.86	4.19	1.96	-0.56	1.88	-0.92	-0.82	-0.45	0.42	-0.45	-0.52	-0.99	0	1	+	+
b1728	511145	132	0	0.24	-0.6	-0.44	-0.67	-0.83	-0.5	1.68	2.29	2.02	1.84	1.44	-0.51	-0.79	-0.98	-0.51	-2.14	-1.68	-0.65	-0.64	-0.84	-0.83	-1.13	-1.25	-1.68	1.63	0.85	0.85	-0.25	-1.38	-1.25	0.93	1.08	1.96	2.46	0	1	+	+
b1729	511145	3	0.77	-2.39	-2.44	2.15	2.15	2.03	1.94	1.91	0.85	-0.18	-2.44	-1.2	0.49	-0.41	1.22	-1.75	-1.32	-5.37	-11.87	-12.36	-12.6	-8.35	-3.95	-0.02	0.14	0.58	1.02	-0.25	-1.7	-1.86	-0.51	-0.97	-0.85	-0.95	-0.84	0	1	+	-
b1730	511145	3	0	-7.89	-12.18	-11.22	-7.48	-0.86	3.09	1.94	-0.19	-0.97	0.2	-1.43	-2.72	-1.08	0.7	1.9	0.92	0.73	0.19	0.71	-2.71	-3.46	0.62	-0.46	-0.28	-0.03	0.89	-1.05	-3.2	-2.97	-1.96	-2.08	-2.32	-8.45	-6.99	0	1	-	+
b1731	511145	288	0.56	-0.41	-0.75	-1.36	-2.78	-2.99	-2.2	-1.12	0.28	-3.16	-2.74	-2.53	-0.27	-7.25	-10.64	-11.24	-11.03	-11.54	-11	-10.98	-10.92	-8.67	-3.22	-0.5	-2.31	-0.3	-0.29	1.61	1.38	1.13	0.74	2.62	2.42	-0.25	-0.21	0	1	-	-
b1732	511145	257	0.93	-3.23	-2.98	-0.03	0.42	0.26	-4.15	-6.2	-6.19	-5.63	-6.17	-11.09	-15.14	-19.04	-18.47	-17.82	-16.83	-16.32	-16.34	-8.26	-1.79	1.3	1.32	2.88	2.57	3.88	3.27	2.44	1.4	1.26	0.6	0.3	0.15	0.04	0	0	1	+	-
b1733	511145	257	0.36	4.52	3.74	5.59	6.09	6.05	5.06	4.1	5.57	5.05	4.6	2.97	2.08	2.19	1.48	0.83	0.19	0.15	0	0	0	0	0	0	0	0	0	0	0	0	0	0	0	0	0	5	6	-	+
b1734	511145	12	0.2	-1.84	-0.98	-1.08	-1.47	-1.56	-1.48	0.6	3.14	3.42	2.92	5.33	5.45	6.34	6.48	5.87	5.52	4.85	3.77	3.51	4.3	0.08	0.38	-1.45	-2.99	-3.6	-3.34	-1.7	-0.71	-7.45	-0.97	-2.07	-2.66	-3.26	-1.6	4	6	-	-
b1735	511145	104	0.36	0.45	1.56	-1.25	-1.78	-1.75	-1.65	-1.55	-1.17	-2.51	-1.79	-1.61	-1.27	1.46	2.04	2.57	3.22	3.79	2.15	2.34	2.51	-1.33	-1.81	-1.84	-3.84	-9.23	-6.86	-5.27	-8.23	-9.06	-5.31	-3.59	-4.13	-4.04	-1.97	3	6	-	-
b1736	511145	7	0.36	-0.18	-1.79	-2.07	-2.14	-1.24	-0.63	-1.16	-0.72	-0.08	2.25	-0.37	-0.22	1.37	3.8	2.34	2.4	2.03	0.49	-0.75	-1.68	-1.23	1.78	2.35	2.24	1.38	1.88	0.91	1.25	-1.17	-0.73	-0.89	-1.11	1.67	0.87	2	6	-	-
b1737	511145	50	0.59	-2.67	-2.68	-2.67	-2.66	-2	0.24	2.63	1.98	2.05	0.63	-1.05	-1.55	-10.14	-12.93	-13.23	-12.46	-12.1	-11.71	-8.19	-0.5	0	-0.28	-0.33	3.86	4.24	3.69	2.83	2.43	1.56	1.47	1.43	1.17	1.61	2.77	1	6	-	-
b1738	511145	84	0.78	-2.91	-5	-5.09	-5.47	1.15	-0.26	0.78	0.29	2.06	2.39	2.6	2.15	2.17	1.85	1.65	2.03	2.44	2.64	2.45	2.54	2.78	3.08	3.19	2.88	-2.74	-7.7	-7.64	-7.61	-7.4	-7.3	-7.25	-5.58	2.44	2.78	0	6	-	-
b1739	511145	298	0.94	-3.72	-3.71	-0.73	1.85	0.21	0.86	-1.26	-1.06	0.03	-1.41	-5.48	-5.79	-1.58	0.01	1.49	3.07	2.51	2.7	0.93	-0.46	-6	-8.73	-9.43	-12.07	-11.78	-9.01	-8.02	-5.47	-2.86	-0.84	-0.92	-0.81	1.18	3.26	0	1	-	-
b1740	511145	229	0.91	0.33	0.08	-0.8	-0.45	-2.17	-2.72	0.16	0.35	1.41	1.07	1.02	-4.34	-6.01	-6.02	-5.89	-5.8	-5.35	-5.4	-3.77	-0.5	-0.78	-0.77	0.27	0.73	0.99	0.46	0.1	0.1	0.01	0	0	0	0	0	0	1	+	+
b1741	511145	-41	0.15	0.05	0.3	0	0	0.24	2.5	-0.22	-0.58	2.23	-0.81	-0.24	0.33	0.49	1.5	0.83	0.84	0.17	-4.01	-8.89	-9	-10.33	-9.67	-8.21	-3.61	-2.64	-3.96	-2.48	-1.84	-7.63	-9.36	-5.44	-3.59	-2.34	-4.39	0	1	+	-
b1742	511145	-41	0.21	1.04	0.18	0	0	0	0	0	-0.94	-1.38	-0.68	-0.5	-0.18	-1.92	-1.95	-1.01	0.19	0.13	0.15	0.33	0.62	-1.07	-1.72	-1.9	1.21	-0.37	-5.36	-4.15	-3.61	-3.14	-1.59	-0.44	1.09	1.98	4.77	0	1	-	+
b1743	511145	202	0.89	2.51	-0.79	-1.51	-2.2	0.01	0.75	-4.16	-2.3	-0.9	-0.35	-0.68	-2.16	-2.74	-2.65	-1.52	-1.56	-0.72	-0.17	-0.06	0.58	-0.77	-0.87	-4.78	-7.22	-8.8	-13.56	-14.24	-9.26	-4.83	-3.34	-0.86	0.23	1.02	0.78	0	1	-	-
b1744	511145	329	0.38	3	1.32	2.85	2.83	1.33	1.12	0.53	4.27	3.57	3.49	3.31	-3.04	-12.43	-15.52	-15.35	-14.97	-14.67	-14.97	-12.24	-6.58	0.46	0.56	-0.58	-0.89	-1.34	-1.44	1.06	0.94	0.51	0.51	0.91	1.22	0.85	0.96	4	5	-	-
b1745	511145	-8	0.41	-1.58	-1.77	-0.18	-0.42	-0.18	0.18	-2.16	-3.16	-3.31	-5.92	-4.25	-4.89	-2.27	1.17	1.85	1.88	0.38	0.11	-0.39	0.77	0.63	0.29	1.37	0.8	1.5	-0.2	-1.67	-1.17	-0.83	-1.68	-3.57	-1.59	-2.32	-3.45	3	5	-	-
b1746	511145	-4	0.59	-0.83	-2.29	-1.97	-2.44	0.68	-1.82	-2.81	-1.81	-3.74	-2.15	-1.12	-2.38	-2.88	-2.3	-0.63	-1.88	-1.99	0.57	3.73	3.05	2.59	1.65	0.83	-3.1	-3.31	-4.29	-2.49	-3.62	-5.44	-4.92	-2.45	1.8	2.59	2.15	2	5	-	-
b1747	511145	-4	0.29	-1.34	-1.2	-1.21	-0.97	-0.51	0.63	3.92	3.16	4.62	6.02	2.4	1.32	1.45	3.21	2.03	1.74	1.5	-0.1	0.48	0.89	1.28	-1.18	-3.31	-2.62	-0.88	-0.64	-0.44	0.81	0.18	-3.65	0.02	1.71	2.35	2.67	1	5	-	-
b1748	511145	-4	0.82	3.9	4.76	5.16	4.54	3.04	2.81	1.91	-0.76	2.65	2.38	-1.9	-2.15	-2.16	-1.09	2.23	-0.26	1.91	0.86	-0.79	-0.53	-0.31	-0.13	-0.38	0.14	-0.63	-0.32	-1.44	-1.26	-2.62	-2.69	-1.41	-1.59	-3.13	-2.46	0	5	-	-
b1749	511145	166	0.86	0.35	1.39	1.88	2.07	0.85	-1.75	-3.33	-1.73	-1.98	-3.95	-2.34	-0.67	-3.63	-5.46	-10.71	-14.48	-14.36	-14.26	-13.85	-13.23	-7.89	-2.29	1.65	1.21	0.86	0.99	1.5	1.34	0.02	-0.12	-3.11	-3.38	-3.27	-3.08	0	1	+	+
b1750	511145	4	0.24	-0.11	0.65	2.67	4.24	5.05	3.89	3.75	3.73	3.2	1.77	-0.7	-0.45	-0.88	-0.68	-0.25	0.12	1.31	1.36	2.28	1.67	3.01	3.8	4.73	3.32	5	7.24	6	4.86	7.39	4.82	3.76	2.02	1.6	1.96			+	+
b1751	511145	14	0.33	-5.91	-1.82	0.17	0.35	-0.84	-4.23	1.85	1.51	-1.71	-1.57	0.15	-0.01	1.65	2.41	1.22	1.87	1.89	2.09	2.29	1.85	1.46	2.03	3.17	3.53	2.32	2.73	2.4	2.91	2.42	1.31	2.25	0.97	1.25	1.5			+	+
b1752	511145	-1	0.23	1.83	1.25	0.6	-0.19	0.21	1.62	1.2	0.07	0.16	2.42	2.23	2.08	-1.38	1.44	1.97	4	4.11	3.81	3.23	1.27	-0.63	-0.04	0.9	0.65	1.92	0.71	0.16	0.51	0.17	-2.06	-5.99	-4.39	-8.02	-7.69			+	+
b1753	511145	9	0.41	1.49	1.05	1.04	-1.4	-0.12	0.45	0.23	0.8	2.45	1.18	2.14	3.33	1.66	2.34	0.4	0.69	1.9	3.46	2.2	0.36	0.66	1.86	2.29	4.25	-1.18	0.76	0.65	-0.31	-3.79	-5.25	-4.77	-3.68	-1.86	-2.3			+	+
b1754	511145	-28	0.45	1.27	1.5	0.06	0.24	0.11	-0.14	-1.13	-0.19	-0.3	-1.19	-0.94	0.27	1.03	0.17	-1.47	-1.17	-0.05	-3.75	-3.26	-3.27	-3.25	-2.37	-1.36	-1.87	-1.86	-0.26	-0.25	-0.58	-0.06	0.08	1.11	1.43	2.1	0.54			+	+
b1755	511145	-1	0.46	6.99	5.04	6.03	5	3.32	1.53	3.86	1.54	1.86	1.54	0.62	0.29	-0.88	-0.68	-0.9	-2.83	-3.06	-2.7	0.22	0.53	-0.73	1.35	-3.3	-2.78	-3.14	-0.25	-1.16	-0.75	0.47	0.03	2.61	-0.22	-0.74	-0.97			+	+
b1756	511145	66	0.36	-0.27	-0.75	-3.69	-3.17	-3.98	-1.67	-1.58	-1.96	-2.15	-2.19	-1.43	-1.74	-3.76	-2.35	0.29	0.02	-4.45	-3.91	-4.31	-4.67	-5.1	-5.14	-4.74	4.32	5.12	4.15	2.69	2.73	2.28	2.77	2.28	1.8	1.65	1.35			+	+
b1757	511145	8	0.67	0.76	0.88	1.58	2.11	1.81	-2.24	-0.83	-0.72	-2.5	-3.45	-6.74	-3.21	-0.99	-1.11	-5.14	-9.57	-12.54	-12.2	-12.53	-12.57	-10.4	-5.29	-0.42	3.67	2.9	5.1	4.75	3.85	3.86	4.1	3.77	1.85	1.62	1.34			+	-
b1758	511145	8	0.23	-3.59	-3.99	-6.95	-8.86	-9.22	-10.09	-10	-3.45	-2.35	-1.08	-2.79	-2.55	-2.69	-2.7	-2.68	-0.69	-3.51	0.83	1.92	2.28	-1.94	-1.89	-2.35	-0.7	0.62	-3.86	0.17	-1.26	-1.87	2.11	2	2.44	2.42	-0.65	0	1	-	+
b1759	511145	-35	0.37	0.77	2.42	1.42	-0.21	0.42	-1.03	-1.32	-0.1	-1.69	-1.05	-3.03	0.49	-0.06	-1.78	-3.53	-2.95	-2.91	-0.95	-0.93	-0.05	0.72	-0.1	-0.41	-0.83	0.85	1.59	1.59	-0.09	-2.39	-1.43	-2.51	-2.43	-0.19	-0.27	0	1	+	-
b1760	511145	-35	0.72	0.15	0.48	-0.53	0	0.44	1.59	1.83	1.38	0.9	0.17	1.43	2.78	5.22	1.49	0.05	0.26	0.52	0.45	-2.27	-1.84	-0.73	-1.51	0.04	0.57	0.15	1.33	0.22	-0.37	-0.08	0.88	0.97	0.27	-2.06	-4.05	0	1	-	+
b1761	511145	116	0.94	1.24	1.11	1.9	1.1	2.2	1.67	2.26	1.03	1.6	0.87	0.71	0.94	0.75	0.23	0.05	0	0	0	0	0	0	0	0	0	0	0	0	0	0	0	0	0	0	0	0	1	+	-
b1762	511145	116	0.09	-1.46	-1.68	-2.02	-2.12	-0.95	2.25	2	0.85	0.2	-0.15	1.52	1.04	0.51	0.44	0.24	0.17	0.08	0	0	0	0	0	0	0	0	0	0	0	0	0	0	0	0	0	0	1	-	+
b1763	511145	127	0.46	4.14	4.49	5.06	3.11	1.13	-0.34	0.27	-0.24	-1.37	-0.69	-1.18	-2.16	-4.43	-2.92	-1.19	-0.01	0.09	1.08	1.26	1.03	-0.42	1.23	1.37	1.73	1.32	-1.38	-7.45	-10.95	-13.51	-10.45	-7.4	-1.01	0.91	1.55	2	3	-	-
b1764	511145	4	0.83	1.59	1.26	1.57	1.76	3.02	1.41	1.06	4.25	2.99	1.88	1.73	-0.31	0.2	0.84	0.38	-1.08	0.48	1.86	1.49	1.95	2.38	2.05	2.16	2.76	3.26	2.7	1.29	2.34	2.42	4.24	2.87	-1	2.11	1.67	1	3	-	-
b1765	511145	116	0.88	-0.51	1.05	0.91	1.07	1.49	1.72	2.12	1.85	2.01	1.73	1.89	2.79	2.67	0.18	-0.62	-0.64	-0.99	-0.95	-0.26	-2.1	-8.59	-8.84	-3.01	2.16	2.15	4.81	5.58	5.59	5.52	3.13	-0.87	-1.05	-0.27	0.32	0	3	-	-
b1766	511145	166	0.48	3.15	0.97	1.39	1	1.08	0.57	-0.76	-0.37	0.16	-0.14	0.79	-0.6	1.34	-1.81	-10.85	-15.28	-14.96	-14.66	-14.9	-15.44	-15.53	-6.9	-7.26	-7.8	-7.54	-0.14	3.12	2.83	2.55	2.89	3.26	2.98	2.95	3.01	0	1	+	+
b1767	511145	10	0.66	-5.35	-1.64	-2.02	-2.36	-3.03	-2.62	-2.07	-2.95	-0.71	2.39	1.77	-0.15	2.89	4.85	5.14	2.08	1.36	-0.72	2.27	1.53	1.6	0	0.66	2.37	3.39	0.68	3.39	3.4	4.11	4.62	2.18	-0.87	-0.5	-0.01	0	2	+	+
b1768	511145	92	0.75	3.68	2.09	2.98	3.78	4.24	4.24	4.32	3.08	2.09	2.53	1.51	0.8	-0.19	-4.77	-3.52	-3.7	-3.9	-4.66	-5.26	-4.78	-0.44	0.16	0.14	0.06	0	0	0	0	0	0	0.01	-0.52	-0.31	0.02	1	2	+	-
b1769	511145	92	0	0.13	-0.07	-0.13	-0.13	2.1	0.04	-2.28	-2.49	0.8	1.67	-0.35	-0.61	-0.83	-0.39	-0.43	-0.63	-0.74	-1.38	-1.83	0	0	0	0	0	0	0	0	0.27	0.7	0.51	-2.63	-2.69	-2.08	-1.46	0	1	-	+
b1770	511145	116	0.59	-2.93	-2.76	0.38	-0.32	0.73	1.29	0.84	-3.14	-4.28	-3.81	-2.93	-2.25	-1.83	-1.93	3.93	2.49	2.22	2.26	2.19	2.03	3.02	1.41	1.67	2.58	2.52	-1.56	-1.25	1.09	3.1	1.96	-6.85	-9.47	-9.3	-9.26	0	1	-	-
b1771	511145	136	0.23	3.73	3.39	3.41	1.57	0.77	1.24	1.26	1.09	0.79	2.16	-2.95	2.86	2.3	1.28	1.3	0.32	-0.52	-1.51	-1.36	0.9	1.13	2.71	2.83	2.79	0.46	-1.12	-2.01	-2.29	-3.03	-2.89	-2.48	-2.04	0.33	1.67	5	6	-	-
b1772	511145	9	0.17	2.25	2.76	1.81	1.79	1.42	2.46	0.24	-0.79	-0.27	0.84	0.91	2.32	-0.02	1.12	1.52	0.74	1.19	3.56	3.3	2.24	2.82	2.11	3	2.94	-1.58	-1.95	-2.69	3.19	1.32	0.62	-1.81	-2.38	-2.07	0.4	4	6	-	-
b1773	511145	4	0.35	-0.27	-0.38	-1.01	-1.62	-1.19	-1.11	-1.94	-0.77	-0.52	1.42	1.56	0.72	0.44	0.24	-0.32	0.03	0	1.44	2.02	1.21	1.67	4.52	2.76	3.42	3.84	1.67	1.63	-0.14	0.65	0.31	-0.86	-1.23	1.48	-0.7	3	6	-	-
b1774	511145	20	0	-1.94	-2	-1.88	-0.95	-1.42	-2.9	-1.5	-1.24	-0.84	0.88	2.43	2.67	1.65	1.49	0.45	1.52	2.61	2.14	2.55	3.28	2.99	3.42	3.23	3.01	3.52	2.62	2.28	2.16	1.39	0.84	0.34	2.91	2.49	1.9	2	6	-	-
b1775	511145	16	0	1.16	4.76	3.15	2.33	1.32	1.26	1.2	1.19	1.16	2.7	3.1	1.58	0.83	0.67	1.25	1.93	2.61	1.11	0.82	1.74	1.05	-2.34	-2.18	-2.1	-2.09	-2.23	-2.75	-1.53	-0.77	-2.17	-1.81	2.21	-2.41	0.83	1	6	-	-
b1776	511145	26	0.34	1.4	-0.04	0.44	0.29	-0.74	2.43	2.45	1.5	1.36	0.76	0.66	-1.44	-0.86	-0.26	2.3	2.98	-0.41	-1.75	-2.65	-2.2	-2.94	-1.98	-3.22	1.22	0.58	-0.96	-0.65	0.34	0.71	-1.71	-1.36	-2.24	-0.08	1.19	0	6	-	-
b1777	511145	369	0.71	2.43	2.22	1.29	1.04	0.55	-3	-2.42	-3.04	-3.19	-0.74	-0.66	0.38	-0.76	-0.53	-2.49	-10.6	-11.73	-12.5	-11.19	-8.32	-2.84	-2.83	-2.73	-3.03	-0.88	-0.88	-1.01	2.58	5.31	4.77	4.4	3.61	-0.16	-1.09	1	2	-	-
b1778	511145	41	0.89	2.29	0.48	-0.4	-0.41	-0.36	0.87	0.66	2.01	-1.39	-0.83	-1.06	-0.68	-0.75	-1.26	-1.72	-1.1	-1.12	-1.11	-1.31	-0.87	0.26	0.02	-0.08	-0.11	1.23	0.91	0.94	-2.81	-2.67	-1.43	0.78	-0.96	-1.34	-0.58	0	2	-	-
b1779	511145	83	1	-1.32	-0.2	-0.63	-0.85	-0.64	-0.27	-1.93	-2.04	-2.06	-5.1	-1.62	-1.33	0.96	0.96	-0.01	-0.75	-0.91	-7.14	-9.35	-11.76	-11.98	-11.9	-11.67	-11.38	-8.68	-3.39	0.14	3.28	3.21	3.93	4.02	3.03	2.35	1.9	0	1	+	+
b1780	511145	47	0.81	-0.57	-0.44	0.48	-0.22	-0.98	-2.9	-4.91	-2.74	-3.88	-4.36	-2.69	-3.98	-4.57	-4.34	-1.47	0.21	0.21	0.16	-4.31	-7.17	-2.2	0.08	0.12	0.27	1.17	1.99	2.24	2.39	2.83	3.09	0.37	1.09	-0.29	-3.23	0	1	+	-
b1781	511145	47	0.4	-3.31	-7.34	-3.3	0.4	0.83	0.63	0.3	-0.02	-0.82	-1.09	-1.3	0.09	-0.05	0.69	-0.87	-6.25	-6.53	-1.6	0.36	0.83	1.41	-0.76	-0.79	-0.08	0.57	-0.7	-0.04	-0.1	-2.65	-2.38	0.65	-0.76	0.25	0.43	0	1	-	+
b1782	511145	89	0.76	-0.81	0.26	0.23	0.28	-1.95	-2.26	0.64	1.76	1.96	1.94	0.33	0.83	0.32	1.26	1.11	1.41	0.65	0.9	-1.51	-1.79	-8.21	-10.79	-9.97	-13.11	-12.44	-10.16	-10.14	-12.26	-8.28	-1.7	-5.54	-6.38	-3.29	-1.7	0	1	-	-
b1783	511145	112	0.92	-2.31	-2.22	-0.21	-0.36	2.37	1.24	1.07	0.71	3	3.62	2.63	3.39	1.97	-6.42	-11.09	-10.69	-10.2	-10.88	-10.5	-2.54	3.52	4.96	4.17	3.05	3.81	2.66	2.1	1.65	0.93	0.14	0	0	0	0	0	2	+	+
b1784	511145	146	0.52	0.42	-0.09	0.9	-0.13	0.4	1.69	1.76	-0.69	-0.77	-0.49	-0.25	-0.48	-4.25	-11.73	-15.4	-15.29	-15.11	-15.03	-12.79	-5.6	-2.35	-1.5	-1.49	-1.53	-1.52	-0.4	1.23	2.38	1.89	2.33	1.93	2.76	1.3	0.88	1	2	+	+
b1785	511145	180	0.09	0.5	0.57	0.62	0.62	1.12	-0.24	-1.71	-0.44	-0.27	-0.19	0.95	1.33	0.41	0.19	-0.84	-8.47	-10.32	-10.56	-10.17	-10.14	-10.28	-9.45	-3.22	0.93	2.34	2.5	1.93	3.14	4.05	3.72	3.85	3.15	3.46	3.57	0	1	+	+
b1786	511145	42	0.44	0.12	0.5	-1.9	0.05	0.59	0.87	1.2	-0.6	-1.71	-4.1	-4.45	-1.73	0.45	0.98	-0.58	-2.78	-4.41	-2.95	0.43	-2.01	-0.13	1.37	1.44	1.74	2.53	0.22	2.16	1.34	1.88	2	-0.55	-2.13	-2.43	-0.71	0	1	+	+
b1787	511145	0	0.67																																			0	1	+	-
b1788	511145	0	0	-0.93	-2.3	-2.18	-5.75	-2.17	-2.7	0.08	4.89	4.2	3.45	3.12	2.75	1.06	-0.33	-0.85	-1.1	-1.32	-1.14	-1.83	-1.05	-2	-3.94	-2.2	-2.29	-0.48	0.01	0.01	-0.32	1.33	0.34	2.28	1.62	-0.25	2.01	0	1	-	+
b1789	511145	-44	0	0.54	0	0	0	1.26	2.52	3.3	1.92	-0.02	-2.05	-2.4	-0.79	1.91	4.74	4.51	4.46	-4.51	-5.3	-5.75	-7.34	-7.34	-7.34	-7.46	0.72	-2.42	-7.24	-5.87	-6.19	-7.15	1.86	2.27	2.37	1.26	1.71	0	1	+	-
b1790	511145	-44	0.1	0	0	0	0	-1.33	-0.32	-0.11	0.87	1.25	1.38	-0.92	-1.01	-1.29	-2.2	-0.73	-1.76	-1.14	1.2	0.75	0.99	-0.55	0.92	-1.28	0.48	1.21	-0.66	-2.43	-1.7	0.98	-1.71	-1.64	-3.68	-3.99	-4	0	1	-	+
b1791	511145	54	0.1	1.16	1.36	1.66	2.58	2.65	0.52	-7.34	-2.98	2.09	-0.67	-1.38	-1.26	-1	-0.69	-0.13	-0.03	0.26	-0.36	0.31	1.01	1.54	2.17	0.56	-0.48	-0.63	-0.4	2.21	2.96	3.24	3.16	2.74	2.47	2.66	2.1	0	1	+	+
b1792	511145	21	0.79	-1.81	-0.78	-1.23	-2.65	-3.2	-0.6	-0.48	1.67	3.78	4.66	4.49	4.59	3.78	2.17	0.15	-1.08	-7.4	-12.27	-13.21	-12.78	-10.45	-7.26	-2.03	0.34	0.39	0.63	0.87	0.89	1.15	1.31	2.42	2.46	2.69	2.25	0	1	+	-
b1793	511145	21	0.51	0.13	0.05	1.76	3.04	-0.26	-7.01	-11.75	-12.95	-13.09	-12.5	-7.84	-2.19	0.23	2.46	3.19	4.01	3.4	3.43	3.66	2.84	3.22	2.82	2.26	2	1.15	-0.53	-0.81	-3.66	-3.58	-3.9	-3.07	-4.62	-3.11	-3.06	0	1	-	+
b1794	511145	32	0.47																																			0	1	+	+
b1795	511145	58	0																																			0	1	-	+
b1796	511145	147	0	-1.52	-1.8	-2.88	-3.11	-3.03	-3.15	-0.08	-2.92	-0.12	0.85	2.41	4.06	3.29	2.49	-2.03	-7.89	-11.89	-12.06	-12.8	-12.62	-13.1	-12.6	-9.09	-3.07	-2.57	-2.81	-2.49	-0.35	0.11	0.16	-0.32	-0.71	-0.97	-0.77	1	2	-	-
b1797	511145	3	0.38	0.39	2.94	2.32	2.95	1.35	-0.14	0.21	-0.67	-0.92	-1.12	1.19	1.9	-1.27	-1.25	-1.98	-1.97	-1.43	0.49	1.18	0.08	2.36	2.94	2.72	2.07	1.41	0.96	0.72	-0.19	-0.68	-7.1	-9.81	-9.85	-9.36	-2.86	0	2	-	-
b1798	511145	172	0.09	-0.25	1.01	0.77	1.22	0.04	0.95	0.56	-0.83	-2.38	-4.01	-7.57	-7.03	-11.62	-11.15	-12.45	-14.15	-11.23	-10.87	-10.69	-5.57	-0.92	1.24	1.86	2.43	4.31	3.49	4.07	4.32	4.39	3.34	1.53	2.07	0.89	1.26	0	1	-	-
b1799	511145	126	0.44	1.58	-0.17	0.35	0.76	0.3	0.35	1.04	-0.34	1.29	1.5	-3.5	-3.29	-3.6	-3.26	-4.67	-1.16	-1.41	-5.4	-6.62	-4.87	-7.84	-8.14	-7.05	-4.31	-3.47	-0.82	4.36	1.45	0.24	0.35	0.22	0.41	0.41	0.69	0	1	-	-
b1800	511145	190	0.41	2.36	2.38	1.59	-0.85	-3.89	-4.09	-3.92	-0.79	-1.46	-1.36	0.91	-0.31	-2.17	-1.82	-0.29	-7	-11	-11.05	-11.18	-11.14	-11.44	-11.29	-11.08	-7.83	0.66	0.99	-1.68	-4.48	-1.01	-0.33	-0.78	-0.63	-0.19	-0.03	0	1	+	+
b1801	511145	31	0.29	-2.17	-2.55	1.55	0.51	0.76	-4	-3.62	-0.93	-1.62	-1.35	-1.68	-2.3	-2.49	0.61	0.49	1.54	1.46	2.85	2.53	2.53	3.12	1.66	1.05	2.43	3.87	5	4.45	4.4	5.13	6.47	6.74	6.68	3.05	1.32	0	3	+	+
b1802	511145	55	0	-2.51	-2.74	-3.63	-3.56	-3.34	-1.06	-0.03	-3.54	-7.85	-3.58	0.69	-1.3	-9.41	-13.63	-12.7	-11.85	-10.7	-10.55	-10.34	-2.22	1.1	1.52	1.11	0.22	0.4	-0.62	-0.31	-1.49	-1.87	-0.81	1	0.33	-0.36	0.61	1	3	+	+
b1803	511145	53	0	0.89	1.15	0.91	0.39	0.33	-2.62	-2.3	-1.01	-0.78	-0.54	-0.43	0.01	3.63	2.6	-0.03	-0.65	-4.37	-13.33	-18.28	-12.06	-3.88	-2.69	-2.85	2.22	1.77	0.59	-0.37	-1.23	-1.69	1.81	1.04	1.82	1.38	1.19	2	3	+	-
b1804	511145	53	0.46	3.32	0.92	-0.22	-3.09	-3.08	-3.18	-2.97	-2.38	-2.75	-2.4	0.2	0.32	1.02	0.25	-1.91	-5.65	-4.93	-9.4	-15.66	-15.91	-10.57	-3.92	-3.99	-0.67	0.32	2.64	2.09	4.1	2.46	1.9	1.59	2.99	2.27	1.38	0	1	-	+
b1805	511145	69	0.68	3.52	2.61	0.66	0.32	-2.55	-3.68	-2.28	-1.07	0.68	0.69	-0.87	-1.13	-2.11	-2.4	-1	-7.49	-9.01	-9.51	-8.92	-12.54	-13.01	-9.1	-7.9	-4.82	-4.72	-3.58	-3.18	-2.98	0.29	4.38	4.98	2.92	2.63	1.65	0	1	-	-
b1806	511145	204	0.63	1.94	4.64	4.81	5.04	3.64	1.7	-1.05	-2.04	-1.47	0.4	2.03	4.01	0.62	-2.41	-2.78	-1.98	-2.52	-5.73	-9.87	-12.14	-11.63	-13.08	-12.44	-10.58	-4.35	-0.89	0.65	0.93	1.81	1.39	4.15	4.04	2.86	1.85	2	3	-	-
b1807	511145	39	0.62	-3.13	-3.29	-2.51	-2.69	-2.67	-3.11	-3.48	-1.96	0.15	-4.16	-5.25	-4.19	-1.25	-0.05	1.04	0.85	1.47	1.49	0.07	-0.41	-0.72	-1.01	-1.39	-2.04	-2.69	-2.96	-2.21	-0.65	0.58	-1.24	2.96	2.22	1.57	1.03	1	3	-	-
b1808	511145	57	0.24	1.33	1.99	3.02	0.88	-0.09	-0.11	1.14	-2.26	0.21	-5.92	-7.55	-2.83	1.71	2	2.48	3.66	4.62	4.6	3.9	3.66	4.35	4.53	4.85	4.69	4.15	3.82	4.09	2.76	1.62	1.65	1.98	2.14	1.79	0.98	0	3	-	-
b1809	511145	421	0.92	0.41	-2.69	-2.56	1.72	-0.02	-0.06	-1.21	-1.52	-2.07	-1.99	-1.89	-1.61	-2.16	0.97	-0.11	-0.88	-3.37	-1.74	-0.16	-0.21	0.09	-0.85	-0.69	-0.39	-0.58	-0.97	-6.95	-12.44	-12.1	-11.88	-11.8	-12.12	-4.25	1.23	0	1	+	+
b1810	511145	119	0.2	1.59	1.44	1.72	2.68	2.81	2.46	2.42	2.92	-0.55	-0.57	-0.64	0.13	0.39	-1.44	-3.54	0.96	2.76	2.35	2.29	1.99	2.24	2.22	-2.81	-10.58	-10.56	-10.03	-5.82	-0.14	2.73	3.03	2.72	2.25	2.5	1.93	0	1	+	-
b1811	511145	119	0.22	-1.5	-0.84	-2.45	-0.82	-3	-3.28	-4.32	-1.76	-0.51	-0.72	-0.53	-1.44	-1	-0.76	0.79	-2.1	-3.6	-3.8	-3.65	-3.3	-2.94	-1.85	0.26	0.96	-0.36	-0.68	-1.38	-1.98	-0.86	-1.05	0.08	1.01	-3.49	-11.03	0	1	-	+
b1812	511145	3	0.41	-0.39	-0.02	0	-0.36	-1.56	-0.91	-0.2	-1.38	0.24	1.4	2.02	2.66	3.03	2.23	2.31	2.46	3.38	1.01	-2.06	-2.34	-2.46	-2.64	-2.78	-4.11	-3.58	-5.39	-2.76	-2.77	-3.44	-2.16	-1.84	-1.4	-1.73	-2.61	0	2	+	+
b1813	511145	183	0.55	-1.18	-0.86	0.14	1.04	0.44	1.42	1.45	2.31	2.9	1.01	-0.05	0.3	3.44	3.95	4.28	4.38	3.31	2.91	2.86	2.73	2.62	2.57	1.39	1.97	1.68	1.41	-0.14	-1.79	-1.87	-0.78	-1.57	-1.29	-1.1	-0.42	1	2	+	+
b1814	511145	130	0.62	1.05	-2.04	-2.37	-2.79	-3.33	1.25	0.52	2.18	2.47	2.48	2.67	3.45	2.84	-4.5	-11.66	-13.6	-13.06	-12.72	-13.03	-13.48	-9.36	-1.89	-1.52	-1.99	-1.9	1.03	1.79	3.33	5.07	4.97	5.43	5.45	6.2	5.76	0	1	+	+
b1815	511145	3	0.31	-9.14	-8.36	-8.96	-2.06	-0.07	1.38	0.43	0.54	0.72	0.62	0.82	2.33	2.33	3.95	3.89	3.06	2.45	3.41	1.26	2.04	1.97	2.19	1.69	0.05	-1.1	0.95	2.97	1.67	1.34	1.27	-1.08	-0.9	-1.34	-0.67	0	1	+	-
b1816	511145	3	0.43	-2.01	-0.57	-1.58	-0.14	0.17	0	0.43	0.94	1.62	1.39	1.1	1.81	0.3	0.26	-0.14	-0.07	-2.93	-5.65	-10.47	-10.68	-10.35	-5.81	-5.67	-2.19	-0.59	-6.86	-8.55	-10.73	-10.79	-10.52	-9.4	-10.64	-4.52	-1.26	0	1	-	+
b1817	511145	62	0.97	-1.25	0.18	0.87	1.12	0.55	0.68	0.99	-3.98	-7.19	-5.3	-2.98	-2.77	-2.28	-1.67	0.27	0.69	1.22	0.95	0.52	4.07	3.59	1.94	1.46	1.72	1.49	2.08	2.47	1.56	1.96	1.76	0.47	0.43	-0.22	-6.54	0	3	+	+
b1818	511145	12	0.85	0.58	0.22	0.8	1.4	-0.06	0.27	0.01	-0.65	-0.89	-1.34	-2.35	-2.33	-1.25	-0.16	2.2	1.57	-0.86	2.51	2.26	2.16	-0.23	-0.66	-0.87	-0.14	-1.77	-1.83	-1.32	-2.04	-2.54	0.4	1.61	0.24	0.76	2.93	0	2	+	+
b1819	511145	54	0.9	1.73	-0.79	2.41	0.91	0.1	0.12	-1.44	-1.55	-1.78	1.64	-1.13	-0.93	0.04	-2.28	-10.5	-10.79	-10.59	-10.3	-9.52	-9.5	-9.9	-10.53	-5.97	3.22	3.34	3.8	3.59	3.83	3.1	3.22	3.42	1.57	3.21	3.23	1	2	+	+
b1820	511145	428	0.41	1.85	2.32	2.9	3	2.31	2.8	1.89	2.59	1.41	2.81	0.93	0.41	-1.29	-2	-1.96	-1.79	-1.77	-2.49	0.6	0.83	0.18	-7.36	-6.06	0.3	-0.25	-1.12	-1.7	-1.54	-1.14	-0.9	-0.58	-0.29	-0.21	1.95	0	1	+	+
b1821	511145	-4	0.12	-6.41	-6.52	-6.97	-6.74	-6.94	-3.29	1.77	2.26	-1.04	-0.93	-4	-3.88	0.8	0.13	-0.55	0.36	-6.84	-12.73	-13.42	-9.43	-1.61	1.75	1.66	0.64	-5.05	-7.77	-7.85	-7.32	-5.46	-2.25	-1.97	-4	-2.68	-3.48	0	1	+	-
b1822	511145	-4	0.52	-8.06	-6.01	0.2	2.5	1.76	2.44	2.21	1.86	-0.03	-3.95	-0.85	-0.08	-1.76	-7.49	-7.87	-7.97	-9.36	-9.8	-8.84	-8.91	-9.35	-5.52	-5.54	-4.33	-3.4	-1.02	0.7	0.76	1.71	1.95	1.48	1.5	1.46	0.74	0	1	-	+
b1823	511145	165	1	-1.54	-5.32	-4.38	-4.58	-6.64	-6.34	-3.92	-2.73	-4.85	-0.52	-1.76	-2.31	-1.85	-1.37	-4.61	-6.66	-4.52	-4.62	-4.76	-4.82	-5.02	-4.69	1.68	3.06	-1.31	-5.66	-8.91	-9.07	-9.08	-9.25	-9.12	-8.9	-6.61	-1.69	1	2	-	-
b1824	511145	12	0	-0.15	-0.14	-1.03	-1.67	-2.05	-1.92	-1.78	-3.99	0.26	0.89	0.62	0.49	1.21	1	2.58	3.1	3.35	3.17	3.02	2.82	2.5	2.52	2.07	3.18	4.4	1.19	0.92	2.18	0.82	1	0.44	1.13	1.34	0.03	0	2	-	-
b1825	511145	669	0.52	-5.86	-8.39	-3.31	-4.21	-2.44	-1.48	1.29	1.19	1.65	0.88	0.89	0.47	1.37	-3	-0.88	-3.06	-4.12	-8.64	-11.84	-11.66	-11.17	-9.03	-0.85	1.05	0.15	0.9	1.21	1.31	-0.63	-1.19	-1.52	-1.36	-1.25	-1.82	1	2	-	-
b1826	511145	74	0	2.35	2.93	3.21	3.11	1.41	2.07	3.03	3.21	2.96	0.04	-0.23	-0.6	-0.2	0.19	3.6	5.13	4.88	4.43	3.75	0.35	0.26	0.48	0.54	0.13	-0.42	-5.5	-9.46	-7.82	-6.06	-6.24	-6.01	-5.88	-6.24	-5.46	0	2	-	-
b1827	511145	143	0.88	1.73	-0.55	-0.9	-1.21	-2.27	-1.5	1.36	-0.47	-1.56	-2.98	-4.32	-4.16	-3.78	-3.58	-2.33	-3.59	-9.25	-12.68	-12.88	-10.64	-4.49	1.45	2.61	2.7	2.44	-0.2	0.06	0.27	0.5	0.13	3.03	3.29	3.67	-1.18	0	1	-	+
b1828	511145	45	0.38	1.76	2	-1.03	-1.35	2.42	1.63	0.96	0.13	-0.33	-1.04	-1.04	-7.4	-10.67	-13.52	-14.05	-14.52	-13.52	-10.75	-5.34	0.89	3.52	3.77	2.52	2.49	3.3	3.01	2.18	1.84	1.59	1.88	2.03	2.8	3.54	3.93	0	1	+	-
b1829	511145	45	0.72	4.43	1.77	1.74	-0.46	-0.8	-0.71	-0.79	-0.57	0.83	0.83	3.13	3.17	3.14	3.17	3.44	1.26	-7.89	-10.78	-12.68	-12.7	-12.3	-12.12	-9.87	-3.85	-2.74	0.87	4.49	3.67	2.43	5.85	6.89	5.55	5.68	4.29	0	1	-	+
b1830	511145	191	0.83	0.41	1.98	1.81	1.34	1.4	0.64	2.04	0.74	4.8	4.78	4.27	0.5	-8.28	-14.83	-15.66	-15.03	-14.74	-14.67	-12.05	-6.41	0.38	0.4	0.78	0.98	-3.32	-0.25	1.12	1.58	1.79	1.85	2.73	2.29	-0.08	-0.48	2	3	-	-
b1831	511145	19	0.86	0.65	0.75	-1.87	-5.14	-3.33	-2.73	-1.4	-2.81	-3.65	-4.42	-4.76	-4.61	-1.54	-0.94	0.13	1.71	1.64	-0.57	0.53	0.61	0.05	2.54	-0.66	-0.74	0.44	1.31	1.42	-1.16	-5.55	-5.72	-6.65	-6.89	-6.74	-5.96	1	3	-	-
b1832	511145	96	0.83	-2.89	-1.25	-3.02	-3.14	-3.32	-1.33	-0.58	0.14	-1.21	-0.37	1.09	2.71	1.92	1.65	3.03	2.75	2.9	2.52	-2.2	-3.52	-4.47	-4.58	-4.24	-4.47	-4.52	-4.84	-4.43	-1.23	-1.31	-2.33	-1.04	-0.62	-0.99	-1.84	0	3	-	-
b1833	511145	-32	0.3	3.74	3.32	1.66	0.15	-0.11	-0.72	-0.71	-0.72	-0.53	-1.24	-1.22	-1.04	2.71	2.19	2.56	0.53	1.29	1.13	1.25	1.06	1.56	1.65	0.98	0.64	0.41	0.47	-1.16	-3.23	-2.38	-1.57	-0.93	-1.9	-1.29	0.01	0	2	+	+
b1834	511145	79	0.45	3.9	3.58	3.34	3.31	-3.21	-3.71	2.22	2.75	1.2	-0.17	0.49	-1.47	-4.55	-11.33	-15.56	-14.39	-13.63	-14.32	-14.52	-11.13	-6.18	-1.68	-1.62	-1.09	1.31	2.21	3.37	2.63	1.69	3.43	2.13	1.84	2.04	2.17	0	1	+	+
b1835	511145	117	0.4	1.53	-1.02	-0.96	-0.72	0.22	1.49	1.73	2.69	1.65	-0.11	-0.88	-0.25	-1.06	-0.62	-3.12	-1.17	-0.69	1.42	0.97	-0.65	0.05	-2.01	-2.12	-1.56	-1.76	-1.62	-5.76	-1.96	-1.92	-0.49	-1.02	-1.14	-8.23	-8.44	0	1	+	+
b1836	511145	104	0.93	1.99	0.85	1.21	1.09	-2	-2.01	-1.33	-0.95	-1.19	-2.14	1.05	-1.65	-5.56	-7.26	-7.06	-7.92	-7.63	-6.93	-6.98	-6.67	-2.62	-2.48	-2.94	-0.5	1.67	5.63	5.43	5.85	5.92	3.27	2.72	2.38	2.67	4.95	0	1	+	+
b1837	511145	0	0	-0.11	0.03	-0.28	0.68	-0.41	1.96	2.13	2.27	2.59	1.99	2.31	0.91	0.16	-0.92	-0.96	-0.94	-0.94	-0.77	1.05	2.79	2.2	1.96	1.62	1.19	-0.1	-1.73	-3.89	-3.94	-3.42	-3.74	0.3	-0.43	-0.42	-2.96	0	1	+	-
b1838	511145	0	0	1.73	4.09	2.64	2.05	2.3	2.02	0.85	1.34	0.04	-0.12	0.16	-1.72	-2.05	-1.66	-1.77	-1.66	-1.26	-1.27	-1.34	-1.18	-1.78	-1.22	-0.88	-0.38	-0.26	-0.05	0.04	0.1	0.76	-3	-3.16	-2.64	-4.47	-4.98	0	1	-	+
b1839	511145	395	0.65	1.07	-1.29	2.62	2.69	2.95	1.87	2.14	2.03	2.7	3.77	3.12	2.69	3.57	3.37	3.21	3.27	3.42	3.15	3.28	3.59	3.19	3.21	3.58	-0.23	-4.43	-11.66	-14.05	-13.35	-10.51	-2.29	-0.6	1.6	0.87	-0.72	2	3	-	-
b1840	511145	12	0.1	-6.74	-2.19	0.2	0.72	-2.17	1.12	1.9	1.46	1.11	1.09	0.59	-0.3	1.17	1.25	0	0.37	1.12	1.82	2.42	2.05	1.37	-0.38	0.38	1.45	2.04	-1.55	-4.66	-1.18	0.9	1.63	-1.77	-4.65	-1.74	-1.81	1	3	-	-
b1841	511145	3	0.52	0.97	0.22	-0.42	-0.82	-0.76	-5.6	-7.88	-5.79	-6.72	-6.48	-5.22	-5.28	-6.18	-1.78	-0.86	-2.25	-1.14	-1.24	-1.74	-1.48	-2.01	-1.92	-2.28	-2.3	-1.97	-1.11	-1.98	-1.53	-1.03	0.4	1.2	1.45	0.79	2.11	0	3	-	-
b1842	511145	101	0.56	3.14	3.46	3.1	2.14	2.17	2.25	1.61	1.4	-0.3	-0.21	-0.21	-0.23	0.16	0.41	0.73	0.83	1.04	1	1.01	2.92	2.59	2.39	2.13	2	1.98	1.75	-0.52	-3.85	-6.2	-5.93	-2.9	0.19	1.36	0.74	0	1	+	+
b1843	511145	23	0.34	3.94	5.16	5.65	4.76	0.77	0.79	0.55	-1.38	-2.45	-3.11	-2.33	-1.42	-1.15	-3.31	-3.08	-0.07	1.19	1.85	1.79	2.56	1.82	1.99	2.44	0.69	-2.53	-0.99	-0.86	-2.5	-1.53	-0.66	-3.32	-6.15	-6.48	-3.68	0	1	+	+
b1844	511145	-4	0.4	-2.33	-2.44	1.6	1.89	1.69	1.89	3.74	2.83	1.41	3.11	3.49	4.04	3.69	0.15	-3.16	-5.53	-5.75	-3.68	-3.99	2.49	1.97	2.03	1.72	2.24	1.12	0.69	1.68	0.49	-1.07	-1.48	-1.32	-1.64	-2	-1.93	0	1	+	-
b1845	511145	-4	0.41	-0.32	-2.69	-2.83	1.4	-0.01	1.99	-0.94	-0.27	-0.79	-1.36	1.06	0.97	1.08	2.5	2.03	1.37	1.94	2.3	2.01	2.6	1.48	0.43	-1.69	-1.95	-0.54	-0.52	-2.73	-3.87	-4.22	-4.4	-5.87	-6.19	-5.67	-5.2	0	1	-	+
b1846	511145	208	0.76	1.97	0.95	1.02	-0.09	0.02	-5.88	-5.58	-5.74	-4.22	-3.88	-4.2	-5.4	-4.92	-4.74	-0.53	-2.1	-9.84	-13.56	-21.51	-22.75	-14.9	-9.43	-1.41	-0.9	0	-0.02	0	-3.99	-3.11	-3.42	-5.53	-3.41	-3.41	-3.02	0	1	-	-
b1847	511145	326	0.9	0.62	2.04	0.69	-0.83	0.42	-2.11	-1.36	-4.47	-6.59	-10.25	-8.21	-5.96	-1.8	-0.2	-1.53	0.31	1.29	1.12	0.67	0.42	0.25	0.02	0.02	0	0	0	0	0	0	0	0	0	0	0	1	2	-	-
b1848	511145	66	0.7	0.23	0.16	2.7	0	-0.71	-0.43	-0.29	-1.62	1.52	1.07	1.09	1.69	1.57	1.16	-2.94	-1.54	0.09	1.48	1.81	2.16	1.08	-2.43	-2.75	-2.85	-3.7	-3.41	-3.08	-3.53	-0.66	1.46	2.15	3.05	3.49	3.53	0	2	-	-
b1849	511145	55	0.82	0.13	1.79	1.6	1.16	-0.71	-3.93	-5.26	-3.63	-0.22	-3.22	-2.8	-3.22	-3.56	-4.1	-1.09	-1.38	-1.47	-1.65	0.09	0.03	0	0.08	0.28	0.18	0.41	0.6	1.1	1.1	1.12	0.39	-1.2	-0.94	-0.87	-1.5	0	1	+	-
b1850	511145	55	0.95	-0.98	-3.43	-6.02	-6.2	-2.59	-1.27	0.46	0.15	0.87	1.22	0.19	-0.74	0.2	-0.03	0.13	0.38	0.23	0.18	0.25	1.14	0.25	0.65	0.66	0.63	-2.11	-2.06	-1.55	-2.21	-3.43	-2.65	-3.14	-5.41	-4.7	-3.32	1	2	-	+
b1851	511145	36	0.56	-0.48	-0.76	-0.82	-1.31	-1.07	-1.54	-1.89	0.16	3.12	2.36	0.22	2.09	0.49	0.81	1.44	-0.53	-0.75	-1	-1.98	-1.28	-1.95	-2.16	0.07	0.74	1.33	-0.49	-0.2	0.26	1.69	1.36	2.18	3.35	2.24	2.92	0	2	-	-
b1852	511145	234	0.9	0	-0.12	1.68	0.55	1.71	0.88	0.64	0.02	-2.02	-2.23	-2.22	-0.29	0.72	2.48	1.51	1.16	1.38	0.88	1.43	1.67	2.04	1.44	-0.27	0.12	2.48	2.29	2.32	0.89	0.1	0.32	-0.7	-0.54	-0.5	-0.01	0	1	-	-
b1853	511145	127	0.63	-1.31	-1.01	-1.61	-3.26	-3.43	-3.06	-2.34	-4.24	-6.73	-6.53	-6.84	-6.31	-1.27	2.92	2.32	1.65	1.5	0.06	-2.05	-3.87	-3.66	-3.72	-4.03	-0.27	0.43	-1.68	-1.35	-1.35	-4.88	-3.16	-2.15	-0.94	-1.3	-2.39	0	1	+	+
b1854	511145	130	0.92	-3.93	-0.3	-0.59	-2.02	-2.46	-2.55	-2.78	-2.82	-3.67	-2.39	0.37	-0.43	0.36	0.22	0	0	0	0	0	0.12	0.26	0.11	0.79	1.35	1.9	2.67	3.48	4.02	3.48	2.17	1.7	1.29	1.23	-1	0	1	+	-
b1855	511145	130	0.61	0.09	1.17	0.63	0.61	1.4	1.87	2.41	2.58	2.69	-1.43	-6.24	-10.17	-10.07	-9.85	-9.73	-9.41	-8.88	-8.7	-4.53	-3.98	-0.92	-3.91	-3.57	1.32	1.46	1.87	4.52	3.32	2.66	0.29	1.92	2.87	2.05	2.5	0	1	-	+
b1856	511145	119	0.17	-5.59	-4.13	-2.73	-2.04	-1.02	-1.27	-0.97	1.48	1.73	0.51	-0.95	-1.55	-1.34	3.89	3.8	-2.6	-10.36	-10.43	-10.1	-9.93	-10.29	-9.99	-2.95	-2.87	-2.91	-3.06	-5.6	-7.95	-7.13	-6.99	-7.4	-7.49	-8.36	-7.21	1	2	-	-
b1857	511145	15	0.99	2.14	3.32	3.05	1.61	1.54	1.19	2.06	2.94	3.43	2.15	3.5	1.8	2.67	5.35	3.96	4.64	3.61	1.39	1.76	0.51	0.11	1.06	0.51	0.84	0.94	1.75	1.5	2.6	1.03	0.17	-0.15	-1.1	-0.19	-2.34	0	1	-	-
b1858	511145	-4	0.57	4.43	2.57	-0.26	2.22	1.59	2.18	1.73	1.91	-0.05	-2.65	-0.19	2.13	2.94	-0.3	-6.46	-6.06	-5.96	-4.7	-3.96	-3.67	-2.43	0.06	4.51	1.73	0.17	-2.41	-4.57	0.89	1.89	1.72	0.91	1.69	1.73	2.49	0	2	+	+
b1859	511145	146	0.35	-0.24	-0.53	-0.49	1.38	0.73	-0.83	-2.75	-1	-2.14	-1.96	-2.03	-2.12	-2.31	-2.46	0.14	0.32	0.09	0	0	0	0	0	0	0	0	0	0	0	0	0	0	0	0	0	1	2	+	-
b1860	511145	146	0.6	-2.23	-1.8	-0.67	-0.59	-0.24	-0.25	-0.21	1	1.34	1.22	0.99	1.56	0	0	0	0	0	0	0	0	0	0	0	0	0	0	0	0	0	0	0	0	0	0	1	2	-	+
b1861	511145	8	0.68	4.18	0.9	0.75	0.24	-2.22	2.07	1.72	0.86	1.4	1.75	3.45	4.49	3.31	3.98	3.16	2.62	1.45	2.9	1.23	2.34	3.47	0.28	-2.11	-0.65	0.08	-1.15	-0.94	0.75	1.51	6.01	1.67	3.09	2.86	2.41	0	2	-	-
b1862	511145	1	0.21	-2.86	-2.09	-1.47	-4.37	-5.27	-5.45	-0.46	0.17	-0.34	1.49	-0.86	-0.36	0.27	2.92	3.91	1.91	1.59	0.04	-0.24	1.43	0.19	-0.01	-0.42	-2.83	-3.92	-3.43	-1.65	-2.53	1.83	-0.63	-0.92	-0.64	-1.11	1.89	0	1	+	-
b1863	511145	1	0.45	1.63	1.91	-0.59	-0.96	-0.8	2.88	2.44	1.53	-0.7	-1.16	1.5	-2.6	0.32	-3.98	-9.28	-8.92	-8.57	-8.59	-8.97	-2.61	-0.95	0.48	0.65	1.56	0.78	2.21	2.89	2.61	4.04	3.98	2.93	2.9	-0.75	-1.14	2	3	-	+
b1864	511145	34	0.9	-5.56	-5.6	-5.35	-5.04	-4.89	-5.18	-4.95	-2.01	-2.35	-2.11	-0.56	-0.65	0.8	0.99	0.05	0.85	-0.95	-1.38	0.14	0.88	1.43	1.54	2.4	2.92	2.78	2.15	2.01	3	3.13	2.83	2.82	1.64	1.81	1.74	1	3	-	-
b1865	511145	28	0.37	0.33	-0.68	-3.31	-2.58	-0.69	-1.35	-4.4	-4.92	-4.62	-4.19	-3.9	-4.54	-3.74	-2.28	-2.47	1.75	0.9	0.79	3.1	2.12	3.76	0.76	1.45	2.46	4.65	5.67	3.73	3.23	3.14	3.15	3.07	3.11	2.92	0.29	0	3	-	-
b1866	511145	117	0.91	-3.67	-4.92	-3.34	-3.41	-2.04	-1.88	0.04	0.17	-0.62	-0.36	0.59	1.16	0.75	1.1	1.54	1.73	-0.28	-0.95	-1.95	-1.72	-2.83	-7.22	-6.84	-5.15	-1.15	0.08	0.79	0.84	2.09	1.36	-0.35	-3.27	-10.08	-10.2	0	1	-	-
b1867	511145	-4	0.78	-0.45	-0.56	-2.87	-6.25	-6.83	-6.99	-2.12	1.69	2.78	-1.58	-1.15	0.14	0.59	0.75	2.08	2.03	3.05	-3.6	-2.58	-3.82	-5.71	-4.09	-4.42	-9.54	-10.31	-4.15	-3.2	-3.02	-4.53	-2.16	-2.34	1.2	1.53	0.99	0	2	+	+
b1868	511145	52	0.29	0.75	1.8	2.04	4.85	3.75	1.46	1.33	1.03	1.23	1.23	6.03	0.93	-0.42	-1.39	-3.38	-0.78	-0.81	-0.67	-0.32	3.08	2.6	1.88	0.55	-0.03	0.23	1.82	1.75	1.48	0.5	0.3	1.79	-0.48	-0.77	-1.15	1	2	+	+
b1869	511145	40	0.45	-2.66	-4.24	-4.85	-5.12	-4.82	-4.93	-4.54	-4.65	-0.56	-0.76	1.04	1.04	1.12	0.79	1.65	0.99	2.18	2.21	2.23	1.7	1.36	1.47	1.22	1.34	1.49	1.98	2.14	1.91	1.43	0.39	0.74	-0.17	-1	-0.06	0	3	+	+
b1870	511145	-4	0.71	3.15	4.12	4.14	3.22	2.81	-1.44	-0.39	0.93	0.26	0.4	0.23	0.64	3.27	3.44	0.24	-1.57	-1.26	-2.3	-1.5	-0.69	-1.32	0.81	1.98	1.38	0.99	1.53	2.58	4	4.63	4.54	3.05	2.68	2.58	-3.58	1	3	+	+
b1871	511145	164	0.55	0.53	-0.26	-3.79	-0.63	-3.45	-3.69	-5.33	-2.18	-3.37	-0.7	-1.04	-1.47	-1.98	-0.94	1.04	1.15	1.04	0.38	0	0	0	0	0	0	0	0	0	0	0	0	0	0	0	0	2	3	+	-
b1872	511145	164	0.45	3.3	1.98	-2.76	-4	-4.42	-4.69	-5.23	-5.83	-5.58	-4.65	-4.73	-12.06	-14.07	-13.88	-14.16	-14.16	-15.2	-12.46	-12.22	-12.56	-9.27	0.43	0.41	-0.66	-1.13	-0.87	-1.65	-0.3	0.17	0.03	0	0	0	0	1	2	-	+
b1873	511145	24	0.28	-0.9	-1.07	1.51	1.32	0.71	-0.46	0.22	-0.5	-0.92	-0.61	-1.8	-1.21	-1.65	-0.74	0.97	-1.53	-1.26	6.08	4.01	3.02	4.4	3.67	2.99	2.31	4.77	3.18	2.84	-2.39	-3.84	-4.44	-4.6	-3.58	-4.08	-3.47	0	2	-	-
b1874	511145	387	0.62	-0.38	-0.27	-1.6	-4.24	-6.13	-7.07	-5.56	-3.17	0.26	-0.34	-0.15	-2.52	-2.02	1.67	-2.52	-6.81	-7.81	-7.66	-7.68	-6.69	-3.65	-2.21	-2.7	-2.46	-0.58	-0.34	-7.43	-13.97	-14.04	-13.79	-13.63	-13.5	-9.13	-3.1	0	1	-	-
b1875	511145	13	0.62	1.26	1.71	-2.55	-1.36	-1.56	-1.39	-1.35	-2	-2.61	-2.09	2.18	2.27	0.75	1.81	0.14	0.56	-0.97	-0.33	-0.22	-0.29	0.66	1.6	1.29	-1.22	-5.84	-5.04	-4.33	-1.81	1.43	0.12	2.51	3.45	4.53	3.52	0	2	-	-
b1876	511145	176	0.82	-4.23	-3.51	-3.15	-1.86	-1.21	0.6	2.8	2.71	2.86	2.97	3.78	0.91	1.07	2.85	0.65	-0.11	-0.15	0.67	-6.72	-12.44	-14.29	-13.98	-12.82	-9.83	-3.9	0.16	-0.63	-0.05	0.72	1.5	1.35	5.02	4.59	4.71	0	1	+	+
b1877	511145	119	0	2.6	1.71	-0.08	0.38	0.41	0.12	0.33	0.56	-1.83	-1.98	-2.31	-2.71	-3.74	-0.33	-1.27	-2.64	-2.25	-3.41	-2.24	-2.29	-2.59	-3.63	-7.15	-6.94	-0.82	3.4	2.79	2.55	2.75	3.11	3.55	3.37	3.48	3.29	0	1	+	-
b1878	511145	119	0.39	1.52	1.36	-1.46	-1.11	-1.09	-2.66	-3.37	-1.58	-1.25	0.2	1.57	-0.44	0.57	0.93	1.79	0.71	0.47	0.61	0.55	-2.77	-3.12	-3.99	-3.25	-1.82	-2.5	-1.02	-2.72	-2.55	-2.41	-2.39	-1.89	-0.08	-0.09	-1.2	8	9	-	+
b1879	511145	-1	0.49	2.28	2.55	2.52	3.45	4.07	5.53	5.73	2.89	2.12	2.31	3.45	3.25	3.02	1.37	0.14	-0.65	-0.25	-0.52	-0.74	-0.93	-0.13	-1.27	-1.94	-4.12	-4.19	-4.04	-3.38	-4.6	-3.68	-3.04	-1.94	2.21	2.69	3.25	7	9	-	-
b1880	511145	-8	0.19	1.51	0.9	1.79	2.02	0.26	0.06	0.49	0	0.71	-0.06	0.17	0.66	2.19	2.21	2.32	2.17	2.12	1.54	1.4	1.13	3.13	2.34	1.58	2.46	0.09	-0.64	-3.27	-5.7	-2.16	-2.77	-1.79	-1.89	-1.79	-2.65	6	9	-	-
b1881	511145	201	0.9	2.8	0.33	0.36	1.46	2.94	3.54	3.85	3.94	3.81	2.82	2.55	2.31	1.88	1.19	0.04	0.04	0	0	0	0	0	0	0	0	0	0	0	0	0	0	0	0.18	-0.35	-0.17	5	6	-	-
b1882	511145	10	0.92	-1.25	-1.4	-1.4	-1.23	-0.62	-4.77	-1.5	-0.26	0.13	-0.23	0.38	0.47	0.11	-0.03	0.77	1.48	3.45	4.18	-0.68	-1.24	-1.51	0.48	0.35	-0.75	-1.26	-0.51	1.05	0.08	3.24	0.7	-0.9	-2.5	-0.51	-2.47	4	6	-	-
b1883	511145	14	0.55	-0.26	0.63	0.47	0.68	1.17	0.32	0.44	0.21	0.13	4.12	4.13	3.23	2.93	1.95	2.45	2.36	3.33	4.18	3.92	3.63	3.47	2.93	2.85	-0.21	0.44	0.23	0.31	-0.13	-0.17	-0.33	-2.64	-0.95	0.81	-0.38	3	6	-	-
b1884	511145	2	0.48	-0.8	1.51	1.62	1.33	0.98	2.91	2.89	2.12	2.05	2.3	2.9	1.5	0.32	0.53	1.93	-0.02	0.47	0.68	0.08	-0.17	-3.73	-3.92	-1.82	-4.86	-9.55	-4.33	-4.34	-0.23	-0.29	2.16	0.43	1.65	2.67	0.25	2	6	-	-
b1885	511145	18	0.69	-5.42	-5.27	-3.73	-2.93	-2.89	0.04	1.51	1.86	2.24	-1.67	-1.75	2.19	0.2	0.49	0.91	2.18	4.6	1.2	-1.07	-1.15	0.52	1.81	1.56	1.58	3.21	-1.07	-0.75	3.23	2.35	2.47	1.4	-1.85	1.12	1.37	1	6	-	-
b1886	511145	45	0.89	5.62	5.72	4.19	2.59	3.57	1.75	2.83	3.79	3.8	1.86	2.61	2.36	3.12	0.64	1.33	1.84	2.61	2.59	0.4	-3.1	-4.2	-5.31	-4.98	-1.46	-1.32	1.86	1.48	1.18	0.02	-1.53	-1.04	-1.52	-1.04	-0.81	0	6	-	-
b1887	511145	144	0.89	-2.1	-1.91	-3.79	-4.53	-4.8	0.06	-1.14	-0.88	-0.93	0.92	0.05	3.73	3.58	5.22	4.95	4.02	4.36	4.06	3.53	-4.6	-8.17	-8.99	-9.56	-8.72	-8.05	-5.72	1.5	0.46	-0.51	-0.69	2.21	1.97	2.48	2.1	3	4	-	-
b1888	511145	20	0.83	2.37	-1.92	-1.87	0.55	0.67	0.21	0.19	-0.49	-4.33	-4.5	-2.66	-1.13	-0.29	1.05	0.77	0.01	0.53	1.65	2.03	2.01	-0.32	-0.08	1.05	1.89	2.94	-0.11	-0.72	-4.48	-4.29	-4.13	-3	-3.03	-2.96	0.25	2	4	-	-
b1889	511145	4	0.54	3.67	2.5	0.9	3.63	1.68	-0.38	-0.09	0.07	0.75	2.98	2.88	2.96	2.6	2.14	2.82	1.73	2.34	3.28	1.57	-0.27	-0.79	-0.4	0.24	-0.73	-1.95	-3.77	-2.23	-3.14	-4.48	-4.52	-3.71	-2.55	-3.55	-0.81	1	4	-	-
b1890	511145	-4	0.61	-2.87	-2.74	0.45	0.69	0.67	1.51	0.02	0.32	-0.39	-0.95	-0.95	-0.91	-2.28	-1.61	-2.41	-1.71	-1.66	-1.96	-0.64	-2.18	-2.08	-1.64	-2.92	-3.49	-0.18	4.16	5.37	4.35	0.87	0.83	0.66	-0.61	-0.26	0.19	0	4	-	-
b1891	511145	126	0.25	1.51	2.1	3.72	3.05	2.45	2.38	1.7	2.09	3.92	3.34	3.26	2.23	2.25	0.55	2.05	2.3	2.72	1.17	0.04	-5.66	-10.05	-9.82	-9.36	-10.03	-10.56	-5.56	1.33	2.33	4.22	4.47	5.29	3.8	4.19	3.71	1	2	-	-
b1892	511145	2	0.48	-1.57	-0.46	-2.26	-4.26	-2.22	0.13	1.46	1.47	1.54	2.4	3.56	1.62	-3.38	-3.15	-2.7	2.86	2.66	0.07	-0.46	-1.08	-0.62	-1.51	0.29	-0.1	-0.06	0.48	-0.44	1.43	1.03	1.96	1.77	0.79	-0.01	-0.48	0	2	-	-
b1893	511145	320	0	-0.43	-0.11	0.46	0.21	0.03	2.35	0.45	0.65	0.84	-0.08	-0.44	-0.52	-0.71	-0.52	-0.21	1.48	1.37	1.74	1.7	1.87	2.65	2.63	2.1	-3.27	-4.33	-4.36	-4.99	-4.05	-4.2	-3.57	-2.65	1.59	2.05	1.12			-	-
b1894	511145	-82	0.17	0	0	0	0	0.24	0.58	0.96	1.02	1.1	-0.62	0.37	1.37	-0.68	-0.41	0.97	-0.62	-0.33	-4.08	-5.38	-4.35	-5.72	-3.38	-0.34	-0.63	-3.13	-0.04	-1.31	-1.4	-1.44	-0.12	0.4	-1.77	-0.71	-2.16			-	-
b1895	511145	6	0.54	-1.65	1.89	0.74	0.37	0.22	-0.12	-0.11	2.39	3.08	1.97	0.55	1.78	1.11	1.22	-0.05	-0.17	-0.55	3.28	-0.74	-0.31	-0.59	-6.25	-6.57	0.99	1.41	-0.2	0.14	0.55	-0.45	-3.66	-3.28	-4.05	-3.88	-3.94	0	1	+	-
b1896	511145	6	0.8	-7.2	-2.23	-2.1	-0.88	-0.07	-0.7	0.24	-0.03	1.01	1.04	-3.45	-2.5	-1.58	0.17	2.8	0.32	-0.53	1.14	2.65	3.65	2.03	-0.52	-1.32	-0.93	-0.49	0.32	0.32	0.25	-0.07	-0.08	2.21	-0.88	-5.49	-7.74	1	2	-	+
b1897	511145	-26	0.69	-0.22	-1.02	-0.91	-1.18	-1.26	-1.46	-1.52	0.48	0.42	-1.87	0.22	0.43	0.95	-1.8	-1.51	1.1	0.9	-1.24	-0.45	-1.49	-5.14	-5.62	-2.98	-2.62	-7.46	-8.12	-6.72	-5.1	-4.4	-0.19	0.71	0.33	-0.88	2.5	0	2	-	-
b1900	511145	14	0.35	-3	-4.16	-2.5	-0.55	-0.31	-1.88	-1.77	-1.87	-2.61	-2.49	-5.48	-6.02	-0.12	-0.2	0.6	0.38	1.73	0.76	0.89	3.16	2.22	4.33	3.87	2.25	1.27	1.52	-3.2	-2.55	-3.27	-1.96	-3.35	-0.49	1.93	0.72	1	3	-	-
b1901	511145	69	0.89	0.93	1.53	1.06	0.86	1.81	-2.57	-2.66	-1.02	-1.39	-1.04	-0.38	-1.44	-0.8	0.26	-1.42	-8.05	-11.57	-11.88	-12.47	-12.06	-12.24	-11.85	-4.02	-1.03	-1.44	1.82	-0.19	0.89	-0.28	0.17	0.7	-0.39	-0.81	-1.38	0	3	-	-
b1902	511145	78	0.43	-0.53	0.74	0.58	2.79	3.27	3.54	3.05	2.77	2.89	1.65	0.32	-0.12	-4.35	-10.68	-13.32	-15.42	-13.17	-12.41	-7.04	-3.37	1.21	1.73	0.85	-0.67	-1.17	-0.89	-3.47	-9.28	-12.6	-15.85	-13.15	-10.75	-1.61	0.48	0	1	+	-
b1904	511145	170	0.56	2.1	1.84	2.12	2.08	2.69	2.16	2.73	2.95	2.35	-3.56	-3.47	-0.16	-3.89	-9.97	-13.18	-16.15	-15.85	-15.73	-13.64	-9.79	-4.64	-1.9	-1.66	0.19	-0.4	0.24	0.02	0.16	0.79	0.54	0.67	0.95	2	3.02	0	1	+	+
b1905	511145	37	0.91	-0.14	1.52	1.61	1.54	4.06	4.05	4.29	3.76	1.9	1.35	0.34	-1.34	-8.05	-13.13	-11.88	-10.98	-10.76	-11.57	-12.49	-9.23	-6.27	-4.04	-2.77	-3.6	-3.73	0.64	-0.29	-0.88	-1.38	0.22	0.51	0.74	-0.32	0.18	0	1	+	-
b1906	511145	37	0.14	-0.27	-0.39	-0.44	1.07	1.9	2.1	-0.05	-2.23	-3.8	-3.74	-3.38	-3.48	-7.01	-11.93	-11.51	-10.3	-9.94	-11.41	-14.03	-9.79	-1.91	0.4	-3.79	-5.34	0.96	2.08	-0.69	2.79	-0.08	-2.22	-2.57	-4.16	-4.04	0.08	0	1	-	+
b1907	511145	61	0.1	0.52	3.34	3.89	5.23	2.61	5.61	2.35	1.24	0.37	0.2	0.26	0.17	-0.08	-1.19	0.33	-1.41	-1.09	-1.11	-2.97	-3.44	-9.56	-11.39	-12.09	-10.38	-8.44	-0.83	1.52	0.25	0.32	1.18	-0.15	-0.74	-0.79	-1.19	0	1	+	-
b1908	511145	61	0.87	-1.62	-1.13	-0.12	0.19	0.09	-2.21	-0.45	-1.86	-1.27	-3.33	-2.81	-1.31	-0.43	-0.84	-2.85	-8.5	-11.73	-11.83	-12.09	-10.37	-5.72	-1.17	-0.93	1.75	1.55	1.65	3.68	4.61	5.66	5.65	4.61	5.05	4.89	1.46	0	1	-	+
b1912	511145	649	0.67	-3.48	-2.89	-1.12	-1.68	-2.1	-0.25	0.66	1.51	2.96	1.55	2.3	-0.26	1.91	-3.37	-3.49	-4.1	1.47	2.87	1.23	0	0.84	2.3	3.47	4.24	-0.14	-0.2	-0.33	-0.3	3.12	3.27	2.12	0.43	1.06	4.21	0	1	-	-
b1913	511145	56	0.53	-0.58	-0.99	-1.48	-0.32	-1.41	-1.78	-0.65	-0.19	-1.42	-1.3	-1.59	-1.28	-2.41	-2.18	-1.88	-1.88	-0.06	-2.15	2.39	-2.02	-6.64	-6.51	-6.94	1.03	2.51	2.13	1.37	2.55	2.58	1.5	-0.71	-0.61	-0.76	-0.23	1	2	-	-
b1914	511145	-4	0.69	0.1	-0.19	-0.91	-0.34	0.41	1.23	0.52	1.87	0.41	0.12	0.2	-0.58	-1.01	-0.34	-0.42	0.46	0.51	-0.52	-0.4	-0.31	1.68	1.3	1.84	1.42	1.88	2.12	2.05	0.81	-1.1	-1.99	0.39	3.92	1.99	0.91	0	2	-	-
b1915	511145	67	0.59	1.18	-1.31	-0.71	-0.71	-1.26	2.87	3.5	1.12	0.02	0.21	0.66	-0.08	1.04	-0.06	-10.02	-12.81	-12.8	-12.54	-10.56	-5.46	-8.01	-9.16	-4.52	-3.28	-0.6	-0.17	-0.84	0.66	1.56	2.6	0.84	5.15	5.82	5.24	0	1	+	-
b1916	511145	67	0.47	1.72	2.4	1.6	1.72	4.27	2.04	1.11	2.02	2.4	2.75	4.8	-0.47	3.03	0.26	0.5	0.76	0.33	0.03	-0.41	-4.08	-7.97	-8.14	-4.24	-10.63	-14.04	-15.29	-14.38	-11.91	-4.99	0.76	0.02	1.22	1.21	2.66	0	1	-	+
b1917	511145	229	0.77	0.13	1.27	2.15	1.4	2.13	1.81	2.36	1.12	1.06	-0.47	-0.66	0.89	0.83	2.52	-0.2	-9.75	-16.6	-17.93	-17.87	-18.26	-14.96	-8.77	-7.04	-7.26	-7.4	-7.82	-6.68	-3.66	1.45	3.26	2.5	2.61	1.69	1.3	2	3	-	-
b1918	511145	-4	0.58	0.47	0.52	0.7	0.31	1.18	1.4	0.79	3.05	2.04	0.8	1.26	2.02	2.19	1.65	1.47	1.86	2.27	1.01	1.15	1.1	0.82	1.13	2.17	2.32	-0.66	-2.08	-1.37	-0.66	-0.78	-1.07	-1.46	-1.19	0.89	0.68	1	3	-	-
b1919	511145	14	0.86	-0.54	-0.46	-0.88	1.11	1.44	0.64	2.54	1.97	2.28	3.79	4.3	4.47	3.74	2.76	3.76	3.58	3.57	3.92	4.32	4.61	3.42	2.96	4.23	1.34	1.78	1.85	-1.47	-0.32	-1.02	-0.71	-0.73	-0.71	-0.91	-2.47	0	3	-	-
b1920	511145	104	0.99	1.55	1.35	0.67	-1.12	-1.66	-3.16	-3.87	-3.27	-4.59	-5.52	-4.58	-0.3	-1.19	2.02	2.34	-3.59	-9.24	-11.96	-13.64	-13.42	-12.94	-10.95	-7.43	-2.49	-0.32	-0.75	-2.56	-2.58	-4.41	-4.4	-3.08	-2.18	-1.1	2.4	2	3	-	-
b1921	511145	87	0.68	0.75	0.09	-0.68	0.15	1.98	1.7	1.31	-0.17	0.17	0.47	-1.73	-1.77	2.12	0.32	-1.37	-1.45	-0.62	0.32	0.84	-0.77	-4.75	-4.95	-4.84	0.02	0.47	1.49	-0.26	1.94	2.89	2.95	2.99	0.92	0.65	0.63	1	3	-	-
b1922	511145	45	0.71	2.43	2.44	0.63	-0.38	-0.41	0.39	0.52	-0.59	-2.1	-0.13	-0.18	1.2	0.75	0.11	0.79	1.35	1.87	2.25	1.95	1.75	1.48	2.24	2.68	1.99	0.92	0.85	0.19	0.55	1.21	0.08	0.11	-3.5	-5.91	-3.71	0	3	-	-
b1923	511145	320	0.97	-2.91	-5.14	-3.82	-3.58	-4.42	-5.03	-0.3	0.36	1.74	-0.96	-1.24	-2.06	-2.94	-3.31	-2.79	-0.74	-0.22	2.51	2.48	1.59	1.25	0.55	-0.27	-0.54	-0.68	-1.01	0.26	0.26	0	0	0	0	0	0	0	1	-	-
b1924	511145	24	0.72	-0.17	1.05	2.37	2.24	2.32	2.51	2.83	2.16	1.81	1.77	1.69	2	2.76	2.97	0.93	1.93	1.87	2.24	1.4	0.37	-1.96	-1.48	-0.62	-0.74	-1.01	0.23	0.38	-0.97	-0.19	-3.39	-0.07	0.22	-1.76	-1.26	0	3	+	+
b1925	511145	-1	0.51	-1.05	1	0	1.94	1.73	1.72	1.31	2.19	2.01	0.54	-0.1	0.71	1.08	1.76	2.63	3.15	3.26	3.7	3.9	3.7	3.27	3.19	0.29	0.74	2.77	4.18	6.48	1.96	1.47	2.1	-0.31	-0.39	0.26	0.42	1	3	+	+
b1926	511145	77	0	0.51	1.37	1.31	2.09	0.68	0.99	3.26	0.64	2.18	2.7	0.37	0.21	1.04	1.28	1.18	1.53	0.64	-1.17	-0.92	-0.98	1.92	2.77	2.61	1.67	3.53	3.56	2.19	-0.16	-0.72	0.92	-2.56	2.05	3.19	3.32	2	3	+	+
b1927	511145	33	0.66	0.16	-1.19	-2.74	-1.97	-0.81	0.58	1.82	0.71	0.58	-1.32	-4.45	-10.5	-10.62	-10.7	-10.35	-10.29	-9.2	-8.91	-8.44	-3.98	0.64	2.21	-0.97	-0.37	-1.44	-2.35	-3.91	-2.32	1.17	2.23	2.15	3.47	2.64	-0.91	0	1	+	-
b1928	511145	33	0.81	3.55	4.22	2.12	-3.01	-1.81	0.58	2.07	3.92	3.42	4.72	3.44	1.61	-6.48	-7.79	-8.56	-10.36	-10.32	-10.03	-9.91	-7.35	-4.54	-3.25	-4.25	-3.75	-2.06	1.33	0.32	0.6	0.72	0.28	-1.55	-1.5	-1.61	-1.13	0	1	-	+
b1929	511145	-4	0.59	-2.05	-1.51	-1.42	-4.03	-4.86	-2.26	0.89	1.91	1.49	1.9	-0.85	-1.02	3.33	5.74	5.13	-0.7	0.62	0.64	1.87	3.48	2.91	1.67	-0.82	-1.57	2.2	-0.44	-2.69	-2.93	-1.89	-2.5	-2.18	-3.5	-3.36	-3.51	0	2	+	+
b1930	511145	108	0.84	4.49	4.51	4.27	3.9	1.62	-0.79	1	0.88	0.77	0.92	1.36	1.31	-6.79	-14.78	-16.07	-15.94	-15.81	-15.71	-15.6	-12.9	-5.91	-5.01	-0.61	-0.61	0.8	-0.88	3	2.82	2.95	3	3.37	3.62	3.51	4.14	1	2	+	+
b1931	511145	110	0.23	2.38	0.39	-0.31	-0.2	0.38	-1.32	-1.14	-0.19	0.96	2.04	0.93	0.74	1.08	1.05	0.24	-1.02	-0.27	-0.37	0.21	1.16	1.64	1.88	0.83	0.6	-0.86	-2.16	-2.15	-2.01	-2.43	-3.34	1.83	1.8	2.26	2.23	0	1	+	+
b1932	511145	1620	0.38	-0.5	-0.72	-1.33	-0.79	-0.4	0.32	0.45	-0.86	-0.7	0.23	0.5	0.77	-1.05	0.58	-2	-9.57	-10.49	-10.32	-9.25	-1.39	1.76	0.96	-2.15	-2.8	-2.29	-2.01	-0.39	0.87	0.56	0.66	0.55	0.08	-1.29	-1.18	0	1	+	-
b1937	511145	1620	0.13	-1.68	-1.79	-1.95	-2.36	-2.46	-0.92	-0.22	-2.4	-1.22	-3.63	-3.98	-3.71	-1.68	-1.58	-0.58	-0.82	3.01	1.9	-0.89	-1.06	-4.66	-8.18	-7.82	-7.98	-6.6	-3.42	-4.59	-2.4	-1.97	-1.5	-1.41	-1.66	-0.9	0.52	0	1	-	+
b1938	511145	-8	0.55	-1.93	-1.83	-2.65	0.75	3.32	4.14	3.46	3.23	3.24	1.34	1.48	2.4	2.11	1.17	1.21	1.42	-0.85	-0.86	-2.61	-1.98	-0.32	1.11	3.48	0.64	-0.42	-0.31	-0.48	-0.62	0.77	-3.84	-6.37	-8.93	-9.12	-9.3	0	6	+	+
b1939	511145	-8	0.67	-0.3	-0.35	-2.37	-2.27	0.05	2.01	-2.5	-2.48	-1.85	-0.44	0.3	1.75	1.48	-0.29	-1.6	-3.28	0.15	-0.28	-0.28	-5.01	-0.47	-0.62	-0.76	-3.29	-4.73	-4.38	-1.21	-0.41	2.36	1.04	1.21	-0.62	-1.23	1.63	1	6	+	+
b1940	511145	-1	0.33	0.37	3.08	0.35	-2.23	-1.96	-0.53	0.27	-0.83	-0.23	0.52	0.22	-1.7	-0.05	-2.3	-1.22	-0.51	-0.48	-1.26	-0.03	-0.19	0.82	0.59	-2.17	-0.16	-0.74	-2.72	-4.38	-2.69	-1.86	0.21	-0.13	0.16	-0.62	-1.08	2	6	+	+
b1941	511145	18	0.51	-0.91	-0.38	-0.94	-1.21	-1.5	1.95	2.69	2.03	-1.1	1.81	3.35	1.83	1.22	0.36	5.63	3.65	4.19	2.37	1.31	1.66	0.42	1.74	-0.76	-0.44	-0.01	-0.2	0.21	1.01	1.54	0.14	-0.45	-0.61	0.01	-2.03	3	6	+	+
b1942	511145	-4	0.29	0.17	-0.03	3.27	3.02	3.74	2.57	3.11	1.09	3.84	2.89	0.74	1.72	3.38	3.81	3.17	2.73	2.68	2.12	2.96	5.61	6.07	-0.53	0.12	0.16	-0.5	-2.19	-7.55	-5.82	-4.93	-4.33	-3.69	-0.05	-0.16	0.59	4	6	+	+
b1943	511145	104	0.24	0.9	0.75	-0.55	0.04	-0.89	-0.66	0.15	0.31	1.63	0.4	2.83	1.95	1.87	2.78	3.01	4.13	4.93	5.25	3.02	0.48	0.34	0.18	-6.85	-8.96	-3.33	0.92	-0.49	-0.83	-0.51	-0.23	1.11	1.22	4.49	5.04	5	6	+	+
b1944	511145	4	0.64	-2.01	-0.69	-0.74	0.1	1.02	-2.14	0.39	2.02	2.41	2.85	3.68	5.52	6.68	7.64	6.6	5.76	5.32	6.05	7.17	4.15	3.12	4.54	4.87	1.38	-2.33	-1.73	-6.21	-6.33	-5.73	-3.3	-3.07	1.28	1.6	1.87	0	7	+	+
b1945	511145	-4	0.64	-0.7	-0.91	-0.79	-0.68	0.06	0.11	0.07	0.97	-0.6	1.21	2.17	2.23	2.22	1.21	-1.05	-4.42	-3.65	-3.71	-3.48	-3.48	-3.17	-1.41	0.33	0.29	1.5	1.96	0.96	2.72	2.94	2.65	1.73	2.42	-0.24	-2.39	1	7	+	+
b1946	511145	2	0.79	4.82	3.09	3.25	4.01	4.11	3.16	3.23	3.08	5.09	2.87	3.48	0.78	1.43	-0.34	2.82	-1.82	0.16	-0.61	0.4	0.93	-1.63	-0.69	0.07	-1.18	-1.07	-2.55	-2.63	-7.14	-1.23	-1.35	-1.82	-3.39	-3.67	-0.37	0	5	+	+
b1947	511145	-1	0.43	1.74	3.77	2.9	0.2	-1.35	-3.03	-2.42	-1.51	-1.31	-0.2	0.53	-0.42	5.64	4.46	4.38	3.75	4.37	6.33	5.49	5.49	4.6	4.46	4.68	3.88	2.51	2.76	2.67	-1.89	0.81	1.69	2.52	2.41	2.36	-0.66	1	5	+	+
b1948	511145	9	0.4	-3.47	-0.24	-2.82	-4.12	-2.94	-2.43	-3.77	-1.46	-0.42	0.2	-0.08	0.45	1.2	0.66	0.45	0.91	1.97	1.99	1.26	1.19	0.76	-0.5	-2.97	-5.11	-1.39	1.2	0.35	0.68	-0.73	-2.68	-3.05	-2.15	0.9	-0.22	2	5	+	+
b1949	511145	7	0	-0.37	1.15	0.08	-0.58	-0.2	-0.2	0.11	0.31	-1.74	-2.13	-1.63	-2.18	-1.34	0.21	0.87	-3.57	2.43	-0.99	-1.42	-1.43	-0.75	1.03	0.67	0.67	0.68	0.95	1.65	3.44	4.06	1.34	-0.31	-1.21	-1.08	-1.61	3	5	+	+
b1950	511145	289	0	-0.74	0.29	0.41	0.28	0.19	-1.85	-2.01	-1.66	-0.05	2.25	1.04	0.07	0.05	-1.32	-1.88	-1.44	-1.22	-1	0.66	-0.05	-0.09	0.05	0.38	0.54	0.89	1.93	2.38	3.4	0.65	0	-0.5	-0.87	-0.64	-1.61	4	5	+	+
b1951	511145	43	0.1	-0.12	0.04	0.11	0.35	-0.01	2.04	4.06	0.4	0.79	0.42	0.71	-2.44	-5.89	-10.78	-14.99	-15.91	-15.9	-14.7	-14.16	-6.02	-3.5	1.53	2.47	1.53	0.73	0.35	-0.17	1.82	1.94	1.38	3.24	3.24	3.48	1.63	0	1	+	-
b1952	511145	43	0	3.23	3.18	3.31	2.75	-1.93	-1.16	-0.57	-0.92	-0.13	0.13	-0.31	-0.76	-0.66	-6.59	-11.86	-16.15	-16.62	-17.08	-17.33	-16.44	-15.67	-10.48	-8.28	-5.08	-5.03	-5.09	-5.04	-2.42	-2.37	-2.97	-2.39	0.03	0.47	1.79	0	1	-	+
b1953	511145	297	0.78	1.05	1.21	1.06	0.4	0.76	0.27	1.1	0.28	4.84	7.47	5.3	4.9	4.4	1.4	-0.68	-8.29	-14.73	-15.7	-15.88	-15.89	-16.02	-15.5	-13.78	-5.5	-2.02	-0.62	-1.07	-1.53	-0.52	-0.16	-0.42	0.9	3.42	4.27	0	1	+	+
b1955	511145	-4	0.83	-1.05	1.04	0.34	0.21	-3.24	-2.37	-5.96	0.35	-0.99	-0.87	-0.79	-0.21	-0.33	-0.61	-1.44	-0.62	-0.34	1.62	3.53	0.93	5.09	4.82	6.4	3.29	1.53	0.06	2.01	2.61	0.31	-1.13	-0.68	-0.5	-0.14	-1.05	0	1	+	-
b1956	511145	-4	0.42	2.28	2.32	-0.57	-2.87	-2.31	-1.71	-1.7	-1.94	-3.72	-4.15	-4.9	-5.42	-6.22	-6.25	-5.87	-5.58	-5.07	-2.47	2.43	3.14	3.32	2.79	1.84	4.85	6.44	5.86	2.38	0.43	-2.08	-5.01	-0.67	0.79	-0.03	-1.08	0	1	-	+
b1957	511145	170	0.54	-2.48	-5.57	-6.11	-3.59	-2.59	1.61	4.76	4.72	5.15	4.19	3.78	0.37	2.93	-0.48	-1.14	-3.85	-11.52	-17.05	-19.28	-19.49	-19.57	-15.42	-13.76	-5.75	-0.29	-0.07	-0.29	-0.19	0.94	0.69	0.38	2.45	2.98	2.23	1	2	-	-
b1958	511145	78	0.54	1.41	1.79	0.82	-1.15	1.41	1.06	0.65	0.24	-0.52	-0.99	-2.59	-3.68	-0.66	1.18	0.03	-0.12	0.2	0.2	-0.04	-2.79	-2.01	-2.49	-2.45	-2.11	-1.73	-0.6	-0.28	-1.47	-0.45	-0.41	-0.28	-1.65	-3.08	-1.44	0	2	-	-
b1959	511145	-12	0.32	0.34	0.5	-0.04	1.38	-0.08	1.1	2.94	2.77	4.22	2.5	1.94	2.49	1.58	0.48	-2.24	-1.76	-2.34	-4.2	-4.04	-4.64	-7.74	-8.57	-7.37	-2.99	-1.79	-3.36	-1.01	0.08	1.45	1.95	1.84	2.2	2.66	2.84	0	1	+	-
b1960	511145	-12	0.36	0.08	0.26	-0.2	0.36	0.07	-2.86	-0.89	-0.32	-0.31	-0.38	2.45	2.31	2.83	2.87	2.23	2.44	2.31	0.53	-2.19	-2.95	-3.02	-6.37	-3.68	-4.22	-4.79	-6.05	-3.76	-5.33	-6.37	0.6	2.01	1.84	1.6	0.85	1	2	-	+
b1961	511145	-20	0.45	1.49	0.32	-0.03	-1.12	-1.21	-2.26	-1.52	-0.19	-1.77	-2.73	-2.52	1.33	1.74	-0.44	-2.17	-3.13	-2.82	0.86	0.11	-1.14	-0.28	-0.19	-0.18	-2.09	-2.03	0.01	0.79	0.04	-1.46	-1.43	-2.97	-1.34	-0.23	-0.1	0	2	-	-
b1962	511145	66	0.44	1.88	1.23	-0.21	0.8	-1.61	-2.49	-1.6	-1.49	-1.44	-1.15	-1.93	-1.69	0.61	2.12	3.55	3.38	4.11	4.27	0.7	0.06	-0.17	-0.31	-6.44	-6.77	-6.81	-7.27	-7.97	-10.83	-8.05	-6.45	2.78	3.61	4.4	2.97	1	2	-	-
b1963	511145	39	0	1.19	-0.45	-0.82	-0.87	-0.57	-0.07	-0.69	-0.84	-2.83	-2.79	0.72	0.75	-1.97	-2.67	-1.83	-0.57	-1.76	-2.51	0.35	0.34	-0.58	2.95	4.55	5.17	4.85	3.64	3.38	3.73	2.54	3.23	3.39	2.79	0.93	-1.32	0	2	-	-
b1967	511145	107	0.93	-4	-3.24	-1.34	0.5	-1	-2.73	-1.84	1.55	2.97	3.99	1.75	-3.91	-1.56	-0.98	1.15	0.82	0.45	-1.01	-0.27	-0.38	0.01	0.69	2.1	1.87	-4.48	-11.62	-14.11	-14.23	-13.34	-6.55	-0.48	1.44	1.48	1.45	0	1	+	-
b1968	511145	107	0.41	-3.72	-3.23	-2.99	-1.14	0.01	1.16	2.3	2.78	3.06	1.25	-0.4	-0.41	-0.26	0.02	0.58	0.96	1.56	-0.55	3.61	3.16	2.8	3.01	2.01	1.83	1.59	-0.93	-2.6	-6.18	-6.46	-6.55	-3.3	-4.13	-3.45	-2.07	1	2	-	+
b1969	511145	-1	0.5	0.75	-1.63	-2.06	0.18	-0.1	-0.49	-0.05	2.95	3.38	2.73	0.22	0.1	2.82	1.95	2.24	2.12	2.28	2.9	2.89	2.07	1.51	1.49	1.89	1.33	1.3	1.08	2.7	3.37	3.1	2.24	-1.28	-0.73	0.33	0.32	0	2	-	-
b1970	511145	108	0.48	-0.62	-6.43	-5.62	-5.58	-6.33	-2.81	-1.21	0.75	2.76	2.89	1.81	3.11	3.47	-2.9	-2.88	-2.95	-2.54	-1.11	-1.67	-2.46	-10.84	-16.23	-16.04	-15.19	-14.5	-14.61	-14.62	-11.56	-5.57	2.57	0.16	0.08	-0.39	-0.91	0	1	+	+
b1971	511145	0	0.59	-1.03	0.53	-0.16	-0.99	-0.63	0.16	-0.08	-0.27	0.18	0.01	1.65	1.72	1.45	1.62	1.89	2.12	3.11	2.99	1.74	0.71	-1.1	-0.47	-0.15	3.24	3.92	2.9	5.24	4.86	2.22	1.02	0.04	-4.44	-3.36	-2.6	0	2	+	+
b1972	511145	256	0.38	1.38	1	0.79	0.8	-0.17	-0.92	-1.68	0.65	2.38	2.53	2.67	1.62	1.92	1.35	1.06	0.83	0.7	0.18	1.11	0.93	0.63	0.28	0.01	0	0	0	0	0	0	0.08	0.1	-1.25	-1.15	-1.3	1	2	+	+
b1973	511145	342	0.8	2.15	2.43	1.12	1.97	0.97	0.24	0.21	-0.1	-0.27	-0.34	0.44	-0.59	-1.77	-2.1	-2.26	0.78	2.13	0.27	-2.75	-1.62	0.76	1.65	1.73	0.79	1.32	1.29	0.69	-0.12	0.91	0.09	-0.5	-0.87	-0.27	0.25	0	1	+	+
b1974	511145	752	0.12	-0.2	1.07	0.71	0.64	0.67	0.72	0.82	0.71	0.04	-0.19	-0.63	0.05	1.38	1.06	0.9	-2.51	-2.14	0.66	1.67	0.1	1.75	2.27	-1.4	-2.22	1.51	1.32	-0.05	1.26	-2.87	-3.27	-0.37	-0.03	-0.22	0	0	1	+	+
b1976	511145	489	0.75	-1.75	-1.2	-2.85	-4.8	-1.8	-0.51	-0.58	-0.1	0.27	0.33	0.35	0.18	-0.31	-0.27	1.44	2.6	2.64	2.76	3.28	3.18	2.68	4.35	3.05	2.94	3.35	3.06	2.65	2.33	0.28	-1.55	-1.6	-1.07	2.33	3.49	0	1	+	+
b1978	511145	1628	0	0.54	0.68	0.13	0.46	-0.07	-0.67	-0.48	-0.69	-0.02	2.07	1.97	2.17	2.71	3.67	3.95	2.76	1.8	-4.68	-9.32	-10.77	-11.55	-11.46	-11.8	-9.89	-4.77	1.38	1.67	1.25	-1.06	3.71	3.98	3.81	3.4	3.42	0	1	+	+
b1981	511145	101	0.68	-0.92	-3.24	-1.67	-2.16	-2.1	-2.73	-3.78	-1.5	-0.29	0.3	-0.02	-1.4	-5.57	-12.6	-12.53	-11.1	-11.81	-11.94	-11.98	-2.96	2.42	5.65	1.63	0.75	0.25	0.02	-0.03	-1.2	-1.65	-4.47	-3.46	-2.4	-3.39	-6.76	0	1	+	+
b1982	511145	342	0.7	-0.18	-0.81	0.28	0.24	1.01	0.22	-1.05	-1.19	-1.06	-1.33	-2.94	-1.77	-2.53	-2.55	-0.91	-1.59	-5.53	-5.5	-4.93	-5.24	-2.55	1.35	0.06	-0.85	-1.01	-3.23	-3.3	-2.89	-1.47	-1.05	-5.41	-8.87	-15.38	-17.61	0	1	+	+
b1983	511145	628	0.78	-2.06	-2.5	-1.1	-0.06	1.73	1.94	2.35	2.45	2.65	2.87	3.24	3.07	1.31	0.79	-3.24	-7.31	-10.44	-13.6	-13.55	-11.08	-8.3	-2.66	1.23	2.32	1.98	1.95	2.18	3.74	3.45	3.54	3.72	3.65	3.63	4.46	0	1	+	-
b1985	511145	628	0.36	0.5	-2.94	-1.96	-2.07	1.2	-2.87	-2.31	-3.02	-2.79	-2.69	-1.58	-1.99	-4.34	-0.02	1.39	1.52	2.04	1.87	1.49	1.81	4.36	4.97	4.87	4.66	-0.01	-0.08	3.99	1.83	1.76	0.17	0.57	0.66	-1.43	-0.86	0	1	-	+
b1987	511145	273	0.3	1.31	0.25	0.96	2.06	2.32	3.1	1.83	2.18	0.08	-0.17	-0.67	-5.58	-5.64	-6.34	-6.68	-6.02	-6.26	-5.72	-8.13	-2.8	-1.91	-1.42	-3.65	-2.3	-2.36	-4.01	-3.2	-1	-2.05	-2.61	-1.17	-2.75	-5.68	-2.78	1	2	-	-
b1988	511145	101	0	0.36	0.55	0.78	1.34	1.45	0.51	0.08	-0.05	0.3	-0.23	1.39	1.48	1.72	0.91	0.39	1.66	2.2	2.22	2.67	2.98	2.43	0.75	-1.93	-1.25	1.5	3.22	3.27	3.25	3.01	2.62	2.79	2.22	2.17	-2.73	0	1	-	-
b1990	511145	457	0.7	2.43	3.15	0.46	0.84	0.04	-0.74	-0.45	0.61	0.11	0.24	0.42	0.54	0.56	0.52	-1.82	1.41	1.96	-2.94	-8.76	-11.46	-11.76	-12.03	-11.94	-11.67	-8.81	-2.57	1.48	2.12	2.46	0.41	0.17	-0.44	-0.57	-0.82	0	1	-	-
b1991	511145	64	0.49	-0.32	-2.17	-3.86	-2.14	1.02	0.96	1.35	-0.04	0.53	0.82	1.32	1.72	2.59	2.89	2.24	0	-1.9	-3.7	-3.47	-6.3	-2.89	-3.14	-1.87	-0.46	-0.24	-0.33	-0.64	-1.06	-3.48	-1.22	-1.64	-1.68	-1.94	-2.14	2	3	-	-
b1992	511145	11	0.47	1.65	0.83	0.71	0.6	2.96	1.31	0.99	1.17	2.33	2.78	1.66	2.6	2.36	3.43	1.71	1.62	1.55	1.26	0.98	3.34	4.61	2.09	2.01	1.4	-0.57	-0.24	0.21	-1.19	2.75	3.06	3.88	4.18	0.86	1.42	1	3	-	-
b1993	511145	-4	0.58	1.01	0.98	0.75	1.14	1.46	2.37	2.66	1.78	1.67	1.75	-0.02	0.29	0.69	-0.23	-0.01	1.27	0.15	-2.99	-4.29	-3.94	-3.39	-0.8	-0.43	1.64	3.55	1.27	1.24	0.3	0.51	-0.3	-2.58	-3.92	-4.73	-3.49	0	3	-	-
b1994	511145	540	0.26	2.11	3.46	-1.57	0.1	-1.75	-1.53	-1.6	-1.72	-1.82	-4.04	-2.41	-1.43	-6.8	-5.06	-3.46	-5.11	-5.03	-2.83	-2.68	-7.06	-7.84	-3.67	-4.36	-6.14	-5.61	-3.08	-0.62	-0.77	2.19	3.26	-1.35	-1.2	3.08	3.42			-	-
b1996	511145	1630	0.21	1.25	1.1	2.26	4.09	4.19	2.67	2.21	1.85	-0.43	0.14	1.12	-0.3	-0.01	-5.08	-6.42	-6.43	-6.45	-4.18	-2.42	-2.12	-1.16	0.25	-1.37	0	1.14	1.35	-0.98	-4.79	-4.95	-4.83	-2.87	-2.63	-2.76	-0.65			-	-
b1997	511145	-43	0.23	0	0	0	-0.77	-0.71	0.47	1.49	-0.62	0.66	1.22	-0.75	-1.33	0.91	0.02	0.95	0.7	1.73	2.36	-3.07	-0.44	-2.97	-3.18	-3.3	-3.53	-1.3	-0.4	-3.8	0.41	1.54	-0.61	-2.08	2.96	6.55	2.31			-	-
b2000	511145	120	0.89	-0.42	-1.07	-3.28	-1.31	-2.1	-1.53	-2	-0.03	1.99	1.88	1.13	-1.5	-1.33	-1.51	-2.22	-1.38	-3.39	-10.87	-15.64	-20.14	-20.49	-19.89	-15.65	-15.27	-8.89	-2.37	-2.27	-2.2	-2.94	-1.58	0.38	-1.96	-1.69	1.34	0	1	+	+
b2001	511145	-4	0.28	-2.44	-2.42	-0.08	-0.38	0.58	2.65	1.06	0.82	1.92	1.78	-1.51	-2.01	-2.5	-2.32	-2.08	-1.73	-1.81	1.89	1.35	4.07	4.65	3.25	3.51	3.09	2.14	0.07	3.03	4.54	2.76	2.13	0.97	2.12	0.05	2.02	0	6	+	+
b2002	511145	62	0	-1.27	-0.92	-1.31	2.1	2.82	4.12	3.1	3.17	3.39	3.14	0.99	1.73	1.43	1.21	1.09	0.93	0.69	0.82	0.54	0.55	-2.52	-5.28	-4.95	-5.25	-5.24	-4.98	-4.3	-4.1	-4.09	-1.12	0.29	-1.6	-0.26	-4.9	0	5	+	+
b2003	511145	73	0	-2.05	0.75	1.06	0.9	-0.32	-1.37	-0.88	-0.66	-1.4	-3.4	-1.92	-4.32	-4.56	-5.33	-8.11	-7.54	-6.14	-2.15	0.27	0.72	1.37	1.46	2	2.96	3.15	2.86	3.18	3.01	2.31	1.06	0.74	1.28	1.29	2.05	1	5	+	+
b2004	511145	88	0	-1.25	-1.71	-1.16	-1.49	-0.52	1.45	2.14	1.87	2.44	3.07	0.25	0.04	0.3	-2.32	-2.95	-2.43	-2.45	-5.04	-10.28	-11.48	-9.45	-9.63	-9.32	-9.02	-9.5	-3.08	1.71	2.55	2.29	1.61	0.12	0.16	0.35	1.36	2	5	+	+
b2005	511145	1088	0.32	-5.27	-4.93	-3.71	-5.1	-4.85	-3.52	-3.35	-0.68	-1.18	-1.35	0.17	-1.74	-2.23	-3.25	-2.95	-1.56	-3.85	-3.41	-2.89	-6.52	-3.94	-3.2	-2.25	-3.61	-0.47	-0.6	-1.27	-2.3	-0.38	-1.21	-2.27	-2.6	-2.88	-1.74	3	5	+	-
b2007	511145	1088	0.97	-0.16	0.17	-0.79	-0.76	-1.12	-1.57	-3.49	-4.07	-3.52	-2.99	0.22	2.93	-2.42	-3.52	-2.14	-6.83	-11.7	-15.73	-16.27	-16.6	-16.74	-12.87	-7.63	-0.57	-0.81	-0.04	4.08	4.79	4.07	3.66	3.74	4.23	4.2	1.17	0	1	-	+
b2008	511145	171	0.2	-2.83	2	0.83	0.12	-0.91	-0.08	1.07	0.96	-1.16	1.27	1.8	-0.18	-2.71	-2.03	0.49	0.95	-0.62	-1.39	-3.54	-3.95	-3.58	-3.61	-3.96	-0.51	-0.36	2.08	2.41	5.06	5.33	5.49	5.59	2.22	-1.46	-1.67	1	2	-	-
b2009	511145	197	0.79	-1.25	1.2	0.84	0.81	0.11	0.05	0.16	1.3	2.34	-0.3	-1.1	-1.51	-1.33	-3.42	-1.93	-1.4	-2.21	-2.1	-1.88	-0.49	-0.95	3.05	2.96	-1.5	-1.05	-0.82	-0.72	-0.78	0.8	0.45	0.77	-3.02	-4.48	1.26	0	2	-	-
b2010	511145	118	0.23	-1.02	-0.34	-3.47	-2.81	-2.96	-3.27	-0.19	0.81	2.24	2.34	1.61	-0.63	-4.85	-4.55	-4.59	-6.44	-14.3	-16.19	-18.72	-18.47	-14.18	-7.12	-5.54	-5.17	-5.12	-6.22	0.59	3.21	3.56	1.55	3.47	3.68	2.43	2.18	0	1	-	-
b2011	511145	42	0.56	-2.28	-1.81	0.06	-1.14	-0.55	0.96	0.05	1.4	-2.61	-5.42	-5.14	1.99	-3.65	-9.8	-10.49	-10.07	-9.1	-8.64	-9.11	-5.26	-0.92	2.59	3.41	4.09	4.42	2.64	2.79	1.35	1.19	1.22	-3.75	-3.52	-3.93	-3.34	0	1	+	-
b2012	511145	42	0.63	-2.5	-3.04	-0.53	-0.64	2.6	2.71	3.75	2.32	3.47	2.56	2.96	2.81	1.74	-5.79	-13.29	-14.93	-14.46	-14.23	-14.58	-14.89	-12.91	-6.95	-0.63	-7.62	-7.39	-5.29	0.58	0.15	-0.41	-1.34	-1.64	-0.81	0.64	1.14	1	2	-	+
b2013	511145	13	0.19	-6.3	-6.51	-6.17	1.17	1.58	1.47	1.3	3.2	1.5	1.77	1.04	1.44	2.22	1.13	0.41	0.15	0.12	3.32	1.86	1.61	-0.36	-0.06	-1.28	-3.24	-3.82	-3.57	-3.21	-2.92	-2.29	-0.3	0.53	1.28	1.22	2.27	0	2	-	-
b2014	511145	178	0.26	-0.27	0.49	2.31	2.24	1.59	0.49	1.04	2.94	1.75	2.87	2.61	3.69	4.17	3.54	2.31	1.25	1.49	-1.42	-9.38	-16.44	-18.37	-18.28	-16.91	-11.96	-1.96	-2.13	1.62	1.59	1.25	1.2	1.3	1.54	2.7	2.65	0	1	-	-
b2015	511145	214	0.32	2.61	3.56	3.03	0.81	0.66	1.49	1.55	1.2	2.92	3.86	2.48	2.34	1.94	2.37	2.39	-0.43	-0.99	-1.31	-1.45	-1.73	-2.04	2.7	0.42	2.35	1.86	-0.64	-0.78	-0.54	0	0.41	-0.52	-1.52	-1.84	-1.62	1	2	-	-
b2016	511145	45	0.82	-2.49	-3.86	-3.33	-3.68	-1.87	-1.45	-0.19	1.08	-2.11	-2.59	-3.16	-2.48	-1.92	3.71	3.63	3.88	1.99	-2.1	-2.68	-3.96	-4.97	-5.28	-3.14	-3.64	-2.19	-0.28	0.06	0.92	-1.24	-2.13	0.35	-2.24	-1.13	-0.15	0	2	-	-
b2017	511145	-4	0.62	-4.72	-5.18	0.26	-0.19	-0.21	1.49	-0.32	0.21	0.55	1.03	1.18	2.01	2.55	0.56	-0.09	-0.51	-0.13	-0.2	2.35	0.02	2.32	2.26	-0.29	-2.92	-3.62	-3.55	-1.82	0.02	0.18	-0.18	1.15	1.74	0.02	-2.83	0	2	-	-
b2018	511145	145	0	0	0	0	0.05	0.37	0.74	-3.3	-2.97	-5.71	-8.5	-7.83	-3.55	-6.99	-6.53	-6.17	-6.06	-2.45	-6.81	-7.57	-8.37	-9.18	-6.8	-7.51	-1.67	0.9	1.34	1.36	0.02	-1.77	2.44	2.65	-0.02	-7.36	-16.74	0	9	+	+
b2019	511145	5	0.88	-2.26	0.01	0.84	0.28	-0.14	0.37	1.42	-0.03	-1.15	-1.65	-1.64	1.49	2.58	1.94	3.66	2.95	0.83	1.09	0.45	1.73	1.17	3	4.26	3.77	0.6	-0.94	-0.3	2.37	5.15	5.37	6.29	4.21	3.87	4.54	0	8	+	+
b2020	511145	-4	0.85	0.51	-0.81	0.51	-0.69	-0.48	-0.24	-0.73	-0.22	-1.43	-0.76	-0.12	0.86	1.13	1.67	0.85	-0.72	0.97	2.63	1.64	1.95	0.75	1.78	0.81	-0.6	-2.87	-3.7	-2.85	-3.89	-5.22	-3.57	-2.42	-2.02	-3.7	-0.07	1	8	+	+
b2021	511145	-1	0.84	3.31	2.48	3.01	3.36	0.72	3.09	2.24	2.7	4.18	3.95	4.5	2.2	1.81	1.39	0.05	0.36	-0.26	-2.4	-2.01	-0.8	-0.1	-1.09	1.36	3.1	2.28	3.76	1.04	-1.13	-1.49	-3.54	-3.31	-2.4	-1.87	-0.11	2	8	+	+
b2022	511145	-1	0.82	0.45	2.11	2.82	2.93	2.63	1.41	1.61	1.09	1.18	-0.62	-0.17	1.37	3.27	-0.65	0.43	0.33	0.52	0.63	0.63	1.99	-1.07	-2.07	-1.76	-1.23	1.68	0.58	1.22	1.08	1.6	2.08	2.41	4.84	5.55	4.05	0	5	+	+
b2023	511145	-1	0.81	2.42	2.19	1.63	1.34	0.37	-0.05	0.22	-1.28	-1.43	-1.26	-1.09	-0.97	-0.61	-0.85	2.1	3.6	4.28	3.13	0.75	0.84	0.87	1.69	2.7	2.48	1.43	1.39	1.43	0.73	1.79	0.79	1.59	1.45	1.49	-2.38	1	5	+	+
b2024	511145	-19	0.7	-2.33	-1.54	-0.94	-1.38	-1.84	0.64	0.36	0	1.95	4.08	3.53	1.96	1.85	2.16	0.72	0.47	0.77	2.04	4.28	4.33	4.16	2.7	-2	-3.67	-4.58	-3.33	-0.78	-0.15	0.25	-0.38	-0.3	-1.94	-1.75	-1.52	2	5	+	+
b2025	511145	-7	0.79	-1.74	-1.9	-4.5	-2.78	-0.72	1.88	0.94	2.19	2.48	2.83	1.43	2.11	1.11	1.21	1.33	1.27	0.18	-0.32	1.52	1.55	2.3	1.8	1.46	1.37	1.85	1.49	0.78	1.43	0.93	-1.77	-2.39	-5.17	-5.22	-0.25	3	5	+	+
b2026	511145	95	0.74	-1.24	-1.69	-1.64	-1.04	0.43	-3.58	-5.47	-5.29	-5.6	-4.1	-2.31	-1.25	-1	1.04	0.5	0.2	0.18	0	0	0	0.09	0.76	1.14	1.25	-0.09	-1.23	-2.6	-10.94	-11.52	-11.18	-10.65	-10.7	-10.97	-3.5	4	5	+	-
b2027	511145	95	0.86	-7.9	-6.05	-4.39	-2.9	-2.56	-0.3	-0.51	-0.94	-1.53	-1.86	-1.55	-0.47	0.1	0.83	1.71	1.98	-1.48	-5.25	-14.64	-15.74	-17.37	-18.16	-16.75	-17.36	-10.48	-4.45	0.04	1.19	0.72	0.59	0.3	0	0	0	0	1	-	+
b2028	511145	145	0.57	2.84	2.47	1.6	-0.37	0.07	1.34	1.34	0.65	-0.54	-1.43	-1.96	-1.62	-2.88	-8.89	-9.7	-9.68	-9.76	-9.34	-9.09	-8.49	-3.08	4.22	2.16	1.81	1.5	1.78	3.17	2.78	2.67	3.65	4.39	4.1	4.18	3.62	0	1	-	-
b2029	511145	248	0.97	-0.74	-1.18	-0.88	-1.06	-1.16	-0.74	-0.93	-0.08	-0.51	-0.97	-0.54	-0.5	-0.67	-0.41	2.41	2.19	2.25	1.26	1.08	-8.09	-13.59	-14.77	-14.78	-14.62	-14.31	-12	-6.68	-1.44	-1.27	-1.1	-1.47	-1.31	2.49	3.28	0	1	-	-
b2030	511145	626	0.25	3.54	4.77	-0.51	0.82	-1.81	-1.47	-0.99	-1.19	-1.6	-3.72	-1.04	-0.45	-6.45	-4.59	-2.72	-4.52	-4.04	-2.28	-1.56	-5.96	-6.81	-3.46	-4.51	-5.58	-5.93	-3.75	-1.34	-1.65	0.75	2.14	-2.47	-1.3	3.17	2.85			-	-
b2032	511145	479	0.67	0.5	2.15	3.02	3.41	3.72	2.98	4.09	3.43	3.21	2.84	3.26	-0.67	-0.57	-0.58	-0.93	-1.31	-0.64	-0.31	-0.14	0.27	-0.04	0.15	1.99	3.63	3.72	3.88	4.1	3.21	3.34	3.19	2.14	0.63	0.9	1.34	9	11	-	-
b2033	511145	-16	0.59	-0.29	-0.29	-0.31	0.15	0.58	1.65	0.4	-0.21	0.45	-0.05	0.2	-0.07	-0.21	1.9	1.52	1.67	1.51	1.31	-0.11	-0.49	-0.75	0.64	1.06	1.23	2.1	1.42	-1.36	-0.21	-0.18	-0.18	-0.11	0.43	0.15	-2.56	8	11	-	-
b2034	511145	-20	0.73	-3.04	1	-0.16	-0.43	-0.15	-0.31	-1.1	-0.44	-0.88	0.73	0.75	-0.14	0.79	0.73	1.67	3.75	-1.14	-1.91	-1.94	-0.62	3.38	2.89	3.32	3.84	3.78	4.29	3.68	2.24	1.31	0.11	1.84	-0.52	-1.38	-1.4	7	11	-	-
b2035	511145	2	0	1.17	1.7	1.81	1.1	-0.03	0.25	-0.05	0.13	-3.72	-3.66	-2.74	-2.06	2.09	1.28	0.54	1.68	2.13	3.55	2.69	1.07	1.1	1.41	2.61	2.89	2.83	2.24	2.17	2.39	1.24	1.62	0.84	0.3	-0.03	-0.27	6	11	-	-
b2036	511145	-1	0.89	-1.44	-1.32	-2.08	-0.96	2.09	1.45	1.66	0.87	0.67	0.76	1.25	2.22	3.31	2.82	1.65	-1	-1.31	-1.75	-1.62	-0.91	1.25	1.18	1.53	0.96	2.03	-0.59	-1.82	-1	-1.4	-1.22	-1.33	-1.51	-1.41	-1.76	5	11	-	-
b2037	511145	7	0.26	2.99	3.57	2.44	3.49	2.56	3.13	2.68	2.38	2.41	2.58	3.66	3.91	2.91	0.52	0.49	2.41	2.23	1.93	1.89	1.44	0.63	0.35	-0.11	0.79	2.19	3.62	3.16	4.91	2.84	-0.42	1.1	-0.2	-1.2	-0.34	4	11	-	-
b2038	511145	-4	0.73	-2.96	2.53	2.72	2.28	2.21	1.43	0.37	0.29	1.45	1.8	0.23	2.33	1.84	1.91	1.83	0.84	1.14	1.99	2.66	2.83	1.88	2.62	1.09	-1.3	-1.67	-1.36	-1.75	-0.45	0.38	-0.2	1.82	-0.18	-0.51	-0.58	3	11	-	-
b2039	511145	-1	0.85	1.53	1.41	1.38	1.23	-0.19	-0.74	-1.13	-0.24	-0.03	-0.14	-0.12	0.02	0.01	0.88	1.82	1.16	0.3	1.39	1.91	3.47	3.46	3.11	2.56	2.86	1.32	0.68	-0.51	-0.36	-0.71	-0.85	-0.86	1.55	-2.07	-3.12	2	11	-	-
b2040	511145	57	0.77	0.71	2.39	2.19	2.26	1.98	1.28	1.99	1.25	0.86	1.13	-0.6	1.11	0.42	-0.09	-4.05	-6.94	-10.07	-9.57	-9.45	-9.54	-3.54	-0.79	2.27	3.39	2.79	2.62	3	2.82	2.51	1.02	1.42	0.63	1.94	1.68	1	11	-	-
b2041	511145	-1	0.79	-2.78	-2.79	-1.19	-1.67	-2.19	0.29	0.05	-1.82	-1.85	-1.54	-1.73	-1.78	-1.49	-1.67	-1.44	-3.54	-2.83	-2.65	-3.01	0.25	0.15	0.98	-1.65	-4.02	-2.32	-2.49	1.21	1.85	1.14	0.5	-0.95	0.32	-0.1	-0.69	0	11	-	-
b2042	511145	372	0.93	0.35	-1.3	0.21	0.35	0.61	0.73	0.54	0.94	0.7	-0.05	0.07	-0.43	-2.51	-3.94	-3.15	-2.72	-2.72	-2.54	-1.06	-1.14	2.47	2.18	2.04	0.59	-0.04	0.3	0.24	-2.11	0.19	-4.22	-8.04	-8.53	-10.56	-8.86	0	1	-	-
b2043	511145	174	0.29	-0.13	-0.46	0.94	0.22	0.94	1.18	1.25	0.15	-1.59	-3.88	-3.51	-0.39	-2.86	-4.54	-0.27	-0.36	-0.63	-1.35	-1.31	-1.54	-1.17	0.44	0.15	-0.15	0.41	0.58	0.03	0.04	-0.06	0.22	0.2	1.11	0.72	2.86	2	3	-	-
b2044	511145	10	0.21	-2.92	-3.49	-1.63	0.09	1.18	2.22	0.98	1.68	3.01	3.1	1.56	2.51	2.61	1.25	0.38	1.41	0.9	0.68	2.78	2.61	0.53	-0.04	0.51	-1.25	-0.87	-3.11	-4.63	-7.39	-6.9	-6.96	-6.09	-6.05	-4.63	2.44	1	3	-	-
b2045	511145	-4	0.19	-1.31	-0.02	-0.94	1.21	-0.4	-3.06	-2.83	-2.88	-2.55	-3.25	-3.71	-4.25	-3.94	-2.6	2.41	1.24	1.95	2.16	1.69	1.8	1.89	2.3	2.19	2.34	2.45	2.79	4.26	4.28	4.05	3.55	2.78	1.12	-1.77	-1.97	0	3	-	-
b2046	511145	275	0.12	4.22	3.71	3.21	2.74	3.18	1.56	2.21	-2.01	1.96	1.16	1.24	0.19	-0.9	-1.78	-3.6	-5.63	-5.72	-6.14	-2.34	-1.05	-1.21	-1.69	0	0	0	0	0	0	0	0	0	0	0	0	16	17	-	-
b2047	511145	1	0.21	-1.4	1.79	1.76	1.03	0.26	0.88	3.14	3.34	2.55	1.86	1.82	2.05	4.63	4.25	4.8	5.71	4.27	4.6	3.95	0.94	1.24	0	1.3	0.4	0.61	-0.44	-3.32	-3.66	-4.36	-2.92	-5.8	-6.84	-5.18	-8.66	15	17	-	-
b2048	511145	54	0.52	-1.93	-0.46	-1.95	-3.19	-7.69	-11.23	-10.33	-10.22	-10.22	-9.87	-2.97	1.34	1.23	-2.77	-6.72	-10.67	-10.19	-9.63	-10.2	-10.53	-7.17	-0.3	1.49	3.98	4.37	3.61	2.92	2.12	2.58	2.11	1.4	-0.15	-0.8	-1.22	14	17	-	-
b2049	511145	104	0.28	-0.54	0.04	1.13	0.08	-0.16	-0.64	-0.69	0.01	-2.22	-0.84	-0.9	-3.84	-3.72	-3.85	-4.98	-4.07	-3.89	-3.54	0.99	1.07	1.25	1.58	2.1	1.6	-0.77	-1.58	2.7	-1.39	-1.62	-4.21	-4.81	-4.72	-6.11	-5.78	13	17	-	-
b2050	511145	2	0.19	-0.43	2.29	4.68	4.76	6.05	3.04	2.13	4.71	4.01	3.41	3.37	2.33	1.74	1.55	1.33	0.46	0.63	1.83	1.86	2.12	1.41	1.9	0.65	1.81	2.29	2.89	3.41	4.5	3.02	3.01	3.29	2.47	1.43	0.66	12	17	-	-
b2051	511145	-4	0	2.22	-0.05	-1.4	-1.68	-2.71	-1.8	1.13	1.5	0.66	1.62	3.64	2.34	1.66	0.66	-1.11	-0.09	0.02	-3.87	-2.35	-2.97	-2.54	-2.47	-2.49	-4.66	-6.97	-6.38	-2.89	-4.89	-5.04	-4.57	-6.75	-6.13	-2.23	-1.44	11	17	-	-
b2052	511145	2	0.51	-0.22	-0.8	-0.42	0.42	1.22	0.34	-0.21	-0.69	-1.74	-2.22	-1.02	-1.57	-0.2	0.31	-1.06	-0.11	-0.52	0.35	1.04	0.73	-0.18	1.08	-0.58	1.11	1.12	-0.79	-0.78	1.71	-1.39	-4.69	-5.29	-6.46	-8.26	-5.8	10	17	-	-
b2053	511145	2	0.49	-2.94	-2.7	-2.58	-2.63	-2.79	-2.67	-0.56	-1.22	0.78	3.23	2.79	3.8	2.9	0.82	1.35	2.11	4.17	4.6	0.88	1.72	0.46	1.05	1.25	1.03	-1.65	-2.84	-2.29	-1.26	-2.1	-3.62	-3.67	-1.18	1.58	1.61	9	17	-	-
b2054	511145	25	0.13	-0.41	-1.88	-1.17	-1.62	-2.25	-0.46	-0.86	-1.02	-0.11	1.47	1.51	0.4	0.08	1.16	1.72	1.78	2.69	0.98	0.85	0.91	1.9	4.35	6.6	2.35	3.02	3.48	2.54	3.75	1.91	-0.36	0.27	0.72	1.37	3.88	8	17	-	-
b2055	511145	15	0	0.15	0.93	0.03	-0.84	-0.87	-0.81	-4.53	-4.06	-4.13	-3.83	2.26	0.59	-0.14	0.04	1.45	-0.1	-0.54	0.01	-0.55	-0.06	0.57	0.59	-4.58	-5.38	-7.8	-7.81	-6.97	-7.88	-6.66	-3.4	-1.29	-1.35	1.09	1.16	7	17	-	-
b2056	511145	10	0.28	0.53	-1.96	-1.76	-1.75	0.19	0.37	2.24	1.57	2.13	0.38	0.51	-0.05	-0.09	0.04	-0.07	2.13	2.73	2.59	1.9	0.64	0.31	2.14	1.65	-2.34	-1.56	-1.93	1.62	2.35	1.08	1.72	-0.32	0.34	1.83	-0.26	6	17	-	-
[truncated: 2,253 more rows]
