# Supplementary material for: A possible universal role for mRNA secondary structure in bacterial translation revealed using a synthetic operon
Source: Nat Commun. 2020 Sep 24;11:4827. doi: 10.1038/s41467-020-18577-4 (PMC7518266; doi:10.1038/s41467-020-18577-4)
Supplement: Supplementary file 7 — data set 5 [file 41467_2020_18577_MOESM7_ESM.csv]

TaxId	3UtrLength	NextOpposite	GC	WeakFold	RTS	RTS_expect	RTS_notexpect	RTSfrac	RTS_check0	RTS_check1	RTS_check2	GenomeSequence	GenomeAnnot
1009370	117.1215900233827	0.186282151208106	0.5036123263233476	0.23152059202058872	-1.3813768511301636	-2.148246274217586	0.38538497854077264	0.5624837620161081	-0.3727722708547674	-1.3721007981462403	-1.111516735324404	Acetonema_longum_dsm_6540.ASM21912v1.dna_rm.toplevel.fa	Acetonema_longum_dsm_6540.ASM21912v1.37.gff3.gz
1033802	92.28575589863094	0.27293912030294204	0.6161791436135344	-0.12167528318328458	-1.4028137197786195	-1.9800165896682067	-0.09642585551330796	0.5854937372560443	-0.5758678478071513	-1.398299302933486	-1.1952462968341546	Salinisphaera_shabanensis_e1l3a.SSPSH_V2.dna_rm.toplevel.fa	Salinisphaera_shabanensis_e1l3a.SSPSH_V2.37.gff3.gz
1033991	119.43737389414869	0.33416110507527547	0.6101528524820721	0.08677779488754034	-1.1432722334316312	-1.9292550785340312	1.1067685851318945	0.6180350768275648	-0.26158547666718057	-1.1410344933785037	-0.8999400985525448	Rhizobium_leguminosarum_bv_trifolii_cb782.ASM52087v1.dna_rm.toplevel.fa	Rhizobium_leguminosarum_bv_trifolii_cb782.ASM52087v1.37.gff3.gz
1046627	109.53479853479854	0.27705627705627706	0.33768706951940475	-0.08354179055170619	-1.5379102564102565	-1.9630738972260118	-0.37505597014925374	0.5724275724275725	-0.25572431450280675	-1.5291326395771385	-1.5094877766765782	Bizionia_argentinensis_jub59.BizArg_1.0.dna_rm.toplevel.fa	Bizionia_argentinensis_jub59.BizArg_1.0.37.gff3.gz
1116230	90.28813559322033	0.2937853107344633	0.33848116576381737	-0.0010312151616451715	-0.5081751412429378	-0.7713563402889245	0.11763358778625951	0.5514124293785311	-0.28292642140468915	-0.5103455964325576	-0.5377181208053656	Wolbachia_pipientis_walbb.ASM24241v3.dna_rm.toplevel.fa	Wolbachia_pipientis_walbb.ASM24241v3.37.gff3.gz
1123384	57.95352180162913	0.18447532343076187	0.4949764053822439	0.03726240458014907	-0.9835208433157644	-2.5024344163658245	0.021429140127388575	0.3282223287014854	-0.7818940839694699	-0.9910916030534489	-0.2882216642754747	Pseudothermotoga_hypogea_dsm_11164_nbrc_106472.ASM81614v1.dna_rm.toplevel.fa	Pseudothermotoga_hypogea_dsm_11164_nbrc_106472.ASM81614v1.37.gff3.gz
1129897	108.8952895289529	0.35163516351635166	0.6256044747981397	0.22888471770619923	-0.5661941194119412	-0.7996594551282051	0.13001792114695343	0.5814581458145814	-0.1668327402135219	-0.5652815649080978	-0.6257801660242865	Nitrolancea_hollandica_lb.ASM29725v1.dna_rm.toplevel.fa	Nitrolancea_hollandica_lb.ASM29725v1.37.gff3.gz
1142394	126.28021628498728	0.3517811704834606	0.7331585993586746	0.39627703562343797	-0.6355836513994911	-1.1606986301369864	1.6422920203735143	0.6440839694656488	-0.3553360240582233	-0.6308309591643741	-0.14503956948398944	Phycisphaera_mikurensis_nbrc_102666.ASM28411v1.dna_rm.toplevel.fa	Phycisphaera_mikurensis_nbrc_102666.ASM28411v1.37.gff3.gz
1148	119.98672566371681	0.33944374209860934	0.4772025510218359	0.07974723538702744	-0.39119548040455115	-0.487764802631579	0.22612616822429915	0.6662452591656132	-0.17656334913112381	-0.3918364928909783	-0.3651443917851438	Synechocystis_sp_pcc_6803.ASM972v1.dna_rm.toplevel.fa	Synechocystis_sp_pcc_6803.ASM972v1.37.gff3.gz
115713	110.64980916030534	0.28053435114503816	0.4057769685343391	-0.029090476190472003	-0.9216374045801526	-1.291991501416431	-0.15710526315789464	0.5343511450381679	-0.38955952380951864	-0.9235628571428594	-0.9833357142857135	Chlamydophila_pneumoniae_cwl029.ASM874v1.dna_rm.toplevel.fa	Chlamydophila_pneumoniae_cwl029.ASM874v1.37.gff3.gz
1172194	103.09069366652305	0.3031021111589832	0.6518346622574137	0.0076233710746134165	-1.3435073244291253	-2.1056915347137637	0.4996539027982327	0.5855234812580784	-0.37911781670584155	-1.340363383892326	-1.084636082033743	Hydrocarboniphaga_effusa_ap103.ASM27130v1.dna_rm.toplevel.fa	Hydrocarboniphaga_effusa_ap103.ASM27130v1.37.gff3.gz
1177928	95.29351620947631	0.31546134663341646	0.5519045566536201	-0.23546497132886302	-2.82508029925187	-3.6783691850874303	-0.18328396322778345	0.641645885286783	-0.657452754923975	-2.8239745699326653	-2.8043893044128607	Thalassospira_profundimaris_wp0211.ASM30027v1.dna_rm.toplevel.fa	Thalassospira_profundimaris_wp0211.ASM30027v1.37.gff3.gz
1189619	130.48424778761063	0.2711504424778761	0.3575027213585505	0.004550406791651973	-1.6553709734513273	-2.3760520607375275	-0.3006962283384302	0.5242477876106195	-0.20419755925008465	-1.6545022992571594	-1.5984865581889025	Psychroflexus_gondwanensis_acam_44.Pgondw1.0.dna_rm.toplevel.fa	Psychroflexus_gondwanensis_acam_44.Pgondw1.0.37.gff3.gz
1208660	190.41483450108723	0.2870258516549891	0.6788270642564961	0.05402797877474441	-1.5106388016429089	-2.957286069651741	1.561712452830189	0.5769509543367963	-0.7760944283646669	-1.5079857694162868	-0.7110082006753604	Bordetella_parapertussis_bpp5.ASM31793v1.dna_rm.toplevel.fa	Bordetella_parapertussis_bpp5.ASM31793v1.37.gff3.gz
1209989	145.45057562524812	0.13656212782850338	0.375360749181527	0.10621335182250613	-0.8436667328304883	-1.377152297042165	0.0678478494623656	0.48034934497816595	-0.3020633914421609	-0.8438516244057159	-0.5147278129952388	Tepidanaerobacter_acetatoxydans_re1.ASM21323v1.dna_rm.toplevel.fa	Tepidanaerobacter_acetatoxydans_re1.ASM21323v1.37.gff3.gz
1236703	165.41985645933013	0.2583732057416268	0.31082916268907695	-0.01270191158900813	-0.2882332535885167	-0.2681547987616099	-0.35649999999999993	0.5765550239234449	-0.259356033452812	-0.28837275985662725	-0.3326702508960566	Candidatus_photodesmus_katoptron_akat1.ASM47868v1.dna_rm.toplevel.fa	Candidatus_photodesmus_katoptron_akat1.ASM47868v1.37.gff3.gz
1266370	114.35316239316239	0.29196581196581195	0.5621060552364638	0.2864661016949146	-0.4566042735042735	-0.8998934184675836	0.5586226096737907	0.5326495726495727	-0.19465567327410493	-0.44621147318397103	-0.4453280135823263	Nitrospina_gracilis_3_211.ASM34154v2.dna_rm.toplevel.fa	Nitrospina_gracilis_3_211.ASM34154v2.37.gff3.gz
1266844	97.72922356613344	0.30511119781506046	0.5290698231334607	-0.3221646106399616	-2.074568084276239	-2.93685933068633	-0.17429374999999994	0.5942255169722981	-0.6035300693908994	-2.0748353258773182	-1.9980996914770373	Acetobacter_pasteurianus_386b.AP1.dna_rm.toplevel.fa	Acetobacter_pasteurianus_386b.AP1.37.gff3.gz
1298851	49.74430523917995	0.1674259681093394	0.430161229061965	-0.004887877063175949	-0.6503365603644646	-1.8003627787307033	-0.07875490196078434	0.2613895216400911	-0.3949627205463768	-0.6492749003984182	-0.42251935116675643	Thermosulfidibacter_takaii_abi70s6.ASM154773v1.dna_rm.toplevel.fa	Thermosulfidibacter_takaii_abi70s6.ASM154773v1.37.gff3.gz
1303518	107.18217609162491	0.27415891195418757	0.5457638482842168	0.19165781973636165	-0.9906156048675733	-1.6046523354564755	0.28064285714285714	0.5450966356478167	-0.1723930481283089	-0.9903990024937697	-0.944099038118992	Chthonomonas_calidirosea_t49.T49.dna_rm.toplevel.fa	Chthonomonas_calidirosea_t49.T49.37.gff3.gz
1304892	209.49869884078544	0.2919328128696475	0.6482243465791396	0.1687217247879218	-1.5707332623610124	-2.4034446767449342	0.7449194991055454	0.6181689141234918	-0.6658536757775924	-1.57302157510021	-1.2945412833214895	Xanthomonas_axonopodis_xac29_1.ASM34858v1.dna_rm.toplevel.fa	Xanthomonas_axonopodis_xac29_1.ASM34858v1.37.gff3.gz
1307761	125.6771394374626	0.3213644524236984	0.5186034252952444	-0.22891065646159703	-0.8438119389587073	-1.233645911166459	0.16273687031082534	0.5798922800718133	-0.3947927583161688	-0.8443007065057468	-0.7379633500147262	Salinispira_pacifica.ASM50724v1.dna_rm.toplevel.fa	Salinispira_pacifica.ASM50724v1.37.gff3.gz
1313172	69.29213753306084	0.3580187545082953	0.6729244721885164	0.4711604997597565	-1.1158118538110122	-1.7900238970588234	0.6127592116538132	0.6155325799471026	-0.32992107160021433	-1.114764896684303	-0.7208750600673373	Ilumatobacter_coccineus_ym16_304.ASM34878v1.dna_rm.toplevel.fa	Ilumatobacter_coccineus_ym16_304.ASM34878v1.37.gff3.gz
1347342	131.70770095559303	0.26700393479482853	0.3346311191779786	-0.11324747757846465	-1.8712113546936482	-2.504242846094354	-0.18703497942386832	0.5694210230466554	-0.24951681614350418	-1.8692278587444	-1.872800308295961	Formosa_agariphila_kmm_3901.FAGA1.dna_rm.toplevel.fa	Formosa_agariphila_kmm_3901.FAGA1.37.gff3.gz
1379270	321.88072040153526	0.30646589902568644	0.6436863200066489	0.04915982880753589	-0.9811995866548567	-1.3059737691686841	-0.09584158415841587	0.5754354886330085	-0.33975000000000044	-0.9809881936245564	-0.9149654663518287	Gemmatimonas_phototrophica.ASM69509v2.dna_rm.toplevel.fa	Gemmatimonas_phototrophica.ASM69509v2.37.gff3.gz
1432061	82.3319298245614	0.25333333333333335	0.47216057544281065	0.11734965034964073	-1.6905964912280702	-2.814841735052755	-0.014055944055944085	0.4792982456140351	-0.6043741258741395	-1.6997972027971997	-1.6473216783216795	Dehalococcoides_mccartyi_cg5.ASM83088v1.dna_rm.toplevel.fa	Dehalococcoides_mccartyi_cg5.ASM83088v1.37.gff3.gz
1441628	86.61354581673307	0.23063302346170872	0.5445169345893842	-0.007392256637146488	-0.576951969898185	-0.8834546104360257	-0.07835058139534885	0.49712262062859675	-0.34121747787611056	-0.5790838495575015	-0.46397676991151915	Leptospirillum_ferriphilum_ysk.ASM69597v1.dna_rm.toplevel.fa	Leptospirillum_ferriphilum_ysk.ASM69597v1.37.gff3.gz
145458	385.607820586544	0.3231742380678551	0.6148714486260145	0.209478723404251	-0.6988047728579644	-0.9497906386066763	0.2592520775623268	0.6244968372627947	-0.2500805060379516	-0.6988047728579829	-0.5329171937895065	Rathayibacter_toxicus.ASM87567v1.dna_rm.toplevel.fa	Rathayibacter_toxicus.ASM87567v1.37.gff3.gz
156889	155.70479009687836	0.26695371367061355	0.5416046583018886	-0.0053040904198118355	-1.7089130785791173	-2.411186014803272	-0.1399534377719756	0.5853067814854682	-0.3498815931108794	-1.708913078579121	-1.7320500538213182	Magnetococcus_marinus_mc_1.ASM1486v1.dna_rm.toplevel.fa	Magnetococcus_marinus_mc_1.ASM1486v1.37.gff3.gz
1574623	448.74861595242976	0.3723600574123437	0.5562121883431306	0.16698277629691027	-0.8079843141275374	-0.9263346886617101	0.08098603839441534	0.6950994463809719	-0.3086040598728763	-0.8079843141275536	-0.8177901373795216	Lyngbya_confervoides_bdu141951.ASM81777v1.dna_rm.toplevel.fa	Lyngbya_confervoides_bdu141951.ASM81777v1.37.gff3.gz
158878	171.4145616641902	0.24665676077265974	0.32877799737296376	0.15709911078177186	-1.5558200222882614	-2.3293665568369026	0.06143398392652126	0.5390044576523031	-0.27268724508712205	-1.5532613931085564	-0.8817065579844354	Staphylococcus_aureus_subsp_aureus_mu50.ASM966v1.dna_rm.toplevel.fa	Staphylococcus_aureus_subsp_aureus_mu50.ASM966v1.37.gff3.gz
160490	175.71547125074096	0.1879075281564908	0.38511784231872354	0.03629538734476512	-1.5733841138114997	-2.425576712328767	0.002884290540540522	0.5489033787788975	-0.5705653459491442	-1.5772643406268507	-1.1849452662721878	Streptococcus_pyogenes_m1_gas.ASM678v2.dna_rm.toplevel.fa	Streptococcus_pyogenes_m1_gas.ASM678v2.37.gff3.gz
1618331	58.12672811059908	0.18548387096774194	0.3590476732001722	0.05997545662100512	-0.7390201612903227	-1.4797777777777776	0.09229462102689487	0.41244239631336405	-0.23827968036529779	-0.7403704337899555	-0.7810616438356157	Berkelbacteria_bacterium_gw2011_gwa1_36_9.ASM99192v1.dna_rm.toplevel.fa	Berkelbacteria_bacterium_gw2011_gwa1_36_9.ASM99192v1.37.gff3.gz
1618595	72.10714285714286	0.23714285714285716	0.40114503973775956	0.15076428571428346	-0.3305064285714286	-0.48525128205128204	-0.13582741935483866	0.42142857142857143	-0.2539928571428609	-0.3305064285714261	-0.43227357142857414	Candidatus_woesebacteria_bacterium_gw2011_gwd2_40_19.ASM99616v1.dna_rm.toplevel.fa	Candidatus_woesebacteria_bacterium_gw2011_gwd2_40_19.ASM99616v1.37.gff3.gz
1618609	60.18631178707224	0.19771863117870722	0.41486627403175347	0.09376136363636656	-1.6777366920152093	-3.0027874564459927	-0.08656694560669456	0.44106463878326996	-0.6358579545454544	-1.6780293560606157	-0.9419441287878776	Candidatus_azambacteria_bacterium_gw2011_gwa1_42_19.ASM99839v1.dna_rm.toplevel.fa	Candidatus_azambacteria_bacterium_gw2011_gwa1_42_19.ASM99839v1.37.gff3.gz
1618643	208.1551282051282	0.18461538461538463	0.4327988802658231	0.14074045801526536	-1.4477987179487177	-2.482481335952849	0.49557195571955726	0.5282051282051282	-0.4213040712468148	-1.455792620865143	-1.2670801526717503	Candidatus_falkowbacteria_bacterium_gw2011_gwf2_43_32.ASM99971v1.dna_rm.toplevel.fa	Candidatus_falkowbacteria_bacterium_gw2011_gwf2_43_32.ASM99971v1.37.gff3.gz
1618742	105.73174366616989	0.26527570789865873	0.36749919979558726	-0.025573116691285147	-3.1015521609538	-3.8207779886148003	-0.46938541666666667	0.6602086438152012	-1.317702363367803	-3.104765878877397	-1.7559097633136096	Candidatus_nomurabacteria_bacterium_gw2011_gwb1_37_5.ASM99025v1.dna_rm.toplevel.fa	Candidatus_nomurabacteria_bacterium_gw2011_gwb1_37_5.ASM99025v1.37.gff3.gz
1619005	110.62013958125623	0.22333000997008973	0.4671089053902031	0.14395994065281936	-3.446925224327019	-4.866121067031464	0.36716360294117645	0.6331006979062812	-1.8144179030662668	-3.4297240356083014	-1.3727002967359025	Candidatus_wolfebacteria_bacterium_gw2011_gwa2_47_9b.ASM100342v1.dna_rm.toplevel.fa	Candidatus_wolfebacteria_bacterium_gw2011_gwa2_47_9b.ASM100342v1.37.gff3.gz
1619029	120.33646616541354	0.2236842105263158	0.41284875560027945	-0.048045880149806486	-1.8735996240601502	-2.4842227979274614	-0.2592123287671234	0.6033834586466166	-1.0029307116104897	-1.8904588014981174	-1.62529962546816	Candidatus_yanofskybacteria_bacterium_gw2011_gwc2_41_9.ASM99770v1.dna_rm.toplevel.fa	Candidatus_yanofskybacteria_bacterium_gw2011_gwc2_41_9.ASM99770v1.37.gff3.gz
169963	96.10333919156415	0.21124780316344463	0.3798102785913396	0.2345987350667582	-4.077240597539543	-6.660519812878371	0.4887305447470817	0.5652021089630932	-1.4606356289529172	-4.077354005621933	-0.191315003513699	Listeria_monocytogenes_egd_e.ASM19603v1.dna_rm.toplevel.fa	Listeria_monocytogenes_egd_e.ASM19603v1.37.gff3.gz
176299	100.33008235804074	0.3073255309926311	0.5933320819327103	-0.0850327193932614	-1.6826025140875596	-2.628264653641208	0.9019012944983819	0.6146510619852622	-0.4145406283856605	-1.6815889490791216	-1.3266320693391052	Agrobacterium_fabrum_str_c58.ASM9202v1.dna_rm.toplevel.fa	Agrobacterium_fabrum_str_c58.ASM9202v1.37.gff3.gz
192222	63.71464019851117	0.21277915632754343	0.305493207469328	-0.1350339506172853	-1.034944789081886	-2.653328238719068	0.16703297297297298	0.34987593052109184	-1.0148077160493871	-1.0384820987654364	-0.3941734567901274	Campylobacter_jejuni_subsp_jejuni_nctc_11168_atcc_700819.ASM908v1.dna_rm.toplevel.fa	Campylobacter_jejuni_subsp_jejuni_nctc_11168_atcc_700819.ASM908v1.37.gff3.gz
196627	118.08929159802307	0.3275123558484349	0.5384176722388955	-0.09545496233212969	-2.489666886326195	-3.5107100646352727	0.05530379746835438	0.6088962108731466	-0.40887434469200024	-2.483474442988207	-1.96711762778504	Corynebacterium_glutamicum_atcc_13032.ASM19633v1.dna_rm.toplevel.fa	Corynebacterium_glutamicum_atcc_13032.ASM19633v1.37.gff3.gz
203124	666.7363329583802	0.3626546681664792	0.34143356453871354	-0.05460000000001841	-0.5559618672665917	-0.5797162934730825	-0.15223279352226732	0.7142857142857143	-0.24595618962029686	-0.5545676252527638	-0.6250604358571223	Trichodesmium_erythraeum_ims101.ASM1426v1.dna_rm.toplevel.fa	Trichodesmium_erythraeum_ims101.ASM1426v1.37.gff3.gz
203267	160.2667493796526	0.24689826302729528	0.46331997200483555	-0.07731930693069877	-0.5951464019851117	-0.5831428571428572	-0.6130959752321982	0.4627791563275434	-0.33933787128713266	-0.5901336633663279	-0.6106528465346566	Tropheryma_whipplei_str_twist.ASM748v1.dna_rm.toplevel.fa	Tropheryma_whipplei_str_twist.ASM748v1.37.gff3.gz
208964	99.83099856321839	0.2941810344827586	0.6655573299550923	0.0633363260908375	-2.335085308908046	-3.7594123581336696	1.1879694323144105	0.6169181034482759	-0.7207613575148084	-2.335630274735058	-0.9655410307056567	Pseudomonas_aeruginosa_pao1.ASM676v1.dna_rm.toplevel.fa	Pseudomonas_aeruginosa_pao1.ASM676v1.37.gff3.gz
223926	125.80912162162163	0.3285472972972973	0.45373235742203	-0.2666413921690616	-3.0548779560810813	-4.080060859532737	-0.254003940110323	0.6395692567567568	-0.4927464803312738	-3.036662903893938	-2.8098938043928943	Vibrio_parahaemolyticus_rimd_2210633.ASM19609v1.dna_rm.toplevel.fa	Vibrio_parahaemolyticus_rimd_2210633.ASM19609v1.37.gff3.gz
224308	102.63841536614646	0.2722689075630252	0.43514408130171556	0.1017245337159225	-4.02795450180072	-5.900343439534088	0.35848475120385237	0.6156062424969988	-2.6434551649928304	-4.012382950741258	-0.33314108082254723	Bacillus_subtilis_subsp_subtilis_str_168.ASM904v1.dna_rm.toplevel.fa	Bacillus_subtilis_subsp_subtilis_str_168.ASM904v1.37.gff3.gz
227377	245.31988795518208	0.3400560224089636	0.4266164467037637	0.01323427152318235	-0.7075686274509804	-1.170922946655377	0.19842715231788077	0.5126050420168067	-0.34969326339039863	-0.6961623412479225	-0.6587600773053603	Coxiella_burnetii_rsa_493.ASM776v2.dna_rm.toplevel.fa	Coxiella_burnetii_rsa_493.ASM776v2.37.gff3.gz
228410	150.7770105605199	0.25345247766043866	0.5069526753247309	0.00899492282697345	-0.5871025588952071	-0.9346926229508197	0.20027652519893896	0.553208773354996	-0.24051584077982735	-0.5871025588952072	-0.5268464662875507	Nitrosomonas_europaea_atcc_19718.ASM914v1.dna_rm.toplevel.fa	Nitrosomonas_europaea_atcc_19718.ASM914v1.37.gff3.gz
235909	140.6581442114335	0.23901177822464809	0.5208619670185084	0.21200228832950252	-2.176540218328067	-3.284961976413176	0.49039628180039146	0.6064349324906636	-1.1665818546078937	-2.1763599026903213	-0.6695081568403074	Geobacillus_kaustophilus_hta426.ASM978v1.dna_rm.toplevel.fa	Geobacillus_kaustophilus_hta426.ASM978v1.37.gff3.gz
240015	154.80018192844148	0.3326258338386901	0.6049489311751015	0.1665379146919186	-1.8721449363250457	-2.5841212475633526	0.6192864938608459	0.632504548211037	-0.29469475710899573	-1.8568079904591368	-1.6198422778771668	Acidobacterium_capsulatum_atcc_51196.ASM2256v1.dna_rm.toplevel.fa	Acidobacterium_capsulatum_atcc_51196.ASM2256v1.37.gff3.gz
243159	91.17040650406504	0.24682926829268292	0.58772117584696	0.23932883026065266	-0.29837593495934955	-0.514837389380531	0.01051302288871358	0.456260162601626	-0.23831908104657806	-0.2968669637173651	-0.40193041401275664	Acidithiobacillus_ferrooxidans_atcc_23270.ASM2148v1.dna_rm.toplevel.fa	Acidithiobacillus_ferrooxidans_atcc_23270.ASM2148v1.37.gff3.gz
243274	46.707131192161135	0.20087098530212302	0.46247726020771474	-0.10663848238483453	-0.9214752313554708	-2.3196285714285714	-0.060694810905892745	0.3162765378334241	-0.8925176151761463	-0.9286205962059704	-0.43927826086957733	Thermotoga_maritima_msb8.ASM854v1.dna_rm.toplevel.fa	Thermotoga_maritima_msb8.ASM854v1.37.gff3.gz
251221	94.45713639448088	0.36937344492196333	0.6199785834743322	0.19696565747853612	-0.5206765437683781	-0.8875395790097836	0.6600763358778626	0.5892332051572042	-0.1706211573237102	-0.5180526434703729	-0.36072616357881593	Gloeobacter_violaceus_pcc_7421.ASM1138v1.dna_rm.toplevel.fa	Gloeobacter_violaceus_pcc_7421.ASM1138v1.37.gff3.gz
257314	115.51868131868132	0.2230769230769231	0.3461124638425916	0.08155216913784002	-2.5113615384615384	-4.050471365638766	0.03884233576642335	0.5412087912087912	-0.874786655683705	-2.508573860516206	-1.1603385502471255	Lactobacillus_johnsonii_ncc_533.ASM806v1.dna_rm.toplevel.fa	Lactobacillus_johnsonii_ncc_533.ASM806v1.37.gff3.gz
262768	294.03994673768307	0.1384820239680426	0.2775994063925335	0.06608377659574449	-0.7000066577896138	-0.8989834710743801	0.1245205479452055	0.5672436750998668	-0.4179873670212777	-0.697320478723404	-0.6317287234042512	Onion_yellows_phytoplasma_oy_m.ASM984v1.dna_rm.toplevel.fa	Onion_yellows_phytoplasma_oy_m.ASM984v1.37.gff3.gz
266834	130.74582338902147	0.3153341288782816	0.627361580661111	0.12026184798806305	-1.2209500298329354	-1.9098030120481926	0.7688921113689096	0.5823389021479713	-0.3865339791356561	-1.22068878616167	-0.9349753951685287	Sinorhizobium_meliloti_1021.ASM696v1.dna_rm.toplevel.fa	Sinorhizobium_meliloti_1021.ASM696v1.37.gff3.gz
267608	112.48102383053839	0.2736098852603707	0.6705702143670024	0.2049677324728858	-1.1265450132391879	-2.224626868770764	1.5416498486377395	0.5860547219770521	-0.47095629216780566	-1.1225495746553538	-0.8685400410677087	Ralstonia_solanacearum_gmi1000.ASM912v1.dna_rm.toplevel.fa	Ralstonia_solanacearum_gmi1000.ASM912v1.37.gff3.gz
267671	325.75348837209305	0.3064295485636115	0.3504434272110743	-0.15720445842451714	-0.6563295485636115	-0.723231673306773	-0.5096707423580786	0.518467852257182	-0.3766884573304172	-0.6567203227571246	-0.7438241247264763	Leptospira_interrogans_serovar_copenhageni_str_fiocruz_l1_130.ASM768v1.dna_rm.toplevel.fa	Leptospira_interrogans_serovar_copenhageni_str_fiocruz_l1_130.ASM768v1.37.gff3.gz
272623	157.0878587196468	0.19249448123620308	0.3532938308387467	-0.08787378640777099	-2.66631412803532	-3.6373410041841003	0.07782094594594592	0.6507726269315673	-1.6056180494263077	-2.6655456751985858	-1.113413062665492	Lactococcus_lactis_subsp_lactis_il1403.ASM686v1.dna_rm.toplevel.fa	Lactococcus_lactis_subsp_lactis_il1403.ASM686v1.37.gff3.gz
272633	136.23745173745175	0.19884169884169883	0.25717541087254614	-0.15312741312741118	-2.0670139961389964	-2.943025658807212	-0.06192063492063495	0.5781853281853282	-0.333867277992272	-2.067013996138996	-1.9467519305019265	Mycoplasma_penetrans_hf_2.ASM1122v1.dna_rm.toplevel.fa	Mycoplasma_penetrans_hf_2.ASM1122v1.37.gff3.gz
283166	368.37398921832886	0.26212938005390835	0.38230348613990234	0.005601142473121268	-0.6576489218328841	-0.8254080076263107	-0.25309885057471265	0.5390835579514824	-0.2677049731182839	-0.6522049731182853	-0.6331774193548352	Bartonella_henselae_str_houston_1.ASM4670v1.dna_rm.toplevel.fa	Bartonella_henselae_str_houston_1.ASM4670v1.37.gff3.gz
288705	77.9103229527105	0.29498269896193774	0.5627132556849695	-0.10858497291134661	-1.215257785467128	-1.7158331196581198	-0.1768302304964539	0.5519031141868512	-0.5267830054177374	-1.2118545765611684	-1.2821785001425585	Renibacterium_salmoninarum_atcc_33209.ASM1888v1.dna_rm.toplevel.fa	Renibacterium_salmoninarum_atcc_33209.ASM1888v1.37.gff3.gz
289377	246.1714876033058	0.21763085399449036	0.36971739443871127	-0.032710254645557324	-0.7202926997245177	-1.1231766200762388	-0.24349624060150377	0.4015151515151515	-0.25387783895388827	-0.7184790089470199	-0.5958265657260831	Thermodesulfobacterium_commune_dsm_2178.ASM73401v1.dna_rm.toplevel.fa	Thermodesulfobacterium_commune_dsm_2178.ASM73401v1.37.gff3.gz
29290	131.63602451372236	0.3248068212096989	0.4730899937167067	0.3324512616201911	-0.3647820410338396	-0.5669858810240964	0.12478350045578851	0.5361044497735146	-0.10963018065888885	-0.36638167330677174	-0.6287411686586957	Candidatus_magnetobacterium_bavaricum.ASM96323v1.dna_rm.toplevel.fa	Candidatus_magnetobacterium_bavaricum.ASM96323v1.37.gff3.gz
297246	128.19702479338844	0.3143801652892562	0.3837310828619242	-0.012253055830860227	-0.9508449586776859	-1.3895326035221325	0.046647186147186166	0.5550413223140496	-0.24233994053519003	-0.9520072679220322	-0.8780664023785789	Legionella_pneumophila_str_paris.ASM4864v1.dna_rm.toplevel.fa	Legionella_pneumophila_str_paris.ASM4864v1.37.gff3.gz
298386	200.64205071256708	0.32389413288913566	0.41704963340677165	-0.22034187638788083	-2.0074953729409586	-2.4694092099000473	-0.39137385512073275	0.6394595595039793	-0.49218477054031506	-2.0071923575129578	-2.0319177461140177	Photobacterium_profundum_ss9.ASM19625v1.dna_rm.toplevel.fa	Photobacterium_profundum_ss9.ASM19625v1.37.gff3.gz
300852	27.53917050691244	0.27854582693292373	0.695181201631585	0.03897865853659255	-1.1412288786482336	-2.6934877800407335	0.4286148300720906	0.434715821812596	-0.7298488549618369	-1.1278429878048755	-0.8222662601626372	Thermus_thermophilus_hb8.ASM9154v1.dna_rm.toplevel.fa	Thermus_thermophilus_hb8.ASM9154v1.37.gff3.gz
313596	80.11370078740157	0.28755905511811025	0.5529329254078098	0.18769881583048864	-1.0571058267716535	-1.5058947829899167	0.08795861297539144	0.5924409448818898	-0.49803101503759084	-1.05387967581047	-1.0924373441396504	Robiginitalea_biformata_htcc2501.ASM2412v1.dna_rm.toplevel.fa	Robiginitalea_biformata_htcc2501.ASM2412v1.37.gff3.gz
313628	123.76673469387755	0.253469387755102	0.409548278484123	-0.1560828947368491	-1.5087599999999999	-2.13904519862371	-0.32554110393423374	0.5306122448979592	-0.32529089803364286	-1.5068345484001426	-1.3922811867152691	Lentisphaera_araneosa_htcc2155.ASM17075v1.dna_rm.toplevel.fa	Lentisphaera_araneosa_htcc2155.ASM17075v1.37.gff3.gz
314260	90.08760763758892	0.31860726319730437	0.6065609859703726	0.0969454579299942	-0.6932059153874953	-1.1053309549945116	0.1912367491166078	0.5559715462373643	-0.2566765363128525	-0.6943102420856668	-0.62474674115456	Parvularcula_bermudensis_htcc2503.ASM15282v2.dna_rm.toplevel.fa	Parvularcula_bermudensis_htcc2503.ASM15282v2.37.gff3.gz
330214	91.30780108413857	0.23308979495639878	0.5902659272476346	0.3346996015002617	0.05315602168277164	-0.12302084712111179	0.48919737919737927	0.5173226490690549	-0.04444249764817165	0.042801079052321	0.0023712335216465874	Nitrospira_defluvii.ASM19681v1.dna_rm.toplevel.fa	Nitrospira_defluvii.ASM19681v1.37.gff3.gz
331113	74.9927412467976	0.32408198121263876	0.41777344954920814	-0.12132492643967296	-0.8161319385140906	-1.168834294871795	-0.11253132992327368	0.5328778821520068	-0.43538818027212134	-0.8370033627574713	-0.6298460244005177	Simkania_negevensis_z.ASM23720v1.dna_rm.toplevel.fa	Simkania_negevensis_z.ASM23720v1.37.gff3.gz
351607	96.23979591836735	0.2657699443413729	0.66907355721617	0.21776541492815937	-0.5663937847866419	-0.7568213783403657	-0.1974727520435967	0.5357142857142857	-0.21208692628653836	-0.5642929995364039	-0.6064673157162979	Acidothermus_cellulolyticus_11b.ASM1502v1.dna_rm.toplevel.fa	Acidothermus_cellulolyticus_11b.ASM1502v1.37.gff3.gz
358681	122.24639891543806	0.2682596170140654	0.472735528479921	0.17891711499664087	-2.4575804948313844	-3.4929357659128	0.29715818858560794	0.6051516692086087	-0.20946444182918	-2.461175605245466	-1.15892199058508	Brevibacillus_brevis_nbrc_100599.ASM1016v1.dna_rm.toplevel.fa	Brevibacillus_brevis_nbrc_100599.ASM1016v1.37.gff3.gz
379066	75.08718861209964	0.28622267412303	0.6427561553176341	0.000445743329120063	-1.3052083121504832	-1.8514572483482317	-0.2725128581925055	0.5274529740721912	-0.30324777636598377	-1.3051764930114356	-1.319918170266817	Gemmatimonas_aurantiaca_t_27.ASM1030v1.dna_rm.toplevel.fa	Gemmatimonas_aurantiaca_t_27.ASM1030v1.37.gff3.gz
381306	238.4711055276382	0.2663316582914573	0.688803609613786	0.1840410385259439	-1.1462108458961473	-1.6414177036199096	0.2659274193548387	0.5938023450586265	-0.4167112646566018	-1.1462108458961637	-1.0662177554438994	Thiohalorhabdus_denitrificans.ASM139975v1.dna_rm.toplevel.fa	Thiohalorhabdus_denitrificans.ASM139975v1.37.gff3.gz
383372	226.27630121816168	0.2704872646733112	0.6074009194099292	0.4358093853820595	-0.34069241417497237	-0.6408248508946323	0.3473960802187785	0.5096899224806202	-0.23716583610188913	-0.3406924141749492	-0.472272425249173	Roseiflexus_castenholzii_dsm_13941.ASM1780v1.dna_rm.toplevel.fa	Roseiflexus_castenholzii_dsm_13941.ASM1780v1.37.gff3.gz
391603	69.03115814226925	0.26425631981187536	0.323986912745801	-0.19633821805391927	-1.645048353909465	-2.329567656045395	-0.2334968496849685	0.5584950029394474	-0.41401826951184706	-1.6415987419543683	-1.5852777940315992	Flavobacteriales_bacterium_alc_1.ASM17187v1.dna_rm.toplevel.fa	Flavobacteriales_bacterium_alc_1.ASM17187v1.37.gff3.gz
393595	130.06149927219795	0.29002911208151383	0.5472778010495032	-0.15756411187793962	-1.7064039301310046	-2.3296723523421585	-0.14505293367346933	0.6051673944687045	-0.36698237004725076	-1.7053973100690571	-1.587998000726989	Alcanivorax_borkumensis_sk2.ASM936v1.dna_rm.toplevel.fa	Alcanivorax_borkumensis_sk2.ASM936v1.37.gff3.gz
398720	87.57049714751426	0.2741102961151861	0.3975790838507668	-0.09013936859147842	-2.04874137462646	-2.9646447630426125	-0.08307179487179489	0.5647921760391198	-0.3437595790609773	-2.0445067458175936	-1.9877519568151216	Leeuwenhoekiella_blandensis_med217.ASM15298v1.dna_rm.toplevel.fa	Leeuwenhoekiella_blandensis_med217.ASM15298v1.37.gff3.gz
403833	99.48761201897733	0.17395888244596733	0.3412101876136063	0.055380600948867986	-1.144478914074855	-1.9334632286995515	-0.019520460358056272	0.4533473906167633	-0.5658186610437612	-1.144478914074849	-0.4248136531365394	Petrotoga_mobilis_sj95.ASM1860v1.dna_rm.toplevel.fa	Petrotoga_mobilis_sj95.ASM1860v1.37.gff3.gz
411154	96.49380630630631	0.27336711711711714	0.3661076250538046	0.006396036840626174	-1.5886134572072073	-2.240775031955688	-0.31838672199170126	0.5295608108108109	-0.2772273234719447	-1.5973945825188491	-1.5535302987992106	Gramella_forsetii_kt0803.ASM6034v1.dna_rm.toplevel.fa	Gramella_forsetii_kt0803.ASM6034v1.37.gff3.gz
420890	113.92335206949413	0.2064384261624936	0.38767003875834793	-0.015080325368579395	-2.588891670924885	-4.060612121212121	0.4608273155416012	0.598364844149208	-1.7625849008642578	-2.5871535332994626	-0.7820946083418043	Lactococcus_garvieae_lg2.ASM26994v1.dna_rm.toplevel.fa	Lactococcus_garvieae_lg2.ASM26994v1.37.gff3.gz
432331	128.82318598832362	0.17514595496246874	0.32817042485651404	0.07457154673284094	-0.563474979149291	-1.1897761324041811	0.011719999999999982	0.35446205170975814	-0.21267990074441334	-0.5613660049627742	-0.3862886683209208	Sulfurihydrogenibium_yellowstonense_ss_5.ASM17361v1.dna_rm.toplevel.fa	Sulfurihydrogenibium_yellowstonense_ss_5.ASM17361v1.37.gff3.gz
445932	100.52427821522309	0.24803149606299213	0.39952128365099704	0.21407096141268322	-3.3054048556430446	-5.92777298524404	0.2876065318818041	0.4921259842519685	-0.6751262262916913	-3.2942066710268065	-1.7748243950294271	Elusimicrobium_minutum_pei191.ASM2014v1.dna_rm.toplevel.fa	Elusimicrobium_minutum_pei191.ASM2014v1.37.gff3.gz
449447	157.98937351308484	0.3719270420301348	0.42330631144854475	-0.0017367295199202104	-0.6571523394131642	-0.80570751604033	0.29622235294117644	0.6578905630452022	-0.35681484709239264	-0.6571209792425936	-0.5273255427031991	Microcystis_aeruginosa_nies_843.ASM1062v1.dna_rm.toplevel.fa	Microcystis_aeruginosa_nies_843.ASM1062v1.37.gff3.gz
452637	130.11693110193437	0.2977613562269072	0.653411396022395	0.09062025590978173	-1.1207828732884155	-1.579164506343078	0.5839266666666667	0.6546402955879157	-0.4988935155064187	-1.121988072001713	-1.1104848189112975	Opitutus_terrae_pb90_1.ASM1996v1.dna_rm.toplevel.fa	Opitutus_terrae_pb90_1.ASM1996v1.37.gff3.gz
452652	116.48195095067511	0.3514742353265362	0.7425017566363126	0.3697134893323959	-1.4902831358500965	-1.9773149256283127	0.5314691270404541	0.6282722513089005	-0.025507984581432552	-1.489297907488945	-1.1698133948237963	Kitasatospora_setae_km_6054.ASM26998v1.dna_rm.toplevel.fa	Kitasatospora_setae_km_6054.ASM26998v1.37.gff3.gz
476282	178.7769168497745	0.347866312015728	0.6354435700841025	0.09773447438423055	-1.336001619058633	-1.9408705025491626	0.9942031425364759	0.652018040939054	-0.3910600208164343	-1.3360016190587203	-1.0049624725337871	Bradyrhizobium_japonicum_semia_5079.ASM66193v1.dna_rm.toplevel.fa	Bradyrhizobium_japonicum_semia_5079.ASM66193v1.37.gff3.gz
511051	53.45307443365696	0.2058252427184466	0.3539085590872322	0.11566345536287681	-0.9931368932038834	-2.073978645066274	-0.14568706697459577	0.3385113268608414	-0.23965928066795206	-0.9849559768637599	-0.807934768637534	Caldisericum_exile_azm16c01.ASM28433v1.dna_rm.toplevel.fa	Caldisericum_exile_azm16c01.ASM28433v1.37.gff3.gz
511145	147.88975230694513	0.2999028654686741	0.5075003864390568	0.0004127386995440574	-2.6739021369596894	-4.104485433485434	0.5378644602048857	0.5553666828557552	-1.156340826685983	-2.675499153567106	-1.0505384522370003	Escherichia_coli_str_k_12_substr_mg1655.ASM584v2.dna_rm.toplevel.fa	Escherichia_coli_str_k_12_substr_mg1655.ASM584v2.37.gff3.gz
518766	78.47608695652174	0.27644927536231884	0.6456920914813596	0.7401265365148166	-1.0602891304347826	-1.732260724233983	0.18964766839378233	0.5228260869565218	-0.22108679927667474	-1.0603517715112112	-1.0444034707158352	Rhodothermus_marinus_dsm_4252.ASM2484v1.dna_rm.toplevel.fa	Rhodothermus_marinus_dsm_4252.ASM2484v1.37.gff3.gz
519441	131.8004216444132	0.1257905832747716	0.2631096241893672	0.10194591765526972	-1.7046047083626144	-3.8502370820668697	0.14091960784313723	0.39915671117357693	-1.060411723656661	-1.6981315422191208	-0.40857292393580247	Streptobacillus_moniliformis_dsm_12112.ASM2456v1.dna_rm.toplevel.fa	Streptobacillus_moniliformis_dsm_12112.ASM2456v1.37.gff3.gz
522772	105.4281098546042	0.22294022617124395	0.42536630875053577	0.3067946859903459	-0.9732657512116317	-1.9137384737678858	-0.0019072249589490915	0.401453957996769	-0.42467109500805744	-0.9706747181964515	-0.7717351046698804	Denitrovibrio_acetiphilus_dsm_12809.ASM2572v1.dna_rm.toplevel.fa	Denitrovibrio_acetiphilus_dsm_12809.ASM2572v1.37.gff3.gz
525903	69.59607616849394	0.1829197922677438	0.6379256619243765	0.2150776754890984	-1.613159261396422	-3.0551003344481606	-0.06600478468899529	0.4379688401615695	-0.6699453080022941	-1.608714039125413	-1.203375431530489	Thermanaerovibrio_acidaminovorans_dsm_6589.ASM2490v1.dna_rm.toplevel.fa	Thermanaerovibrio_acidaminovorans_dsm_6589.ASM2490v1.37.gff3.gz
525919	119.94882352941177	0.16705882352941176	0.3606876441464908	0.28369741480611044	-1.5525529411764707	-3.6750304878048783	0.4252102272727273	0.4111764705882353	-0.4880669800235027	-1.5495681551116482	-0.6468102232667494	Anaerococcus_prevotii_dsm_20548.ASM2410v1.dna_rm.toplevel.fa	Anaerococcus_prevotii_dsm_20548.ASM2410v1.37.gff3.gz
526224	140.3752231345948	0.26633345233845057	0.277523794114523	0.11009259259259152	-1.6115112459835772	-2.1197179006560445	0.014445277361319349	0.570867547304534	-0.1882398504273528	-1.6063543447293367	-1.5232425213675187	Brachyspira_murdochii_dsm_12563.ASM9284v1.dna_rm.toplevel.fa	Brachyspira_murdochii_dsm_12563.ASM9284v1.37.gff3.gz
543302	90.75616438356164	0.24246575342465754	0.6170128910865927	0.3382863466122039	-1.1649195205479455	-2.0811424100156497	0.5862263210368892	0.536986301369863	-0.4080507320394844	-1.1634286687095443	-0.5779478882833686	Alicyclobacillus_acidocaldarius_laa1.ASM17383v1.dna_rm.toplevel.fa	Alicyclobacillus_acidocaldarius_laa1.ASM17383v1.37.gff3.gz
546414	126.60091568103778	0.32888210606638685	0.6338816146436573	0.16421654593977664	-2.9055020984357114	-4.02324797979798	0.5471294851794072	0.648225867989317	-0.29373756694722175	-2.90152170601678	-1.44818209523811	Deinococcus_deserti_vcd115.ASM2068v1.dna_rm.toplevel.fa	Deinococcus_deserti_vcd115.ASM2068v1.37.gff3.gz
552811	112.84070260448213	0.257419745608722	0.5504438159275664	0.11833273056057791	-1.2510978195033313	-2.174909046214356	0.230788643533123	0.502725620835857	-0.518213510253327	-1.251574743821572	-1.150382459312846	Dehalogenimonas_lykanthroporepellens_bl_dc_9.ASM14316v1.dna_rm.toplevel.fa	Dehalogenimonas_lykanthroporepellens_bl_dc_9.ASM14316v1.37.gff3.gz
573065	119.13752913752914	0.32138694638694637	0.5958110543187456	0.11281530878515067	-1.3489284673659672	-1.9598762948207171	0.3142809110629068	0.6162587412587412	-0.4389447665990369	-1.3450630800463657	-1.3329898462430805	Asticcacaulis_excentricus_cb_48.ASM17521v2.dna_rm.toplevel.fa	Asticcacaulis_excentricus_cb_48.ASM17521v2.37.gff3.gz
592010	84.58311484006293	0.18196119559517568	0.4698117726226211	0.14368831507564028	-3.6091942842160463	-5.932339152119701	0.36061150568181816	0.5511274252753016	-1.1689342723004872	-3.609117631716214	-1.2451259780907664	Abiotrophia_defectiva_atcc_49176.ASM16007v2.dna_rm.toplevel.fa	Abiotrophia_defectiva_atcc_49176.ASM16007v2.37.gff3.gz
59374	99.57119635890767	0.27990897269180753	0.48063025068849635	-0.013272609400340585	-1.9518815019505853	-3.0266122298624754	0.15211057692307692	0.5653446033810143	-0.3877615883306351	-1.9498241491085935	-1.938945056726081	Fibrobacter_succinogenes_subsp_succinogenes_s85.ASM2466v1.dna_rm.toplevel.fa	Fibrobacter_succinogenes_subsp_succinogenes_s85.ASM2466v1.37.gff3.gz
633	159.15386479282773	0.2750181730070269	0.47592798422951094	-0.07415378131021466	-1.5989414829173734	-2.2484245857287792	0.042529914529914496	0.5851708262660528	-0.42361946050097554	-1.5932903420038445	-1.4191584778419886	Yersinia_pseudotuberculosis_gca_000754965.YAQ.dna_rm.toplevel.fa	Yersinia_pseudotuberculosis_gca_000754965.YAQ.37.gff3.gz
660470	165.584375	0.232421875	0.4546105352701817	0.00479482691559685	-0.8902857421875	-1.6244918265813788	0.005662185602775326	0.432421875	-0.28937242318163214	-0.8903156359393396	-0.572669194865818	Mesotoga_prima_mesg1_ag_4_2.ASM14771v3.dna_rm.toplevel.fa	Mesotoga_prima_mesg1_ag_4_2.ASM14771v3.37.gff3.gz
667014	90.19488817891374	0.2327704244637152	0.4242908514969268	0.0040943482224262695	-0.9679034687357371	-2.053155204460966	0.07938878923766815	0.39479689639434046	-0.6350366909753911	-0.9664706016408289	-0.7315754329991027	Thermodesulfatator_indicus_dsm_15286.ASM21779v1.dna_rm.toplevel.fa	Thermodesulfatator_indicus_dsm_15286.ASM21779v1.37.gff3.gz
722438	279.43700159489634	0.189792663476874	0.40003674077288776	0.12216772655008157	-1.182294258373206	-1.8031168639053257	-0.45621107266435984	0.44657097288676234	-0.6556041335453049	-1.175204292527824	-1.05540222575517	Mycoplasma_pneumoniae_fh.ASM14394v1.dna_rm.toplevel.fa	Mycoplasma_pneumoniae_fh.ASM14394v1.37.gff3.gz
742818	153.80190796857462	0.2609427609427609	0.5768349459189119	-0.04876274509804546	-1.897283950617284	-2.5182708492731445	-0.18858947368421045	0.6200897867564534	-0.4572794282511019	-1.8948963585434218	-1.8603529411764796	Slackia_piriformis_yit_12062.Slac_piri_YIT_12062_V1.dna_rm.toplevel.fa	Slackia_piriformis_yit_12062.Slac_piri_YIT_12062_V1.37.gff3.gz
746697	108.12424145640371	0.2634940913446183	0.36191254451211147	-0.12391015001596051	-1.9239881826892364	-2.4795285961871754	-0.36604495747266097	0.5867135100606835	-0.3676433121019156	-1.9207299363057304	-1.8701234076433062	Aequorivita_sublithincola_dsm_14238.ASM26538v1.dna_rm.toplevel.fa	Aequorivita_sublithincola_dsm_14238.ASM26538v1.37.gff3.gz
760142	62.0688622754491	0.16347305389221556	0.3747425387888553	0.12306622911693488	-0.5891323353293413	-1.4360656996587031	-0.13128828413284135	0.27844311377245506	-0.33401252983293794	-0.5882762529832934	-0.4366500596658742	Hippea_maritima_dsm_10411.ASM19413v1.dna_rm.toplevel.fa	Hippea_maritima_dsm_10411.ASM19413v1.37.gff3.gz
762983	81.8590978205778	0.27927014698428787	0.40275662801140133	-0.12242197691921541	-2.0976748606183473	-3.3106060606060606	-0.12827460106382976	0.5316776482513939	-0.5621083793276442	-2.095824134470649	-1.6522629202207773	Succinatimonas_hippei_yit_12066.ASM18819v1.dna_rm.toplevel.fa	Succinatimonas_hippei_yit_12066.ASM18819v1.37.gff3.gz
768670	57.97204512015694	0.1525257479156449	0.35751195346556564	0.17168166259167839	-0.926925698871996	-2.654542729591837	0.15231872509960162	0.30897498773908777	-0.5801894865525559	-0.9219885085574524	-0.4163520782396084	Calditerrivibrio_nitroreducens_dsm_19672.ASM18340v1.dna_rm.toplevel.fa	Calditerrivibrio_nitroreducens_dsm_19672.ASM18340v1.37.gff3.gz
83332	77.99975006248438	0.3369157710572357	0.6560798670190506	0.18289867731474097	-0.4880342414396401	-0.7724990723562153	0.0989739663093415	0.5351162209447639	-0.20434456928837008	-0.49165751372939326	-0.3289681727409004	Mycobacterium_tuberculosis_h37rv.ASM19595v2.dna_rm.toplevel.fa	Mycobacterium_tuberculosis_h37rv.ASM19595v2.37.gff3.gz
85962	109.27860374919199	0.22236586942469294	0.3887416245709232	0.014900575447567732	-0.5565475113122172	-1.3931250000000002	0.4068546592489569	0.4414996767937944	-0.364861022364221	-0.570753354632584	-0.38141884984025465	Helicobacter_pylori_26695.ASM852v1.dna_rm.toplevel.fa	Helicobacter_pylori_26695.ASM852v1.37.gff3.gz
862908	55.44124031007752	0.3330232558139535	0.3674728232477176	-0.24728715170278948	-1.4584491472868215	-2.4387869778869784	0.2180109243697479	0.524031007751938	-0.8361586687306626	-1.4635273993808053	-1.011864860681135	Halobacteriovorax_marinus_sj.ASM21091v2.dna_rm.toplevel.fa	Halobacteriovorax_marinus_sj.ASM21091v2.37.gff3.gz
867900	89.46717557251908	0.2665648854961832	0.3211090151293065	-0.17924634591960853	-2.7343509923664127	-3.75946361245068	-0.3819547283702213	0.5853435114503817	-0.42990773447015496	-2.7275546589524926	-2.6423558160779503	Cellulophaga_lytica_dsm_7489.ASM19059v1.dna_rm.toplevel.fa	Cellulophaga_lytica_dsm_7489.ASM19059v1.37.gff3.gz
868864	52.01464713715047	0.20905459387483355	0.34948206644105795	-0.1101398277004586	-1.1787626498002661	-2.5205494505494506	-0.19064913294797686	0.3521970705725699	-0.9607465208747534	-1.175968522200141	-0.5817259774685319	Desulfurobacterium_thermolithotrophum_dsm_11699.ASM19104v1.dna_rm.toplevel.fa	Desulfurobacterium_thermolithotrophum_dsm_11699.ASM19104v1.37.gff3.gz
880073	165.38737292669876	0.18967362225789192	0.4509679553297026	0.29162363150867066	-0.6239367308721241	-1.2532001799370223	0.2993983498349835	0.46308186195826645	-0.26786582109479706	-0.6226823765019853	-0.6538459279038626	Caldithrix_abyssi_dsm_13497.ASM24181v1.dna_rm.toplevel.fa	Caldithrix_abyssi_dsm_13497.ASM24181v1.37.gff3.gz
882	147.92771445710858	0.277744451109778	0.6314261166363938	0.11946313295824318	-1.5108036892621477	-2.173489282589676	-0.06528912213740456	0.5620875824835033	-0.36194985119046663	-1.5143718898104055	-1.4884893364929024	Desulfovibrio_vulgaris_str_hildenborough.ASM19575v1.dna_rm.toplevel.fa	Desulfovibrio_vulgaris_str_hildenborough.ASM19575v1.37.gff3.gz
886293	208.46363123766562	0.33507189173949814	0.622653100990952	0.36407498248074255	-0.7589800535663942	-0.9388338305983757	0.2636946277097078	0.6546377220186073	-0.005335038542403581	-0.762080518570448	-0.9215660919540394	Singulisphaera_acidiphila_dsm_18658.ASM24245v3.dna_rm.toplevel.fa	Singulisphaera_acidiphila_dsm_18658.ASM24245v3.37.gff3.gz
926559	149.4915254237288	0.2620599739243807	0.3359458634939124	-0.0787392940565863	-1.4346627118644069	-1.9704352662290303	-0.09057456541628542	0.5671447196870926	-0.2658109265507398	-1.4319162772585599	-1.4361821131879497	Joostella_marina_dsm_19592.ASM26011v1.dna_rm.toplevel.fa	Joostella_marina_dsm_19592.ASM26011v1.37.gff3.gz
937777	131.17274737423992	0.3148148148148148	0.6397397384502819	0.23140852819809687	-2.155129353233831	-3.088869452662722	0.6072702407002188	0.6271420674405749	-0.2647899587345197	-2.148258046767518	-1.1424093535076043	Deinococcus_peraridilitoris_dsm_19664.ASM31783v1.dna_rm.toplevel.fa	Deinococcus_peraridilitoris_dsm_19664.ASM31783v1.37.gff3.gz
946077	82.00646142151274	0.27784112504751046	0.3550299308281861	0.08591910368401168	-1.8915739262637778	-2.622080618442849	-0.2782231707317073	0.5712656784492588	-0.4999513862514342	-1.8901484998101101	-1.7418399164451226	Imtechella_halotolerans_k1.ASM26083v1.dna_rm.toplevel.fa	Imtechella_halotolerans_k1.ASM26083v1.37.gff3.gz
99287	121.34730673878747	0.2914131169709263	0.5222170068657424	0.01372163558750028	-2.8747464503042597	-4.471793228139382	0.6078458781362007	0.6069416272256029	-1.0581362615142638	-2.8654202247191227	-1.3841729213482887	Salmonella_enterica_subsp_enterica_serovar_typhimurium_str_lt2.ASM694v2.dna_rm.toplevel.fa	Salmonella_enterica_subsp_enterica_serovar_typhimurium_str_lt2.ASM694v2.37.gff3.gz
997884	123.35687988955361	0.2310170271514036	0.4083038229108338	0.21798378995433243	-1.5784323515876668	-2.0985221456692913	-0.3571429121725732	0.543948458352508	-0.2923698630137146	-1.5814836720712582	-1.6047937885362198	Bacteroides_nordii_cl02t12c05.Bact_nord_CL02T12C05_V1.dna_rm.toplevel.fa	Bacteroides_nordii_cl02t12c05.Bact_nord_CL02T12C05_V1.37.gff3.gz
999415	88.81054365733114	0.17847336628226249	0.3277395149486797	-0.12434153005464221	-1.8773119165293795	-3.476753802281369	0.31074122236671	0.4914881933003844	-1.7325273224043638	-1.8784153005464543	-0.5036909836065635	Eggerthia_catenaformis_ot_569_dsm_20559.Lact_cate_OT_569_V1.dna_rm.toplevel.fa	Eggerthia_catenaformis_ot_569_dsm_20559.Lact_cate_OT_569_V1.37.gff3.gz
