# Supplementary material for: A possible universal role for mRNA secondary structure in bacterial translation revealed using a synthetic operon
Source: Nat Commun. 2020 Sep 24;11:4827. doi: 10.1038/s41467-020-18577-4 (PMC7518266; doi:10.1038/s41467-020-18577-4)
Supplement: Supplementary file 8 — data set 6 [file 41467_2020_18577_MOESM8_ESM.csv]

	-100	-99	-98	-97	-96	-95	-94	-93	-92	-91	-90	-89	-88	-87	-86	-85	-84	-83	-82	-81	-80	-79	-78	-77	-76	-75	-74	-73	-72	-71	-70	-69	-68	-67	-66	-65	-64	-63	-62	-61	-60	-59	-58	-57	-56	-55	-54	-53	-52
1009370	-0.3468284747527332	-0.36655999479437873	-0.35979399532102985	-0.36456524564595744	-0.36074031713022975	-0.32441803065731273	-0.3165921018446347	-0.3226291244479074	-0.30580553390491144	-0.2824264744089373	-0.2676771888802283	-0.25018212522733174	-0.25421265263704834	-0.27766809560924877	-0.27933606131462696	-0.2674334892179788	-0.2527572096648477	-0.27329670044167353	-0.3046958950376724	-0.31906586126266584	-0.2928707456482212	-0.29686178228111215	-0.3154221875811895	-0.2999173811379574	-0.3003777604572618	-0.30609495972979983	-0.27989075084437476	-0.2729657053780201	-0.286127955313067	-0.26847986489997316	-0.2631145752143419	-0.23749402442192777	-0.2367003117692903	-0.2406806962847498	-0.250567160301377	-0.2433820472850093	-0.2334842816315925	-0.19839711613406105	-0.17324356975837865	-0.1786645882047287	-0.17061340607950068	-0.15715367627955334	-0.14208521693946508	-0.14167991686152243	-0.14215549493374918	-0.11339347882566914	-0.11796167835801541	-0.09656612107040805	-0.09265471551052236
1033802	-0.4558094752186574	-0.45049460641399236	-0.42762605654328134	-0.4120052462838824	-0.40941853686971685	-0.39519230769230745	-0.437344114219114	-0.4577562645687644	-0.43261272939120304	-0.4301150597145355	-0.42121905039324153	-0.4162704631517614	-0.40591727352170043	-0.43438246431692307	-0.42432857558986325	-0.4089892222545872	-0.4161112729391206	-0.3845018933877073	-0.36215584037285253	-0.34924730556364714	-0.34045586950189355	-0.3380837459947577	-0.3563942615787944	-0.3428161957471587	-0.3602116224876207	-0.36873288668802834	-0.37549519370812695	-0.37377512379842687	-0.3705374308185248	-0.3619545586950188	-0.3460903000291291	-0.339250801048645	-0.35283862510923397	-0.3819967958054178	-0.3783172152636174	-0.36539120302942013	-0.3763796970579663	-0.3677346344305262	-0.3017087095834545	-0.2882277891057387	-0.2955358287212354	-0.2631986600640838	-0.25606262743955627	-0.24234474220798136	-0.19901878823186744	-0.18439455286921044	-0.1796053014855808	-0.1212505097582291	-0.15205010195164584
1033991	-0.234572397132169	-0.2498075124688267	-0.23663986612702345	-0.2380751089663757	-0.23215737858032415	-0.23377603357164994	-0.229824370531551	-0.24229351880634156	-0.2365380316671844	-0.24680735796336561	-0.26414071716858095	-0.2515079155672823	-0.24687769672512838	-0.24949650783796287	-0.25116032903926705	-0.23982383982616756	-0.2425662734750886	-0.23207294738475906	-0.23142728542604332	-0.2187996275027151	-0.22123816545087716	-0.2251814372186864	-0.24016413161570646	-0.24369206891199724	-0.2539779605773706	-0.2422581871798854	-0.2268057581871801	-0.2448858451032112	-0.2565999534378399	-0.23871372031662272	-0.22703166226912871	-0.22780079155672914	-0.22011337886077878	-0.20736791867142626	-0.20690586683222098	-0.19620479590252987	-0.20702747167468574	-0.20465978581406252	-0.19817290082259784	-0.2044582492627661	-0.19182376222256656	-0.17785697656371244	-0.18043170883129003	-0.1749345025609188	-0.1731607170572715	-0.17191432562470868	-0.15705952196181885	-0.13029691137668825	-0.10527828651249406
1046627	-0.22648185148185143	-0.229477522477523	-0.2319212454212452	-0.22816583416583422	-0.22303230103230065	-0.22857292707292726	-0.22621028971028978	-0.22174325674325726	-0.22424775224775306	-0.2382910422910421	-0.22409140859140947	-0.2037982017982024	-0.2078634698634701	-0.19354945054945094	-0.1852730602730602	-0.1866804861804861	-0.18423043623043628	-0.18834815184815196	-0.21316350316350324	-0.2208321678321681	-0.24239277389277425	-0.23568231768231793	-0.22082167832167818	-0.20943789543789548	-0.20980236430236415	-0.21942574092574052	-0.21122527472527433	-0.1934547119547116	-0.21465950715950774	-0.2152007992007988	-0.22786746586746612	-0.21784798534798536	-0.21576107226107244	-0.2193814518814518	-0.21739660339660385	-0.21350882450882472	-0.2278558108558114	-0.2374483849483841	-0.24184348984349002	-0.24548684648684713	-0.23951914751914807	-0.21718681318681304	-0.23177855477855502	-0.25006476856476895	-0.24893806193806195	-0.2543281718281715	-0.22572494172494148	-0.2127159507159504	-0.22044322344322298
1116230	-0.051303733031674265	-0.04662556561085976	-0.036933823529411706	-0.011894796380090536	-0.013035067873303276	-0.013812217194570181	-0.033257918552036116	-0.03425904977375575	-0.07175904977375584	-0.08154977375565613	-0.06826696832579184	-0.08749547511312229	-0.09272228506787338	-0.11971719457013587	-0.11076527149321276	-0.10302545248868801	-0.1091419683257918	-0.09412499999999993	-0.09872341628959273	-0.09836708144796381	-0.0929541855203621	-0.0651696832579186	-0.07851809954751143	-0.08235011312217194	-0.08828506787330317	-0.11401696832579186	-0.10320418552036204	-0.1223676470588236	-0.1114004524886879	-0.12723672316384177	-0.14932259887005642	-0.16397514124293777	-0.19028813559322025	-0.1714101694915257	-0.1671333333333333	-0.1359468926553673	-0.14584519774011287	-0.18077740112994353	-0.17239887005649698	-0.1914180790960452	-0.22495480225988698	-0.2536836158192092	-0.2570056497175136	-0.23555367231638424	-0.24367231638418085	-0.23847796610169503	-0.21904519774011288	-0.18618644067796597	-0.17599435028248575
1123384	-0.04114124700239804	-0.04983525179856115	-0.07140057498802131	-0.07674173454719693	-0.06559127934834678	-0.07103306181121229	-0.09403114518447521	-0.10031863919501693	-0.11558361284139905	-0.12565884044082432	-0.13431552467656938	-0.13621849544801162	-0.09750383325347392	-0.11992644944896992	-0.12580067081935786	-0.15084163871586012	-0.1846621945376138	-0.16605654048873975	-0.14904887398179206	-0.143847388596071	-0.13017369429803585	-0.10186679444178263	-0.09568327743172018	-0.07524820316243408	-0.05528030666027798	-0.031060373742213706	-0.01718399616674654	-0.007400574988021043	-0.004977479635840879	0.008307139434595118	-0.002974604695735578	0.017194537613799715	0.0062074748442741	0.005793004312410155	0.008298993770963091	0.027664111164350795	0.041414470531863944	0.03284235745088642	0.0016667465261141156	0.03580522280785819	0.016872065165309105	0.0009937709631050492	-0.012794202204120725	-0.04282486823191188	-0.06533061811212264	-0.11069885002395786	-0.15567177767129817	-0.1856859127934836	-0.1859206995687591
1129897	-0.11913876319758676	-0.11254600301659133	-0.10133047016274854	-0.08682640144665443	-0.09426808318264013	-0.09485884302500762	-0.09796625489605307	-0.11396504971376939	-0.1491173991571344	-0.1728266104756171	-0.15664509331727858	-0.14064851038218487	-0.12551910923863968	-0.1449352994282275	-0.15031287605294794	-0.11838748495788196	-0.11120336943441624	-0.10031578947368422	-0.10566315789473679	-0.105806917293233	-0.10154887218045099	-0.0903082706766917	-0.09307909774436089	-0.09466812030075202	-0.09169624060150369	-0.07709518796992483	-0.05851819001803973	-0.0759760974143116	-0.08234861695730604	-0.10713686899038452	-0.08961087740384606	-0.08791856971153861	-0.04381021021021018	-0.01686336336336345	0.002879879879879851	0.029387120984689343	0.03999654758330846	0.05192584809366534	0.06373011107775427	0.0742839987991593	0.07767442209546702	0.08418402882017419	0.0802716901831284	0.07321435004503139	0.10432212548784155	0.1337922545782046	0.1272041429000296	0.14594115881116757	0.15290903632542754
1142394	-0.0594257079223673	-0.04465160674514789	-0.03200445434298449	-0.018458479160038243	0.0006426980591790345	0.00805599745466115	0.03178332803054407	0.027719853643016438	0.020291123130766888	0.006209672287623235	0.05084250715876547	0.04845943366210621	-0.010755647470569594	-0.052210626789691475	-0.03796786509704109	-0.030699331848552138	-0.04474005727012417	-0.03671174037543741	-0.07902640789055032	-0.07564110722239895	-0.07563633471205859	-0.06532930321349023	-0.07032453070314969	-0.028306297709923663	-0.021455152671755823	-0.023651399491094086	-0.034169847328244275	-0.035415076335877864	-0.044398854961832	-0.034173027989821934	-0.04255884223918578	-0.009362277353689647	0.0011132315521628702	-0.0009351145038167401	-0.002414122137404677	-0.005656806615776161	-0.003854961832061105	-0.0010559796437658565	-0.0017509541984732956	-0.008264949109414757	-0.00994751908396942	0.05781488549618314	0.054632633587786326	0.0506790712468192	0.050322837150127246	0.04459923664122131	0.04798505089058528	0.11513517811704833	0.12599713740457996
1148	-0.046305124960455586	-0.033790256248022794	-0.013260512171988604	-0.054314890926335846	-0.035119032564021394	-0.04271134998419222	-0.05091305722415409	-0.051661081251975896	-0.035833596713021436	-0.056978824273071944	-0.03100900758533499	-0.015740044247787646	-0.026325063211125082	-0.025278286978508206	-0.008624525916561366	-0.02390534134007582	-0.01291213653603035	0.012917825537294559	0.009347977243994969	0.027410714285714195	0.04072676991150443	0.022257901390644715	0.008379582806573973	0.02083912768647277	0.04461219974715542	0.03967383059418456	0.041523072060682724	0.025614096080910236	0.005183154235145393	-0.02269469026548676	-0.051472661188369205	-0.05258375474083446	-0.046754582806574026	-0.07156716182048031	-0.05694943109987344	-0.0498768963337547	-0.07426659292035376	-0.0707059102402023	-0.03713321744627062	-0.02758881163084708	-0.028798988621997392	-0.016035082174462704	-0.02398862199747158	-0.005790455120101127	0.024116940581542387	0.003034134007585299	0.014097661188369168	0.035481984829329925	0.027417983565107374
115713	-0.21558015267175598	-0.20032490458015262	-0.18944799618320599	-0.19581583969465666	-0.23182251908396975	-0.2592853053435116	-0.2881455152671756	-0.3191603053435116	-0.31295133587786245	-0.2832552480916032	-0.27881822519083976	-0.2874045801526722	-0.2648711832061069	-0.2787595419847329	-0.29333158396946574	-0.26039885496183207	-0.24914265267175562	-0.2480152671755726	-0.24927290076335915	-0.23496135496183218	-0.22291650763358806	-0.2613883587786258	-0.280149332061069	-0.30352099236641245	-0.3311130725190838	-0.3177762404580151	-0.29463979007633523	-0.34285877862595343	-0.3431354961832056	-0.3674217557251911	-0.3601445610687024	-0.3644036259541987	-0.35520324427480926	-0.37375763358778635	-0.3568000954198474	-0.3893773854961835	-0.3641841603053439	-0.3596326335877862	-0.3674847328244273	-0.35964312977099266	-0.33996660305343473	-0.3414565839694663	-0.3467428435114507	-0.36095085877862565	-0.37864503816793854	-0.365200858778626	-0.3398210877862595	-0.2891374045801527	-0.21401860687022906
1172194	-0.34458530805687254	-0.3379081214993546	-0.37339196467040137	-0.3703355234812573	-0.36771036191297046	-0.3470242352434296	-0.3499062903920736	-0.33302089616544617	-0.30220874623007377	-0.31604265402843584	-0.29834769495906904	-0.2546682464454975	-0.2482349202929767	-0.23754523912106873	-0.23079599310642013	-0.26415909090909007	-0.2653671908660061	-0.27673588970271457	-0.28495540715208956	-0.26671434726411	-0.2754556225764758	-0.29301055579491536	-0.29921402412753056	-0.2959805040930631	-0.31984489444205033	-0.32105881085738885	-0.3508498492029304	-0.3652929771650152	-0.3435936018957348	-0.3124675786299011	-0.33137677725118464	-0.30968580353295955	-0.2760400689358036	-0.2929742567858673	-0.28912354588539435	-0.2902031451960355	-0.289984920292978	-0.28880934941835373	-0.25486999138302496	-0.2697399827660491	-0.2520759370960796	-0.21243849633778564	-0.20273481258078394	-0.18415327445066842	-0.16143364928909934	-0.1811589831968982	-0.17116070659198585	-0.128384317104696	-0.12211331322705701
1177928	-0.424257605985038	-0.4257758104738162	-0.3812730673316705	-0.35441683291770526	-0.36095710723191976	-0.3556088528678297	-0.35688478802992585	-0.3815697007481293	-0.4060234413965072	-0.3993041147132164	-0.40388690773067365	-0.39273478802992545	-0.41904775561097357	-0.4443162094763091	-0.45232082294264286	-0.4486749376558602	-0.44869239401496247	-0.43906346633416565	-0.45385897755610954	-0.452540274314215	-0.43168566084788074	-0.4286375311720703	-0.45003029925187055	-0.4554637157107219	-0.44356147132169493	-0.4480148379052373	-0.42945798004987534	-0.4361154613466334	-0.4481103491271822	-0.4250599750623451	-0.4030115960099745	-0.3843906483790528	-0.38681995012468745	-0.3959975062344135	-0.4001197007481286	-0.3815992518703253	-0.38214788029925195	-0.3813228179551119	-0.34993216957606	-0.35034900249376616	-0.34590798004987744	-0.3448793017456351	-0.3330384039900237	-0.3439259351620947	-0.33757331670822965	-0.3179523690773078	-0.3102834164588524	-0.3074079800498747	-0.30425336658354196
1189619	-0.1970226548672573	-0.20592796460177007	-0.19727893805309743	-0.17402761061946925	-0.18912955752212351	-0.18588141592920307	-0.17366530973451327	-0.17410654867256606	-0.19482283185840737	-0.19665946902654807	-0.19666761061946894	-0.19932796460176982	-0.174883716814159	-0.16923522123893808	-0.17258389380530997	-0.1653884955752212	-0.17065646017699113	-0.15053946902654855	-0.14598831858407063	-0.14705911504424782	-0.15937982300884934	-0.17101734513274333	-0.16861823008849544	-0.16474300884955745	-0.18168513274336318	-0.16203893805309713	-0.1555985840707969	-0.1621568141592921	-0.17736690265486693	-0.17915274336283168	-0.18510477876106193	-0.17523805309734547	-0.17906761061946885	-0.1647732743362833	-0.16777451327433618	-0.16922194690265438	-0.16469327433628295	-0.16541150442477895	-0.1496056637168144	-0.14135982300884944	-0.14221221238938045	-0.14484353982300888	-0.13955026548672558	-0.14323734513274367	-0.13637716814159292	-0.14171681415929221	-0.1356024778761062	-0.12421699115044216	-0.11874548672566367
1208660	-0.46100543609567646	-0.46521273254409407	-0.45731625996617464	-0.4634029958927286	-0.4816803575742938	-0.5155922928243526	-0.5060275428847548	-0.4726824112104368	-0.4555745349118137	-0.4693218168639758	-0.4627042763952653	-0.4162261415800913	-0.43334984295723666	-0.41841060642667255	-0.3952878714665375	-0.41458721913505614	-0.41180152210678944	-0.4179693162599659	-0.4429669002174424	-0.46954215994201437	-0.4389768059917854	-0.44856245469920386	-0.4341326407344764	-0.42711838608359415	-0.40433800434887773	-0.4010388982846106	-0.4157287992268653	-0.4633260449383908	-0.508882097124908	-0.49774015462672083	-0.4993488765402272	-0.4797596037690267	-0.4772759120560521	-0.5071365064025133	-0.5109405653539493	-0.4864013046629627	-0.4865812998308767	-0.47562696303454854	-0.45002657646774513	-0.46382338729161604	-0.44571756462913636	-0.42189417733752005	-0.39151244261898915	-0.3618265281468957	-0.33317588789562724	-0.3203144479342826	-0.3190094225658377	-0.2568386083595065	-0.26756221309495054
1209989	-0.12762907069102467	-0.13222458300238268	-0.12274305003971406	-0.13279487688641756	-0.13538681493248617	-0.13281096108022264	-0.13149305003971398	-0.13687688641779222	-0.14537594283445793	-0.13473699880905143	-0.1258038904327115	-0.11495553791186969	-0.12142556570067502	-0.10319670504168348	-0.10707681619690378	-0.09713676061929354	-0.08702560539896778	-0.06317109964271533	-0.04668936085748304	-0.048933703850734464	-0.04357641921397382	-0.06609130607383887	-0.06374215958713768	-0.0907679634775706	-0.11904446208813019	-0.1313314807463276	-0.12994481937276692	-0.12388884477967453	-0.12656907502977377	-0.11749563318777304	-0.11477927749106767	-0.11770702659785626	-0.12193251290194489	-0.10658654227868221	-0.10995672886065921	-0.11386323938070671	-0.11810698689956346	-0.10959229853116331	-0.08962921794362837	-0.09327570464470042	-0.09149861055974594	-0.07651508535132982	-0.05399067090115126	-0.05564073044859058	-0.05214470027788807	-0.06846625645097242	-0.08380924970226275	-0.07541385470424779	-0.04158515283842787
1236703	-0.035224880382775145	-0.04044258373205743	-0.042302631578947335	-0.03763157894736847	-0.036126196172248895	-0.03363995215311001	-0.030061602870813397	-0.039928229665071834	-0.015127392344497654	-0.043225478468899535	-0.09134569377990436	-0.11791267942583734	-0.099577153110048	-0.10246172248803814	-0.08517344497607661	-0.08016267942583731	-0.07031220095693776	-0.06840909090909093	-0.07483433014354063	-0.10208732057416264	-0.10837320574162665	-0.11067583732057432	-0.12939593301435404	-0.09519736842105266	-0.0982177033492823	-0.13481459330143533	-0.15682416267942573	-0.16102631578947368	-0.1726531100478468	-0.18778289473684204	-0.16352272727272713	-0.15535287081339716	-0.1636363636363636	-0.1511202153110048	-0.15655083732057412	-0.14636961722488048	-0.14806220095693773	-0.15354066985645912	-0.12830741626794265	-0.10781100478468893	-0.07129186602870807	-0.047986244019138743	-0.09501913875598078	-0.11737619617224895	-0.12263337320574172	-0.08756519138755983	-0.09733971291866028	-0.0748738038277512	-0.08118002392344496
1266370	-0.13268043553404774	-0.14000034566194275	-0.13828075328265355	-0.14228092605390436	-0.1372313407049065	-0.13759630652399057	-0.15723213669313094	-0.1595769761822573	-0.15883367804205417	-0.17878938297138866	-0.1939891416752842	-0.16964851826326674	-0.1615031013094418	-0.1526209510682288	-0.14425258264462792	-0.15257334710743817	-0.14529356060606052	-0.10529518072289162	-0.08611927710843399	-0.10189759036144562	-0.09099123108665756	-0.10438669188445654	-0.11241953232462183	-0.11056456043956048	-0.11650600961538449	-0.12416775412087938	-0.10907873070325896	-0.09526397941680981	-0.1022296740994854	-0.08523809523809525	-0.0848167180541282	-0.06013189448441259	-0.05178011635865842	-0.04632375085557839	-0.033962354551676906	-0.031059829059829003	-0.045435897435897314	-0.04206376068376072	-0.0001799999999999388	0.02611743589743592	0.016754529914529977	0.035774529914529916	0.041185299145299226	0.05016957264957256	0.0689471794871794	0.07709059829059813	0.0781208547008546	0.10155982905982922	0.12709709401709363
1266844	-0.47715803921568617	-0.46713196078431257	-0.45836913145539915	-0.4945134976525818	-0.4915678794992168	-0.5013120608899303	-0.5303333333333334	-0.5190774785323953	-0.5003147931303671	-0.48450409836065506	-0.48461085089773653	-0.46667759562841543	-0.4678329430132703	-0.4641393442622954	-0.44340554254488596	-0.4654611631537861	-0.45508450429352054	-0.44065938353491985	-0.42333573936792906	-0.39534198205228266	-0.3995146312914557	-0.39989250877877464	-0.40059500585251684	-0.4112543893874374	-0.3883027701911824	-0.42081545064377734	-0.4297288333983614	-0.47163168162309815	-0.47565762777994425	-0.5026314865392121	-0.5236785017557555	-0.5542422941864998	-0.5334442060085826	-0.5227967225907129	-0.5335003901677724	-0.5189561061256351	-0.554157627779946	-0.5378482247366367	-0.5248587592664835	-0.5257085446742108	-0.5340542333203288	-0.5252838470542337	-0.5112815060475999	-0.5032407335154109	-0.48369488880218575	-0.5015833008193521	-0.48258993367147845	-0.43405637924307416	-0.4519461568474448
1298851	-0.18538297266514822	-0.16931748291571733	-0.17176537585421428	-0.1522779043280183	-0.13003388382687928	-0.14461731207289286	-0.15437357630979484	-0.1797084282460136	-0.19087386104783585	-0.17958513667425988	-0.16367568337129823	-0.17461446469248332	-0.19223035307517075	-0.17528075170842808	-0.15211076309794985	-0.11880410022779059	-0.12867682232346245	-0.1309533029612758	-0.1329080296127563	-0.1276110478359909	-0.11582858769931659	-0.10781036446469242	-0.11221583143507956	-0.1062579726651482	-0.11891600227790447	-0.14233826879271072	-0.125878416856492	-0.13951025056947625	-0.1393308656036443	-0.1218274487471525	-0.12731378132118448	-0.1493527904328022	-0.17713268792710749	-0.20299572892938458	-0.19365945330296172	-0.16795444191343967	-0.1454051822323465	-0.13605523917995424	-0.12596697038724383	-0.1083228929384965	-0.09825142369020505	-0.08990290432801808	-0.0902984054669704	-0.0863843963553531	-0.08786218678815476	-0.07935848519362185	-0.07114151480637822	-0.057915432801822285	-0.058437357630979465
1303518	-0.17018189964157696	-0.15776039426523303	-0.1514389107846649	-0.13986617699749163	-0.13559584378358994	-0.10432801863131513	-0.09869437477606581	-0.09428323181655313	-0.07016045845272215	-0.06134831661891129	-0.051476540114613355	-0.03678814469914048	-0.04847349570200567	-0.03340795128939824	-0.009365150429799463	-0.03465830945558747	-0.04733434813753594	-0.04916923352435533	-0.04250698424068782	-0.055453975644699297	-0.056452901146131725	-0.0956772922636102	-0.15314434097421178	-0.11477775787965604	-0.08805856017191978	-0.09314648997134682	-0.08441851719197707	-0.09519394699140413	-0.1121971704871058	-0.08002614613180531	-0.0879058022922637	-0.10755659025787984	-0.08515669770773651	-0.10014129656160477	-0.09424355300859605	-0.10390920487106002	-0.10054441260745005	-0.09419914040114614	-0.07584509312320915	-0.08456823065902572	-0.10691421919770792	-0.14370308022922615	-0.15581178366762186	-0.13774355300859598	-0.10119484240687673	-0.07424176217765052	-0.05198137535816618	-0.041202722063037274	-0.03028563753581668
1304892	-0.2852719402277044	-0.3064498339658456	-0.31956067788575576	-0.3038350319981044	-0.2956399620763205	-0.27759061833688675	-0.2535110163468377	-0.24313195925136152	-0.21800331596399838	-0.23598176219801067	-0.23461546660350502	-0.24228008053055447	-0.24888630980577897	-0.2502553292278532	-0.23966528534217382	-0.2719820033151786	-0.2627740942457972	-0.2516642992424238	-0.2544724195075748	-0.26578633996212153	-0.2801023426407941	-0.2893020586843351	-0.28501810222432544	-0.27715996213913846	-0.2747089446284907	-0.2729992901088495	-0.2365380974917175	-0.19700070989115037	-0.1966981779460479	-0.19153289162328455	-0.18392960246095608	-0.15429010884997693	-0.13328324656885968	-0.16009583530525295	-0.15309630856602	-0.1255963085660196	-0.07871060104117343	-0.054550402271651754	-0.06409628578187848	-0.07366098888100306	-0.08767210787792756	-0.08713626685592611	-0.07958481192334975	-0.06556304707830607	-0.028773361722261612	-0.010800804352968957	0.023536787319612	0.05336527087769091	0.05752543174828487
1307761	-0.2789257929383602	-0.2906985338120882	-0.29342953321364457	-0.27748294434470283	-0.288914721723518	-0.27995242369838386	-0.287571962896469	-0.2902063135846798	-0.2929432974266904	-0.2871371932974262	-0.32901885098743294	-0.34721244763614656	-0.3383871932974262	-0.3416098144823463	-0.35033602633153815	-0.3564057450628364	-0.3789498803111921	-0.36109590065828895	-0.3623171753441051	-0.3697893476959903	-0.3808195691202866	-0.39530251346499024	-0.3943533812088569	-0.3725522142429669	-0.325008827049671	-0.33456777378815045	-0.3397133453022142	-0.3340522142429692	-0.33478336325553587	-0.3054093357271091	-0.3146958408138842	-0.3366536505086774	-0.3358891382405742	-0.33289587073608673	-0.30310921603830043	-0.29705700179533207	-0.3255284260921609	-0.3563147815679241	-0.3738996110113704	-0.381632704967087	-0.38275822860562553	-0.3712465589467388	-0.37472142429682814	-0.3576551466187903	-0.32439302812686965	-0.33474790544584054	-0.3221377917414725	-0.3296546977857571	-0.3294640933572712
1313172	-0.28575998075998027	-0.2934362674362668	-0.3078534151034153	-0.29826394901395037	-0.2954795574795575	-0.2978636691512385	-0.28468261601346595	-0.27625871603750923	-0.2573936042317871	-0.22533938446742033	-0.21559665785044535	-0.21229261841788888	-0.23512743447944265	-0.2344217359942289	-0.20602188025967766	-0.2017528251983649	-0.20030127434479397	-0.18087833613849447	-0.18639576821351292	-0.17475066121663813	-0.18385861986054347	-0.1755205578264006	-0.17885308968502014	-0.2095467660495312	-0.22078095696080843	-0.21346237076220234	-0.22691632603991332	-0.21944097138735355	-0.20714474633325283	-0.21160735753786974	-0.20970906467900916	-0.18790694878576492	-0.20573094493868743	-0.18797186823755704	-0.18967696561673505	-0.2084483048809806	-0.21251262322673722	-0.22524561192594345	-0.17768814618898715	-0.12987977879297874	-0.12358175042077403	-0.11117612406828566	-0.10091247896128885	-0.06636126472709782	-0.040597018514065816	-0.0017396008655926143	0.03596898292858858	0.08825679249819658	0.14777795143063277
1347342	-0.16361762225969634	-0.16560595840359735	-0.172822512647555	-0.16906267566048297	-0.17573257448004512	-0.1771673693086001	-0.1771788926363122	-0.17224086565486205	-0.17353246205733547	-0.1696389825744802	-0.1659737211916809	-0.16950562113546935	-0.14934176503653765	-0.16114390106801574	-0.1518731028667793	-0.16307419898819536	-0.1722813378302418	-0.18739179314221452	-0.1827442383361437	-0.19558080382237183	-0.20658375491849348	-0.2117982012366497	-0.22321093310848822	-0.22320854412591312	-0.22543943226531757	-0.2214924114671164	-0.2272987633501967	-0.21435005621135506	-0.22213560989319933	-0.22259668353007325	-0.23689699269252396	-0.2375331646992693	-0.21923412029229894	-0.2230098369870708	-0.21770573355817863	-0.22803920741989905	-0.2294057054525018	-0.23468830803822324	-0.22930227655986554	-0.22815106801573945	-0.23480340078695872	-0.23967467678471122	-0.24430382237211995	-0.24975716694772346	-0.2472001124227096	-0.24401602023608807	-0.24126166385609873	-0.24268943226531764	-0.22895573355817891
1379270	-0.2908119279598472	-0.2976462946560382	-0.2730832595217009	-0.2801151461470326	-0.2824682609979339	-0.304332742840271	-0.3022291113079422	-0.30246722763507544	-0.306457484499557	-0.3052051963389429	-0.314076764098022	-0.34087038677295534	-0.3402140537348689	-0.3172595217006192	-0.2789684086211988	-0.2723131089459699	-0.279404487747269	-0.24727044582226135	-0.2278801299084739	-0.20641865958074979	-0.19817434307646856	-0.21180986123413015	-0.20887806318275798	-0.199881901387659	-0.21542663123708305	-0.21175524062592305	-0.21223944493652194	-0.22485429583702368	-0.2533086802480069	-0.266531296132271	-0.2611774431650424	-0.2761110126956011	-0.30083702391496875	-0.3012695600826696	-0.25859462651313825	-0.25505462060820727	-0.2679539415411868	-0.28281517567168546	-0.25685119574844945	-0.22165042810746918	-0.21898036610569774	-0.19702539120165297	-0.19379096545615576	-0.20582226158842606	-0.17347003247711792	-0.14545851786241498	-0.11730380868024828	-0.09825745497490425	-0.06312813699439032
1432061	-0.49076427061310757	-0.5028291050035243	-0.4959225352112677	-0.520159507042253	-0.5525489436619713	-0.5307104152005623	-0.47213089373680556	-0.482349049964814	-0.4907315789473685	-0.46885719298245637	-0.46256245614035013	-0.4402568421052638	-0.45457859649122784	-0.45239157894736826	-0.4831564912280703	-0.5063298245614036	-0.488295789473685	-0.4508361403508771	-0.46651684210526356	-0.48753438596491233	-0.47620070175438584	-0.4936052631578933	-0.5175456140350879	-0.516192631578948	-0.5441870175438592	-0.6060070175438589	-0.5818091228070159	-0.5845333333333326	-0.5798035087719299	-0.5320280701754391	-0.4846291228070183	-0.4815424561403508	-0.4469435087719304	-0.4841424561403513	-0.46544035087719277	-0.4367280701754393	-0.46737052631578957	-0.44328140350877154	-0.4335901754385966	-0.4223694736842104	-0.43407859649122815	-0.42014456140350853	-0.43037719298245614	-0.435834736842105	-0.4113705263157901	-0.4247494736842104	-0.43985614035087717	-0.38190175438596463	-0.3749435087719294
1441628	-0.22647985834440051	-0.26730411686586986	-0.305725099601594	-0.3090971668880028	-0.2928452855245681	-0.3020471447543161	-0.32094864984506444	-0.3407709163346621	-0.3079238601150953	-0.30051239486498454	-0.2793837981407706	-0.29990925188136375	-0.2716334661354582	-0.2616155378486055	-0.23627113767153618	-0.2591595838866757	-0.2740385126162015	-0.27609672421425396	-0.2994568393094289	-0.32591544931385624	-0.3012390438247007	-0.2971186365648523	-0.3152653829127939	-0.30542098273572316	-0.3083884462151396	-0.3169105799026116	-0.29321558211598114	-0.2668260292164671	-0.28426737494466603	-0.29080544488711835	-0.2903010181496235	-0.27023528109783057	-0.24301438689685673	-0.23555024347056247	-0.23264984506418787	-0.22969876051350144	-0.20974391323594485	-0.22137959274015045	-0.25016733067729097	-0.2733176184152278	-0.2676308100929618	-0.263358344400177	-0.2447343957503319	-0.2532160247897304	-0.22478751660026605	-0.24838202744577212	-0.25968149623727255	-0.25802611775121753	-0.25788667552014166
145458	-0.030146635997699872	-0.021419206440482987	-0.023895917193789536	-0.024534215066130006	-0.018986774008050555	-0.04296520989074194	-0.10487061529614758	-0.08270069005175373	-0.1005278895917193	-0.09994709603220248	-0.11725100632547455	-0.11440253018976437	-0.11099194939620471	-0.14474123059229443	-0.17561817136285227	-0.16005462909718243	-0.1474381828637146	-0.15745255894192067	-0.16417768832662466	-0.20877803335250147	-0.21432144910868317	-0.2226682001150084	-0.22711615871190344	-0.2252530189764231	-0.23524439332949942	-0.24772857964347342	-0.22190626797009785	-0.21394479585968948	-0.21617596319724036	-0.25008050603795273	-0.2156334100057508	-0.19032001150086247	-0.15993760782058714	-0.1540922944220817	-0.15661299597469802	-0.15109833237492776	-0.12764807360552066	-0.11213628522139144	-0.11139620471535377	-0.0820845313398501	-0.056472110408280464	-0.05244853364002308	-0.03885278895917206	-0.0687521564117309	-0.0637406555491663	-0.04021276595744683	0.00030994824611848014	0.0022475560667048378	0.029505462909718207
156889	-0.19725161463939786	-0.185648950484392	-0.18612177072120542	-0.20762594187298258	-0.23125121097954832	-0.24953256189451048	-0.22535104951560858	-0.20142613024757824	-0.22703431108719055	-0.22407965554359519	-0.23923963939720203	-0.23402058665231407	-0.2263367868675992	-0.238840419806243	-0.21157090958019398	-0.21057844456404703	-0.20183880516684613	-0.13264652852529604	-0.16462190527448872	-0.1771155812701833	-0.2074810279870822	-0.20976130247578006	-0.21201076426264795	-0.23105234122712565	-0.23886315931108626	-0.2602829655543599	-0.26285548977395085	-0.2723961248654468	-0.2676800322927877	-0.26302314316469344	-0.2767680301399356	-0.2945487082884823	-0.2876110064585582	-0.26333301937567316	-0.259203310010764	-0.2754915231431651	-0.2669566738428421	-0.24396676533907494	-0.22904776641550018	-0.24507804090419802	-0.2547853875134555	-0.2571104682454252	-0.22853955866523132	-0.23963441872981658	-0.23713724434876202	-0.20600780409042005	-0.17572295479009725	-0.1655029601722282	-0.15953121636167902
1574623	-0.0949572395406073	-0.10772487694831841	-0.1258221903199346	-0.12706716570959806	-0.12660849056603726	-0.1118179860541428	-0.10574958982772761	-0.08363371616078774	-0.09541685462374408	-0.09339460734057818	-0.10044873897888035	-0.08645017428747168	-0.06905905269632955	-0.05711185154808301	-0.05601999179823664	-0.07658181258970664	-0.07717326225138398	-0.06678480623334004	-0.04787625589501732	-0.03610467500512608	-0.013504408447816406	-0.007967500512610224	-0.006685359852368364	-0.027491490670494206	-0.02598451917162204	-0.028114209555054167	-0.038918289932335495	-0.04489963092064797	-0.059907217551773286	-0.04278890711502976	-0.048276604469960994	-0.06621099036292803	-0.08072544597088374	-0.07361103137174493	-0.06403434488414984	-0.04470114824687299	-0.0228501127742465	-0.02780387533319668	-0.019621283575968814	0.0055847857289317605	0.020848062333401637	0.01448308386303054	0.011047160139430044	0.023435718679516084	0.05082478982981336	0.07535985236825908	0.11548298134098811	0.14731761328685702	0.1515033832273939
158878	-0.18920298507462735	-0.18067126865671654	-0.15790078328981708	-0.14611879895561353	-0.14752312569936632	-0.16849999999999996	-0.14110953800298065	-0.14223099850968687	-0.15926163007071054	-0.1722835876442124	-0.1812160401935243	-0.18578451804987	-0.18491198362486072	-0.18621994789728302	-0.19513472273911447	-0.19403405284704148	-0.19807461853368113	-0.20831535886946836	-0.23362997396801777	-0.23870379323168456	-0.22435260223048306	-0.2188905204460965	-0.2115063197026021	-0.2072542750929369	-0.1875078066914497	-0.18650353159851293	-0.19229516728624516	-0.17994275092936804	-0.19175334572490682	-0.20267100371747232	-0.229223048327137	-0.24626728624535318	-0.2591486988847584	-0.2622490706319706	-0.2564375464684026	-0.2723596654275098	-0.2599539033457254	-0.23035371747211897	-0.22041059479553907	-0.20353884758364316	-0.21151468401487034	-0.21138029739776937	-0.2054617100371749	-0.2009851301115245	-0.19386784386617087	-0.1904817843866172	-0.17702137546468405	-0.1743811292719168	-0.14714320208023793
160490	-0.23940569395017816	-0.2340124555160141	-0.22393208778173218	-0.21359905100830343	-0.22122953736654807	-0.2515596085409252	-0.25587544483985747	-0.25554418742586027	-0.25027728351126927	-0.2527084816132862	-0.27035290628707004	-0.2633698102016614	-0.24278855278766315	-0.2513600237247921	-0.2676917605216357	-0.2673725548310611	-0.27752608180201543	-0.28649081209247224	-0.2802830468286903	-0.27184410195613484	-0.2334101956135149	-0.2466594546532306	-0.2972996443390638	-0.2981908713692943	-0.29862418494368675	-0.3292362181387073	-0.32843005334914055	-0.29387729697688175	-0.3069934795494964	-0.33478719620628444	-0.33020213396561976	-0.29506490812092473	-0.30069027860106734	-0.29459573206876116	-0.3010311203319509	-0.3033743331357442	-0.3098049792531119	-0.3192661529342026	-0.3309662122110256	-0.2919709543568461	-0.29502163604030773	-0.28913633669235295	-0.2838189093064609	-0.3081591582691165	-0.2666733847065798	-0.24503349140486042	-0.23307943094250147	-0.22970539419087163	-0.21077622999407278
1618331	-0.14842321016166268	-0.17715300230946862	-0.15535969976905317	-0.11559815242494227	-0.11798267898383379	-0.13645501730103812	-0.12587081891580157	-0.10193944636678208	-0.10623271889400916	-0.10239631336405523	-0.1229608294930876	-0.10955990783410145	-0.1233461981566821	-0.14276036866359454	-0.1655921658986175	-0.20962442396313383	-0.22013018433179726	-0.2017344470046084	-0.1716365207373272	-0.12122638248847924	-0.10089631336405533	-0.09899711981566836	-0.08284735023041463	-0.11472062211981571	-0.12430472350230432	-0.14193721198156684	-0.12366532258064532	-0.13605990783410135	-0.11236751152073718	-0.11626728110599072	-0.15547523041474656	-0.15001843317972355	-0.18623387096774185	-0.20223041474654394	-0.20968260368663622	-0.17478052995391696	-0.1273761520737327	-0.13278974654377876	-0.14588133640553	-0.14728801843317965	-0.1262165898617512	-0.14528168202764977	-0.1630547235023043	-0.18729435483870974	-0.17489055299539175	-0.1248214285714286	-0.08957891705069125	-0.11578629032258075	-0.10131912442396318
1618595	-0.19033285714285722	-0.1779664285714285	-0.13359285714285724	-0.10796142857142868	-0.12895928571428592	-0.10982857142857148	-0.11520000000000018	-0.14919285714285704	-0.18870857142857136	-0.1650485714285715	-0.18460142857142842	-0.18576642857142867	-0.1975928571428572	-0.23648785714285725	-0.24527357142857142	-0.253992857142857	-0.24987357142857175	-0.2397714285714287	-0.2199642857142854	-0.22235214285714278	-0.23260928571428569	-0.21805857142857166	-0.2277414285714288	-0.2291328571428572	-0.2375285714285713	-0.1948785714285713	-0.18780714285714295	-0.2127399999999996	-0.21934285714285728	-0.24302071428571437	-0.23363714285714288	-0.1997499999999999	-0.16402571428571414	-0.15863714285714253	-0.16389857142857145	-0.17549214285714312	-0.15060714285714302	-0.1419721428571429	-0.13443357142857149	-0.13817785714285735	-0.11485857142857138	-0.09257785714285707	-0.07342571428571434	-0.04892071428571442	-0.0232949999999999	0.04915714285714289	0.04053571428571429	0.09857642857142862	0.10010285714285706
1618609	-0.3323619047619047	-0.31558095238095235	-0.2970304182509507	-0.31910551330798514	-0.3028783269961973	-0.3423621673003804	-0.34776520912547526	-0.33331083650190113	-0.3062034220532323	-0.21155038022813696	-0.16869771863117883	-0.15564638783269946	-0.19600760456273766	-0.16839638783269967	-0.17862167300380222	-0.17587452471482895	-0.20834600760456273	-0.252167300380228	-0.26115019011406865	-0.24886882129277565	-0.19989543726235737	-0.24493346007604547	-0.2261501901140683	-0.2143250950570342	-0.21191634980988616	-0.23538593155893547	-0.21662737642585556	-0.19376425855513313	-0.1677785171102661	-0.16651425855513285	-0.15049429657794666	-0.164869771863118	-0.1473697718631179	-0.09554467680608375	-0.07774049429657791	-0.08147338403041825	-0.10516159695817497	-0.09153992395437256	-0.024042775665399217	0.033618821292775616	0.055463878326996195	0.0619315589353612	0.05753517110266168	0.03006368821292776	0.028403041825095086	0.01391064638783269	-0.01772148288973383	-0.07655228136882135	-0.06382129277566538
1618643	-0.24028112965340187	-0.21364569961489063	-0.182352564102564	-0.25667948717948735	-0.29652115384615374	-0.27437564102564105	-0.27158076923076907	-0.23845000000000008	-0.23041025641025656	-0.24927115384615395	-0.24211538461538454	-0.2764903846153846	-0.3056044871794871	-0.31891666666666674	-0.27888461538461573	-0.2633589743589747	-0.2595705128205129	-0.2562435897435901	-0.277615384615385	-0.3262903846153851	-0.3587596153846154	-0.41196794871794906	-0.4294807692307696	-0.39882692307692313	-0.39523012820512826	-0.37963525641025686	-0.3334391025641027	-0.285794230769231	-0.290501923076923	-0.25353846153846177	-0.2591538461538461	-0.2733435897435901	-0.26272179487179514	-0.26061282051282053	-0.22861730769230768	-0.191198076923077	-0.2308967948717951	-0.25025384615384594	-0.27089743589743603	-0.22231410256410264	-0.18317307692307708	-0.1746230769230767	-0.14307692307692293	-0.1383224358974359	-0.11268141025641026	-0.13208974358974354	-0.13208333333333316	-0.13239743589743605	-0.10200128205128194
1618742	-0.17436044776119414	-0.16355149253731335	-0.1933181818181817	-0.24148211624441138	-0.2378360655737704	-0.22995007451564833	-0.17527421758569317	-0.1402220566318927	-0.15777198211624446	-0.17439344262295062	-0.192049180327869	-0.22003427719821145	-0.22726229508196716	-0.2293040238450077	-0.2412637853949332	-0.2298584202682564	-0.22248882265275716	-0.16967213114754093	-0.1673323397913562	-0.164210134128167	-0.14734947839046206	-0.12191430700447096	-0.12151937406855438	-0.12789791356184796	-0.14906110283159474	-0.17839791356184806	-0.1732190760059612	-0.1877570789865872	-0.21822652757078975	-0.19494783904619997	-0.16476900149031307	-0.15464977645305517	-0.1411892697466468	-0.16463934426229523	-0.1895663189269747	-0.2606766020864381	-0.28470938897168413	-0.29242846497764524	-0.2861713859910583	-0.28622205663189276	-0.3212369597615499	-0.3059918032786885	-0.33435245901639327	-0.3492049180327873	-0.33320417287630405	-0.3454590163934427	-0.3492496274217583	-0.3465350223546945	-0.3279657228017887
1619005	-0.291230538922156	-0.26949401197604805	-0.25323652694610777	-0.27663123752495006	-0.30715668662674683	-0.3212143569292125	-0.33314057826520416	-0.3667347956131607	-0.34843469591226317	-0.30265852442672025	-0.33722333000996985	-0.34671984047856447	-0.3583399800598206	-0.3669790628115652	-0.37680957128614156	-0.36903240279162514	-0.37116899302093703	-0.35723130608175524	-0.38258723828514457	-0.3963120638085734	-0.38184346959122617	-0.3782532402791625	-0.37626769690927225	-0.3996261216350948	-0.4114356929212364	-0.3981804586241276	-0.3646809571286144	-0.3881854436689931	-0.42867896311066855	-0.4155483549351948	-0.4290443668993021	-0.4108823529411761	-0.3541490528414755	-0.32766500498504475	-0.3445543369890327	-0.338683948155533	-0.33400299102691894	-0.289871884346959	-0.24400947158524391	-0.26961216350947137	-0.23452891326021896	-0.22763210368893314	-0.20232452642073798	-0.15399451645064813	-0.15487686939182446	-0.19259720837487512	-0.18307078763708895	-0.20415054835493515	-0.20948953140578241
1619029	-0.27772556390977443	-0.3354323308270678	-0.32867105263157853	-0.2967819548872181	-0.2922274436090224	-0.22838345864661647	-0.18698590225563924	-0.17429793233082708	-0.1775845864661655	-0.1557518796992482	-0.15421992481203003	-0.09795112781954896	-0.12690789473684216	-0.13019360902255633	-0.16183458646616536	-0.18907424812030085	-0.2420253759398496	-0.3058609022556393	-0.3386372180451126	-0.36854887218045107	-0.3275808270676696	-0.3048026315789475	-0.2537904135338348	-0.22107142857142836	-0.19779041353383467	-0.20503101503759397	-0.21554511278195487	-0.21632424812030077	-0.23077067669172927	-0.2773120300751881	-0.2520770676691728	-0.27467105263157876	-0.28160714285714267	-0.26839285714285704	-0.28170112781954887	-0.273825187969925	-0.2807800751879699	-0.25968045112781946	-0.2789661654135341	-0.3106296992481207	-0.3034680451127818	-0.265704887218045	-0.22089097744360903	-0.19939849624060152	-0.16956766917293253	-0.18729605263157872	-0.17055451127819563	-0.1503477443609023	-0.21671052631578935
169963	-0.04254149085794655	-0.03738062587904364	-0.03939767932489453	-0.04637816455696208	-0.0463356188466948	-0.060428094233474006	-0.06314504219409282	-0.0658050281293952	-0.07675492264416327	-0.06514381153305188	-0.06472696905766513	-0.06787574692442869	-0.07183690685413019	-0.08117240773286469	-0.08921001757469252	-0.11413637961335679	-0.11535676625659023	-0.11479173989455183	-0.12505500878734604	-0.13442653778558866	-0.1287131810193318	-0.13740035149384858	-0.1427200351493848	-0.13946168717047472	-0.12231669595782112	-0.11925061511423563	-0.13470667838312805	-0.13302355008787337	-0.11978857644991214	-0.10243760984182781	-0.09490035149384865	-0.0894576449912126	-0.09507750439367331	-0.09589050966608116	-0.09680685413005256	-0.10032601054481528	-0.10359578207381344	-0.10424235500878742	-0.10030087873462232	-0.08349701230228494	-0.07742196836555365	-0.06096256590509671	-0.061746572934973605	-0.03892196836555359	-0.020728822495606307	-0.023493848857644984	-0.03221950790861153	-0.005258699472759268	0.010711072056239066
176299	-0.26977817511920316	-0.26196608149111356	-0.27342392717815245	-0.2879576289553534	-0.29708235804074495	-0.30473591244039827	-0.31225400953619453	-0.2958260728218476	-0.25711996098829737	-0.26192956220199387	-0.2704865626354565	-0.2844966406588637	-0.30635403120936444	-0.32444646727351656	-0.3431465106198532	-0.35100498482878156	-0.3648780884265275	-0.35250270914607645	-0.3341585392284355	-0.3445830082358047	-0.35227156480277405	-0.3571643909839615	-0.3663548981361072	-0.3748038578240137	-0.3886226701343729	-0.4050122453402686	-0.4071766363242305	-0.4143378846987415	-0.41314846120502835	-0.39351928912006945	-0.3950339185088868	-0.39961703511053276	-0.37806231035977517	-0.37163263979193856	-0.3745591677503261	-0.37364130905938336	-0.36030450801907027	-0.3909351972258348	-0.3782152145643693	-0.37558224967490295	-0.3468006068487215	-0.3154810359774601	-0.33046283051582154	-0.35329778933680156	-0.3314502600780228	-0.32164044213263926	-0.29803229302124	-0.26379876462938867	-0.26135576506285163
192222	-0.20125512740832818	-0.20714916096954622	-0.21655438160348012	-0.20996022374145412	-0.19960503418272202	-0.1739807572936067	-0.18257914338919903	-0.20082309124767214	-0.2035502793296089	-0.199342644320298	-0.2148249534450649	-0.2225841092489134	-0.23131067659838625	-0.2487945375543143	-0.2530235878336439	-0.24868063314711428	-0.23770732464307853	-0.2250090006207323	-0.22262942271880826	-0.24065270018621976	-0.24846958410924885	-0.2453792675356923	-0.2712492240844199	-0.29462290502793276	-0.29032960893854776	-0.31435723153320944	-0.31775698324022333	-0.28586374922408436	-0.2903600248292989	-0.28445685909373075	-0.26012073246430745	-0.23092830540037246	-0.22057976412166372	-0.23467908131595286	-0.2584646182495343	-0.2570555555555556	-0.24843854748603372	-0.23253724394785819	-0.22866945996275617	-0.2260893854748604	-0.2376846679081314	-0.24161049037864718	-0.24300931098696443	-0.2384975170701428	-0.23333209186840445	-0.2546803227808817	-0.26127870887647403	-0.2638184357541898	-0.280127870887647
196627	-0.3259421174142475	-0.3441660620052775	-0.359178265171504	-0.3544363456464378	-0.36309317282321946	-0.3375123599208969	-0.3288045484508899	-0.33420072511535936	-0.346462096242584	-0.354251153592617	-0.3554421555702055	-0.3817780158206986	-0.389982860909691	-0.3930525708635469	-0.3737292353328937	-0.3542303889255104	-0.36005570204350756	-0.3471107448912326	-0.34884410019775847	-0.35474769281476626	-0.3531825972313777	-0.3660652603823337	-0.3693567897165459	-0.3799853328938695	-0.39311667765326375	-0.4117615359261697	-0.39874307844429785	-0.3473236651285434	-0.3356283783783785	-0.3382448105436575	-0.3092706754530475	-0.30937446457990136	-0.30980098846787524	-0.3211436573311364	-0.3316037891268538	-0.3580856672158163	-0.38145930807248746	-0.38398401976935775	-0.391901317957167	-0.3765634266886325	-0.3818935749588128	-0.36197034596375616	-0.3536823723228998	-0.3349706754530477	-0.3245808896210868	-0.31451383855024656	-0.31033261943986784	-0.30576738056013153	-0.29688780889621047
203124	-0.07555155335434487	-0.07077645204862673	-0.054651215121512234	-0.07124257425742571	-0.08016775427542745	-0.07383100810080999	-0.08904185418541873	-0.08173942394239424	-0.1042803780378036	-0.11164390189018923	-0.12387207470747086	-0.1287719910011249	-0.1527375703037123	-0.16894184476940377	-0.168324971878515	-0.1777724409448817	-0.16453025871766006	-0.16943802024746893	-0.18241912260967386	-0.17493610798650183	-0.15487154105736836	-0.1540442069741281	-0.15991147356580396	-0.16127052868391423	-0.16835601799775055	-0.17917705286839125	-0.20867615298087758	-0.23040584926884125	-0.23953914510686145	-0.24309133858267679	-0.22253194600674897	-0.20314679415073145	-0.17743273340832433	-0.16945793025871775	-0.17351169853768286	-0.13854499437570286	-0.13276175478065239	-0.13270393700787406	-0.12626929133858247	-0.11692890888638915	-0.11650753655793016	-0.10299066366704163	-0.1243224971878516	-0.12160416197975266	-0.11382407199100111	-0.08858143982002252	-0.0863689538807649	-0.07599156355455569	-0.07338537682789632
203267	-0.14292803970223325	-0.11584119106699771	-0.11325248138957815	-0.15800248138957826	-0.16983870967741924	-0.16687965260545914	-0.15901116625310183	-0.1611947890818862	-0.18388399503722078	-0.19600682382134005	-0.13990446650124075	-0.12766935483870948	-0.15185483870967734	-0.1348697270471465	-0.13472890818858554	-0.11505955334987565	-0.12475806451612897	-0.12618486352357322	-0.1374956575682381	-0.12070905707196032	-0.12024565756823825	-0.12977419354838712	-0.15997518610421801	-0.16218362282878399	-0.16998138957816386	-0.20278535980148893	-0.2280397022332506	-0.21942679900744408	-0.21453660049627807	-0.29579404466501225	-0.30951612903225817	-0.30316997518610383	-0.31370719602977687	-0.3364267990074438	-0.33175558312655107	-0.32838709677419337	-0.32411910669975125	-0.28061414392059536	-0.2769044665012407	-0.18454218362282887	-0.19867866004962775	-0.19727419354838727	-0.17400248138957822	-0.2240322580645163	-0.2327233250620346	-0.20537220843672435	-0.18861662531017367	-0.16470843672456587	-0.13401985111662532
208964	-0.3702057872034504	-0.34989333213515506	-0.3409031272465861	-0.3477471243709563	-0.34673490294752063	-0.3033090745732258	-0.32066873315363825	-0.3238869721473494	-0.31109504132231425	-0.314602048149478	-0.3098307581746318	-0.31833839381961876	-0.33748562702120055	-0.34401904419691015	-0.31700646784046005	-0.3115773445921669	-0.3363767517067913	-0.35571307941070823	-0.3661970894717935	-0.37510833632770296	-0.3497646424721521	-0.33432446999640575	-0.36894538268056043	-0.3802227811713982	-0.39270750988142267	-0.3866597197269127	-0.3730887372013661	-0.37520477815699615	-0.35127267828273784	-0.3332746542123224	-0.33870935872103425	-0.33191512484282365	-0.3120453565654751	-0.2956709179091082	-0.2822108855757141	-0.24828633015987034	-0.2566714567989937	-0.24953386024788876	-0.22112358541404717	-0.2237354050655654	-0.20565529010238873	-0.2016432548949157	-0.19741153224357924	-0.17868268367163656	-0.1357028920423931	-0.12582001077779792	-0.14333932099874278	-0.12518977905514656	-0.10673576432548955
223926	-0.28635631691648716	-0.27426862955032166	-0.2867540511727099	-0.29506705756929585	-0.29510351812366714	-0.28320849256900177	-0.2847745222929931	-0.27546772823779175	-0.2797683854606931	-0.29159530853761706	-0.31764729501267974	-0.3339936615254584	-0.3152075850412	-0.3132084301711387	-0.30703475596873053	-0.2849471793788292	-0.2743140714134802	-0.2768438622438198	-0.2766840270441583	-0.27259222480456263	-0.28599809845763774	-0.29145415170082445	-0.28769300654975755	-0.26911007817451893	-0.270971476864568	-0.30129252060004275	-0.31550559898584457	-0.30650739488696405	-0.30397570251426015	-0.2952314110688636	-0.30636216730037924	-0.32063276299112814	-0.29593653643083484	-0.30030707497360115	-0.3281524815205914	-0.3346170010559667	-0.3286055966209088	-0.33699567053854185	-0.3515747624076031	-0.3588093980992615	-0.3535432946145724	-0.34497624076029576	-0.3539363252375909	-0.3650074973600851	-0.3570771911298819	-0.3357839493136225	-0.3382854276663153	-0.3237500527983105	-0.3129356916578674
224308	-0.2902756256015391	-0.27879860442733434	-0.2483641722810396	-0.25896138113570777	-0.2555351299326276	-0.24549338465239315	-0.23897257637719543	-0.22957613663699766	-0.23189781197403225	-0.2527637653282035	-0.25069223371002675	-0.2452576303773133	-0.2584614275414559	-0.2667177361211251	-0.2793658976207645	-0.2956116318192741	-0.2837855082912756	-0.2798654493032185	-0.2730860163382978	-0.2613809466602594	-0.2546314841498559	-0.26322130163304397	-0.271833093179636	-0.2744628962536021	-0.2610856147934684	-0.26908681556195996	-0.25368275696445675	-0.24780871757925096	-0.2410769692603263	-0.22443948126801125	-0.22258921709894397	-0.21277317483189281	-0.19709005763688742	-0.1966151536983673	-0.19986719500480374	-0.19069807923169288	-0.18240480192076872	-0.1767863145258103	-0.1623248499399763	-0.12907635054021602	-0.10890228091236503	-0.09266638655462163	-0.06990708283313321	-0.06630708283313325	-0.04917995198079228	-0.05143085234093627	-0.05003997599039608	-0.04784753901560627	-0.03654477791116446
227377	-0.2576556122448976	-0.2666686507936506	-0.22763585118376573	-0.21780496054114992	-0.23123534385569305	-0.2063402466367716	-0.17307062780269053	-0.16652634529147978	-0.13837780269058308	-0.13886350896861022	-0.17473991031390188	-0.18387499999999984	-0.20165807174887845	-0.2478007286995511	-0.30153587443946234	-0.34780801569506736	-0.3252424327354264	-0.28596244394618836	-0.26344646860986587	-0.24471973094170446	-0.29452438340807163	-0.2984030269058291	-0.3051275224215251	-0.3059374999999994	-0.2528982623318385	-0.24235650224215247	-0.24033968609865428	-0.2691967488789238	-0.2858581838565024	-0.3047354260089683	-0.31448850896861036	-0.30657875560538206	-0.2995515695067265	-0.3104789798206277	-0.2870821188340804	-0.2549369394618836	-0.21653951793721968	-0.21512163677130056	-0.1867491591928251	-0.15337107623318355	-0.1309218049327354	-0.11684977578475315	-0.09303223094170401	-0.059179372197309524	-0.0686311659192825	-0.10352298206278022	-0.08513705156950674	-0.07307174887892386	-0.10737275784753358
228410	-0.18554224207961	-0.16233062550771732	-0.15993419983753063	-0.16603777416734347	-0.1398679935012184	-0.1330564581640944	-0.14607229894394827	-0.12185012185215287	-0.1134151096669375	-0.111481112916328	-0.11763667749796902	-0.11710763606823692	-0.14206234768480921	-0.1940826563769293	-0.2241821689683185	-0.21644719740048743	-0.21289398862713255	-0.2405158407798534	-0.23521730300568608	-0.1918724614134848	-0.16546750609260816	-0.17528066612510212	-0.18155747359870025	-0.17933428107229837	-0.1785613322502034	-0.16418948009748172	-0.16738342810723011	-0.1806580016246954	-0.1700268074735987	-0.1570534118602757	-0.15479467912266434	-0.14565718927701052	-0.1371190089358247	-0.0964498375304629	-0.09982372055239665	-0.12337591389114574	-0.1417952883834283	-0.13209098294069843	-0.1049382615759544	-0.09008996750609256	-0.07925426482534535	-0.03445877335499604	-0.020067831031681478	0.002776401299756342	-0.002314987814784732	-0.005952274573517423	-0.03525162469536954	-0.06912875710804227	-0.06277680747359891
235909	-0.30424078871617793	-0.30678972366148627	-0.2835548359240063	-0.27264723661485324	-0.2804739493379397	-0.2980546762589932	-0.3082913669064754	-0.28190100719424444	-0.2620294879171461	-0.25225373993095435	-0.23138895281933228	-0.21335997699827505	-0.225841431857389	-0.23060796434732522	-0.23457200344926732	-0.21748792756539198	-0.20152515090543255	-0.19876465517241343	-0.21262614942528754	-0.2290002873563223	-0.2156228448275863	-0.21719051724137953	-0.2292742816091957	-0.22912543103448263	-0.20941853448275807	-0.17432600574712656	-0.17191123240448167	-0.1520051709278946	-0.1517897155989658	-0.13714536052858362	-0.1296719333524851	-0.12105515656420567	-0.10261361677678858	-0.13178152829646636	-0.15568514794599236	-0.13936110313128422	-0.13187877046825613	-0.1298916977879918	-0.10644398161447854	-0.10650818730249928	-0.1078596667624246	-0.06288106865843161	-0.05207900028727375	-0.030983194484343595	-0.009069663889686927	-0.008007181844297532	0.03418960068945706	0.05132260844584893	0.053474576271186396
240015	-0.26928057334553196	-0.2876602622750835	-0.2701087815253726	-0.2625600121543603	-0.27467882102704366	-0.29877334748332335	-0.2923568829593684	-0.2732506064281382	-0.24578441479684673	-0.22942904790782329	-0.2139417828987269	-0.18889857489387515	-0.1891637355973317	-0.1918541540327474	-0.17470830806549428	-0.16618905397210423	-0.16446118859915104	-0.1396127956337174	-0.16692692540933898	-0.16196270466949694	-0.1469172225591267	-0.1633614311704062	-0.16032261976955736	-0.14450288053365667	-0.13415448756822324	-0.15703972104305675	-0.1748126137052762	-0.17450560946027907	-0.17337871437234678	-0.17779047907822942	-0.16855366889023646	-0.14534657368101886	-0.1571467556094601	-0.16829639175257738	-0.17825636749545168	-0.15648468768950854	-0.1898511218920555	-0.16700727713765906	-0.11032443905397199	-0.10935597331716196	-0.0629035779260158	-0.0333462704669497	-0.020792298362643978	0.0013953911461489945	0.03295694360218326	0.07797301394784746	0.08865994542146763	0.0708597634930261	0.04817768344451179
243159	-0.22100294502617882	-0.23356839005235566	-0.23382859941234135	-0.21334965719882434	-0.21913254978778895	-0.20015284552845536	-0.20399837398374004	-0.21125577235772383	-0.2066000000000005	-0.2072817886178866	-0.17255447154471512	-0.17003739837398385	-0.16002813008130098	-0.17567902439024438	-0.16165365853658525	-0.14868016260162611	-0.16295723577235757	-0.1769365853658536	-0.15211869918699192	-0.13604227642276423	-0.10295121951219532	-0.06159512195121972	-0.048962601626016226	-0.050453983739837456	-0.07676585365853657	-0.09790016260162594	-0.14409918699186977	-0.1345853658536582	-0.1542123577235775	-0.13088130081300822	-0.1129983739837398	-0.10257723577235789	-0.08525252032520314	-0.0774969105691057	-0.07424650406504069	-0.05449154471544727	-0.038019512195122	-0.053451382113821076	-0.04473983739837399	-0.022599999999999936	-0.02809593495934948	-0.032591219512194985	-0.04529317073170709	-0.02435333333333323	0.01615349593495921	0.012108943089430892	0.009183252032520458	0.025332845528455373	0.03272097560975616
243274	-0.1147634026258205	-0.11435339168490151	-0.10723458810692835	-0.14477141298417853	-0.12379378068739756	-0.10619651605879149	-0.14657022318998353	-0.1850841045182362	-0.1593783342406095	-0.15255307566684864	-0.13315813826891623	-0.12921584104518205	-0.13250734893848634	-0.11739221556886227	-0.10697686445291232	-0.14084757757212854	-0.17277817093086575	-0.2049757757212851	-0.1949825802939576	-0.19170821992378875	-0.2114994556341866	-0.20092270005443638	-0.1997539466521506	-0.17325340228633648	-0.14534158954817628	-0.1417825258573762	-0.14352640174197062	-0.17390854654327703	-0.18176646706586816	-0.18629150789330426	-0.21377136635819274	-0.2289673380511704	-0.2201077844311377	-0.19656586826347264	-0.1851232988568319	-0.17852612955906413	-0.1620190528034837	-0.18137261839956487	-0.20656777354382155	-0.19806477953184543	-0.21272890582471368	-0.19860533478497577	-0.19617283614588996	-0.20882553075666838	-0.19208437670114348	-0.1868513881328249	-0.20070468154599924	-0.2056426238432223	-0.1991069678824172
251221	-0.16905928943199813	-0.15444670739986396	-0.13467752885268197	-0.12279588142113569	-0.12692871690427654	-0.13394319981896333	-0.13625775062231246	-0.11932450780719638	-0.08087805429864249	-0.08415565610859725	-0.08651911764705875	-0.1050093870165119	-0.13070153811354895	-0.1264087310563221	-0.11539990952273219	-0.10490839176656865	-0.09652295860664992	-0.09012316218050223	-0.10011942999321428	-0.10947523184799828	-0.0756916987106987	-0.05400576792580853	-0.040008256050667275	-0.04493892784437898	-0.045452386337932534	-0.05199830355123283	-0.05801515494232063	-0.0733544446957702	-0.05726905677448529	-0.05713413254919703	-0.052630626555078046	-0.06070006785795078	-0.06599819045464832	-0.06478884867677007	-0.058722347885093854	-0.06678262836462352	-0.054728794390409494	-0.02266783533137306	-0.0018157656638769911	0.0038277539018321486	-0.005055191133227755	-0.01827934856367348	-0.0302465505541733	-0.024570572268717464	0.011999660710246602	0.045153924451481656	0.06929065822212198	0.08035399230943246	0.08650757747116036
257314	-0.4057222527472522	-0.4242587912087916	-0.4466744505494509	-0.43636785714285786	-0.421528571428571	-0.4149934065934063	-0.4056445054945059	-0.3892203296703296	-0.37586895604395637	-0.387013736263737	-0.3576829670329674	-0.3202159340659351	-0.28733681318681303	-0.2887708791208795	-0.2835623626373625	-0.29169175824175836	-0.32474258241758186	-0.32976043956043993	-0.31256565934065916	-0.30001620879120905	-0.3016848901098901	-0.3146068681318681	-0.3290840659340657	-0.3132486263736262	-0.31636538461538427	-0.31675082417582406	-0.28730824175824166	-0.26845137362637395	-0.27700714285714245	-0.30303076923076944	-0.2739310439560438	-0.271628021978022	-0.27669642857142857	-0.2748195054945059	-0.2526920329670327	-0.25193131868131835	-0.2689862637362638	-0.2725134615384614	-0.260737912087912	-0.27059972527472453	-0.28307774725274726	-0.285426648351648	-0.2599065934065935	-0.24999230769230774	-0.2566884615384612	-0.23659780219780224	-0.21245934065934075	-0.19098076923076857	-0.1759120879120878
262768	0.014918774966711018	0.023914780292942757	0.01769507323568572	0.010117177097203675	0.02720705725699063	0.03650466045272968	0.03773235685752328	0.02190213049267644	0.02486684420772303	0.009430093209054637	0.028205059920106537	0.014876165113182412	0.004247669773635146	-0.014533954727030618	0.01166444740346201	0.007396804260985381	0.00469174434087879	0.017474700399467424	0.01271637816245011	0.00839414114513979	0.01798402130492672	0.014474034620506004	0.022450066577896065	0.013741677762982678	0.005970039946737639	-0.009051930758988054	-0.015743009320905454	-0.026471371504660404	-0.03049933422103857	-0.0677050599201065	-0.04862183754993343	-0.03426764314247669	-0.013774966711052003	-0.0018708388814912902	0.008355525965379489	0.00195739014647135	-0.0031225033288948237	0.008175765645805593	-0.005549267643142541	-0.01725565912117179	-0.03009320905459388	-0.062232356857523256	-0.08442942743009316	-0.09812649800266299	-0.07171704394141144	-0.04799334221038616	-0.022217043941411465	-0.023249001331557925	-0.02501264980026634
266834	-0.2800686157517899	-0.3085202863961807	-0.3072911694510737	-0.274333233890215	-0.29162828162291227	-0.31227177804295986	-0.301124701670644	-0.29690483293556136	-0.3134216885441521	-0.2636355906921236	-0.22102326968973787	-0.2472155429594273	-0.26200566825775684	-0.2875162589498808	-0.3282631264916473	-0.33931682577565553	-0.35875298329355654	-0.38576864558472435	-0.37838902147971387	-0.3694410799522673	-0.3622926610978526	-0.3653315930787581	-0.3573069809069228	-0.33912574582338845	-0.3273587410501193	-0.31758890214797086	-0.3026091885441531	-0.29650805489260135	-0.2820906921241056	-0.2707511933174224	-0.3023403937947493	-0.29992541766109726	-0.2866333532219572	-0.28035247613365183	-0.2603827565632462	-0.23383591885441496	-0.24203162291169392	-0.22392153937947482	-0.21629922434367554	-0.21810262529832966	-0.21427774463007151	-0.2115525059665868	-0.21492884844868693	-0.21043705250596695	-0.17204206443914052	-0.16157368735083563	-0.12202267303102615	-0.07709173627684954	-0.04619227326968968
267608	-0.3134182621502206	-0.32285861561119295	-0.3314845360824741	-0.33637260677466907	-0.3121516936671575	-0.27503681885125153	-0.27169661266568484	-0.30023799705449117	-0.303471142520613	-0.324966136631331	-0.33740915783274394	-0.3339406829555489	-0.30914527524286156	-0.31217250515160533	-0.3122549308213142	-0.2967343244038865	-0.3078113040918451	-0.32377391816308504	-0.3144627612599354	-0.3057824551074477	-0.3075335590226669	-0.2875276714748308	-0.2798213129231674	-0.29522961436561757	-0.29692228436856033	-0.31589637915808116	-0.320462036492054	-0.34399646851088933	-0.3409093584461452	-0.3201951147733964	-0.3248940553266633	-0.328972925250147	-0.31554002354326083	-0.2840965273690408	-0.2814067098293111	-0.2731763754045319	-0.26582377169755883	-0.2699989702853785	-0.21869123271550436	-0.1886834363047954	-0.17168873197999396	-0.16183230361871115	-0.15064254192409535	-0.15914180641365125	-0.10928361282730213	-0.07522065313327456	-0.06037511032656658	-0.04906972639011466	-0.08686231244483665
267671	-0.20781176470588317	-0.19674815321477468	-0.18653132694938476	-0.19218536251710006	-0.19195143638850917	-0.1933421340629275	-0.19431969904240742	-0.1962678522571816	-0.18453980848153168	-0.18934186046511614	-0.1982915184678525	-0.21101121751025884	-0.2331567715458273	-0.2614403556771544	-0.2659926128590978	-0.25469794801641654	-0.23522872777017753	-0.2253872777017779	-0.21423734610123177	-0.2240175102599177	-0.23248481532147702	-0.24881285909712758	-0.2642870041039666	-0.27700465116279	-0.2875712722298217	-0.28812530779753753	-0.2882923392612864	-0.3146222982216144	-0.3044678522571819	-0.2919956224350199	-0.3053975376196989	-0.32381080711354404	-0.32530041039671764	-0.29565964432284464	-0.2963287277701779	-0.2931711354309166	-0.30927756497947967	-0.3141859097127224	-0.3054489740082081	-0.3167764705882356	-0.30784842681258545	-0.28983242134062925	-0.2906008207934334	-0.3001950752393981	-0.3276770177838575	-0.3399870041039668	-0.3448381668946639	-0.33292093023255875	-0.3347134062927503
272623	-0.2550837014134278	-0.24620627208480522	-0.23434061810154502	-0.24693885209713065	-0.26114326710816815	-0.25442715231788077	-0.24306445916114783	-0.27390927152317907	-0.2579039735099344	-0.25254966887417235	-0.2526384105960263	-0.28107660044150096	-0.2906772626931567	-0.29960838852097127	-0.3138962472406185	-0.3217375275938186	-0.3119134657836644	-0.3133602649006614	-0.29772847682119274	-0.3211108167770421	-0.30586909492273723	-0.29565452538631365	-0.3019558498896244	-0.29698520971302467	-0.30350331125827806	-0.29273289183222867	-0.29526379690949156	-0.3056562913907278	-0.327956291390729	-0.31682825607063975	-0.2825253863134659	-0.2567373068432669	-0.26285077262693174	-0.2531024282560707	-0.27615916114790273	-0.25606644591611544	-0.26730353200882995	-0.24910110375275984	-0.26029249448123626	-0.2682675496688742	-0.27794459161147894	-0.2827673289183218	-0.28100551876379737	-0.26582052980132476	-0.25287527593819004	-0.23346136865342162	-0.22816777041942649	-0.20214459161147907	-0.18094768211920512
272633	-0.29735038610038633	-0.304185810810811	-0.2980357142857144	-0.30283301158301207	-0.29200772200772185	-0.25929054054054057	-0.23420849420849402	-0.21255791505791527	-0.20847490347490347	-0.20591216216216224	-0.2146293436293436	-0.2384884169884171	-0.2527316602316601	-0.2653986486486488	-0.2596235521235523	-0.24601833976833976	-0.2886583011583016	-0.3103523166023162	-0.3282027027027027	-0.3338672779922784	-0.31399131274131264	-0.2843194980694978	-0.2880950772200774	-0.28730019305019316	-0.2677055984555983	-0.24535376447876472	-0.2410101351351351	-0.24802123552123534	-0.2593436293436292	-0.268856177606178	-0.294362934362934	-0.3120719111969113	-0.3124358108108107	-0.2842360038610039	-0.2628296332046328	-0.25522828185328156	-0.24882384169884147	-0.2385135135135137	-0.2536500965250966	-0.2548325289575293	-0.2510955598455599	-0.24854247104247087	-0.2547731660231657	-0.24687934362934383	-0.24357142857142852	-0.25852075289575294	-0.26280357142857136	-0.25254247104247113	-0.23909507722007736
283166	-0.21470451482479766	-0.18491947439353087	-0.1598884770889489	-0.16018834231805937	-0.16022675202156333	-0.14231435309973048	-0.1711495956873317	-0.18314083557951474	-0.194189016172507	-0.18368126684636132	-0.17880694070080885	-0.20913814016172524	-0.22395047169811347	-0.20156603773584922	-0.2042459568733151	-0.21837028301886832	-0.20028504043126683	-0.2058116576819407	-0.23029413746630767	-0.22302190026954155	-0.2162307951482478	-0.20381940700808632	-0.20243665768194086	-0.20217654986522907	-0.2175579514824799	-0.20545249326145568	-0.22320518867924546	-0.2279164420485177	-0.20833861185983812	-0.21877324797843656	-0.2325303234501348	-0.2690094339622641	-0.24606772237196778	-0.24459535040431274	-0.25909029649595694	-0.22290296495956843	-0.19038578167115916	-0.1873365902964962	-0.17577223719676513	-0.17545451482479765	-0.19101920485175183	-0.21540060646900272	-0.2140811994609165	-0.2042132749326144	-0.17496900269541787	-0.176929919137466	-0.21105862533692707	-0.19399629380053898	-0.17847675202156335
288705	-0.15800521134916037	-0.14102055587724424	-0.14582130484988426	-0.16995236720554263	-0.24281033487297893	-0.2784914912027693	-0.30416729160657563	-0.3495245168733777	-0.36491000865301265	-0.3525809056821461	-0.34256677242572736	-0.34362114219786566	-0.35683804441880534	-0.3825972021920975	-0.3905790308624165	-0.392708393423709	-0.40697086818574973	-0.4394202480530713	-0.4138938563599651	-0.39143351600807735	-0.3697187770406685	-0.3506887799250072	-0.34888376117681	-0.34280069224113047	-0.37097389674069814	-0.36546437842515	-0.3508218921257576	-0.2835452841072972	-0.26181468128064667	-0.1793164648212227	-0.12745343137254905	-0.11860899653979255	-0.1376561418685122	-0.14739576124567477	-0.15793468858131435	-0.15388307381776214	-0.15093468858131498	-0.13218425605536324	-0.13955392156862756	-0.11598702422145328	-0.12091262975778566	-0.16642156862745075	-0.17409890426758917	-0.15998702422145353	-0.1351046712802768	-0.1503646193771628	-0.15413624567474019	-0.13080147058823552	-0.15075389273356396
289377	-0.14075241046831932	-0.1530313360881545	-0.1606542699724519	-0.18022245179063354	-0.184292699724518	-0.15257885674931113	-0.14940048209366402	-0.16350034435261734	-0.1695303030303031	-0.17066666666666674	-0.12338257575757566	-0.11667699724517912	-0.1183195592286501	-0.12435950413223136	-0.12946625344352625	-0.15126377410468334	-0.17633918732782405	-0.1666329201101929	-0.18881749311294743	-0.1890792011019284	-0.19477341597796152	-0.19954269972451757	-0.16633367768595042	-0.1504228650137739	-0.1397654958677689	-0.14289910468319544	-0.14143560606060618	-0.14494111570247956	-0.15095833333333306	-0.16638085399449015	-0.18231852617079877	-0.1898357438016531	-0.22703719008264486	-0.2214325068870521	-0.21875688705234136	-0.2212224517906336	-0.21492183195592307	-0.18695351239669375	-0.16795075757575756	-0.1669362947658401	-0.16877031680440766	-0.1509848484848486	-0.11641528925619848	-0.10229683195592276	-0.08527169421487595	-0.08685709366391182	-0.06443973829201106	-0.06447865013774114	-0.07091115702479328
29290	-0.11225826226012779	-0.0886252665245201	-0.07872507995735609	-0.07459688166311311	-0.08027118869936051	-0.07465347721822542	-0.04861257660538242	-0.05092992272848374	-0.03258779642952304	-0.011508792965627493	-0.018612843058886195	-0.03776072475353049	-0.046852118305355774	-0.06284865440980547	-0.07515747402078354	-0.08843831601385531	-0.0846317612576605	-0.0861886490807354	-0.10446043165467625	-0.08538316013855597	-0.07890394351185731	-0.04364721556088463	-0.017455369038102842	0.007157740474287192	0.038713695710098674	0.04541393551825179	0.0296975752731149	0.00910058619770858	-0.0009407140953903224	0.008241140420996483	-0.0037844391153743773	0.004585798028244059	0.013462696509459096	0.05113029576338921	0.06431521449507054	0.05991220357047701	0.04199373834265916	0.03342152944311216	0.027315347721822474	0.025705835331734594	0.03489435118571805	0.05569557687183578	0.06314415134559022	0.06309992006394889	0.05715147881694648	0.05956341593391957	0.0806861177724486	0.10291286970423684	0.12410604849453782
297246	-0.15928365861726793	-0.14968326166060172	-0.15955656632484239	-0.14870476347998685	-0.16245600396956636	-0.14607409857757214	-0.14459378101223938	-0.1477216341382733	-0.14651835924578238	-0.14405259675818732	-0.14284435990737693	-0.15041597750578845	-0.1734300363876945	-0.1745722791928546	-0.15248082010582015	-0.14015591931216934	-0.136627810846561	-0.13488277116402095	-0.1201650132275135	-0.11434011243386237	-0.12768022486772435	-0.14466633597883588	-0.1473376322751323	-0.13372916666666673	-0.13580985449735444	-0.12673974867724855	-0.1220300826446288	-0.12325669421487617	-0.1332919008264465	-0.12924545454545502	-0.14398793388429748	-0.16269388429752052	-0.16919801652892552	-0.18654909090909144	-0.15551338842975224	-0.1387795041322311	-0.15128727272727283	-0.15020578512396682	-0.161551239669422	-0.17279107438016517	-0.17972528925619835	-0.1774497520661159	-0.17823206611570275	-0.16320066115702497	-0.13897950413223192	-0.14049735537190078	-0.14518644628099198	-0.13660280991735543	-0.14248181818181815
298386	-0.22034471589857413	-0.25744965759763055	-0.2592411623172309	-0.27629020914306873	-0.25980048121413973	-0.2404224504904679	-0.250322598556356	-0.25794641865630097	-0.2767257079400328	-0.2885413659078281	-0.28437118267629097	-0.2725512678141775	-0.2723758097353331	-0.2764530816213218	-0.26976253933000166	-0.277749491023505	-0.2878493429576156	-0.2787451415880067	-0.2942813251897094	-0.2853788635943006	-0.27098297242272773	-0.2557972422728107	-0.26984971312234013	-0.2834009809365164	-0.313605496946141	-0.30729909309642733	-0.30504164353137087	-0.29733213029798194	-0.29987960392374585	-0.2903295391449194	-0.2859058856190996	-0.3014518785859703	-0.330806681473256	-0.33267767906718504	-0.3340620951323342	-0.32424310568202785	-0.3316212289468819	-0.33583435128632266	-0.3507661484360541	-0.35264001480658896	-0.3503424949102345	-0.3557581898945027	-0.3655831945215614	-0.3554478067740146	-0.3498000185082372	-0.3555401628724782	-0.3714314269850094	-0.36508791412178265	-0.3735262816953544
300852	-0.5789271047227925	-0.6056509240246404	-0.5787756673511305	-0.5951899383983572	-0.6289296714579053	-0.6860107747562872	-0.7333622370446381	-0.7206198050282191	-0.674304771677784	-0.6862288353001537	-0.6658902001026167	-0.6030348896870186	-0.5838170856849668	-0.581622626988198	-0.5485707692307685	-0.5848076923076929	-0.5689751282051276	-0.576221025641026	-0.584428974358974	-0.5887076923076915	-0.5922264102564112	-0.6142000000000007	-0.5877743589743593	-0.5649128205128205	-0.5821802564102565	-0.5846235897435897	-0.5724756410256424	-0.5792433333333337	-0.5537358974358986	-0.5030702203997942	-0.533931317273193	-0.5731855458739114	-0.5894771911840084	-0.6159277293695551	-0.6141004613018973	-0.5929892418032778	-0.6001434426229506	-0.5930837602459019	-0.5243322233606553	-0.5239446721311485	-0.5068519467213118	-0.514474897540984	-0.5191393442622955	-0.5275025614754106	-0.4714369877049179	-0.4933563012295083	-0.44730276639344235	-0.3844877049180323	-0.37971055327868775
313596	-0.35480136768447773	-0.3665561386768436	-0.3683606609469336	-0.3808056879567843	-0.3801795360660941	-0.36615496983169227	-0.36846617973959966	-0.36699094950778055	-0.36205440989847704	-0.38418385152284207	-0.38176887690355255	-0.37766835603420956	-0.4303623693379794	-0.44961799176433337	-0.44748970867637755	-0.4768239392020268	-0.5056364787840406	-0.48745031645569536	-0.4926713607594941	-0.49650886075949313	-0.46860300632911406	-0.4598158227848109	-0.45875617088607656	-0.441805028462999	-0.4481638203668569	-0.44926138519924097	-0.41687776723592584	-0.4102664452877933	-0.4168092979127128	-0.38716745655608303	-0.3897703001579778	-0.37259526066350696	-0.3327685272784613	-0.3186527909176924	-0.33067013560391084	-0.28589338582677143	-0.27347338582677144	-0.24945574803149573	-0.24814629921259787	-0.25486818897637736	-0.23228661417322852	-0.1930439370078741	-0.18287448818897625	-0.15509338582677185	-0.12430125984251991	-0.10357196850393705	-0.0966737007874016	-0.09383905511810994	-0.10614125984251974
313628	-0.19229355633080183	-0.20398029961009606	-0.20692051282051357	-0.2176774358974359	-0.21599702564102546	-0.2292031153924989	-0.2260838286534125	-0.23404529616724704	-0.2577959246364938	-0.2636344460372719	-0.2841463239811592	-0.2926272001637329	-0.3119422840769545	-0.3044327670896436	-0.31669748414808757	-0.32815811004295303	-0.31330578850480645	-0.30528818237579286	-0.29622275608260085	-0.30072500511142974	-0.3088574202780035	-0.3014254905968923	-0.2945341373671291	-0.28848671843073154	-0.27502533714752775	-0.286055578259093	-0.29013592728758153	-0.2933391544117653	-0.3064044117647048	-0.30440216503267964	-0.3053270016339873	-0.3084886642156855	-0.300277562270314	-0.28321723152307005	-0.27404920375663533	-0.2670946938775516	-0.23418479591836794	-0.22580979591836856	-0.23757397959183635	-0.22905071428571364	-0.23646102040816258	-0.24198265306122474	-0.24206836734693962	-0.23676510204081624	-0.23845989795918296	-0.23407755102040767	-0.23928744897959278	-0.24717489795918407	-0.25909836734693986
314260	-0.15250244360902218	-0.14227988721804544	-0.15441055993987213	-0.17269447576099226	-0.20074896655392666	-0.19676746806912085	-0.19816491359879773	-0.21422051089406474	-0.2129320060105185	-0.1891902704733286	-0.19033433508640096	-0.2076351351351356	-0.1982995495495498	-0.20603040540540557	-0.1975900225056269	-0.16962603150787667	-0.1537670667666918	-0.1866566716641677	-0.1810637181409295	-0.16653410794602663	-0.15552266766579237	-0.15810790558261506	-0.13944717122517858	-0.15653596852753857	-0.15051704758336445	-0.14738535031847128	-0.15835949793930326	-0.14360247283626817	-0.14238104158861	-0.13844379917572103	-0.13386905207943076	-0.12960097414762073	-0.15558448857249946	-0.17591232671412513	-0.1797733233420757	-0.16140823970037496	-0.15806741573033678	-0.14936573033707864	-0.1241498127340824	-0.13049063670411953	-0.14848726591760245	-0.12431479400749064	-0.07670973782771554	-0.034339325842696555	0.010961624859603152	-0.0029891426432047583	-0.013161737177087197	0.00945095469861477	0.037872894047173325
330214	-0.0448532750059114	-0.03463218254906595	-0.04061229314420813	-0.03564539007092195	-0.02554491725768332	-0.0219678714859436	-0.0032494684620836627	-0.00439865343727855	0.023090672963400255	0.054280991735537173	0.06783636363636363	0.06140427289896147	0.04718732294617571	0.01649563267233244	-0.010052644003777185	-0.011796860245514625	-0.025273725212464612	-0.02989686098654716	-0.019843757375501515	-0.01624026433797492	-0.026458244869073028	-0.017511441377683373	-0.022428992686954384	-0.03426214622641525	-0.03749999999999986	-0.029833726415094117	-0.020476184862060817	-0.024127446356991464	-0.00860056590426795	0.004513204432916859	-0.004269394010846593	-0.0005139118132515334	0.022121433624145197	0.03705399669889169	0.042883753831643404	0.056178689297501264	0.07475683639792577	0.06366336633663355	0.04976661951909485	0.07030021216407376	0.054370579915134463	0.0515829797265441	0.08914191419141922	0.11252640264026431	0.14122248409144453	0.13963045015319367	0.15470080131982117	0.16389724251708765	0.1890361772330897
331113	-0.40250347674923975	-0.3984795740982183	-0.3716736020806242	-0.3814856957087124	-0.40321239705244877	-0.40846522678185726	-0.44139546436285043	-0.4414267818574515	-0.4050474342388971	-0.3946261319534277	-0.3934064251832685	-0.3843130921619283	-0.3934358311800175	-0.40416279069767486	-0.42166150537634406	-0.4071464516129035	-0.4148615053763434	-0.4283403523850449	-0.41785002148689315	-0.433347228190803	-0.41834806866952723	-0.4237021459227466	-0.41103991416309	-0.4014137709137701	-0.3932490347490354	-0.39315701415701465	-0.37601371036846676	-0.3750089974293063	-0.38813324764353	-0.3798568065068494	-0.37714148116438395	-0.39187371575342356	-0.40852310654685553	-0.39573641420624767	-0.38885216089003	-0.3874095767421974	-0.3926327490380519	-0.3952079948696025	-0.40456455750320586	-0.40484138520735397	-0.38643287729799003	-0.36580726495726484	-0.33220085470085464	-0.3113882478632484	-0.3052587532023906	-0.30275789923142615	-0.31737980358667867	-0.31963257899231384	-0.303654141759181
351607	-0.1516117810760671	-0.17657931354359968	-0.1835264378478667	-0.195633116883117	-0.19749072356215214	-0.1724350649350647	-0.1530589053803342	-0.14678803339517646	-0.15048237476808918	-0.16580705009276442	-0.1792546382189238	-0.1566906307977737	-0.19270640074211495	-0.1755496289424861	-0.16767764378478647	-0.15622193877550997	-0.15059438775510176	-0.11611850649350647	-0.12101414656771801	-0.10173701298701286	-0.13336966604823755	-0.16327458256029673	-0.13105751391465684	-0.12219619666048231	-0.13907931354359945	-0.12472402597402593	-0.10022031539888679	-0.09760273654916524	-0.08707328385899811	-0.08846103896103896	-0.11921474953617806	-0.13652597402597402	-0.12804104823747686	-0.12097634508348812	-0.10847309833024116	-0.04070500927643804	-0.03958719851576987	-0.019216141001855296	9.044526901669196e-05	0.006878478664192913	0.004948979591836649	0.02433209647495368	0.059835343228200555	0.1010853432282004	0.10122912801484221	0.09652597402597403	0.08016326530612236	0.07811920222634504	0.10824373840445253
358681	-0.1580915900578829	-0.15899863806605372	-0.16952370030580988	-0.16362487257900094	-0.15767762487257866	-0.1363379386336668	-0.12646626546872344	-0.10133047974232912	-0.08254916087472455	-0.0851579928801493	-0.08604373622647918	-0.08068918460756086	-0.06437107984404139	-0.061367096117986054	-0.06291035417725795	-0.06835654973733282	-0.08688747669886451	-0.08716531096424342	-0.07710269445856657	-0.05925809184883911	-0.06082630062701217	-0.06289849178105415	-0.0686481952211491	-0.05860464328080005	-0.07959922047110639	-0.07865599051008325	-0.07489908490086404	-0.09169471276054891	-0.09806287069988173	-0.09228257922386028	-0.08662701237078439	-0.0787433485849856	-0.0685972716488729	-0.05224461955600742	-0.04776978478224045	-0.0488605321132011	-0.04359879681409928	-0.04144314522962209	-0.04405007625826133	-0.05607541094729699	-0.05326182003050345	-0.043911116759871444	-0.04331537027622442	-0.02214497542789355	-0.011747585155058424	-0.0038229113709541363	-0.007521606507371611	-0.004623368920521924	0.003458820538891661
379066	-0.23721148957803775	-0.23592145399084888	-0.2399275546517536	-0.23206532791052353	-0.2476194712760549	-0.24271225216065054	-0.23234367056431088	-0.22697966446365034	-0.19088205388917137	-0.20332765632943609	-0.2015054651753936	-0.200226868327402	-0.1914171326893748	-0.19867056431113375	-0.22062531774275587	-0.22697000508388332	-0.23236095577020843	-0.23867717336044786	-0.22243263853584136	-0.20786985256736146	-0.2138014743263858	-0.21327058973055488	-0.2237205134722928	-0.24536349771225208	-0.24891586171835228	-0.24363612099644127	-0.22842933401118395	-0.23092259786476846	-0.2148995932892735	-0.21052821555668494	-0.22171072699542393	-0.23103838332486057	-0.25157892730045744	-0.2308515505846463	-0.2397013218098624	-0.23622013218098625	-0.23248601931875956	-0.24013345195729546	-0.2277961362480941	-0.23191154041687792	-0.22563421453990817	-0.20526563294356887	-0.18048080833756983	-0.1632264870360957	-0.1631168022369091	-0.1315061006609051	-0.12372140315200815	-0.090114768683274	-0.036484748347737704
381306	-0.32289154103852624	-0.33786222780569464	-0.30584380234505854	-0.296199748743719	-0.30071817420435487	-0.2442336683417085	-0.2771293969849247	-0.2678475711892794	-0.23724664991624814	-0.2507941792294814	-0.23674476549413767	-0.24189907872696773	-0.2644242043551082	-0.24121021775544316	-0.24616206030150742	-0.29196733668341746	-0.29498534338358473	-0.23306113902847583	-0.2487835008375207	-0.23965452261306508	-0.23825167504187592	-0.19652428810720265	-0.20241415410385252	-0.20027219430485751	-0.197010050251256	-0.17847989949748758	-0.1789195979899497	-0.18602386934673393	-0.17452051926298143	-0.14135050251256287	-0.1387479061976549	-0.11601758793969848	-0.0948764656616416	-0.11672948073701843	-0.15411222780569506	-0.13975711892797332	-0.16241415410385318	-0.16495519262981576	-0.1715473199329981	-0.1708046482412063	-0.15594702680067005	-0.16143216080402023	-0.1482244556113905	-0.12952680067001673	-0.061545226130653254	-0.03667713567839205	-0.04092336683417074	-0.044206448911222815	-0.02838567839195975
383372	-0.23538759689922487	-0.2326674972314505	-0.2140174418604652	-0.2003358250276856	-0.20172522148394173	-0.17964147286821733	-0.19220099667774096	-0.20955980066445154	-0.19390683831672242	-0.19526439645625732	-0.1927920819490583	-0.19587486157253614	-0.2013704318936877	-0.19726868770764136	-0.17732488925802897	-0.18180647840531558	-0.17220168881506084	-0.1901513012181617	-0.2227200996677741	-0.23024861572535954	-0.21678017718715392	-0.19722452934662246	-0.17567137320044288	-0.1698449612403097	-0.19419712070874873	-0.20352339424141763	-0.2206302602436326	-0.2355744739756374	-0.22546373200442987	-0.2371658361018823	-0.2220224252491697	-0.19822619047619064	-0.20173588039867096	-0.20636351052048713	-0.2006146179402003	-0.21315753045404245	-0.21057308970099695	-0.20647702104097432	-0.21835963455149482	-0.2072415559246953	-0.18055786267995588	-0.16149916943521592	-0.1647571982281286	-0.13452228682170544	-0.11123657253599124	-0.07851882613510526	-0.062372646733111874	-0.052234634551495004	-0.040990171650055425
391603	-0.21330562923666355	-0.1981361626878871	-0.2140745213549343	-0.21640780559646544	-0.2089150220913109	-0.20840353460972044	-0.23392783505154607	-0.22796701030927852	-0.23154122497055366	-0.24163280329799755	-0.22932832744405196	-0.22636838235294154	-0.2287577941176471	-0.23247397058823535	-0.24697867647058766	-0.2559919117647058	-0.2524995588235293	-0.2358251470588235	-0.2414163235294113	-0.2457405882352941	-0.24723941176470615	-0.25952264705882355	-0.2585502941176468	-0.2585030882352944	-0.2571950000000001	-0.2539874999999999	-0.251127756542194	-0.26003690091149656	-0.25685224933843015	-0.2586446633343133	-0.24907468391649543	-0.24135166127609484	-0.2412885915907086	-0.2613451925904144	-0.28524948544545764	-0.304486033519553	-0.3116099676565715	-0.31131167303734114	-0.3059989708909147	-0.3097768303440161	-0.30401043810643874	-0.3006205527785948	-0.2996915613054984	-0.2953166715671864	-0.3001669606114056	-0.2963749265138153	-0.28743298059964745	-0.27533333333333393	-0.28227983539094725
393595	-0.2304466885007271	-0.2162516375545853	-0.2293149563318774	-0.2634585152838421	-0.25256350072780176	-0.2591311863173224	-0.26601037117903936	-0.28872070596797617	-0.25556932314410513	-0.24225309315866034	-0.2692709243085882	-0.2678831877729256	-0.2866284570596794	-0.28133406113537135	-0.2901153566229987	-0.30393850072780193	-0.2918588064046584	-0.32991557496360974	-0.344259461426492	-0.3336735807860259	-0.3124397743813689	-0.29199235807860235	-0.2915161935953415	-0.2775986171761285	-0.27940538573508045	-0.24954130276564734	-0.23633788209606982	-0.22858951965065513	-0.19948635371179022	-0.22075618631732183	-0.2508526200873363	-0.2557419941775842	-0.21759989082969433	-0.20561772197962183	-0.216199781659389	-0.19412572780203793	-0.18752856622998534	-0.18733770014556037	-0.18914628820960708	-0.21455331149927206	-0.21949636098981057	-0.24879767103347994	-0.24916284570596747	-0.25333151382823926	-0.24714737991266394	-0.2619636098981079	-0.26533933770014545	-0.2661120815138287	-0.27155294759825377
398720	-0.19500204304004295	-0.2192058022337233	-0.2249953728905826	-0.21857580293957538	-0.22093726183995677	-0.21803523809523828	-0.21312027210884377	-0.2139687074829937	-0.21066675734494036	-0.2354016594124051	-0.2321545157780198	-0.23600448613376793	-0.22620704187058222	-0.23789015769439867	-0.2440430940728659	-0.2551352637302889	-0.22272090810222933	-0.20622859472682822	-0.19770100570807234	-0.20063033432998048	-0.21688189725468907	-0.20729668388149008	-0.21860138624626263	-0.23847621636314226	-0.26546588746942135	-0.2881846969285132	-0.29293884207665116	-0.29245610220168544	-0.30046371296548	-0.3164453804347825	-0.3217269021739134	-0.33138654891304287	-0.34271610975278616	-0.3029134745992931	-0.27424001629991884	-0.24980358598207075	-0.24696577017114862	-0.24041279543602312	-0.2317359413202933	-0.22462985601738691	-0.23050298831839258	-0.23085615321923408	-0.20744580277098607	-0.19384297745177956	-0.20482925835370808	-0.22674028796522708	-0.2522606628633525	-0.2609483835914148	-0.24968133659331718
403833	-0.018472851871375845	-0.01721929362150767	-0.03252240379546649	-0.04537427517132318	-0.068844491302056	-0.0686626251976806	-0.0724159198734846	-0.06587559304164477	-0.045770163415919746	-0.03628176067474964	-0.0419686346863468	-0.03825566684238287	-0.05812150764364778	-0.05444992092778071	-0.027947285187137537	-0.023120716921454964	-0.019294148655772298	-0.012540590405904089	-0.021875065893516038	-0.036919082762256195	-0.028592778070637915	-0.04500922509225093	-0.05330284659989463	-0.05292962572482869	-0.04553136531365316	-0.05253031101739598	-0.05103373748023195	-0.05373721665788089	-0.05056114918292043	-0.05681918819188196	-0.058607274644174964	-0.06387849235635214	-0.08697548761201884	-0.09647047970479741	-0.1148558249868215	-0.10878228782287823	-0.1052656826568264	-0.10061544544016869	-0.09884528202424891	-0.10573774380600946	-0.10639852398523975	-0.11090458618871903	-0.06424512387981013	-0.0550131787032155	-0.053540590405904115	-0.06804770690564023	-0.08167896678966788	-0.0793418555614128	-0.08160226673695298
411154	-0.25287295081967165	-0.2366057094403619	-0.21209398814563965	-0.21229099633079287	-0.2031354784081291	-0.18640765765765796	-0.19979926801801828	-0.18998704954954967	-0.1979591779279281	-0.20085937499999987	-0.2104759290540539	-0.21950816441441426	-0.23997142454954964	-0.23437443693693702	-0.2272642173423427	-0.22375182995495535	-0.21235205518017997	-0.19678899211711717	-0.21001421734234257	-0.22398789414414388	-0.24417989864864875	-0.27042145270270274	-0.2772017173423416	-0.2647150900900902	-0.25975422297297246	-0.2520584177927928	-0.2531451295045048	-0.26761162725225246	-0.2601918637387389	-0.2465012668918917	-0.24992511261261272	-0.25460613738738685	-0.2689117398648649	-0.27375028153153225	-0.2645154842342345	-0.22684107545045043	-0.22763457207207133	-0.21226618806306247	-0.2096186655405405	-0.21114836711711713	-0.21174366554054075	-0.19615076013513472	-0.18375056306306314	-0.17175042229729756	-0.17578744369369395	-0.14776689189189188	-0.14053251689189195	-0.14564907094594604	-0.13568918918918935
420890	-0.2594808380173733	-0.25385411343893705	-0.22716632600919776	-0.23663336739908022	-0.23902657128257512	-0.22319443025038305	-0.23016172713336705	-0.22099463464486452	-0.20265201839550345	-0.18241415431783312	-0.1880043433827288	-0.20579586101175243	-0.18842948390393466	-0.19762212570260596	-0.207983903934594	-0.20602503832396526	-0.19757179356157378	-0.20616581502299416	-0.19995196729688267	-0.19837429739396975	-0.19871154828819634	-0.2011811446090951	-0.19180301481859988	-0.15248748083801744	-0.1266699029126213	-0.12417552376085861	-0.10874450689831397	-0.11334568216658149	-0.12448824731732237	-0.14581195707715894	-0.1902202350536538	-0.20474680633622913	-0.2388339294839039	-0.2218630556974959	-0.21465150740929995	-0.20219877363311214	-0.1888482370975981	-0.20176034747061833	-0.2219586101175269	-0.21035998978027598	-0.21609172202350524	-0.23103117015840555	-0.22080965763924343	-0.20400817577925412	-0.1930549310168627	-0.20155109862033713	-0.19933878385283638	-0.19148211548288196	-0.16781527848748065
432331	-0.0186155129274395	-0.008060467055879891	-0.0028081734778982485	-0.002622602168473718	-0.02284111759799837	-0.015658465387823187	-0.05436280233527934	-0.08205671392827356	-0.06914720600500414	-0.04926271893244373	-0.03994703919933275	-0.060124687239366106	-0.05868765638031687	-0.03567973311092566	-0.02031484570475391	-0.025168890742285233	-0.040858632193494525	-0.03925479566305258	-0.024663052543786423	-0.03472685571309424	-0.04498874061718103	-0.046784820683903265	-0.04342493744787328	-0.02800250208507086	-0.018890325271059244	-0.0057293577981651495	0.007260633861551326	0.013173894912427007	0.012927439532944111	0.008686405337781405	0.035796497080900755	0.04395204336947462	0.07126313594662219	0.07290408673894914	0.03712427022518768	0.02602877397831529	0.03804837364470388	0.03229816513761471	0.01275104253544623	0.021304003336113413	0.04338615512927441	0.0329582985821518	0.01738407005838198	-0.015893244370308608	-0.06761301084236879	-0.07614678899082576	-0.05683194328607172	-0.056310675562969086	-0.08186530442035027
445932	-0.4323030203545642	-0.48368089297439343	-0.5059287590282343	-0.5177363755745239	-0.4799031516743273	-0.4640734908136479	-0.48531791338582575	-0.4648064304461951	-0.4542372047244093	-0.4545547900262472	-0.46915190288713854	-0.44215649606299234	-0.45624770341207266	-0.44812434383202093	-0.4521443569553811	-0.4556315616797902	-0.4469251968503948	-0.4365305118110234	-0.40560236220472495	-0.3867956036745408	-0.34325853018372643	-0.3507467191601052	-0.3923336614173233	-0.4138008530183728	-0.41222473753280886	-0.39480446194225755	-0.4010702099737535	-0.4075328083989495	-0.40163910761154825	-0.3972053805774278	-0.41443930446194227	-0.4298248031496061	-0.45167355643044577	-0.4880351049868768	-0.5050170603674552	-0.48721522309711346	-0.4845377296587917	-0.47163615485564364	-0.4538576115485566	-0.4298438320209973	-0.40047145669291384	-0.3909760498687666	-0.35951279527559044	-0.35457939632545965	-0.3458605643044617	-0.309005249343832	-0.32298622047244085	-0.2980475721784772	-0.3118959973753278
449447	-0.036904554109806295	-0.06747032688035547	-0.07276384261462808	-0.0782430588608598	-0.031570283991749756	-0.04612269987309653	-0.07648056789340126	-0.08419995241116753	-0.08796685170499635	-0.09868493259317981	-0.1085950039651074	-0.13228984932593202	-0.14140578905630416	-0.12262466296589984	-0.12677026169706537	-0.14392014274385403	-0.13626772402854836	-0.11944139571768457	-0.1200151467089607	-0.10445019825535269	-0.0920912767644728	-0.09922505947660563	-0.09085765265662152	-0.07726264869151457	-0.09893973037272065	-0.13570689928628082	-0.13793061062648748	-0.13504028548770802	-0.11482498017446449	-0.0922411578112609	-0.06983973037272	-0.060438302934179185	-0.02808358445678028	-0.03725075337034101	-0.04204210943695463	-0.027712609040444022	-0.025717208564631194	-0.01385567010309272	-0.030442505947660826	-0.030499206978588357	-0.012811895321173678	-0.017992149088025405	-0.010290087232355383	-0.008749801744647111	-0.013676050753370335	-0.008766693100713732	-0.006370975416336298	-0.002172957969865162	-0.024867248215701836
452637	-0.2055705281460555	-0.21136415996522526	-0.20955911758313442	-0.21491849597913484	-0.2266339926103022	-0.24794935883503563	-0.22492240817213696	-0.22097804825038017	-0.2326233427515759	-0.2506251901760488	-0.2702089763094988	-0.26192132145185876	-0.22724222995001067	-0.21294533797000614	-0.20514594653336166	-0.1997177787437513	-0.19336655074983727	-0.15965876983264532	-0.1712475548793741	-0.1736426863725279	-0.17932188654640266	-0.1962605955227128	-0.1965105411866986	-0.19885959574005688	-0.21125950880243502	-0.21141404042599388	-0.21358595957400528	-0.1864331667028906	-0.16714790262986337	-0.17031036731145408	-0.18171919148011295	-0.17692990654205581	-0.17810345577048473	-0.16862312540752003	-0.15093349271897394	-0.14070126059552268	-0.15743642686372494	-0.15587046294283827	-0.15852782003912255	-0.1617140838948051	-0.16841621386654998	-0.16278048250380323	-0.16055857422299522	-0.1547308193870899	-0.1452904803303626	-0.12911823516626858	-0.107470441208433	-0.06444142577700507	-0.03924179526189958
452652	0.16898994074686438	0.17714413669560397	0.19530039961416623	0.17301708695053078	0.179957971613615	0.16124962105553237	0.16171765192228132	0.14419457075926673	0.15609630752273304	0.1549465417470374	0.14351336456324051	0.13255235602094195	0.13225130890052353	0.1268100027555798	0.1096769082391843	0.11340224579774083	0.11153671810416063	0.11178837145219116	0.11454188481675441	0.12856709837420816	0.11623449986222052	0.11493593276384699	0.1011705704050704	0.10093724166437072	0.11639019013502369	0.1263695232846511	0.1330814273904654	0.1385188757233399	0.13741299255993417	0.14499152659134737	0.13876756682281655	0.13588013226784204	0.16185794984844243	0.18008542298153749	0.19175509782309214	0.1952126618903279	0.18511304767153464	0.1943061449435109	0.19734616974373204	0.20375516671259275	0.21673077982915492	0.23044778175806022	0.2475778451364006	0.27303954257371116	0.2916195921741528	0.30620281069164956	0.3128801322678416	0.34258204739597675	0.3405086800771556
476282	-0.2540728576384877	-0.24835237654677972	-0.24078478084884938	-0.23605273505261926	-0.23653556146640403	-0.2287604371458319	-0.23226679773331846	-0.22825563779345465	-0.20796779229790674	-0.21645379900543554	-0.22919740950618672	-0.2280688678154261	-0.2143086041401643	-0.21731438649242496	-0.2243534173701862	-0.23010095987047474	-0.24737978489649604	-0.26901393546895064	-0.29321915115068825	-0.28825662079333847	-0.27792818318492	-0.28961194633976833	-0.2886952700358505	-0.2898496010176936	-0.3104147681276742	-0.3273510466057606	-0.32080334219960627	-0.3148053081993756	-0.32093957441887483	-0.3117975020238234	-0.30298843529547914	-0.29820949462241086	-0.29188383254307876	-0.2961365791604039	-0.3017585867931061	-0.2798556146640458	-0.2806084769284146	-0.2905859257545969	-0.2808968428356639	-0.28313750433676216	-0.2596298716317788	-0.24050821094021113	-0.21779594078871348	-0.20956401063952868	-0.1686960795651667	-0.15773563085463121	-0.15749254076558353	-0.12682525731467537	-0.09223430091361201
511051	-0.17382297734627852	-0.17053495145631045	-0.1362433656957931	-0.0848831715210355	-0.07253462783171515	-0.10612135922330107	-0.10915210355987061	-0.11278802588996777	-0.09563721682847909	-0.10353495145631082	-0.08964271844660203	-0.0856297734627833	-0.053989644012944975	-0.06000906148867314	-0.0883326860841423	-0.09443430420711971	-0.13183559870550157	-0.12255954692556636	-0.12257799352750799	-0.12886504854368927	-0.1362673139158579	-0.14481553398058247	-0.15239805825242733	-0.15466407766990287	-0.1498029126213591	-0.16201715210355985	-0.17973624595469273	-0.1795300970873781	-0.1822391585760518	-0.21262427184465998	-0.22178737864077702	-0.22026860841423906	-0.21580776699029108	-0.23013462783171534	-0.22502362459546915	-0.20736860841423935	-0.191462783171521	-0.18925242718446594	-0.1864873786407769	-0.18242233009708717	-0.1799857605177993	-0.17481197411003235	-0.1932728155339807	-0.19859288025890018	-0.22479579288025897	-0.20589967637540438	-0.2168576051779938	-0.20185954692556646	-0.17668187702265353
511145	-0.22153210784313776	-0.25588995098039186	-0.27275428711415994	-0.2825173934345902	-0.28575967662910395	-0.27016972814107265	-0.25255682096497595	-0.2548981141317654	-0.240573874755382	-0.24191854207436456	-0.24037133072407074	-0.253272427279393	-0.29055915424101664	-0.3088365925201663	-0.29735784074255045	-0.30241450903761585	-0.3185588666340985	-0.3422715401513305	-0.3436746399804736	-0.34475384427630046	-0.34949743714913395	-0.38410629729070117	-0.40281144740053626	-0.3902628689924373	-0.3735002439619425	-0.37524737740912417	-0.3563169512195115	-0.3511490243902437	-0.3664476829268293	-0.37145792682926787	-0.3950503658536581	-0.4023248780487797	-0.38093213937621917	-0.3869749025341123	-0.39054982943469735	-0.3844677222898897	-0.40334591961023025	-0.4022655298416574	-0.40117226277372114	-0.4001321167883225	-0.4129572992700717	-0.40835514473364104	-0.40496947214789614	-0.40539199708100176	-0.3622488451252125	-0.33969426209579406	-0.32458704108922964	-0.30871373025516385	-0.303088821385176
518766	-0.2024349401957228	-0.22076114534251512	-0.19379666545849902	-0.17553642624139176	-0.16084251540413172	-0.1410634057971013	-0.11745289855072505	-0.13873786231884014	-0.13635869565217376	-0.13000652173913052	-0.1250228260869561	-0.10474202898550752	-0.0990326086956525	-0.11313043478260827	-0.09280978260869546	-0.1356431159420289	-0.13621557971014542	-0.1443061594202898	-0.12246376811594235	-0.09899637681159415	-0.09895652173913055	-0.09800905797101478	-0.08388949275362328	-0.06232789855072449	-0.05019746376811602	-0.03356992753623193	-0.035677355072463675	-0.02910144927536229	-0.005637681159420354	0.00451449275362326	0.019363586956521746	0.0331702898550724	0.08096920289855064	0.11062445652173926	0.14785507246376808	0.1965000000000001	0.2226539855072464	0.2516003623188402	0.29273858695652216	0.30115942028985493	0.31799456521739095	0.3624583333333336	0.39177427536231846	0.3989409420289848	0.43429855072463824	0.43665217391304345	0.48601394927536373	0.5506753623188404	0.580911231884059
519441	-0.24204497540407602	-0.2374286718200985	-0.22517498243148276	-0.20935066760365423	-0.18294448348559383	-0.17631061138439916	-0.1969430780042164	-0.2016700632466619	-0.20637034434293752	-0.21388966971187603	-0.2099834855938157	-0.22344659170765988	-0.22423998594518654	-0.20487702037948013	-0.19249824314827832	-0.17860154602951483	-0.15748418833450445	-0.17321855235418154	-0.17333661278988044	-0.17360365425158109	-0.17290442726633867	-0.19074490513000708	-0.20002319044272646	-0.2041050597329584	-0.19765741391426547	-0.19146521433591007	-0.19167603654251586	-0.17196767392832046	-0.14385453267744225	-0.13409346451159532	-0.10878460997891788	-0.10728777231201685	-0.09986753338018253	-0.1106907940969782	-0.12202494729444834	-0.11468833450456799	-0.10915776528460991	-0.12590758959943785	-0.13604708362614198	-0.13575614898102598	-0.14280709768095592	-0.14054286718200973	-0.12083836964160237	-0.11198032326071693	-0.12041110330288132	-0.12054567814476477	-0.11251686577652849	-0.11446205200281098	-0.11556992269852434
522772	-0.3295161550888532	-0.33828190630048477	-0.35698263327948265	-0.34952988691437814	-0.3525185783521805	-0.35631663974151895	-0.39254967689822223	-0.3919317447495959	-0.3867431340872375	-0.35652786752827104	-0.37618578352180904	-0.4007374798061391	-0.4244911147011308	-0.39929159935379605	-0.4072899838449111	-0.4238461227786759	-0.42693578352180905	-0.4217176898222943	-0.3958158319870754	-0.3593226978998381	-0.3422952342487882	-0.30447899838449105	-0.2820016155088855	-0.27444668820678475	-0.27931340872374777	-0.28636631663974144	-0.29748101777059766	-0.30548061389337666	-0.3149596122778677	-0.3136280290791598	-0.33719951534733505	-0.345048061389338	-0.3205945072697904	-0.3215585621970923	-0.3249850565428107	-0.3082633279483042	-0.26185379644588047	-0.2584450726979002	-0.23823909531502424	-0.23211470113085614	-0.2282766558966076	-0.2725561389337643	-0.2470783521809372	-0.2366155088852985	-0.23562197092083978	-0.21836147011308563	-0.21981260096930555	-0.2061748788368336	-0.198079563812601
525903	-0.6693793302540416	-0.6299364896073899	-0.593338141950376	-0.6105308713214063	-0.5850721292556257	-0.5476485862665902	-0.5609953837276399	-0.5760848240046169	-0.5664137334102708	-0.5942671667628394	-0.5891431044431611	-0.5679746105020193	-0.5478072706289683	-0.5459319099826885	-0.4984824004616279	-0.5103375649163299	-0.5074466243508372	-0.5331506058857471	-0.552264858626659	-0.5671004039238322	-0.5109953837276395	-0.5065291402192735	-0.4532688978649742	-0.4081477207155223	-0.4007968840161566	-0.39578822850548245	-0.40970859780727076	-0.4041921523369883	-0.38332256203115983	-0.34347951529140186	-0.3782198499711481	-0.3954904789382575	-0.36969128678592	-0.4074177726485859	-0.38494806693594935	-0.4073918061165611	-0.40803231390652106	-0.3880698211194458	-0.3793941142527407	-0.3781938834391232	-0.34870455856895516	-0.31879111367570595	-0.29309867282169577	-0.2643257357184066	-0.2047230236583956	-0.2035640507789958	-0.15426803231390682	-0.13588574725908814	-0.13654356607039822
525919	-0.12794015330188674	-0.11923408018867923	-0.10193407886992331	-0.12017628016480277	-0.1182115950559151	-0.12470294117647061	-0.12790382352941176	-0.15742823529411715	-0.18283029411764679	-0.1678585294117648	-0.17709970588235277	-0.1747061764705885	-0.1771223529411767	-0.16176441176470593	-0.1381058823529412	-0.13184088235294122	-0.11494382352941175	-0.11184470588235298	-0.12257764705882351	-0.11779441176470591	-0.12224852941176452	-0.13739588235294128	-0.1448497058823532	-0.14305970588235314	-0.12409794117647045	-0.099745	-0.09421058823529409	-0.10356117647058834	-0.1158279411764706	-0.11505411764705875	-0.14937441176470573	-0.1633958823529412	-0.15819176470588228	-0.14671852941176475	-0.16080058823529408	-0.17493500000000015	-0.2039664705882353	-0.20805058823529413	-0.1968664705882352	-0.1980185294117653	-0.20168411764705868	-0.16669794117647085	-0.1431361764705881	-0.12205970588235299	-0.10448235294117653	-0.060208823529411724	-0.045410588235294154	-0.04748794117647063	-0.05307647058823531
526224	-0.1444642601858469	-0.16114456754824852	-0.17815958586219216	-0.1877606212067115	-0.1843079257408072	-0.1719134237772224	-0.1713614780435554	-0.15819350232059923	-0.16566012138521938	-0.17802624062834674	-0.1579746519100318	-0.17190217779364542	-0.1807615137450911	-0.17476079971438746	-0.15613923598714724	-0.1455876472688323	-0.13563298821849326	-0.12187772224205619	-0.1300023205997861	-0.12391913602284868	-0.11147465191003217	-0.10513066761870743	-0.11497126026419122	-0.11972902534808988	-0.12915476615494464	-0.13750196358443426	-0.10742217065333799	-0.08643377365226697	-0.08723402356301314	-0.08318689753659401	-0.09120724741163862	-0.08262763298821842	-0.08210174937522315	-0.07543752231345949	-0.08290289182434842	-0.08902820421278096	-0.09738896822563382	-0.10065226704748295	-0.10242502677615158	-0.12288932524098478	-0.12505212424134282	-0.13407515173152432	-0.13279917886469114	-0.14520510531952877	-0.1419932167083182	-0.13600053552302752	-0.11607622277757954	-0.11220921099607259	-0.11150339164584039
543302	-0.24818602261048306	-0.23345152449469006	-0.21888317917094977	-0.19866906474820198	-0.19784343953408692	-0.18279109589041095	-0.19795890410958852	-0.19191609589041084	-0.21885034246575366	-0.20917568493150723	-0.20340753424657532	-0.18702500000000064	-0.18114897260273954	-0.1806763698630139	-0.17661301369863	-0.18602397260273967	-0.21838356164383657	-0.261666095890411	-0.2720381849315061	-0.2532265410958902	-0.22065633561643855	-0.17790462328767204	-0.16207705479452028	-0.15733219178082233	-0.14738356164383573	-0.13905359589041116	-0.13609126712328784	-0.14680410958904108	-0.14249708904109604	-0.1233818493150682	-0.14232534246575312	-0.1409092465753421	-0.08148116438356154	-0.06335102739726026	-0.044528424657534184	-0.02662260273972592	0.0005743150684931645	0.006332191780821973	0.006943493150684822	-0.010087328767123344	0.01526198630136987	0.060049657534246605	0.07064726027397256	0.09305479452054802	0.10190239726027428	0.13597773972602745	0.17817534246575348	0.18335136986301337	0.18005941780821966
546414	-0.23309478127398173	-0.23176745970836543	-0.24441078280890247	-0.2579767843438224	-0.24959746738296285	-0.28055828220858897	-0.29623849693251575	-0.2631434049079754	-0.25736503067484634	-0.22787576687116515	-0.1910550230061351	-0.17072200920245417	-0.1347718558282208	-0.11839532208588958	-0.06770322085889575	-0.0496875	-0.07235621165644156	-0.08515203220858902	-0.07100575153374238	-0.08903431748466262	-0.10340299079754586	-0.14266871165644182	-0.1457937116564418	-0.12955904907975463	-0.07971434049079765	-0.09338765337423306	-0.08826111963190181	-0.1253124999999998	-0.1321146472392637	-0.15041411042944777	-0.12406441717791418	-0.1328144171779142	-0.10261594480643924	-0.07728631659639718	-0.06983748562667703	-0.06980030663089289	-0.06179762361057871	-0.08252203909543869	-0.10854022988505738	-0.08210727969348658	-0.11365325670498051	-0.12279750957854413	-0.09474137931034503	-0.05942203065134105	-0.006304672539256927	0.042167751819226454	0.03895825354270389	0.1058250382848393	0.12086140888208269
552811	-0.49602060606060605	-0.5178715151515151	-0.5004509388249546	-0.4670590551181096	-0.43759327680193816	-0.42763961235614867	-0.4262253179890969	-0.4264424591156883	-0.44077013930951003	-0.4358276801938226	-0.45112447001817174	-0.46375317989097425	-0.4822931556632341	-0.47410417928528276	-0.46985039370078685	-0.4781496062992133	-0.45025741974560934	-0.45237734706238664	-0.44400666262870925	-0.42834524530587637	-0.3780642035130223	-0.36579830405814767	-0.38589339794064254	-0.414851605087825	-0.4356390066626296	-0.45034918231374954	-0.4254572986069052	-0.3857156268927921	-0.370756814052089	-0.36995336159903	-0.3577265293761359	-0.34376589945487535	-0.34477771047849826	-0.3378516050878263	-0.3470875227135068	-0.3209176256814056	-0.3568594791035744	-0.3831374924288302	-0.3807086614173236	-0.3979921259842522	-0.3811326468806784	-0.36684403391883713	-0.3572743791641421	-0.3610811629315565	-0.31844942459115716	-0.32841913991520333	-0.3229636583888547	-0.317918231374924	-0.2928840096910961
573065	-0.3318888564760789	-0.35600350058342906	-0.33128862973761003	-0.31183381924198195	-0.3081287172011657	-0.2732521853146855	-0.2732099358974358	-0.2828349358974358	-0.2570696386946384	-0.26185212703962607	-0.26474111305361264	-0.2420802738927736	-0.22487077505827524	-0.24676136363636328	-0.23876500582750587	-0.2526500582750581	-0.2590005827505823	-0.251589452214452	-0.26656177156177113	-0.2812558275058269	-0.28989656177156153	-0.2813709207459201	-0.2789835372960382	-0.2816426282051289	-0.2960779428904424	-0.30874694055944035	-0.3087402389277389	-0.30965996503496507	-0.31328001165501057	-0.2811188811188811	-0.26973907342657294	-0.26462208624708655	-0.23142569930069967	-0.2751092657342653	-0.26080171911421884	-0.26482269813519815	-0.2465984848484849	-0.22409120046620087	-0.2369271561771563	-0.24014117132867166	-0.25045294289044256	-0.2605399184149183	-0.21085081585081658	-0.22062645687645682	-0.21654268648018624	-0.19637762237762238	-0.18432692307692286	-0.1518321678321678	-0.13437631118881138
592010	-0.5263780807551119	-0.5306675406397484	-0.5308151546932348	-0.5150214997378071	-0.5063466177241741	-0.480949134766648	-0.4312627163083377	-0.44185684320922847	-0.4176662296801253	-0.41211693759832185	-0.412768746722601	-0.4076541688516001	-0.38679601468274866	-0.3953487152595703	-0.3939868904037759	-0.3712058206607248	-0.3932325642370217	-0.43907315154693327	-0.44104640797063505	-0.4767343995804929	-0.5018935500786579	-0.5148746722600944	-0.5023353434714211	-0.4721494493969581	-0.4526051389617204	-0.44524619821709477	-0.4189310435238588	-0.3897236497115896	-0.39938253801782925	-0.4067747771368642	-0.4249997378080762	-0.4512260094389096	-0.4665180912427899	-0.4846014682747776	-0.49053382275825863	-0.5042438384897734	-0.5086958573675929	-0.49655925537493484	-0.45364394336654396	-0.4522215521761925	-0.4680579444153127	-0.4669619821709488	-0.4832283691662298	-0.48031725222863186	-0.4730112742527531	-0.44666649187205054	-0.46596539066596754	-0.44031017304667014	-0.4375222863135809
59374	-0.21416167859466506	-0.2159407937540661	-0.22131430894308993	-0.22672081300812943	-0.20253804878048784	-0.18142977893367987	-0.1812613784135241	-0.17194505851755543	-0.15839174252275656	-0.1368990572171652	-0.1327875487646295	-0.13656453185955764	-0.12982574772431735	-0.15490962288686583	-0.17322187906371908	-0.1884175877763325	-0.19477015604681372	-0.2060564044213265	-0.20268741872561757	-0.20880851755526708	-0.2164531859557873	-0.20408192457737356	-0.23173650845253535	-0.24324626137841351	-0.25123959687906444	-0.2521888816644992	-0.25089613133940203	-0.2357355331599483	-0.23176495448634582	-0.23613345253576112	-0.22786557217165207	-0.22942213914174198	-0.23495529908972687	-0.24148667100130053	-0.2760234070221073	-0.2843545188556569	-0.2952144018205465	-0.30349788686606005	-0.333713589076723	-0.3322272431729513	-0.3287495123537065	-0.31848780884265315	-0.2890386866059828	-0.3019327048114431	-0.28050715214564353	-0.25357477243172927	-0.240910760728218	-0.19298358257477252	-0.16074609882964863
633	-0.15311212342079664	-0.14756754130223562	-0.14927955814518154	-0.16855098324836149	-0.19079339645545093	-0.1697756363636368	-0.17242254545454658	-0.18428606060606098	-0.1985003634601406	-0.1882809546886359	-0.20564780712381805	-0.20034952750181703	-0.19967870123576517	-0.19733050642112915	-0.18876011630724512	-0.16003186333898745	-0.15731439302156533	-0.16489435425248394	-0.1808471044342142	-0.18851684031984514	-0.1875848073661256	-0.19682287375817778	-0.20411230918342615	-0.204812939181003	-0.22073370487036584	-0.23679101041919134	-0.24513629755270122	-0.24434855827477514	-0.24874267022049973	-0.23540646959050146	-0.21892064453598256	-0.224686576205476	-0.23633535255633642	-0.240346619820693	-0.2620902592682339	-0.2662472740489458	-0.2624483886600435	-0.26455003634601376	-0.2631062515144168	-0.2685216864550524	-0.251183426217591	-0.23913351102495753	-0.2262087472740487	-0.2431826992973106	-0.22222013569178586	-0.20811848800581467	-0.20271044342137162	-0.18104458444390567	-0.16141228495275034
660470	-0.1783149960845731	-0.18465974941268634	-0.1761097417840378	-0.16566118935837224	-0.1754831768388108	-0.1803227823368505	-0.158725674091442	-0.15538139898397832	-0.16483046875000001	-0.17540488281250002	-0.18058632812500025	-0.17219648437499982	-0.13569453124999975	-0.12988632812500042	-0.10515859375000014	-0.09127207031250024	-0.09539960937499993	-0.10960195312499965	-0.0772138671875001	-0.03623867187499971	-0.01853281250000009	-0.022936914062499987	-0.013236523437499995	-0.01970800781249998	-0.029400976562500077	-0.04947460937499989	-0.06158847656249994	-0.07127773437500015	-0.06314687499999991	-0.08733183593749988	-0.09357285156249981	-0.11254550781250008	-0.11866914062499982	-0.11912226562500006	-0.12270742187499983	-0.115834375	-0.07677656250000015	-0.07594785156249997	-0.10488984375000018	-0.12675566406250008	-0.16122265624999993	-0.18589375000000008	-0.1836373046874996	-0.17353183593750005	-0.17308203125	-0.1753585937500003	-0.16714902343750002	-0.1554572265625001	-0.14099687500000008
667014	-0.27276220903696896	-0.2809931538110452	-0.2632181652213605	-0.2781894112277506	-0.2835947056138744	-0.2567736193518943	-0.2733457325422179	-0.29175376540392467	-0.2897690552259234	-0.3155785029666823	-0.3356243724326785	-0.33862825193975327	-0.34250798722044773	-0.35109447740757616	-0.33902236421725324	-0.34867480602464596	-0.33432062984938427	-0.3175107256960289	-0.3376697854860788	-0.3275853491556366	-0.337979917845732	-0.3520604746691003	-0.34301597444089454	-0.2997503423094475	-0.2816823368324964	-0.279647193062528	-0.26345572797809197	-0.2909002738475579	-0.2965408489274301	-0.27805294386125023	-0.2679105431309908	-0.2895623003194892	-0.26887905066179846	-0.27785143769968085	-0.2836410314924696	-0.2692015061615694	-0.25857120036513037	-0.25488498402555926	-0.2181300775901417	-0.20620835235052473	-0.210875171154724	-0.1804084892743044	-0.1878393427658604	-0.1828480146052033	-0.18689251483340935	-0.18914217252396134	-0.20505659516202687	-0.17984367868553186	-0.16895298950251036
722438	-0.32471291866028706	-0.32379824561403525	-0.3078811802232854	-0.3010047846889955	-0.3084051036682619	-0.2993141945773524	-0.329433811802233	-0.35074401913875564	-0.35579984051036667	-0.380031100478469	-0.4055821371610842	-0.4035669856459328	-0.42168500797448183	-0.41236283891547043	-0.411844497607655	-0.44470494417862794	-0.5154808612440189	-0.5637161084529504	-0.6154385964912283	-0.641746411483254	-0.6579904306220099	-0.6433835725677828	-0.6424481658692187	-0.5847870813397118	-0.5744657097288676	-0.5332001594896331	-0.48817623604465626	-0.43848644338118004	-0.5052807017543859	-0.4791060606060604	-0.48563795853269537	-0.47155502392344467	-0.45811004784688997	-0.44814194577352473	-0.443883572567783	-0.4400797448165867	-0.4474848484848488	-0.44481578947368483	-0.450670653907496	-0.4541714513556621	-0.48433014354067017	-0.4789952153110049	-0.4430223285486443	-0.37054704944178685	-0.37441945773524715	-0.32350079744816596	-0.2682958532695376	-0.28415390749601255	-0.25690988835725675
742818	-0.40570224719101133	-0.4317685393258431	-0.4352245929253225	-0.45295058955642875	-0.4547978663672085	-0.41896855699045565	-0.4536148231330711	-0.45975659741718206	-0.43450140291806916	-0.4269837261503932	-0.40597811447811544	-0.3968350168350163	-0.41126543209876537	-0.40637485970819176	-0.3501879910213242	-0.30993546576879916	-0.33484932659932615	-0.3407825476992142	-0.34050785634118963	-0.35131313131313086	-0.3580050505050502	-0.36041245791245885	-0.3587289562289565	-0.39401206509539743	-0.4102794612794609	-0.422359708193042	-0.39485213243546513	-0.38590909090909115	-0.3372895622895623	-0.3336560044893379	-0.3641262626262615	-0.3740224466891133	-0.3670892255892253	-0.37964421997755304	-0.3524211560044896	-0.3292494388327722	-0.29118967452300776	-0.2963232323232325	-0.2536307519640853	-0.22849382716049357	-0.2249635241301907	-0.19175645342312034	-0.18290965207631896	-0.17368967452300801	-0.14711840628507306	-0.1257379349046014	-0.1229461279461279	-0.09295454545454546	-0.055676206509539854
746697	-0.12214566677326473	-0.14524752158618537	-0.17408903452685465	-0.19713171355498735	-0.18485821611253198	-0.17791083413231046	-0.18744423138382896	-0.19740012783636907	-0.20919290961354198	-0.19353912488023	-0.20122181411689574	-0.20169354838709733	-0.21018811881188124	-0.20296087511976965	-0.2189484190354519	-0.23459150431172113	-0.2477511977004154	-0.25814675822421	-0.27507441711913133	-0.2597938358351964	-0.2765982114340468	-0.28319897796231264	-0.2902952730756947	-0.2940635579686998	-0.33063222612583953	-0.339847652507187	-0.31910284254231824	-0.32233711274353255	-0.32444522516767843	-0.30969546470776127	-0.33739667837751536	-0.3661625678696906	-0.3492213350367294	-0.34130868732034525	-0.3379626317470453	-0.3416394123283304	-0.34212631747045685	-0.3396935483870964	-0.3313944426700735	-0.3274837112743531	-0.3390788885340148	-0.3279522516767811	-0.30738629830724984	-0.288462791440434	-0.2846892366656016	-0.2936363781539436	-0.29514516129032237	-0.28598626636857216	-0.29688262535931037
760142	-0.22413023952095826	-0.2333290419161677	-0.23892395209580844	-0.26081586826347297	-0.24881047904191608	-0.2645577844311374	-0.2767970059880238	-0.2981401197604789	-0.2887793413173654	-0.3057856287425156	-0.2943461077844312	-0.2701562874251497	-0.25471916167664654	-0.27971826347305323	-0.26596976047904164	-0.23439790419161677	-0.20605269461077858	-0.2016619760479044	-0.1898808383233538	-0.20214550898203598	-0.22951197604790405	-0.22251676646706564	-0.2249499999999999	-0.21092305389221522	-0.20807065868263436	-0.20741646706586808	-0.18868293413173645	-0.1431952095808383	-0.13428682634730546	-0.1316266467065867	-0.1442883233532933	-0.16333712574850287	-0.1297092814371257	-0.13761526946107788	-0.14106407185628742	-0.13798832335329347	-0.15391407185628753	-0.147521856287425	-0.118945508982036	-0.11425868263473041	-0.09294401197604774	-0.09488592814371268	-0.09097275449101788	-0.09673323353293406	-0.10571646706586826	-0.10489760479041903	-0.08928383233532936	-0.05545179640718562	-0.050878143712574875
762983	-0.3847530425963489	-0.405389198782962	-0.41149036511156156	-0.4087048681541578	-0.40347413793103526	-0.37687068965517273	-0.35709305273833697	-0.35553625760649077	-0.35409655347187097	-0.35710998479472894	-0.3390856563608713	-0.3802774961986826	-0.4208198175367455	-0.45026837303598544	-0.45982412569690695	-0.4965481500253414	-0.47626710593005506	-0.47847592498732927	-0.49685073492143916	-0.49480714647744484	-0.4798646730866697	-0.5042802838317288	-0.4933661936137856	-0.4586289913836797	-0.462077800304105	-0.44831626964014326	-0.41950658895083603	-0.3994929042067918	-0.4100522047643178	-0.37744500760263533	-0.3596284845413078	-0.380254941713127	-0.3736642169285346	-0.35922959959452694	-0.3704662949822604	-0.37092904206791677	-0.3783912823112011	-0.3722313735428281	-0.34630841358337594	-0.3245631018753168	-0.3468226051697922	-0.3530881905727318	-0.37713862138874804	-0.37199594526102353	-0.3568917891535739	-0.3828106943740497	-0.38613253928028307	-0.3800182463253926	-0.3905027876330465
768670	-0.13035703776360974	-0.1201101029916627	-0.08716159882295248	-0.07463364394310938	-0.05978322707209418	-0.022738106915154595	-0.003133643943109402	-0.015561549779303647	-0.012161844041196683	-0.008737126042177561	-0.012158656204021605	-0.03917410495340855	-0.05819176066699365	-0.06155590975968608	-0.04089529180971072	-0.048422265816576784	-0.04608852378616965	-0.04559857773418347	-0.05213413437959781	-0.05374668955370278	-0.07863241785188829	-0.07890706228543408	-0.08298087297694931	-0.09680186365865623	-0.10365620402157917	-0.10046125551741053	-0.10795855811672396	-0.11172535556645405	-0.09131584109857771	-0.059767778322707306	-0.04505909759686119	-0.047023540951446834	-0.021464688572829835	-0.028803334968121624	-0.034548798430603246	-0.04270671897989211	-0.07696321726336448	-0.10392324668955367	-0.1122444825895048	-0.09831608631682184	-0.10318759195684143	-0.11352182442373725	-0.11592496321726338	-0.12139921530161842	-0.10421333987248656	-0.09797498773908778	-0.08649779303580202	-0.0664333006375674	-0.04720990681706721
83332	-0.18391445722861446	-0.16664957478739412	-0.1289334667333665	-0.13897011005502796	-0.1890048774387194	-0.2022480620155042	-0.20006751687922011	-0.14826831707926924	-0.12264566141535387	-0.10683670917729428	-0.12567766941735453	-0.13107624999999978	-0.1436987500000007	-0.16692474999999998	-0.1909105223694076	-0.16535741064733775	-0.16465133716570815	-0.17690827293176686	-0.17193701574606393	-0.15995001249687577	-0.18011372156960798	-0.17283179205198718	-0.1569007748062982	-0.12529242689327658	-0.11253811547113227	-0.11986478380404902	-0.13303711572106955	-0.11023281679580087	-0.09580717320669815	-0.05271869532616842	-0.022266808297925576	-0.040435141214696324	-0.03961159710072475	-0.06049312671832051	-0.06492864283929017	-0.03702774306423399	-0.023861409647588108	-0.01977243189202704	0.009835541114721276	0.03255611097225685	0.04123719070232433	0.07497250687328157	0.0737478130467383	0.07195326168457863	0.06856160959760073	0.054487628092976595	0.06882529367658063	0.08413496625843558	0.08232166958260441
85962	-0.12405613919894941	-0.13028463558765602	-0.13840235910878085	-0.14897706422018345	-0.13684567496723468	-0.14605228758169927	-0.14646797385620902	-0.14645947712418295	-0.1108933463796476	-0.1027547292889757	-0.09982778864970637	-0.08582247557003249	-0.1075837133550489	-0.1346022801302933	-0.14927669270833335	-0.18107584635416688	-0.1690120442708333	-0.1616415094339625	-0.1720504229017568	-0.1893383214053351	-0.20093465539661892	-0.1996199609882967	-0.21897236671001288	-0.2018784925276157	-0.21557244964262529	-0.24878037686809626	-0.2545415045395586	-0.23763132295719866	-0.20843450064850852	-0.19801036941024014	-0.18693681140635143	-0.1983136746597538	-0.17346343042071208	-0.1704194174757279	-0.14489805825242708	-0.1331139158576051	-0.1463352750809061	-0.1630504854368931	-0.16455404530744358	-0.16807508090614892	-0.1751954692556633	-0.16946701164294936	-0.16291752910737395	-0.15451520051746462	-0.1314142949547219	-0.1184569857697284	-0.09055239327296245	-0.07683635187580853	-0.1147496765847347
862908	-0.38232573643410883	-0.39035643410852633	-0.40059658914728646	-0.3830999999999996	-0.3799080620155042	-0.3683381395348835	-0.35969364341085164	-0.35830883720930234	-0.3635460465116273	-0.375413178294573	-0.3873249612403092	-0.39034263565891486	-0.4002168992248068	-0.39925162790697605	-0.40866728682170517	-0.4069029457364346	-0.4098249612403093	-0.4134069767441855	-0.43183302325581324	-0.428212093023256	-0.42778325581395293	-0.4166207751937983	-0.42710527131782977	-0.4459387596899231	-0.4652896124031016	-0.47940186046511624	-0.4924756589147285	-0.5130257364341096	-0.5254210852713159	-0.5327296124031008	-0.5415629457364348	-0.532783410852714	-0.5337528682170546	-0.5328761240310086	-0.5378339534883726	-0.5370551937984511	-0.5247289922480619	-0.5314934883720922	-0.5181891472868222	-0.5157469767441863	-0.5299491472868215	-0.5263804651162804	-0.5080906976744199	-0.504731007751937	-0.4870902325581384	-0.46598279069767495	-0.48475813953488406	-0.4704565891472871	-0.4516266666666665
867900	-0.29161487931561314	-0.3009621142682551	-0.3031511450381681	-0.2982633587786258	-0.287855267175573	-0.2622836641221373	-0.2586964885496183	-0.266842748091603	-0.2697670229007626	-0.28939908396946584	-0.3148853435114505	-0.3122912977099228	-0.3162380152671758	-0.32619221374045854	-0.3332413740458011	-0.34764320610687116	-0.3435925190839688	-0.341345038167939	-0.35698274809160335	-0.34035236641221384	-0.3037132824427482	-0.29531633587786255	-0.29301251908396936	-0.2887853435114508	-0.28287297709923687	-0.30863038167938905	-0.3046225954198472	-0.3019352671755724	-0.3109465648854966	-0.31302381679389335	-0.32303984732824437	-0.3181094656488546	-0.29544809160305396	-0.27254229007633657	-0.2649636641221364	-0.24635099236641173	-0.25235877862595446	-0.2440887022900772	-0.24294335877862652	-0.23778549618320646	-0.21835053435114474	-0.21792564885496232	-0.23149328244274803	-0.22159648854961872	-0.21932793893129798	-0.2151766412213748	-0.2123053435114503	-0.2095450381679388	-0.2051682442748097
868864	-0.2270180120080052	-0.21108472314876606	-0.18870080053368876	-0.17860306871247508	-0.19234823215476984	-0.16914747003994693	-0.1355752330226363	-0.12094840213049264	-0.10717776298268976	-0.116017310252996	-0.11330292942743014	-0.12558988015978714	-0.14584753661784286	-0.14676697736351535	-0.1435982023968043	-0.15941944074567277	-0.1815452729693743	-0.18572070572569907	-0.21660086551265031	-0.19950399467376867	-0.22016711051930732	-0.24146904127829555	-0.244222037283622	-0.2595466045272966	-0.2596834221038618	-0.2496478029294276	-0.2566311584553925	-0.26133155792277	-0.27132922769640466	-0.2791254993342212	-0.29397669773635104	-0.310512316910786	-0.30682190412782995	-0.30068242343542007	-0.29533621837549956	-0.2859763648468711	-0.28869374167776257	-0.2941165113182424	-0.2786428095872172	-0.2857177097203728	-0.276288948069241	-0.2492749667110521	-0.20651564580559253	-0.20235785619174446	-0.20274267643142446	-0.22381258322236983	-0.22661651131824195	-0.2495049933422107	-0.26275299600532653
880073	-0.22716376539903552	-0.2339986609534008	-0.22539299090422638	-0.23727808988764038	-0.22557035848047144	-0.22010807918673114	-0.23282530765115073	-0.21459256286784437	-0.22100227394328567	-0.2406340288924558	-0.2586879347244524	-0.2516476725521669	-0.25859069020866754	-0.2694642857142858	-0.24513282504012915	-0.24438897806313534	-0.2539353932584268	-0.24243031032637796	-0.25116479400749064	-0.23301110219368681	-0.20411463349384693	-0.1921226591760298	-0.19330069555912258	-0.18789459604066325	-0.21342964151952945	-0.20481942215088303	-0.16796950240770445	-0.17273608881754926	-0.16931915462814354	-0.14857397003745335	-0.14648542001070097	-0.1390527019796684	-0.10390462814339199	-0.09701190476190483	-0.09371682718031031	-0.07213590155163176	-0.06715877474585344	-0.061558186195826765	-0.0379427501337613	-0.03750334403424285	-0.011724852862493251	0.02716385767790258	0.05566586409844851	0.056766452648475026	0.08826605136436579	0.09061302835741021	0.10440235420010717	0.12615048154093078	0.1583166131621188
882	-0.35197166113958406	-0.35992206813385447	-0.3531854135338348	-0.3143458646616531	-0.29647819548872195	-0.29665210210210174	-0.2946524024024028	-0.32065885885885875	-0.3243644957983195	-0.3066236494597839	-0.29333583433373334	-0.2752551020408166	-0.2843442376950777	-0.2709213685474195	-0.24420768307322943	-0.26436119447779166	-0.25855342136854764	-0.2494719387755106	-0.23406407563025225	-0.23435219087635029	-0.2565208583433365	-0.2189219687875148	-0.19542527010804311	-0.18416896758703513	-0.19818427370948397	-0.2083178271308523	-0.20273454381752726	-0.20543952581032413	-0.20680822328931586	-0.22719867947178818	-0.19163865546218484	-0.19960429171668664	-0.22896504650465035	-0.24316606660666074	-0.2687811281128112	-0.3037827782778275	-0.2866191119111913	-0.2938141314131407	-0.27646009600960103	-0.24820672067206728	-0.2548688868886888	-0.2342390521895616	-0.23213647270545965	-0.25599100179963946	-0.25484973005398925	-0.2431768146370723	-0.21428404319136196	-0.23573275344930994	-0.24301184763047368
886293	0.032337568826768436	0.031128547225751875	0.02785066309255075	0.058118721783295677	0.0581236597065464	0.039279007472155764	0.04866657267728737	0.05446736218807273	0.04489695517338588	0.0418015928954046	0.058966027628982384	0.05780286157316043	0.06300993797575428	0.07325387651536526	0.07656674654637731	0.06991027628982245	0.08907696645052168	0.08468543839864671	0.09253735551169988	0.084274598252044	0.06680067662813637	0.07432294897096159	0.07108669297998355	0.08985445446856506	0.08596729630673774	0.08726254581336344	0.0881116436425146	0.08523167465463756	0.09451353256272921	0.07872082041161522	0.09009028756695803	0.12438405694953457	0.13594791372991258	0.15455215675218512	0.16982922187764304	0.18778714406540806	0.19703982238511458	0.20623681984775946	0.20181970679447483	0.20615759797011468	0.2073663659430498	0.21130279109106262	0.24170108542430227	0.2502254017479561	0.24194868903298536	0.2635931068508596	0.27039857626162894	0.2630864815336912	0.2679180293205519
926559	-0.1894339770354904	-0.20424373695198356	-0.20800834637454288	-0.2018973656755346	-0.19154342723004653	-0.19440805946791861	-0.21052217005738066	-0.2290772039645283	-0.23433142112125185	-0.2282930899608874	-0.2253946544980449	-0.21403533246414663	-0.2071324641460239	-0.20235528031290786	-0.20335006518904822	-0.2149348109517603	-0.21664185136896932	-0.22180560625814852	-0.21814876140808367	-0.23054250325945158	-0.20733116036505855	-0.1882541069100395	-0.1803531942633638	-0.1866365058670143	-0.19126505867014348	-0.19267353324641423	-0.20970013037809626	-0.21869986962190402	-0.21419074315515008	-0.21440756192959612	-0.21191251629726165	-0.2147458930899608	-0.23486988265971323	-0.23389035202086003	-0.24216883963494068	-0.22264341590612743	-0.22603872229465452	-0.23668435462842238	-0.2222801825293345	-0.2346524119947847	-0.24569035202086079	-0.2511379400260757	-0.26472216427640144	-0.25656753585397685	-0.23277770534550193	-0.20613233376792747	-0.1884700130378096	-0.1776063885267271	-0.17049843546284235
937777	-0.22377593360995868	-0.23158921161825774	-0.24126312880044212	-0.22661829740187864	-0.1983982863460474	-0.20166528468767192	-0.2009273079049208	-0.20459991708126066	-0.1896100055279157	-0.2056195411829734	-0.1971821448313988	-0.18958761746821468	-0.2185843007186289	-0.2352951907131017	-0.24206218905472643	-0.22825041459369863	-0.23747788833609756	-0.22684632393587642	-0.23127142067440595	-0.2611796572692101	-0.24526810392482035	-0.2663298783858478	-0.2599796849087889	-0.22719264787175192	-0.23397222222222228	-0.24369168048645684	-0.2568449419568823	-0.2423244886677726	-0.24203109452736313	-0.2300943891652847	-0.22387479270315136	-0.22417786069651666	-0.173774184632393	-0.17382255389718052	-0.1752242951907129	-0.15376907131011608	-0.15014676616915443	-0.1445429795467108	-0.1268246268656714	-0.1090146489773353	-0.10760931453841915	-0.07414289662797133	-0.0539203980099503	-0.04930500276395799	-0.02811124930901049	0.007220425649530137	0.037245715865118996	0.06540008291873983	0.09153662244333906
946077	-0.12864049429657795	-0.14710323193916328	-0.14738174904942988	-0.13396882129277568	-0.14035551330798482	-0.13328916349809855	-0.1409475285171102	-0.16192737642585572	-0.13924410646387825	-0.13984809885931562	-0.1371233840304182	-0.13544980988593164	-0.14558307984790841	-0.16341939163498087	-0.16191311787072224	-0.16915266159695777	-0.1772617870722433	-0.18776045627376423	-0.1935992395437259	-0.19587452471482927	-0.2270815279361456	-0.24834701634359613	-0.2506035727860129	-0.2484192322310909	-0.24421303686811097	-0.23926187761307516	-0.2609393766628661	-0.25628126187761396	-0.25209141011022473	-0.2638781832003036	-0.2690727860129227	-0.26759236031927075	-0.28774192322310843	-0.27890193842645383	-0.2925296465222349	-0.2826396807297605	-0.26173166096541206	-0.2518188901558341	-0.2572957050551125	-0.249092170277461	-0.23469004180919778	-0.2275634739642712	-0.23221968833143253	-0.21438103382744222	-0.19022405929304473	-0.17092113264918252	-0.18388350437096143	-0.17056366400608178	-0.14738141391106044
99287	-0.3152839882565496	-0.3258971318879852	-0.3148938572719069	-0.2998577235772364	-0.2907028003613366	-0.2921544715447162	-0.27656266937669277	-0.28000519421860876	-0.24363947190250507	-0.2263065899345524	-0.21557989167230796	-0.23021536552346522	-0.24472157039711182	-0.2601668546931416	-0.24379129061371824	-0.27348962093862805	-0.28345701714801486	-0.29608788357400656	-0.28983438628158864	-0.3111633574007215	-0.33300124069479003	-0.34318554026618475	-0.3497061809158579	-0.3332836679449582	-0.32044315362057263	-0.33664459733814567	-0.3349994360478235	-0.3447965260545909	-0.34712215204150737	-0.3355111662531018	-0.3477933679224006	-0.3539910895556053	-0.36387099684258084	-0.3732225981055477	-0.36361953089760907	-0.3289074199368518	-0.319525935949482	-0.3340090211998191	-0.32361783942264316	-0.3153750563824986	-0.323400766801984	-0.3229064050518717	-0.31607904826341926	-0.2882141407307172	-0.24918572395128533	-0.22989174560216538	-0.2186071267478575	-0.19754634641407262	-0.19118583671628347
997884	-0.1786533933518013	-0.17164508310249432	-0.1713413118527041	-0.16589217491369349	-0.18338158803222082	-0.18474953980671965	-0.1925075931891399	-0.18039001380579894	-0.1673542337781868	-0.16424171652093833	-0.18249171652093857	-0.18594949378739115	-0.20517602393005044	-0.21139277496548536	-0.21827093879429366	-0.21376725724804413	-0.20917751955821434	-0.20617890013805792	-0.22719995398067194	-0.23884456971928145	-0.2382358490566039	-0.23479314312011043	-0.2366297745052917	-0.2592810630464796	-0.27213207547169904	-0.2720377358490563	-0.27108133916244864	-0.2882038656235623	-0.2935457892314769	-0.27849884951679726	-0.253392890013806	-0.24268959963184503	-0.23683720662678356	-0.25320478601012375	-0.2328013115508514	-0.21164668660837546	-0.22942234238380127	-0.23880637367694463	-0.22817441325356685	-0.21998274275195598	-0.20401633686148218	-0.17081224114127885	-0.14320202485043737	-0.1313453750575244	-0.11247722043258157	-0.0933242061665896	-0.07174746893695358	-0.05138966866083757	-0.041081684307409085
999415	-0.24022249724972497	-0.24375467546754698	-0.24492001099505184	-0.27589884551951577	-0.28104727872457413	-0.2875189560439558	-0.2688401098901093	-0.2649604395604396	-0.26052992861065394	-0.2790444810543651	-0.3125205930807244	-0.3291831411312465	-0.35826249313564085	-0.3627839099395937	-0.3524464579901151	-0.36330395387149916	-0.39984129599121365	-0.42396924766611704	-0.46206644700713995	-0.473855024711697	-0.4513684788577707	-0.4499739154310824	-0.43737863811092764	-0.44061367380560085	-0.43574656781987875	-0.4268616144975289	-0.41791048874244985	-0.42004667764964326	-0.3960587589236686	-0.3590963756177919	-0.35504914881932925	-0.3466208127402525	-0.33920098846787516	-0.31326002196595265	-0.3145313014827014	-0.3139107633168586	-0.2901235584843499	-0.29567353102690813	-0.2904115870400884	-0.29009143327841835	-0.27165733113673807	-0.27885063152114264	-0.27700988467874826	-0.27672515101592554	-0.2954903898956621	-0.2784401427786925	-0.26742531576057094	-0.280691652937946	-0.2667213069741899
[truncated: 150 more columns]
