# Supplementary material for: A possible universal role for mRNA secondary structure in bacterial translation revealed using a synthetic operon
Source: Nat Commun. 2020 Sep 24;11:4827. doi: 10.1038/s41467-020-18577-4 (PMC7518266; doi:10.1038/s41467-020-18577-4)
Supplement: Supplementary file 9 — data set 7 [file 41467_2020_18577_MOESM9_ESM.csv]

	-100	-99	-98	-97	-96	-95	-94	-93	-92	-91	-90	-89	-88	-87	-86	-85	-84	-83	-82	-81	-80	-79	-78	-77	-76	-75	-74	-73	-72	-71	-70	-69	-68	-67	-66	-65	-64	-63	-62	-61	-60	-59	-58	-57	-56	-55	-54	-53	-52
1009370	-7.240088495575214	-7.294169703279546	-7.296672731998949	-7.274291655835703	-7.2988822459059035	-7.253338529488152	-7.18773707456482	-7.21117173291765	-7.184385554689526	-7.114912964406351	-7.133723044946751	-7.121616004156927	-7.089373863341125	-7.142686412055071	-7.150740452065463	-7.112065471551065	-7.12574694725903	-7.147310989867492	-7.1363730839179	-7.183164458300836	-7.165991166536759	-7.127695505326069	-7.181034034814237	-7.169342686412054	-7.129160820992475	-7.155183164458309	-7.134294621979744	-7.083424266043142	-7.117199272538325	-7.096388672382439	-7.054481683554163	-7.070044167316185	-7.071182125227336	-7.035853468433371	-7.0737074564822064	-7.053234606391285	-6.999194595998969	-6.99389451805665	-6.961158742530537	-6.9235905429981655	-6.9388932190179196	-6.92010911925175	-6.854091971940762	-6.871421148350214	-6.8692127825409095	-6.798986749805133	-6.834372564302424	-6.809898674980527	-6.764042608469729
1033802	-10.062489795918353	-10.09177842565597	-10.067327309822208	-10.022092684348605	-10.06388807927716	-10.043493589743575	-10.061704545454536	-10.125757575757572	-10.096446256918147	-10.066792892513787	-10.106903582872118	-10.096417127876471	-10.04647247305564	-10.11872997378386	-10.102126420040786	-10.055024759685418	-10.105388872706099	-10.07751237984271	-10.015729682493456	-10.051820565103418	-10.040110690358294	-10.006874453830484	-10.081444800466052	-10.078968831925454	-10.072240023303234	-10.135770463151777	-10.141013690649583	-10.092775997669689	-10.14311098164871	-10.143547917273509	-10.092135158753281	-10.129158170696181	-10.139732012816769	-10.14750946693855	-10.196941450626298	-10.166705505388892	-10.13906204485872	-10.17448295951063	-10.115438392076895	-10.060209729099912	-10.09766967666765	-10.05677250218469	-10.010748616370524	-10.035362656568608	-9.99804835420914	-9.940926303524598	-9.973405184969403	-9.928333818817372	-9.92618700844744
1033991	-9.655158977556127	-9.706951371571115	-9.689617061021197	-9.644146948941465	-9.685523038605258	-9.686213863848309	-9.650917003419357	-9.72026732981041	-9.714405464141588	-9.677000931387765	-9.755532443340591	-9.742129442806116	-9.69604221635882	-9.73428527083658	-9.718826633555775	-9.649542138755235	-9.699161881111303	-9.690206425578149	-9.650473381964904	-9.699425733354024	-9.69815303430078	-9.651885767499591	-9.705246003414514	-9.712726990532357	-9.67704485488125	-9.71314604997668	-9.685736458171633	-9.665932019245698	-9.732764240260748	-9.716715815613854	-9.674437373894158	-9.73212789073414	-9.725531584665525	-9.660515287909325	-9.709281390656535	-9.700729473847563	-9.678519323296602	-9.731351854726068	-9.732981530343	-9.709126183454927	-9.757969889802876	-9.752848052149641	-9.723395933571318	-9.766698742821676	-9.772528325314301	-9.737016917584954	-9.79256557504268	-9.775550209529714	-9.720668943038946
1046627	-3.815108225108222	-3.8335331335331304	-3.860006660006654	-3.826973026973023	-3.8389610389610387	-3.8668664668664694	-3.838195138195141	-3.8400932400932453	-3.8545787545787604	-3.832101232101236	-3.8228005328005397	-3.816040626040633	-3.7807192807192807	-3.778055278055272	-3.7842157842157804	-3.751381951381955	-3.762770562770559	-3.78011988011987	-3.7724841824841837	-3.785437895437895	-3.819347319347322	-3.778687978687978	-3.773393273393277	-3.779653679653689	-3.74958374958376	-3.772261072261073	-3.7771894771894807	-3.7225108225108148	-3.7466200466200457	-3.7598401598401616	-3.728604728604729	-3.7201132201132188	-3.729204129204132	-3.681451881451884	-3.6747252747252697	-3.67539127539127	-3.64831834831834	-3.654978354978355	-3.6596403596403615	-3.6181052281052204	-3.606450216450215	-3.585181485181474	-3.5474192474192483	-3.559107559107555	-3.5723276723276713	-3.5443223443223517	-3.517282717282725	-3.5012321012321124	-3.455244755244763
1116230	-3.6524886877828022	-3.6645927601809953	-3.6928733031674184	-3.656108597285065	-3.675226244343887	-3.691515837104068	-3.6622171945701316	-3.6521493212669642	-3.689479638009048	-3.670475113122169	-3.668891402714933	-3.6928733031674192	-3.655429864253389	-3.6953619909502278	-3.6919683257918536	-3.665045248868777	-3.6720588235294103	-3.6595022624434375	-3.622398190045247	-3.622737556561089	-3.638914027149324	-3.576018099547512	-3.6032805429864285	-3.6157239819004543	-3.601923076923081	-3.640463800904978	-3.6415158371040754	-3.637895927601812	-3.6447963800904972	-3.671412429378529	-3.6715254237288106	-3.6779661016949152	-3.707570621468925	-3.6390960451977388	-3.6242937853107344	-3.593672316384181	-3.5475706214689295	-3.5709604519774047	-3.5661016949152557	-3.547344632768361	-3.5964971751412382	-3.6487796610169485	-3.6301355932203387	-3.6124293785310733	-3.6291525423728817	-3.6019209039548015	-3.577062146892652	-3.5527683615819226	-3.5049717514124286
1123384	-6.234772182254185	-6.261918465227811	-6.264925730713954	-6.202779108768568	-6.220268327743174	-6.209870627695252	-6.189458552946803	-6.224532822232873	-6.223382846190711	-6.1941542884523075	-6.244609487302342	-6.237230474365103	-6.173358888356477	-6.242165788212733	-6.247771921418284	-6.241878294202195	-6.312314326784843	-6.30038332534738	-6.258792525155724	-6.284762817441301	-6.24892189746047	-6.175994250119789	-6.202539530426451	-6.168758984187831	-6.116674652611408	-6.124868231911833	-6.097556300910397	-6.051317680881647	-6.090464781983697	-6.072496406324856	-6.064111164350728	-6.097795879252519	-6.112841399137516	-6.092894106372778	-6.13195975083851	-6.107714422616204	-6.07235265931961	-6.124964063248685	-6.168758984187844	-6.116914230953524	-6.163009103977001	-6.175323430761868	-6.1789650215620515	-6.261715380929566	-6.288068998562544	-6.312649736463817	-6.4080019166267395	-6.43608049832296	-6.401054144705317
1129897	-9.866606334841629	-9.917254901960792	-9.900180831826386	-9.86799276672692	-9.93288125376732	-9.918228382042772	-9.90310334438084	-9.975082856282013	-10.000511739915718	-10.02034918723659	-10.06601444912701	-10.041799578693963	-10.010953957267533	-10.082575985555188	-10.073074608904921	-10.037063778580002	-10.082490974729216	-10.06174436090224	-10.046616541353364	-10.112842105263164	-10.112390977443617	-10.104240601503808	-10.180511278195521	-10.175308270676688	-10.160270676691729	-10.196060150375958	-10.157366205652451	-10.157396271797962	-10.212357185808793	-10.233413461538476	-10.219711538461542	-10.282752403846134	-10.236336336336333	-10.19891891891891	-10.228858858858848	-10.186940858601035	-10.150465325728018	-10.18030621435006	-10.125097568297804	-10.090663464425083	-10.129630741519062	-10.10123086160313	-10.078625037526248	-10.138366856799749	-10.08961272891023	-10.05430801561093	-10.121585109576698	-10.099429600720486	-10.103152206544578
1142394	-13.440089086859707	-13.490136811963115	-13.447566019726407	-13.407381482659902	-13.461565383391664	-13.447693286668828	-13.393127585109756	-13.47992363983455	-13.465669742284451	-13.453611199490993	-13.486541520839959	-13.473846643334403	-13.48784600699967	-13.577410117721918	-13.532071269487743	-13.493477569201376	-13.554088450524972	-13.515144766146976	-13.556251988545934	-13.648552338530058	-13.651988545975195	-13.658256442888938	-13.737766465160679	-13.665235368956761	-13.61812977099235	-13.704452926208631	-13.700222646310419	-13.693670483460604	-13.792716284987302	-13.753848600508892	-13.744370229007657	-13.799013994910975	-13.761418575063612	-13.735687022900773	-13.81173664122138	-13.786195928753184	-13.767843511450383	-13.843543256997487	-13.825349872773542	-13.796405852417285	-13.892175572519069	-13.806361323155187	-13.780407124681936	-13.877417302798973	-13.874840966921113	-13.858746819338425	-13.95384860050891	-13.88317430025444	-13.88101145038167
1148	-6.169345143941803	-6.162353685542538	-6.154852987669921	-6.161776794182734	-6.152892823269056	-6.1671830540626065	-6.1562756876383204	-6.185583306987035	-6.181099873577753	-6.167762326169414	-6.155056890012649	-6.140793299620732	-6.1114949431099905	-6.122218710493057	-6.110145385587874	-6.099241466498119	-6.101327433628316	-6.079867256637176	-6.044500632111249	-6.035872313527182	-6.0284892541087345	-6.0152022756005135	-6.046156763590381	-6.028015170670043	-5.978204804045519	-6.001801517067019	-6.0182680151706744	-6.000717446270553	-6.034968394437422	-6.069102402022775	-6.066703539823005	-6.077341972187093	-6.078002528444999	-6.065391908975969	-6.063653603034131	-6.0581447534766095	-6.0582806573956915	-6.056668773704174	-6.0306257901390605	-5.983154235145385	-5.9892541087231495	-5.970954487989898	-5.943489254108732	-5.936978508217452	-5.907648546144133	-5.884987357774961	-5.901738305941852	-5.890170670037932	-5.869491150442472
115713	-4.8136450381679445	-4.811354961832062	-4.805725190839697	-4.769751908396944	-4.81192748091603	-4.860877862595423	-4.847041984732826	-4.88921755725191	-4.895038167938931	-4.816030534351143	-4.812881679389308	-4.842843511450379	-4.787309160305341	-4.817270992366415	-4.838358778625948	-4.778816793893125	-4.764312977099234	-4.767270992366407	-4.74198473282443	-4.742843511450383	-4.743034351145037	-4.754522900763354	-4.789503816793884	-4.81956106870229	-4.785305343511448	-4.771183206106873	-4.758683206106871	-4.738454198473287	-4.72767175572519	-4.755343511450387	-4.704293893129775	-4.7024809160305345	-4.695229007633596	-4.6698473282442805	-4.672900763358788	-4.725763358778628	-4.668129770992371	-4.676145038167937	-4.703148854961836	-4.6549618320610735	-4.65028625954199	-4.659828244274812	-4.623282442748095	-4.638454198473288	-4.671851145038168	-4.61059160305344	-4.608587786259548	-4.571278625954201	-4.457633587786259
1172194	-11.084554071520863	-11.112386902197331	-11.138173201206405	-11.10635501938823	-11.13472641102974	-11.083175355450253	-11.06001723395088	-11.102326583369287	-11.041964670400638	-11.02158552348128	-11.055364067212405	-11.01272511848342	-10.997522619560536	-11.042072382593691	-11.02563550193885	-11.035588108573874	-11.090435157259794	-11.086665230504115	-11.063765618267993	-11.094937526928074	-11.072382593709593	-11.060577337354585	-11.136492890995246	-11.127552778974596	-11.132076691081444	-11.17865144334337	-11.173115036622125	-11.148298147350307	-11.170099095217568	-11.131150366221487	-11.128026712623884	-11.160685049547602	-11.115101249461446	-11.106699698405883	-11.150323136579056	-11.132399827660441	-11.099827660491153	-11.167341663076241	-11.135092632485987	-11.16355881085737	-11.215122791900036	-11.165812149935372	-11.128436018957368	-11.18108573890562	-11.13192589401122	-11.120422231796626	-11.174579922447224	-11.124536837570005	-11.094226626454068
1177928	-8.48733167082294	-8.52670822942643	-8.48753117206983	-8.404413965087262	-8.44364089775559	-8.441521197007486	-8.400024937655845	-8.457905236907724	-8.500690773067314	-8.463683291770566	-8.515037406483778	-8.515211970074803	-8.494788029925196	-8.537331670822958	-8.558204488778033	-8.51556109725686	-8.55079800498753	-8.545137157107222	-8.506583541147135	-8.550498753117198	-8.550847880299264	-8.515511221945117	-8.575785536159593	-8.588229426433912	-8.530523690773073	-8.563615960099728	-8.555436408977535	-8.515511221945124	-8.553067331670821	-8.532768079800489	-8.452319201995012	-8.451695760598486	-8.444488778054847	-8.409700748129671	-8.450199501246871	-8.426134663341633	-8.37335162094764	-8.393815461346634	-8.36296758104738	-8.296483790523714	-8.319426433915197	-8.325461346633421	-8.265635910224427	-8.307905236907711	-8.31405735660846	-8.24959351620947	-8.279625935162112	-8.294713216957609	-8.2464837905237
1189619	-3.9084601769911536	-3.917486725663722	-3.921168141592924	-3.8627256637168146	-3.8899469026548634	-3.9084247787610598	-3.874867256637165	-3.889522123893804	-3.924601769911496	-3.8931327433628296	-3.899327433628314	-3.9149734513274237	-3.862669026548669	-3.864746902654864	-3.8765557522123855	-3.8300884955752257	-3.8499469026548714	-3.8515398230088556	-3.818654867256638	-3.825699115044253	-3.8437522123893895	-3.803458407079651	-3.8050973451327477	-3.811575221238939	-3.806654867256643	-3.7910088495575267	-3.79879646017699	-3.7676000000000016	-3.7923433628318657	-3.812920353982315	-3.786902654867263	-3.7766725663716874	-3.7955752212389453	-3.7306548672566384	-3.7329203539823155	-3.7505840707964717	-3.713663716814167	-3.723327433628327	-3.7236814159292093	-3.6852389380531023	-3.694159292035403	-3.7009911504424795	-3.6532743362831934	-3.6494867256637216	-3.6385380530973417	-3.5932991150442453	-3.579791150442472	-3.554761061946894	-3.4925663716814155
1208660	-11.985938632519916	-12.064162841266022	-12.03222275912058	-11.988316018361951	-12.066658613191603	-12.068688088910346	-12.0089635177579	-12.017008939357334	-11.978376419425002	-11.964484174921472	-12.01599420149797	-11.940831118627703	-11.930538777482466	-11.988837883546761	-11.94525247644361	-11.939188209712526	-12.002046388016447	-11.979874365788845	-11.987001691229763	-12.114689538535849	-12.08912780864941	-12.093017637110403	-12.153998550374457	-12.127156317951176	-12.078255617298863	-12.142715631795138	-12.12225175163081	-12.127542884754762	-12.241507610533935	-12.193597487315769	-12.178521381976308	-12.238100990577431	-12.221261174196659	-12.262019811548686	-12.346919545784024	-12.293549166465333	-12.275138922445052	-12.339574776516086	-12.294684706450832	-12.299154385117152	-12.37376177820726	-12.33020053152935	-12.272843682048812	-12.339840541193524	-12.311645324957688	-12.29048079246196	-12.38146895385356	-12.30935008456149	-12.29719739067411
1209989	-4.278633836378088	-4.303971405877686	-4.321564733915819	-4.300714853057993	-4.323391580619547	-4.336536934074666	-4.298768864177926	-4.319976171564731	-4.343390234219921	-4.282016673283049	-4.279555379118694	-4.282493052798726	-4.241921397379912	-4.236760619293364	-4.250575625248109	-4.209805478364434	-4.216077808654225	-4.196585946804288	-4.143826915442637	-4.155406907502982	-4.1586343787217235	-4.125962683604606	-4.120643112346171	-4.14771734815403	-4.126784438269151	-4.144620881302108	-4.155458515283835	-4.104882890035728	-4.108773322747121	-4.111036125446608	-4.067248908296946	-4.078380309646685	-4.083580786026206	-4.009765780071451	-4.01468836840016	-4.028622469233817	-3.987177451369588	-3.981897578404123	-3.9678046843985655	-3.9265581579992044	-3.920127034537508	-3.912385867407697	-3.851754664549425	-3.849730051607773	-3.8562524811433105	-3.8264390631202922	-3.842993251290196	-3.8450575625248176	-3.773799126637561
1236703	-3.474162679425835	-3.4724880382775076	-3.4877990430621986	-3.4295454545454542	-3.42858851674641	-3.4356459330143507	-3.399162679425838	-3.420538277511961	-3.412440191387561	-3.412320574162678	-3.447727272727275	-3.483851674641149	-3.4539473684210513	-3.460526315789474	-3.4482057416267926	-3.417105263157894	-3.401794258373207	-3.404425837320578	-3.3630382775119627	-3.379306220095693	-3.3984449760765547	-3.359688995215311	-3.3465311004784666	-3.316148325358854	-3.2826555023923456	-3.327153110047848	-3.3565789473684204	-3.3272727272727267	-3.3421052631578974	-3.3659090909090943	-3.2935406698564615	-3.2837320574162665	-3.3051435406698553	-3.268301435406695	-3.2931818181818184	-3.294976076555019	-3.2495215311004766	-3.2604066985645894	-3.247727272727272	-3.188636363636363	-3.1431818181818154	-3.132894736842102	-3.1531100478468885	-3.174043062200957	-3.1796650717703336	-3.1039473684210517	-3.1077751196172243	-3.085885167464117	-3.0625239234449735
1266370	-7.9236778430694645	-7.952471482889731	-7.914961990324799	-7.885418106427084	-7.899654457498282	-7.870176044183642	-7.860476354849834	-7.891197790818073	-7.872974836263335	-7.857773181661483	-7.906573595311973	-7.880210199862165	-7.87168849069607	-7.897508614748436	-7.8755853994490215	-7.871556473829197	-7.8938016528925505	-7.830740103270211	-7.7690877796901825	-7.799965576592091	-7.762551581843198	-7.737035763411269	-7.7790577716643705	-7.761229395604397	-7.746153846153852	-7.788028846153836	-7.7445077186963935	-7.702699828473401	-7.755392795883354	-7.719140116478239	-7.674888660500164	-7.6708804385063365	-7.627446954141	-7.588706365503075	-7.61091718001368	-7.60150427350428	-7.591179487179472	-7.623179487179472	-7.571931623931602	-7.536581196581197	-7.575135042735028	-7.52918632478632	-7.500000000000001	-7.520923076923062	-7.4855623931623745	-7.46861538461538	-7.505128205128196	-7.467111111111128	-7.418577777777785
1266844	-8.12439215686274	-8.148941176470565	-8.151838810641603	-8.14174491392801	-8.185954616588418	-8.205620608899297	-8.198829039812642	-8.19890710382514	-8.175487900078084	-8.120765027322426	-8.146174863387994	-8.139539422326317	-8.089968774395004	-8.099843871975027	-8.077166276346624	-8.05339578454334	-8.068969555035137	-8.054389387436604	-7.996254389387445	-7.993484198205238	-8.00109246976199	-7.958134998049155	-7.988177916504099	-8.015411626999608	-7.9520093640265275	-8.012329301599673	-8.041513850955921	-8.041162699960978	-8.068240343347652	-8.12063987514633	-8.109403043308637	-8.16843542723371	-8.153921186110049	-8.110651580179514	-8.150565743269626	-8.144088958252073	-8.135583300819377	-8.149122122512695	-8.142021069059705	-8.086383144752253	-8.106515801794792	-8.098361295357018	-8.019157237612173	-8.039914163090133	-8.030862270776435	-8.006944986344143	-8.019016777214212	-7.958774873195484	-7.920952009364034
1298851	-5.317596810933941	-5.315091116173118	-5.3059794988610465	-5.224601366742605	-5.218280182232347	-5.24396355353076	-5.219020501138953	-5.2652050113895275	-5.277676537585432	-5.215091116173131	-5.201082004555821	-5.197038724373589	-5.162072892938502	-5.149430523918002	-5.134510250569478	-5.064920273348523	-5.095216400911165	-5.112471526195908	-5.084168564920277	-5.1018792710706276	-5.085022779043285	-5.021070615034173	-5.036389521640089	-5.024088838268793	-4.984168564920278	-5.019817767653749	-5.0006264236902025	-4.976594533029613	-4.9743735763098025	-4.961731207289303	-4.937186788154899	-4.979214123006836	-5.01298405466971	-5.005296127562646	-5.020159453302958	-4.993906605922556	-4.92346241457859	-4.923405466970389	-4.915034168564923	-4.876423690205012	-4.901651480637817	-4.9137243735763105	-4.882403189066056	-4.9012528473804124	-4.9201025056947625	-4.8880637813211845	-4.891970387243735	-4.882801822323465	-4.848616173120728
1303518	-7.650035842293877	-7.662688172043005	-7.6513794338946495	-7.615263346470794	-7.65471157291293	-7.630204227875314	-7.592045861698298	-7.613185238265852	-7.586855300859589	-7.545057306590237	-7.552808022922628	-7.533202005730654	-7.504512893982815	-7.519520057306593	-7.493015759312328	-7.4896382521489935	-7.52373567335242	-7.53383595988539	-7.505085959885385	-7.546167621776506	-7.54068767908309	-7.546275071633234	-7.632951289398283	-7.595021489971353	-7.536604584527229	-7.570164756447005	-7.566081661891141	-7.5407234957020215	-7.5794770773639115	-7.5348137535817	-7.50999283667623	-7.572421203438402	-7.5344914040114634	-7.512893982808031	-7.536998567335234	-7.5328080229226435	-7.479763610315192	-7.4959061604584445	-7.465139684813748	-7.434337392550144	-7.483800143266483	-7.514541547277952	-7.50114613180517	-7.520272206303733	-7.479190544412618	-7.435852435530102	-7.465616045845254	-7.444914040114612	-7.409706303724931
1304892	-11.081166982922229	-11.17227229601521	-11.185209765347231	-11.152239867267149	-11.203981986252671	-11.163586827765924	-11.114830608860464	-11.175787728026535	-11.140288962576957	-11.129583135954533	-11.190762671719586	-11.177522501184281	-11.15812411179541	-11.211416390336359	-11.180629883968773	-11.182192753966376	-11.232962349040973	-11.207149621212146	-11.15909090909091	-11.226420454545433	-11.233577851396129	-11.214339801230452	-11.2689304306673	-11.253052531945116	-11.222030288689067	-11.265144344533834	-11.217770941788945	-11.158329389493607	-11.231424514907742	-11.207501183151969	-11.182134406057758	-11.20518220539518	-11.17165168007571	-11.16987695220067	-11.232536677709424	-11.195575011831535	-11.124088973024165	-11.160033128253687	-11.158717766737654	-11.144901821622847	-11.219895907262826	-11.19134137686303	-11.156493967352757	-11.196262124438103	-11.139153063638538	-11.095017743080177	-11.12268748521406	-11.064364797728881	-11.042748994558757
1307761	-7.230311190903649	-7.265140634350681	-7.269808497905426	-7.211609814482334	-7.237911430281267	-7.225972471573915	-7.196888090963494	-7.218970676241783	-7.221184919210065	-7.193117893476974	-7.2540993417115445	-7.27606223818073	-7.2423099940155655	-7.266487133453022	-7.2701675643327395	-7.264955116696579	-7.312887492519451	-7.299751645721124	-7.283473967684022	-7.307510472770798	-7.298862956313595	-7.296289646918013	-7.328216636744466	-7.295152603231592	-7.211430281268705	-7.235517654099343	-7.227797725912605	-7.184949132256126	-7.196229802513482	-7.165858767205258	-7.154877318970673	-7.206193895870741	-7.199072411729509	-7.168551765409938	-7.163165769000603	-7.15742070616397	-7.173710353081975	-7.231400359066423	-7.255158587672043	-7.251457211250747	-7.26899162178337	-7.261220825852782	-7.252543387193296	-7.26457211250748	-7.238330341113111	-7.221454219030531	-7.2289257929383535	-7.242091561938959	-7.222253141831245
1313172	-11.18400673400674	-11.236363636363672	-11.25379990379992	-11.172005772005777	-11.206325156325164	-11.203053618658341	-11.133854291897109	-11.176580908872316	-11.155205578264002	-11.06679490262081	-11.109184900216423	-11.092618417888955	-11.057465736956004	-11.106958403462386	-11.073358980524187	-11.022866073575385	-11.087785525366693	-11.071627795143065	-11.020389516710729	-11.065135849963909	-11.066698725655185	-10.994493868718461	-11.062130319788418	-11.096883866314025	-11.059509497475347	-11.119620100985816	-11.134455397932202	-11.083000721327204	-11.132652079826862	-11.137316662659288	-11.080283722048568	-11.1405626352489	-11.16681894686225	-11.103486415003625	-11.162587160375125	-11.181101226256315	-11.118201490742974	-11.183048809809994	-11.135537388795358	-11.022361144505869	-11.075859581630205	-11.052729021399342	-10.996585717720587	-11.044842510218816	-11.009305121423427	-10.9133445539793	-10.942534263044012	-10.887112286607366	-10.769006972829995
1347342	-3.653878583473862	-3.658965711073637	-3.676728499156829	-3.637998875772906	-3.657391793142221	-3.6898538504778076	-3.6576447442383384	-3.664080944350763	-3.6853850477796533	-3.653485103991004	-3.66083192804947	-3.6729623383923546	-3.602774030354133	-3.61783867341203	-3.6237408656548618	-3.6007223159078077	-3.6258291174817314	-3.659921304103426	-3.631731309724568	-3.657223159078131	-3.681309724564362	-3.653232152894881	-3.6623664980326054	-3.678161888701516	-3.6420741989881957	-3.644041596402473	-3.6629005059021984	-3.6127037661607693	-3.619561551433391	-3.628274311410905	-3.596703204047211	-3.594350758853288	-3.5885047779651487	-3.5562788083192793	-3.549718943226535	-3.571641371557052	-3.5280129286115742	-3.5297835862844256	-3.534401349072505	-3.4893479482855554	-3.491202922990442	-3.4981169196177615	-3.4520713884204546	-3.456624508150648	-3.457074198988195	-3.403991006183247	-3.3915401911186045	-3.391174817313097	-3.318605958403603
1379270	-10.767670504871578	-10.82450546206082	-10.787835842928867	-10.756362562739886	-10.80770593445529	-10.794331266607593	-10.749099498080907	-10.809595512252745	-10.801033362858014	-10.7601417183348	-10.816799527605571	-10.82943607912607	-10.812902273398294	-10.859757897844691	-10.810569825804551	-10.779332742840252	-10.852819604369657	-10.817360496014206	-10.786832004723966	-10.824092116917617	-10.816474756421618	-10.804664895187482	-10.868260997933277	-10.841482137584942	-10.83953351048128	-10.885975789784482	-10.865338057277835	-10.85618541482136	-10.94056687333925	-10.937082964275163	-10.913138470622952	-10.994390315913781	-11.006731620903446	-10.98210806023028	-11.00968408621199	-10.99471508709774	-10.9668142899321	-11.026867434307666	-10.98824918807203	-10.93002657218779	-10.995777974608806	-10.961499852376734	-10.956598759964576	-11.040183052849132	-10.99822852081486	-10.946442279303188	-10.97635075287862	-10.925922645408926	-10.85580159433126
1432061	-6.592318534179002	-6.603946441155752	-6.605985915492963	-6.589014084507057	-6.626338028169028	-6.594581280788176	-6.491203377902892	-6.5211118930330665	-6.549052631578939	-6.492701754385957	-6.506245614035084	-6.4927017543859575	-6.479859649122801	-6.503368421052632	-6.553964912280698	-6.538596491228069	-6.53515789473684	-6.51228070175438	-6.48526315789474	-6.5114385964912325	-6.507929824561395	-6.497824561403505	-6.556701754385953	-6.544912280701751	-6.52336842105263	-6.601403508771936	-6.581333333333351	-6.541543859649131	-6.551859649122813	-6.515719298245613	-6.426105263157899	-6.4276491228070185	-6.387298245614037	-6.396701754385972	-6.4026666666666765	-6.3708070175438705	-6.35922807017544	-6.353403508771934	-6.341263157894736	-6.286105263157908	-6.304800000000009	-6.287649122807019	-6.237192982456142	-6.268842105263159	-6.245333333333332	-6.210666666666668	-6.2165614035087655	-6.146596491228071	-6.0840701754385975
1441628	-7.795971668880035	-7.869898185037636	-7.888534749889344	-7.864940239043835	-7.879105799026116	-7.87826471890218	-7.865471447543165	-7.905444887118201	-7.873041168658697	-7.855865427180187	-7.878176184152283	-7.894909251881358	-7.8471447543160675	-7.873395307658245	-7.842673749446662	-7.84209827357237	-7.877290836653402	-7.859229747675967	-7.85555555555557	-7.8935369632580725	-7.8386011509517575	-7.805976095617544	-7.847454625940694	-7.810048694112464	-7.789198760513519	-7.820053120849941	-7.784904825143878	-7.73647631695442	-7.788844621513944	-7.787516600265604	-7.766533864541824	-7.789552899513062	-7.761841522797692	-7.748826914563949	-7.782293050022132	-7.7722443559096845	-7.733421868083214	-7.764484285081889	-7.765502434705611	-7.750863213811413	-7.754006197432498	-7.729734395750334	-7.696060203629927	-7.7321381142098184	-7.697786631252766	-7.714165559982291	-7.780832226648954	-7.785480301018145	-7.789375830013268
145458	-9.623691776883259	-9.649971247843594	-9.653018976423237	-9.60379528464635	-9.644623346751006	-9.700575043128254	-9.739792984473844	-9.755549166187464	-9.784588844163308	-9.74364577343301	-9.783208740655558	-9.77418056354226	-9.707763082231162	-9.771017826336983	-9.798907418056356	-9.734272570442782	-9.76256469235193	-9.771477860839559	-9.723979298447382	-9.817596319723988	-9.838470385278898	-9.805635422656698	-9.882001150086248	-9.900287521564122	-9.871707878090849	-9.961759631972418	-9.948533640023006	-9.897239792984474	-9.962909718228865	-10.011385853939059	-9.933812535940202	-9.952903967797589	-9.934790109258204	-9.873663024726865	-9.919378953421514	-9.921851638872905	-9.832087406555498	-9.858769407705575	-9.850316273720527	-9.774353076480729	-9.804772857964341	-9.812363427257036	-9.748016101207584	-9.82058654399079	-9.805692926969531	-9.723174238067864	-9.750143760782072	-9.75054629097182	-9.695227142035678
156889	-7.955823466092569	-7.960694294940809	-7.943336921420874	-7.937863293864392	-7.989074273412279	-7.980166846071065	-7.920425188374617	-7.922981700753507	-7.943721743810553	-7.92386975242196	-7.977771797631868	-7.962739504843914	-7.928409580193754	-7.977360064585572	-7.943137782561911	-7.904709364908494	-7.925349838536075	-7.852260495156088	-7.840877287405818	-7.8955059203444655	-7.922362755651262	-7.8983423035522415	-7.918272335845019	-7.913240043057065	-7.8814155005382185	-7.920263724434883	-7.915796555435946	-7.906781485468241	-7.94120021528527	-7.9171689989235805	-7.909499461786867	-7.968702906350917	-7.935226049515624	-7.8719160387513645	-7.88647470398279	-7.877917115177627	-7.829628632938639	-7.8300322927879495	-7.794375672766418	-7.793918191603869	-7.830858449946202	-7.815339074273441	-7.74208826695372	-7.780947255113043	-7.76324004305706	-7.70613562970938	-7.711006458557594	-7.675484391819168	-7.63303821313238
1574623	-8.054942575881865	-8.094134536505315	-8.111546349466733	-8.065451189499578	-8.088515176374061	-8.059167350287131	-8.008347005742412	-8.021636587366702	-8.015193766659843	-7.9660036907935226	-8.00510559770352	-7.991060077916756	-7.938911215911417	-7.964685257330334	-7.9619438179208455	-7.951978675415217	-7.995878613901995	-7.983227393889716	-7.934221857699407	-7.962517941357403	-7.931084683206881	-7.8867746565511485	-7.922513840475726	-7.939040393684667	-7.898708222267792	-7.934713963502154	-7.9401681361492535	-7.907299569407418	-7.943735903219188	-7.915037933155609	-7.877937256510136	-7.932335452122217	-7.941234365388577	-7.909596063153596	-7.933934795981132	-7.915644863645667	-7.870453147426699	-7.915316793110505	-7.903137174492505	-7.842157063768712	-7.865737133483694	-7.869858519581718	-7.846524502768097	-7.879577609185997	-7.851999179823678	-7.792120155833515	-7.801004716013956	-7.762702481033436	-7.7337092474881945
158878	-3.533507462686575	-3.5375746268656774	-3.53498694516972	-3.4888884744498347	-3.499205520328241	-3.542287630402384	-3.479247391952307	-3.4863636363636314	-3.5233717901004806	-3.5098883513211727	-3.5292780052102635	-3.5446110904354295	-3.505917379977672	-3.5106066244882794	-3.5293152214365473	-3.487904726460734	-3.49590621510978	-3.5160654518408285	-3.5082930457419077	-3.5226106359241305	-3.521301115241631	-3.474944237918213	-3.477312267657991	-3.4898773234200697	-3.4115501858736024	-3.4139405204460926	-3.4305204460966516	-3.3667286245353187	-3.3875092936803015	-3.4113754646840118	-3.398773234200739	-3.413345724907059	-3.439293680297394	-3.4010780669144967	-3.3931970260223046	-3.420817843866164	-3.359442379182152	-3.325947955390331	-3.3270631970260154	-3.272431226765792	-3.283286245353156	-3.3003866171003673	-3.2544609665427537	-3.2436802973977676	-3.244907063197022	-3.1947583643122637	-3.1832973977695174	-3.1999517087667178	-3.135921248142648
160490	-4.500889679715305	-4.502372479240806	-4.51132858837485	-4.466844602609724	-4.486536180308426	-4.530782918149468	-4.4920521945433	-4.511387900355874	-4.543119810201656	-4.52307236061684	-4.553380782918143	-4.576809015421114	-4.526986951364171	-4.560676156583623	-4.6007113218731455	-4.574748073503262	-4.6106698280972145	-4.639596917605223	-4.5867812685240095	-4.592708950800241	-4.577652637818614	-4.535963248369884	-4.597569650266749	-4.612151748666267	-4.552045050385297	-4.58850029638411	-4.595850622406643	-4.529401304090099	-4.565382335506817	-4.613455838767042	-4.559751037344397	-4.540723177237701	-4.571369294605812	-4.528749259039715	-4.5542382928275	-4.576941315945468	-4.529816241849435	-4.5416716064018985	-4.5646710136336734	-4.472969768820396	-4.4781268524007185	-4.486129223473627	-4.438292827504451	-4.46461173681091	-4.4260818020154185	-4.339300533491407	-4.334084173088326	-4.344694724362778	-4.281742738589215
1618331	-4.01963048498845	-4.044572748267897	-4.033371824480363	-3.9618937644341754	-3.975404157043876	-4.012802768166087	-3.9907727797001127	-3.999192618223757	-4.030069124423963	-3.9974654377880214	-4.0293778801843345	-4.028041474654376	-3.992672811059906	-4.011635944700463	-4.032142857142854	-4.035944700460827	-4.061751152073731	-4.061751152073731	-4.013294930875575	-3.97258064516129	-3.9788824884792633	-3.9410138248847946	-3.9269585253456256	-3.9678571428571474	-3.9256912442396366	-3.961635944700462	-3.946935483870972	-3.9271889400921665	-3.9011520737327214	-3.9185483870967732	-3.94089861751152	-3.937211981566821	-3.9779953917050683	-3.9559907834101353	-3.9554147465437794	-3.913018433179723	-3.816589861751154	-3.8165898617511522	-3.835944700460831	-3.8179723502304186	-3.8176267281106027	-3.845737327188941	-3.824078341013823	-3.8485023041474697	-3.8328341013824883	-3.744239631336403	-3.7232718894009147	-3.758721198156681	-3.6848387096774182
1618595	-4.662428571428573	-4.6758571428571445	-4.667999999999999	-4.609714285714287	-4.643571428571434	-4.636428571428574	-4.62557142857143	-4.662528571428573	-4.708242857142856	-4.661	-4.710428571428569	-4.727571428571429	-4.72828571428571	-4.788857142857142	-4.801571428571428	-4.795142857142863	-4.805142857142859	-4.822	-4.782857142857144	-4.786857142857144	-4.813285714285718	-4.734142857142861	-4.739285714285722	-4.747857142857146	-4.719000000000004	-4.672000000000001	-4.682428571428574	-4.6645714285714295	-4.665142857142854	-4.702571428571432	-4.635857142857143	-4.604999999999997	-4.5788571428571405	-4.525714285714285	-4.520714285714284	-4.52442857142857	-4.439857142857144	-4.410999999999996	-4.410285714285714	-4.37199999999999	-4.355571428571423	-4.365571428571424	-4.327999999999993	-4.320857142857134	-4.309571428571425	-4.192999999999999	-4.205999999999994	-4.14942857142857	-4.115857142857145
1618609	-5.3384761904761975	-5.336761904761908	-5.341254752851714	-5.316730038022813	-5.303612167300383	-5.331939163498101	-5.263878326996199	-5.233269961977191	-5.215665399239548	-5.075285171102662	-5.044106463878328	-5.033460076045632	-5.0284600760456275	-5.014258555133078	-5.015399239543721	-4.962433460076042	-4.97821292775665	-5.019657794676806	-4.9712927756653995	-4.963307984790877	-4.93764258555133	-4.944866920152093	-4.922243346007606	-4.932889733840303	-4.922053231939163	-4.947148288973381	-4.936064638783266	-4.858935361216728	-4.836882129277564	-4.823574144486695	-4.774524714828901	-4.798479087452473	-4.7804182509505715	-4.676806083650185	-4.652091254752847	-4.636882129277565	-4.603041825095057	-4.594676806083653	-4.544676806083651	-4.468441064638785	-4.431558935361217	-4.422243346007604	-4.390874524714832	-4.421482889733843	-4.426368821292783	-4.415589353612173	-4.447528517110273	-4.507604562737648	-4.434410646387836
1618643	-5.68459563543004	-5.688703465982028	-5.677782051282061	-5.71346153846154	-5.7900000000000045	-5.78141025641026	-5.7339743589743675	-5.727564102564106	-5.728205128205134	-5.701410256410259	-5.711538461538463	-5.742576923076927	-5.71265384615385	-5.706794871794874	-5.66320512820513	-5.589487179487183	-5.598461538461538	-5.596282051282059	-5.590512820512821	-5.672564102564101	-5.727692307692308	-5.729102564102561	-5.765384615384613	-5.749999999999997	-5.699487179487172	-5.711628205128199	-5.710217948717942	-5.6356025641025616	-5.655730769230767	-5.617653846153846	-5.563551282051281	-5.6086794871794865	-5.638846153846157	-5.627564102564113	-5.618717948717956	-5.592948717948726	-5.593846153846155	-5.630256410256413	-5.655384615384619	-5.544230769230775	-5.498076923076921	-5.487692307692313	-5.41153846153846	-5.390128205128203	-5.360256410256412	-5.3332051282051305	-5.3385897435897425	-5.32448717948718	-5.197435897435898
1618742	-4.127462686567175	-4.101343283582098	-4.115946348733244	-4.0980625931445696	-4.108494783904632	-4.121609538002991	-4.027123695976163	-3.98718330849479	-4.016393442622953	-3.9883755588673644	-4.000000000000002	-4.03591654247392	-4.013859910581222	-4.025782414307005	-4.0666169895678115	-4.049031296572284	-4.08420268256334	-4.061102831594637	-4.0256333830104385	-4.0335320417287654	-4.0271236959761545	-3.941132637853948	-3.946944858420267	-3.9725782414307025	-3.9673621460506685	-4.008345752608046	-3.9943368107302497	-3.9447093889716816	-3.960804769001486	-3.9569299552906068	-3.9099850968703413	-3.8958271236959714	-3.881520119225033	-3.860804769001488	-3.9011922503725747	-3.9737704918032755	-3.9789865871833046	-4.008047690014899	-4.008941877794333	-3.9722801788375532	-4.008196721311472	-4.007004470938895	-3.9856929955290576	-3.9910581222056583	-3.9800298062593105	-3.950521609538	-3.9621460506706385	-3.9405365126676566	-3.8713859910581245
1619005	-6.29415169660678	-6.2806387225548885	-6.245009980039915	-6.220159680638729	-6.287425149700594	-6.296809571286145	-6.272482552342975	-6.324227318045863	-6.3170488534396885	-6.229910269192419	-6.292721834496511	-6.304386839481549	-6.290628115653036	-6.318444666001995	-6.327517447657031	-6.299102691924234	-6.32303090727817	-6.313559322033897	-6.321036889332004	-6.353240279162516	-6.334097706879358	-6.2987038883349875	-6.319840478564304	-6.333898305084745	-6.296809571286143	-6.302592223330014	-6.264307078763702	-6.222731804586236	-6.283948155533397	-6.253140578265199	-6.221036889332	-6.233399800598201	-6.177367896311071	-6.122831505483556	-6.176470588235297	-6.188833499501495	-6.139880358923234	-6.137657028913265	-6.084616151545363	-6.054735792622134	-6.032602193419744	-6.024027916251248	-5.969690927218348	-5.943270189431705	-5.928315054835496	-5.938185443668992	-5.9496510468594215	-5.959820538384851	-5.905583250249252
1619029	-5.118740601503759	-5.181334586466166	-5.175939849624057	-5.087969924812029	-5.066917293233082	-5.0212406015037585	-4.92424812030075	-4.9227443609022545	-4.931390977443605	-4.873120300751876	-4.877443609022556	-4.856578947368424	-4.854887218045114	-4.863721804511277	-4.907142857142854	-4.903571428571431	-4.979887218045113	-5.0432330827067675	-5.012030075187971	-5.042857142857144	-4.993984962406016	-4.916917293233083	-4.857894736842107	-4.855075187969923	-4.804135338345861	-4.829511278195488	-4.856203007518794	-4.8062030075188	-4.7996240601503795	-4.861278195488723	-4.799624060150378	-4.857518796992484	-4.906203007518799	-4.891165413533839	-4.918233082706768	-4.931390977443612	-4.898308270676692	-4.891729323308269	-4.926127819548867	-4.915037593984957	-4.907142857142854	-4.886654135338343	-4.807781954887216	-4.811917293233083	-4.811090225563909	-4.774812030075186	-4.765977443609022	-4.744924812030071	-4.76109022556391
169963	-4.082665260196892	-4.084177215189874	-4.09964838255977	-4.062085091420523	-4.0636075949367045	-4.089335443037969	-4.034810126582264	-4.03438818565399	-4.064838255977496	-4.013326300984532	-4.015049226441639	-4.04203866432337	-4.0018629173989435	-4.016720562390155	-4.046105448154659	-4.039964850615113	-4.0594024604569485	-4.0768365553602885	-4.051072056239019	-4.076836555360284	-4.092794376098419	-4.057047451669595	-4.077363796133562	-4.096098418277677	-4.031202108963088	-4.0301230228470954	-4.060210896309313	-4.014586994727598	-4.02	-4.027662565905093	-3.9784182776801447	-3.9854481546573024	-4.000281195079092	-3.9549736379613445	-3.9649209138840162	-3.984407732864682	-3.948590509666095	-3.9572934973638056	-3.969173989455195	-3.9143057996485155	-3.9136379613356898	-3.912302284710022	-3.8635852372583455	-3.8379964850615123	-3.8326537785588766	-3.795325131810196	-3.8020738137082613	-3.7835149384885867	-3.710017574692442
176299	-9.225747724317301	-9.26181187689641	-9.280320762895554	-9.249306458604247	-9.305461638491536	-9.311322063285637	-9.265301257043792	-9.303511053315983	-9.27548764629391	-9.237646293888167	-9.2869527524924	-9.297182488079716	-9.263155613350662	-9.324664065886422	-9.33721283051581	-9.293593411356726	-9.344386649328106	-9.333203294321644	-9.279122236670988	-9.343794971824881	-9.35856090160381	-9.325314260944975	-9.37657130472473	-9.383983528391855	-9.368032076289548	-9.426484612050293	-9.423818812310385	-9.377373211963587	-9.424989163415685	-9.406566970091026	-9.3663415691374	-9.424837451235351	-9.405071521456406	-9.355244906805375	-9.398439531859536	-9.39586042479409	-9.351538794971827	-9.436822713480735	-9.429447334200265	-9.38708279150414	-9.405938448201116	-9.376571304724747	-9.348157780667556	-9.415604681404426	-9.412462071954922	-9.377546597312529	-9.412223667100113	-9.387537928045079	-9.340312093628086
192222	-3.4005593536357988	-3.4115599751398404	-3.437290242386576	-3.3854568054692376	-3.3735239279055325	-3.3706393544382385	-3.3284295468652996	-3.3429981378026046	-3.3669770328988204	-3.3385474860335216	-3.3636499068901338	-3.390775915580386	-3.3509621353196803	-3.368572315332091	-3.3912290502793283	-3.3596958410924898	-3.3587212911235222	-3.3661514587212915	-3.3274363749224056	-3.3442830540037245	-3.3708504034761018	-3.337368094351332	-3.359590316573558	-3.390192427063931	-3.3538795779019184	-3.3838609559279935	-3.419553072625696	-3.3489137181874633	-3.347051520794538	-3.34407200496586	-3.2587212911235257	-3.2233395406579803	-3.2199875853507165	-3.1869025450031025	-3.2129112352576064	-3.235567970204845	-3.186343885785232	-3.1793916821849795	-3.1995034140285563	-3.163066418373683	-3.181564245810058	-3.2044692737430145	-3.173432650527623	-3.1731222842954714	-3.1749844816883956	-3.1614152700186158	-3.162383612662942	-3.178441961514585	-3.172153941651148
196627	-7.640138522427442	-7.6932717678100335	-7.722625329815295	-7.668007915567273	-7.7025065963060735	-7.707580751483193	-7.655636123928813	-7.6966381015161485	-7.7395847066578956	-7.695484508899145	-7.7312129202373105	-7.780949241924856	-7.728114700065913	-7.751812788398158	-7.7465062623599	-7.676961107448914	-7.712854317732358	-7.705603164139745	-7.636980883322344	-7.664073829927481	-7.667633487145665	-7.63398154251812	-7.678740936057995	-7.709063941990782	-7.680883322346733	-7.736189848384974	-7.74663810151616	-7.661832564271615	-7.688167435728418	-7.713301482701819	-7.627710049423395	-7.652586490939043	-7.656079077429997	-7.617397034596388	-7.670313014827015	-7.710082372322895	-7.668797364085681	-7.7000988467874825	-7.715080724876431	-7.632477759472816	-7.656869851729827	-7.664701812191105	-7.617199341021422	-7.630642504118633	-7.6302141680395446	-7.565502471169697	-7.585403624382208	-7.599406919275117	-7.52270181219108
203124	-4.04081494822152	-4.042480864475456	-4.037511251125112	-4.032943294329432	-4.047299729972994	-4.056953195319524	-4.041876687668765	-4.045454545454536	-4.085126012601255	-4.061228622862284	-4.075810081008097	-4.097586051743528	-4.095043869516308	-4.118605174353202	-4.132013498312711	-4.109201349831264	-4.105894263217092	-4.124319460067485	-4.110101237345315	-4.094510686164226	-4.086292463442059	-4.0498987626546565	-4.0616062992125865	-4.069959505061866	-4.035381327334089	-4.058267716535431	-4.112553430821144	-4.093903262092243	-4.109628796400454	-4.126636670416193	-4.076895388076488	-4.068818897637799	-4.057457817772786	-4.018807649043877	-4.024184476940389	-3.997840269966255	-3.9581327334083283	-3.9636670416197943	-3.9740382452193463	-3.9375928008998873	-3.9411788526434286	-3.9403464566929234	-3.916152980877399	-3.914600674915639	-3.9230146231721132	-3.8631721034870745	-3.8595500562429814	-3.8578627671541077	-3.8223397075365626
203267	-6.077754342431758	-6.064516129032256	-6.048759305210917	-6.050620347394545	-6.064764267990076	-6.0758064516129044	-6.033746898263029	-6.045657568238211	-6.058808933002485	-6.020843672456577	-5.995781637717128	-5.993176178660049	-5.975806451612895	-5.950992555831262	-5.958312655086845	-5.899131513647642	-5.944292803970216	-5.961538461538455	-5.926674937965253	-5.908064516129027	-5.919602977667495	-5.904714640198504	-5.9650124069478885	-5.989205955334978	-5.959429280397022	-6.027171215880891	-6.06352357320099	-6.038089330024814	-6.058188585607937	-6.156327543424313	-6.128039702233247	-6.146029776674931	-6.170595533498752	-6.165136476426792	-6.190942928039701	-6.208808933002483	-6.161339950372205	-6.153722084367242	-6.16538461538462	-6.05483870967742	-6.097146401985118	-6.124069478908196	-6.098883374689834	-6.181761786600493	-6.203225806451613	-6.147890818858556	-6.144292803970221	-6.133498759305202	-6.082382133995036
208964	-11.404151689432066	-11.419554277498191	-11.37649173256649	-11.351833213515452	-11.392020129403285	-11.3271877807727	-11.32168912848158	-11.370350404312685	-11.341322314049597	-11.336399568810664	-11.383627380524638	-11.357114624505929	-11.348365073661524	-11.415271289974859	-11.366636722960838	-11.353090190441968	-11.434369385555163	-11.443047071505571	-11.455856988860933	-11.522817103844787	-11.480668343514184	-11.477506288178214	-11.580973769313681	-11.567175709665804	-11.560546173194385	-11.59135824649656	-11.54647027124124	-11.53373450691578	-11.56843901562782	-11.52737560625113	-11.533177654032704	-11.58286330159872	-11.523118376145176	-11.493569247350452	-11.549182683671651	-11.50053888988685	-11.48444404526674	-11.532854320100604	-11.48437219328185	-11.493694988324059	-11.553763247709716	-11.525723010598183	-11.506161307706144	-11.548751571762145	-11.476630141907666	-11.454427878570124	-11.524465600862184	-11.48467217531883	-11.467176216992993
223926	-5.862241970021396	-5.867145610278368	-5.892658848614068	-5.861912579957359	-5.871763326226014	-5.870248407643323	-5.836723991507469	-5.853970276008511	-5.872421808960262	-5.842349957734574	-5.878613693998312	-5.895647580815544	-5.820832452989656	-5.837735051764206	-5.840650750052819	-5.776885696175785	-5.787703359391496	-5.800084512993861	-5.761757870272537	-5.788789351362755	-5.82049440101415	-5.78985210226071	-5.813536868793563	-5.813346714557358	-5.775406718783019	-5.8190788083667835	-5.840862032537499	-5.783646735685597	-5.789013310796534	-5.791106886354019	-5.761364596535686	-5.790156316011833	-5.776388595564939	-5.745131995776128	-5.7996620908130785	-5.807548046462488	-5.742006335797245	-5.760506863780356	-5.782090813093974	-5.741556494192169	-5.749609292502631	-5.746673706441386	-5.715881731784577	-5.739345300950364	-5.732206969376969	-5.674466737064415	-5.684392819429763	-5.674445617740221	-5.620633579725444
224308	-5.370885466795003	-5.370589509143425	-5.344025505293573	-5.307949951876822	-5.3084793070259995	-5.309384171277368	-5.261558816454184	-5.272985325956217	-5.281750420774228	-5.260110603510442	-5.2859990382303454	-5.297164143234803	-5.262653208363371	-5.2814708002883854	-5.296106705118958	-5.269983177120876	-5.283777937995673	-5.296996636232578	-5.254901489668427	-5.259754925516567	-5.257612872238232	-5.221157540826129	-5.2448126801152695	-5.251945244956773	-5.194620557156577	-5.21856388088377	-5.204346781940439	-5.16313640730067	-5.179058597502401	-5.17307877041308	-5.128482228626315	-5.132444764649373	-5.119236311239185	-5.063544668587883	-5.070317002881847	-5.053702280912366	-4.995294117647055	-5.009075630252111	-4.994645858343335	-4.9185354141656585	-4.911236494597819	-4.893301320528198	-4.834597839135651	-4.849003601440574	-4.826506602641051	-4.787442977190869	-4.804458583433354	-4.796823529411756	-4.736542617046805
227377	-5.297108843537414	-5.322619047619049	-5.27841037204058	-5.223900789177001	-5.251465614430666	-5.244002242152456	-5.193834080717487	-5.21692825112108	-5.208464125560534	-5.191591928251125	-5.246804932735434	-5.263565022421529	-5.259585201793724	-5.314854260089689	-5.385241031390146	-5.404075112107626	-5.411922645739918	-5.398077354260101	-5.364237668161442	-5.372309417040366	-5.453139013452922	-5.432847533632283	-5.456390134529142	-5.460482062780266	-5.338621076233187	-5.332847533632283	-5.332903587443949	-5.309529147982066	-5.322645739910314	-5.345795964125564	-5.299159192825115	-5.295683856502248	-5.2976457399103145	-5.278587443946194	-5.269899103139008	-5.24377802690582	-5.182679372197304	-5.194450672645738	-5.177690582959642	-5.100616591928257	-5.085986547085211	-5.080717488789245	-5.013901345291475	-4.984697309417038	-4.990078475336312	-4.978587443946177	-4.949775784753352	-4.951905829596413	-4.962780269058293
228410	-7.114784727863525	-7.1023151909016935	-7.093907392363946	-7.05548334687248	-7.050934199837543	-7.033021933387495	-7.01799350121852	-7.043257514216078	-7.031844029244529	-6.986515028432185	-6.999512591389122	-6.984727863525578	-6.95564581640942	-7.009017059301371	-7.0370024370430535	-7.01129163281884	-7.050893582453298	-7.061494719740032	-7.020146222583261	-6.999431356620626	-6.954427294882199	-6.927741673436224	-6.975832656376934	-6.97063363119414	-6.94573517465475	-6.958448415922013	-6.9601949634443585	-6.9165312753858625	-6.936027619821278	-6.933712428919577	-6.895572705117803	-6.913363119415107	-6.893460601137293	-6.812916328188468	-6.8441104792851375	-6.848781478472789	-6.8119415109666965	-6.823139723801787	-6.780857026807468	-6.716653127538587	-6.730219333874907	-6.673314378554024	-6.628066612510161	-6.6374492282697055	-6.652112103980495	-6.644882209585696	-6.722502030869223	-6.754102355808284	-6.691795288383436
235909	-7.605929763960851	-7.636873920552694	-7.6105066206102565	-7.556678180771452	-7.6028785261945995	-7.621179856115106	-7.590589928057543	-7.58952517985611	-7.553653624856166	-7.511565017261216	-7.522640966628317	-7.500086256469235	-7.4908855664174805	-7.534991374353081	-7.534895084794482	-7.486634090255841	-7.502242023570001	-7.490057471264379	-7.462212643678176	-7.503764367816118	-7.489482758620709	-7.442959770114963	-7.49298850574711	-7.493706896551698	-7.43839080459769	-7.441810344827577	-7.4261419132433195	-7.376558460212593	-7.411605860384939	-7.384314852054012	-7.339787417408791	-7.354553289284683	-7.336914679689761	-7.326371732260866	-7.3811261131858625	-7.361315713875324	-7.306521114622247	-7.339643780522831	-7.311663315139325	-7.2720482619936675	-7.296897443263431	-7.2373455903475925	-7.191766733697221	-7.20519965527148	-7.1730824475725345	-7.15228382648665	-7.1546107440390765	-7.13476012640047	-7.084027578282112
240015	-9.400335468130514	-9.45580969807866	-9.403707079914888	-9.379216043755687	-9.446004254026114	-9.452365069739233	-9.408198908429322	-9.418872043662812	-9.3691934505761	-9.345209217707705	-9.382292298362641	-9.32543966040024	-9.276895087932049	-9.314372346876866	-9.27443905397211	-9.243480897513637	-9.308338386901164	-9.281231049120695	-9.290327471194669	-9.343026076409952	-9.331807155852012	-9.327107337780452	-9.371194663432382	-9.340327471194659	-9.297513644633112	-9.37140691328078	-9.384475439660415	-9.359429957550015	-9.416221952698596	-9.41540327471195	-9.374348089751374	-9.417313523347504	-9.418283808368717	-9.404487568223177	-9.471588841722275	-9.447756215888418	-9.464675560946054	-9.490318374772581	-9.41749545178897	-9.376167374166176	-9.39730139478472	-9.348938750758037	-9.311643420254704	-9.329896907216508	-9.288993329290506	-9.22731958762885	-9.280806549423906	-9.299120679199522	-9.295512431776851
243159	-9.066852094240847	-9.120801701570695	-9.10429970617043	-9.054456415279143	-9.091250408096617	-9.073788617886166	-9.059544715447148	-9.120422764227627	-9.100422764227616	-9.061951219512215	-9.06052032520327	-9.042373983739855	-8.990504065040653	-9.049073170731692	-9.0209430894309	-8.975154471544707	-9.032575609756094	-9.054894308943089	-9.019121951219507	-9.052520325203233	-9.02052032520325	-8.956162601626009	-8.986991869918702	-8.975804878048756	-8.959869918699173	-9.004195121951208	-9.03356097560975	-9.004520325203254	-9.076227642276407	-9.042731707317067	-8.990894308943078	-9.022016260162601	-8.992097560975605	-8.964552845528443	-8.999089430894319	-8.946894308943092	-8.89219512195122	-8.945788617886185	-8.9171056910569	-8.857021138211381	-8.904715447154475	-8.88935609756097	-8.8754699186992	-8.889821138211385	-8.82416260162601	-8.80426016260163	-8.851317073170739	-8.816715447154492	-8.780715447154462
243274	-5.627078774617077	-5.64660831509847	-5.650300054555376	-5.6437534097108575	-5.639007092198579	-5.611649428415903	-5.620958083832331	-5.683015786608603	-5.670985302123027	-5.624115405552545	-5.642351660315736	-5.6447468698965695	-5.617637452367997	-5.618018508437671	-5.601796407185634	-5.576287425149713	-5.6249918345128025	-5.651573217201959	-5.601850843767012	-5.627599346761032	-5.650408274360382	-5.590800217746338	-5.619814915623306	-5.59488296135003	-5.534512792596627	-5.553238976592266	-5.560533478497551	-5.548230811105065	-5.577517691888955	-5.596189439303215	-5.577027762656517	-5.608873162765383	-5.602286336418076	-5.540577027762658	-5.537289058247139	-5.524442025040833	-5.454708764289603	-5.469156232988575	-5.483179096352747	-5.447468698965701	-5.483560152422426	-5.474197060424607	-5.436635819270553	-5.471420794774097	-5.465323897659229	-5.426075122482311	-5.468339684267843	-5.487898747958631	-5.455726728361463
251221	-9.843607150939123	-9.875333785924425	-9.845666440371133	-9.793731613487186	-9.839828015388091	-9.84129214754471	-9.8148381986875	-9.837377234668459	-9.795242081447947	-9.787149321266952	-9.842511312217193	-9.851074417552583	-9.861140013571585	-9.891110608459629	-9.864759104275064	-9.836620674055679	-9.862632888486758	-9.84844379099752	-9.82255145894594	-9.862836462338837	-9.82137525446729	-9.778647364849578	-9.821171680615224	-9.818502601221432	-9.783872427052705	-9.819724044333839	-9.801334539696912	-9.773693734449221	-9.787581995023764	-9.775050893463021	-9.750350599411872	-9.810065596019006	-9.812010857272108	-9.793840760009074	-9.833424564578149	-9.824670888939163	-9.772080977154491	-9.776634245645768	-9.736123049083915	-9.711852522053828	-9.765844831486099	-9.774372313956103	-9.766907939380213	-9.816851391087996	-9.782877177109286	-9.741370730603965	-9.761637638543329	-9.741732639674302	-9.72060619769287
257314	-4.134780219780218	-4.159197802197802	-4.187417582417579	-4.128098901098906	-4.1202197802197755	-4.126648351648346	-4.079340659340663	-4.064780219780219	-4.0707692307692245	-4.046208791208786	-4.017087912087899	-3.9939560439560373	-3.914725274725266	-3.9203296703296693	-3.923296703296701	-3.8861538461538436	-3.928626373626365	-3.951813186813184	-3.907307692307695	-3.928021978021978	-3.964065934065928	-3.9534615384615335	-3.9683516483516432	-3.9597802197802214	-3.9018131868131904	-3.8863736263736257	-3.858901098901095	-3.7913736263736264	-3.8151648351648317	-3.857967032967041	-3.786483516483518	-3.7895604395604514	-3.8084615384615486	-3.760494505494518	-3.7530769230769256	-3.7686263736263768	-3.75247252747253	-3.768681318681318	-3.7706593406593414	-3.727032967032972	-3.7361538461538526	-3.7563736263736303	-3.695769230769244	-3.684890109890119	-3.6971978021978087	-3.647417582417587	-3.620351648351652	-3.6075274725274737	-3.5436813186813243
262768	-2.2684420772303593	-2.260186418109186	-2.2778961384820215	-2.2613848202396767	-2.240079893475363	-2.2423435419440723	-2.2131824234354185	-2.2330226364846864	-2.2512649800266296	-2.2372836218375496	-2.2331557922769623	-2.26178428761651	-2.2175765645805576	-2.236218375499332	-2.2338215712383462	-2.186018641810918	-2.185086551264978	-2.175765645805591	-2.175099866844206	-2.1752330226364838	-2.182157123834886	-2.155525965379491	-2.1442077230359495	-2.158854860186416	-2.1600532623169104	-2.173901464713716	-2.1910785619174433	-2.1668442077230354	-2.177230359520638	-2.224234354194406	-2.1697736351531294	-2.1599201065246323	-2.162982689747004	-2.13115845539281	-2.1266311584553916	-2.130758988015978	-2.119973368841543	-2.123302263648467	-2.1639147802929424	-2.1719041278295617	-2.1950732356857525	-2.254860186418109	-2.2647137150466037	-2.2836218375499344	-2.2765645805592567	-2.246604527296941	-2.2249001331557943	-2.2332889480692444	-2.2199733688415475
266834	-10.14498806682577	-10.203072792362773	-10.178967780429598	-10.09397374701667	-10.166348448687328	-10.192720763723164	-10.124522673031011	-10.167094272076366	-10.187022673031038	-10.086247016706443	-10.102684964200495	-10.132786396181395	-10.101610978520297	-10.176073985680194	-10.218406921241058	-10.195853221957003	-10.266497613365132	-10.282726730310294	-10.231473747016713	-10.285918854415295	-10.279892601431984	-10.25074582338904	-10.304355608591887	-10.289468973747026	-10.230906921241045	-10.257010739856783	-10.242869928400946	-10.20650357995227	-10.256443914081142	-10.244480906921222	-10.260650357995239	-10.324075178997624	-10.311157517899751	-10.260202863961801	-10.305948687350805	-10.282798329355611	-10.269463007159896	-10.323896181384223	-10.322016706443902	-10.287401551312636	-10.342592482100244	-10.36885441527444	-10.345375894988049	-10.38591885441527	-10.358562052505963	-10.327326968973743	-10.341616945107399	-10.295674224343697	-10.252505966587115
267608	-11.710721649484519	-11.79425625920471	-11.791625920471269	-11.774159057437418	-11.826833578792394	-11.756111929307828	-11.70008836524302	-11.776995581737854	-11.735453474676094	-11.715047114252062	-11.788898704358061	-11.764439211068591	-11.711510156020022	-11.784957315278211	-11.755725640270837	-11.707153370621139	-11.784015307624399	-11.78767736237854	-11.766806005298806	-11.826682366794241	-11.812982042979133	-11.76493965263468	-11.816279069767438	-11.810980276714716	-11.811745657933457	-11.916014130114755	-11.90008828722776	-11.898940553266593	-11.972042377869323	-11.951500882872274	-11.962801648028211	-12.046291936433162	-12.013743378457914	-11.959829311359636	-12.036521483225405	-12.010973815828176	-11.978787878787877	-12.050838481906426	-11.960753162694882	-11.89991173874667	-11.949396881435714	-11.883701088555474	-11.820888496616659	-11.897057958223028	-11.830597234480743	-11.792144748455437	-11.856516622536052	-11.813033245072093	-11.814327743453992
267671	-4.093433652530774	-4.091545827633381	-4.091272229822151	-4.067606019151845	-4.081504787961698	-4.092941176470587	-4.069822161422712	-4.085061559507524	-4.092831737346107	-4.069876880984954	-4.094090287277706	-4.121285909712722	-4.118604651162785	-4.1568727770177745	-4.162079343365248	-4.112995896032824	-4.094829001367982	-4.093214774281798	-4.059554035567704	-4.082106703146368	-4.1071053351573115	-4.0986593707250165	-4.120930232558124	-4.139890560875511	-4.127961696306421	-4.13181942544459	-4.1404103967168355	-4.13942544459644	-4.127316005471955	-4.121789329685365	-4.095485636114912	-4.117419972640213	-4.132796169630642	-4.075578659370724	-4.07052530779754	-4.069001367989066	-4.049192886456908	-4.057017783857727	-4.056798905608753	-4.037748290013682	-4.035906976744195	-4.033909712722302	-4.007551299589607	-4.0130232558139465	-4.028290013679878	-3.9979753761969845	-4.008864569083442	-4.014309165526678	-3.9790889192886416
272623	-4.176943462897522	-4.173586572438162	-4.182075055187636	-4.1328476821191975	-4.151788079470196	-4.160384105960261	-4.110507726269313	-4.132759381898454	-4.126710816777042	-4.088079470198681	-4.082737306843262	-4.12587196467991	-4.0985871964679985	-4.115496688741728	-4.151920529801324	-4.099823399558497	-4.085651214128037	-4.098896247240618	-4.04379690949227	-4.075099337748342	-4.074878587196465	-4.018807947019862	-4.036070640176597	-4.048344370860924	-4.001147902869749	-3.994922737306833	-4.007858719646795	-3.969580573951432	-3.993629139072851	-4.004812362030915	-3.938366445916113	-3.9147328918322333	-3.9449448123620265	-3.9132450331125748	-3.9434437086092617	-3.9349668874172115	-3.9155849889624768	-3.9147019867549635	-3.959558498896248	-3.931832229580573	-3.938587196467995	-3.960927152317874	-3.9165121412803536	-3.916909492273721	-3.9288741721854246	-3.874437086092712	-3.877748344370853	-3.8539072847682103	-3.787770419426049
272633	-2.937258687258685	-2.954343629343629	-2.967953667953669	-2.948455598455596	-2.9450772200772177	-2.932335907335906	-2.873166023166021	-2.8580115830115815	-2.8669884169884132	-2.8306949806949775	-2.8361969111969083	-2.8583976833976816	-2.828185328185326	-2.834266409266406	-2.8383204633204584	-2.786486486486485	-2.8066602316602283	-2.8365830115830093	-2.8193050193050158	-2.824806949806946	-2.81293436293436	-2.7383204633204654	-2.737741312741317	-2.749131274131277	-2.702702702702704	-2.6594594594594603	-2.656563706563706	-2.625386100386102	-2.639189189189186	-2.659459459459459	-2.6589768339768343	-2.688513513513515	-2.7191119691119696	-2.674903474903478	-2.6600386100386126	-2.6685038610038623	-2.633851351351351	-2.6319208494208515	-2.6630308880308866	-2.6259652509652516	-2.6407335907335914	-2.6551158301158297	-2.660714285714286	-2.6601351351351354	-2.6798262548262572	-2.6826254826254825	-2.7089768339768368	-2.7184362934362962	-2.664575289575292
283166	-4.695350404312667	-4.678234501347706	-4.669609164420486	-4.622776280323453	-4.640161725067388	-4.646361185983825	-4.6555256064689985	-4.675741239892184	-4.702493261455529	-4.646361185983826	-4.650451482479785	-4.679157681940699	-4.652156334231805	-4.649932614555257	-4.661927223719677	-4.638544474393531	-4.636927223719679	-4.6590970350404275	-4.638409703504039	-4.640431266846362	-4.651684636118599	-4.595822102425871	-4.616981132075469	-4.623989218328846	-4.600067385444752	-4.60215633423181	-4.62190026954178	-4.577223719676545	-4.5639487870619915	-4.593261455525607	-4.584299191374661	-4.646812668463613	-4.651260107816713	-4.618645552560649	-4.6391509433962295	-4.616644204851749	-4.532816711590297	-4.522978436657684	-4.5105121293800545	-4.4634770889487845	-4.489083557951486	-4.536185983827499	-4.487264150943401	-4.481805929919138	-4.474191374663073	-4.439892183288411	-4.474036388140162	-4.466893530997307	-4.404986522911055
288705	-8.581123335263479	-8.603068905616688	-8.612231524249438	-8.582987875288701	-8.684122401847587	-8.700721084511107	-8.644678396308066	-8.69962503605424	-8.715200461494078	-8.63481396019611	-8.64799538505913	-8.66094606287858	-8.627891548889524	-8.674156331122028	-8.688347274300556	-8.621603691952716	-8.626391693106429	-8.654946639746159	-8.560426882030566	-8.575281222959315	-8.570608595327363	-8.511421978655907	-8.544332275742708	-8.545832131525781	-8.515546582059404	-8.547706951254696	-8.545486010960493	-8.42711277761751	-8.440784539948053	-8.351095732410586	-8.202133794694344	-8.245674740484441	-8.268685121107277	-8.235928489042696	-8.276182237600928	-8.264042675893899	-8.177133794694354	-8.205363321799325	-8.2199538638985	-8.173615916955049	-8.242848904267614	-8.332583621683968	-8.316955017301028	-8.34074394463665	-8.33716839677047	-8.331257208765864	-8.390715109573224	-8.391216839677028	-8.383679354094557
289377	-4.318505509641876	-4.343161157024798	-4.360881542699725	-4.353168044077141	-4.354338842975212	-4.324931129476589	-4.286570247933889	-4.274793388429755	-4.276584022038566	-4.23911845730027	-4.192493112947658	-4.20075757575758	-4.169903581267216	-4.190909090909091	-4.210881542699725	-4.221212121212118	-4.260468319559224	-4.269283746556472	-4.257506887052338	-4.2650137741046805	-4.271831955922862	-4.229683195592287	-4.193801652892556	-4.1797520661157	-4.120179063360878	-4.129820936639117	-4.134986225895312	-4.084710743801651	-4.083884297520657	-4.107300275482092	-4.081749311294764	-4.101239669421488	-4.140358126721759	-4.094559228650135	-4.100826446280986	-4.116184573002759	-4.070798898071628	-4.031404958677686	-4.010399449035814	-3.9737603305785134	-3.977066115702481	-3.965426997245179	-3.885950413223147	-3.862947658402206	-3.8526859504132296	-3.8213498622589555	-3.8010330578512437	-3.7957300275482146	-3.75192837465565
29290	-5.957915778251611	-5.951839019189776	-5.936273987206826	-5.901812366737752	-5.9323294243070475	-5.924825472954975	-5.849872102318147	-5.872235544897415	-5.850333066879834	-5.795222488675714	-5.8306608046895745	-5.851604050093264	-5.823447908339998	-5.864748201438852	-5.878257394084712	-5.85843325339728	-5.890807354116703	-5.899752198241405	-5.888755662136962	-5.914193978150814	-5.908742339461781	-5.833839594990687	-5.834798827604592	-5.799866773248086	-5.732214228617107	-5.7584598987476685	-5.768265387689847	-5.745163868904886	-5.7711164401811965	-5.760618172128965	-5.726219024780177	-5.745750066613373	-5.735251798561145	-5.660511590727422	-5.6707167599253845	-5.675726085798017	-5.666027178257389	-5.709610977884354	-5.727996269650935	-5.7106235011990165	-5.733104183320011	-5.710258459898738	-5.667519317879038	-5.686490807354119	-5.681135091926455	-5.645243804956028	-5.654329869437777	-5.629941380229152	-5.575265121236333
297246	-4.472742308964605	-4.478928217002968	-4.5065960965928005	-4.464032418127688	-4.496295071121401	-4.4961958319550055	-4.4629507112140265	-4.473172345352291	-4.478266622560362	-4.447204763479983	-4.460109163083029	-4.4805954349983494	-4.461395964273898	-4.466192523982802	-4.4594907407407485	-4.426455026455031	-4.441633597883595	-4.450727513227512	-4.387202380952377	-4.386177248677246	-4.411871693121693	-4.401058201058204	-4.425562169312155	-4.429695767195763	-4.400066137566145	-4.40634920634921	-4.415239669421488	-4.382512396694214	-4.400991735537189	-4.406479338842973	-4.383824793388431	-4.421752066115693	-4.448396694214879	-4.435504132231398	-4.410942148760328	-4.401685950413216	-4.37348760330578	-4.3805090909090945	-4.398978512396683	-4.372099173553715	-4.396561983471075	-4.404165289256201	-4.360429752066115	-4.3509090909090835	-4.329950413223138	-4.287504132231399	-4.3033719008264475	-4.311517355371906	-4.288429752066119
298386	-5.151030908754413	-5.198008513788633	-5.213418471219701	-5.191116046640746	-5.191985933740524	-5.190949472515288	-5.170849528039993	-5.201277068295406	-5.238719230057392	-5.208976494540077	-5.224412363501775	-5.226873958911726	-5.189690912456049	-5.206176198408299	-5.202807699426254	-5.172990930964281	-5.198199148621139	-5.213357394040358	-5.19578752544883	-5.206324264297608	-5.211438089950029	-5.144956505645011	-5.169085693133439	-5.196372385711622	-5.181473255598739	-5.191789746437173	-5.207614288358315	-5.157690172126609	-5.1764223579492965	-5.182189524338337	-5.151971127151587	-5.182202480103643	-5.224464186563015	-5.192122894688133	-5.215517305200823	-5.222543031649076	-5.180616324264307	-5.192702202480121	-5.223555432167325	-5.175983712752187	-5.178117712382021	-5.1924245789376275	-5.1511826762909525	-5.1584675180455335	-5.163144549324478	-5.13290209143071	-5.15817878956137	-5.15232278363871	-5.114140292430135
300852	-12.893223819301836	-12.972484599589324	-12.888911704312108	-12.832032854209473	-12.928901437371657	-12.958337609030256	-13.002103642893792	-13.060030785017965	-12.967367880964598	-12.934273986659825	-12.950282195997957	-12.849050795279645	-12.783786557208819	-12.830682401231408	-12.761794871794852	-12.769487179487221	-12.801743589743621	-12.788805128205146	-12.794087179487212	-12.865420512820506	-12.85531794871797	-12.864358974358957	-12.895794871794868	-12.853025641025644	-12.854205128205118	-12.928461538461542	-12.874615384615392	-12.841897435897392	-12.86430769230771	-12.800922603792925	-12.83880061506919	-12.947001537673003	-12.946591491542797	-12.960584315735511	-13.009174782162978	-12.942674180327868	-12.923719262295094	-12.970850409836059	-12.863114754098353	-12.841854508196725	-12.890573770491823	-12.879969262295086	-12.875051229508207	-12.971209016393455	-12.897540983606548	-12.908401639344284	-12.911065573770482	-12.794313524590173	-12.760809426229493
313596	-8.154634223918562	-8.175413486005091	-8.16015252621542	-8.136078805211312	-8.14770892913886	-8.11417592886629	-8.090568434423625	-8.110511273420105	-8.096034263959393	-8.083439086294405	-8.107033629441593	-8.082062084257188	-8.10551156160909	-8.131675641431716	-8.12162761241291	-8.149303356554773	-8.207568081063968	-8.191455696202526	-8.19335443037975	-8.229177215189873	-8.194936708860771	-8.19943037974682	-8.235645569620237	-8.210499683744468	-8.195426944971521	-8.216268184693227	-8.166919671094227	-8.118595825426944	-8.143010752688175	-8.118957345971568	-8.097630331753534	-8.093712480252751	-8.047461368653405	-7.999779249448114	-8.04692526017029	-7.989228346456691	-7.940818897637778	-7.928566929133859	-7.8975748031496025	-7.876440944881897	-7.8757165354330665	-7.813259842519682	-7.768966929133846	-7.747990551181091	-7.674069291338565	-7.610541732283459	-7.59804724409448	-7.5632125984251894	-7.542897637795273
313628	-4.55457418428074	-4.585068746152255	-4.606278974358966	-4.577839999999998	-4.5858666666666545	-4.607146956343523	-4.552018856323022	-4.561906128304984	-4.594040548842935	-4.551826745852969	-4.586600450542706	-4.614975440032774	-4.609107654523157	-4.618624641833832	-4.65699325015342	-4.649089793413791	-4.646737574146051	-4.653670006133721	-4.6168758945000965	-4.6392557759149415	-4.666496320523295	-4.627379394930488	-4.633430089942766	-4.647936248467519	-4.611606048222316	-4.634425827543939	-4.658553921568629	-4.623508986928121	-4.645404411764724	-4.660798611111138	-4.62757557189545	-4.634538398692825	-4.6246222948142215	-4.562739893834225	-4.551694569211933	-4.5542040816326566	-4.471938775510207	-4.455830612244901	-4.474197959183674	-4.410055102040823	-4.409265306122467	-4.422306122448985	-4.3776326530612355	-4.374524489795926	-4.386573469387775	-4.337469387755106	-4.340551020408178	-4.3481632653061215	-4.310755102040824
314260	-9.570187969924813	-9.615639097744351	-9.640285606914697	-9.636226982337458	-9.731792559188268	-9.733471074380173	-9.71344853493615	-9.77486851990986	-9.76927122464314	-9.717918858001523	-9.764237415477082	-9.771396396396414	-9.727252252252278	-9.776276276276306	-9.762854463615922	-9.710678919729949	-9.765491372843242	-9.780397301349344	-9.7194902548726	-9.734445277361353	-9.704008992131895	-9.655414012738849	-9.671562382914958	-9.698538778568754	-9.660584488572505	-9.70745597602099	-9.711614837017605	-9.66279505432748	-9.688197826901476	-9.691345073061065	-9.661820906706634	-9.70872986137132	-9.733757961783438	-9.715998501311343	-9.764293742974886	-9.738089887640445	-9.700486891385784	-9.729475655430731	-9.703595505617963	-9.66243445692886	-9.73000000000001	-9.715468164794009	-9.645655430711605	-9.64265917602994	-9.595058030700116	-9.571583676525645	-9.614713590415587	-9.575054286783988	-9.507742418569848
330214	-8.742799716244951	-8.772262946322979	-8.748321513002367	-8.705295508274231	-8.738061465721048	-8.725112213560125	-8.686605244507431	-8.74306638317977	-8.699740259740286	-8.64876033057851	-8.696892561983486	-8.685292728989653	-8.659702549575083	-8.730854579792268	-8.743555240793215	-8.723772426817765	-8.784183191690259	-8.779348595704525	-8.744229407599743	-8.779655416568337	-8.77018164661477	-8.74703939608397	-8.797499410238274	-8.79747641509433	-8.768726415094315	-8.809174528301893	-8.778920066022176	-8.758783305824082	-8.796533836359355	-8.763664230134399	-8.760481018627676	-8.807451072860161	-8.757085593020506	-8.723697241216678	-8.772082056118848	-8.745143800094295	-8.709665252239493	-8.778547854785481	-8.768104667609618	-8.732319660537451	-8.79512022630834	-8.767538896746812	-8.697076850542196	-8.716659594530887	-8.66263728493991	-8.640207400424215	-8.683478670751844	-8.653499882158874	-8.618501060570354
331113	-4.974997827031744	-4.981008257279461	-4.969224100563509	-4.948201127004765	-4.986259211096653	-5.0072570194384465	-5.011015118790506	-5.0114902807775525	-4.991116860715835	-4.956748598533854	-4.973134971970682	-4.979285099052555	-4.962876830318707	-4.984267872523693	-5.014266666666668	-4.976043010752694	-4.995354838709689	-5.019613235926091	-4.977438762354971	-5.013278899871091	-5.013133047210312	-4.9793562231759765	-4.973047210300444	-4.9743457743457835	-4.93522093522094	-4.938524238524238	-4.923221936589537	-4.887360754070268	-4.9136546700942505	-4.917782534246571	-4.874888698630134	-4.908077910958897	-4.932550278134361	-4.868934531450567	-4.865211810012837	-4.879136383069682	-4.84869602394185	-4.863189397178275	-4.877682770414702	-4.840145361265488	-4.807866609662237	-4.790683760683759	-4.706239316239297	-4.679743589743579	-4.676003415883853	-4.635055508112722	-4.650811272416732	-4.657429547395386	-4.59760888129803
351607	-11.575231910946199	-11.65176252319109	-11.649768089053788	-11.612801484230047	-11.676623376623397	-11.644063079777357	-11.573051948051935	-11.614239332096483	-11.599443413729144	-11.584461966604845	-11.662244897959193	-11.625695732838588	-11.618042671614106	-11.678756957328373	-11.675881261595551	-11.646985157699445	-11.72671614100184	-11.688914656771809	-11.645361781076089	-11.697959183673492	-11.720918367346947	-11.716419294990704	-11.749025974025976	-11.749211502782952	-11.7312615955473	-11.765491651205926	-11.727968460111319	-11.665491651205912	-11.746660482374763	-11.768089053803289	-11.783209647495344	-11.904962894248602	-11.901205936920217	-11.865862708719828	-11.932328385899812	-11.863265306122448	-11.814100185528748	-11.837152133580696	-11.815074211502798	-11.768784786641914	-11.850139146567688	-11.836920222634511	-11.76326530612244	-11.773701298701313	-11.754313543599267	-11.748237476808876	-11.842949907235607	-11.848840445269005	-11.805009276437838
358681	-6.067160367722183	-6.101373850868243	-6.119685694869184	-6.091505266734615	-6.1146449201495185	-6.085150025428043	-6.034310900152579	-6.037531785048309	-6.024524495677238	-5.984399050686571	-6.012951347686059	-6.00708594677064	-5.962247838616718	-5.995011018816749	-5.996356549737324	-5.968022369089978	-6.0145229622097744	-6.01320115234705	-5.964972038637512	-5.977495339772923	-5.976461616675143	-5.9334011184544915	-5.96100660904931	-5.954600915099128	-5.938247754617876	-5.956448059650902	-5.949703440094887	-5.93848500254194	-5.964836468395184	-5.949144212845273	-5.902914760210136	-5.916285375360109	-5.897153024911028	-5.8412980850703295	-5.86732757159805	-5.868191831892899	-5.818674800881202	-5.8308083375698825	-5.818047788510415	-5.788849347568226	-5.812472462294512	-5.788832401287915	-5.750889679715323	-5.75158447720727	-5.737993560413493	-5.708235892221658	-5.7405863412980835	-5.72614811048974	-5.683934926283681
379066	-10.748601931875971	-10.809862735129641	-10.78673106253177	-10.739730554143394	-10.814234875444841	-10.78731570920186	-10.740950686324341	-10.81182003050333	-10.763904422979195	-10.753024911032044	-10.814412811387925	-10.799110320284719	-10.745348246060004	-10.811794611082863	-10.811362480935404	-10.78375699034061	-10.85971021860704	-10.845577020843928	-10.799211997966458	-10.85782918149467	-10.84941535332996	-10.813141840366038	-10.887391967463147	-10.883096085409242	-10.85284697508901	-10.910752414844957	-10.875571936959798	-10.851779359430578	-10.911286222674097	-10.888154550076253	-10.875038129130651	-10.960396542958831	-10.955465175394043	-10.907168276563292	-10.990747330960845	-10.974021352313137	-10.943518047788471	-11.011870869344147	-10.973690899847469	-10.956227758007097	-11.014006100660898	-10.978317234367056	-10.931545500762592	-10.981342145399067	-10.95910015251652	-10.905465175394001	-10.974809354346686	-10.915048296898814	-10.824173868835816
381306	-12.41277219430483	-12.478224455611366	-12.393383584589609	-12.348869346733636	-12.404229480736996	-12.311348408710229	-12.30854271356785	-12.378140703517598	-12.308375209380232	-12.295561139028518	-12.333542713567843	-12.313316582914567	-12.338819095477394	-12.347906197654956	-12.320603015075374	-12.377345058626462	-12.45728643216079	-12.344723618090462	-12.342127303182599	-12.406951423785596	-12.375376884422135	-12.320854271356808	-12.373576214405372	-12.318090452261313	-12.296398659966508	-12.329941373534353	-12.28739530988275	-12.265494137353418	-12.310469011725278	-12.235259631490775	-12.209463986599651	-12.252177554438868	-12.185678391959762	-12.205234505862625	-12.328894472361801	-12.279857621440524	-12.281030150753784	-12.343802345058641	-12.324497487437172	-12.333123953098823	-12.381239530988255	-12.344221105527646	-12.332453936348399	-12.382537688442195	-12.293216080402011	-12.281155778894478	-12.348324958123955	-12.3251675041876	-12.327638190954781
383372	-9.833582502768529	-9.856755260243643	-9.809883720930213	-9.764119601328861	-9.788925802879302	-9.76112956810633	-9.744545957918062	-9.797951273532695	-9.77452934662235	-9.761101882613508	-9.80537098560353	-9.80116279069765	-9.779429678848254	-9.822563676633449	-9.800830564784027	-9.79930786267994	-9.836794019933556	-9.840393133997777	-9.852297895902552	-9.91032668881504	-9.884302325581412	-9.829678848283482	-9.839147286821698	-9.81160022148395	-9.790642303433009	-9.854900332225922	-9.862347729789567	-9.846539313399797	-9.88549280177187	-9.89136212624585	-9.832502768549292	-9.852768549280166	-9.849363233665567	-9.829291251384271	-9.88167220376521	-9.903959025470645	-9.873698781838318	-9.907624584717599	-9.890337763012143	-9.836758028792904	-9.864222037652258	-9.841915836101856	-9.822397563676613	-9.846262458471745	-9.809800664451823	-9.752021040974519	-9.78648947951274	-9.750193798449594	-9.670293466223695
391603	-3.6746242263483646	-3.669142351900968	-3.7008541973490336	-3.6683652430044127	-3.661178203240052	-3.6783799705449045	-3.6638586156111996	-3.6620324005891076	-3.685041224970547	-3.6629770318021193	-3.653848645465252	-3.6602352941176464	-3.6123235294117597	-3.6167352941176474	-3.645088235294115	-3.6127647058823533	-3.615735294117653	-3.617882352941188	-3.5891764705882383	-3.596441176470595	-3.6161764705882438	-3.5946764705882375	-3.594205882352942	-3.6071176470588293	-3.568441176470587	-3.5652941176470647	-3.5792708027050955	-3.5600705674801554	-3.5688326962658095	-3.5874448691561325	-3.5432137606586305	-3.533107909438409	-3.5477212584533957	-3.523404880917379	-3.5423110849750103	-3.5654719200235183	-3.5301881799470705	-3.5358041752425753	-3.5467715377829943	-3.510085269038519	-3.497147897677149	-3.502940311673035	-3.4600117612466943	-3.4531020288150542	-3.4639917695473326	-3.4131687242798376	-3.4027042915931864	-3.388771310993535	-3.34174015285127
393595	-8.096033478893741	-8.111717612809306	-8.122379912663744	-8.117976710334784	-8.129184861717604	-8.139665211062589	-8.105494905385724	-8.149454148471612	-8.111462882096065	-8.05534934497817	-8.103165938864606	-8.09868995633187	-8.056877729257646	-8.076528384279468	-8.077911208151365	-8.072052401746712	-8.098653566229977	-8.141375545851535	-8.125072780203793	-8.149272197962155	-8.134716157205235	-8.11226346433769	-8.164919941775837	-8.149650655021823	-8.120684133915564	-8.115527656477434	-8.105993449781662	-8.056586608442501	-8.064847161572041	-8.075534934497815	-8.052754730713238	-8.080738719068414	-8.040465793304234	-7.975764192139749	-8.019505094614269	-7.983515283842799	-7.911098981077137	-7.928566229985433	-7.9213973799126505	-7.905422125181941	-7.951346433769999	-7.975473071324581	-7.957896652110632	-7.995414847161585	-7.974890829694332	-7.950545851528398	-7.970050946142664	-7.949563318777309	-7.9246979621542994
398720	-4.600999727594665	-4.636529555979298	-4.656423516603157	-4.618671747414271	-4.649101796407178	-4.659102040816326	-4.616761904761901	-4.622530612244891	-4.634249183895527	-4.612587051142543	-4.614336235038088	-4.628113104948333	-4.579853181076665	-4.602718868950513	-4.62134312126156	-4.585834692767804	-4.571343121261553	-4.571106278880129	-4.525903778200607	-4.548736069584135	-4.586844251155214	-4.557868986137537	-4.583528132644748	-4.616933949442792	-4.611144332699106	-4.642612122859474	-4.657681435172599	-4.6194645284044595	-4.636205490622443	-4.674402173913033	-4.645923913043486	-4.6567663043478404	-4.671610975278461	-4.5908992121706165	-4.576528117359421	-4.5647378429774585	-4.517739744634605	-4.5107036131485945	-4.499440369464808	-4.444091279543593	-4.451236077152931	-4.451029611518596	-4.38278728606356	-4.3734311328443365	-4.391697908177127	-4.361450692746538	-4.390654713393106	-4.394403694648199	-4.331839174137466
403833	-3.358023194517656	-3.362677912493411	-3.3910911966262502	-3.368845545598316	-3.3904059040590457	-3.397785977859785	-3.366947812335266	-3.3606747496046445	-3.34891934633632	-3.3013705851344266	-3.3168687401159715	-3.329414865577221	-3.319346336320504	-3.3328413284132807	-3.3243015287295705	-3.295466526093831	-3.3055350553505485	-3.3174327886136	-3.3019504480759085	-3.332472324723247	-3.3370057986294173	-3.308629414865576	-3.3186610437532895	-3.3329467580390055	-3.2855561412756953	-3.300790722192932	-3.308908803373745	-3.268687401159727	-3.267633104902478	-3.284132841328413	-3.261623616236159	-3.2731681602530345	-3.3018450184501846	-3.2757511860832906	-3.2963099630996275	-3.302424881391668	-3.258460727464422	-3.2669478123352698	-3.272430152872958	-3.2471270426989975	-3.2606747496046373	-3.2711649973642607	-3.1835529783869316	-3.1840801265155525	-3.1886663152345838	-3.168371112282558	-3.176383763837639	-3.18337901950448	-3.1560885608856095
411154	-4.2049462973431355	-4.206189937817989	-4.189585097375113	-4.152856336438058	-4.145630821337859	-4.137125563063074	-4.119988738738744	-4.1155686936936995	-4.138710585585583	-4.107770270270274	-4.128519144144145	-4.1470720720720715	-4.135380067567564	-4.135914977477481	-4.132601351351353	-4.099296171171175	-4.1021677927927875	-4.100394144144139	-4.086430180180179	-4.118065878378378	-4.140813626126131	-4.13529560810811	-4.159515765765768	-4.159065315315318	-4.121424549549553	-4.1191075450450505	-4.12528153153154	-4.114104729729735	-4.126998873873875	-4.127730855855853	-4.101520270270268	-4.108952702702705	-4.131587837837834	-4.095205518018006	-4.093975225225213	-4.058980855855845	-4.0212190315315235	-4.005208333333332	-4.001548423423428	-3.967257882882884	-3.967792792792788	-3.957592905405413	-3.9026942567567557	-3.897860360360365	-3.8954391891891937	-3.819932432432431	-3.811514639639643	-3.804448198198203	-3.7326576576576556
420890	-4.579713847726101	-4.59090444557997	-4.580991313234538	-4.537812979049561	-4.55114971895759	-4.550229943791521	-4.515738375063874	-4.507256004087894	-4.504241185487995	-4.431170158405724	-4.438681655595298	-4.466274910577419	-4.407818088911598	-4.444047010730711	-4.478538579458354	-4.4418497700562085	-4.4412876852324965	-4.471895758814506	-4.4482933060807355	-4.466821665815017	-4.492897291773124	-4.465355135411338	-4.4754573326520175	-4.455631067961163	-4.373515585079201	-4.366770567194685	-4.363106796116499	-4.32529381706694	-4.362033725089421	-4.406336228921818	-4.415789473684209	-4.4516607051609585	-4.490342360756255	-4.431630045988759	-4.429432805314257	-4.432703117015838	-4.37869187531937	-4.399131323454266	-4.433878385283592	-4.372902401635157	-4.3790853346959695	-4.4090955544200305	-4.338886050076643	-4.3356668369954	-4.339754726622374	-4.2944302503832406	-4.293306080735825	-4.287327542156369	-4.2044455799693425
432331	-3.24770642201835	-3.2610508757297723	-3.2700583819849856	-3.2306922435362764	-3.2522101751459545	-3.2603836530442014	-3.246872393661383	-3.2867389491242673	-3.281567973311089	-3.222518765638031	-3.232226855713092	-3.2797331109257692	-3.2556296914095064	-3.2368640533778135	-3.215262718932443	-3.1592994161801506	-3.181401167639701	-3.183986655546288	-3.121934945788153	-3.1342785654712215	-3.1508757297748105	-3.1161801501251025	-3.1170975813177626	-3.10291909924937	-3.040950792326937	-3.0164303586321974	-3.012010008340285	-2.9626355296080056	-2.970642201834862	-2.983319432860718	-2.9252710592160125	-2.9185988323602996	-2.907506255212674	-2.8643619683069224	-2.906313594662217	-2.9289407839866515	-2.8730608840700573	-2.8863219349457903	-2.91442869057548	-2.8754795663052573	-2.8688073394495404	-2.8939115929941623	-2.87864887406172	-2.9284403669724752	-2.994495412844033	-2.9827356130108393	-2.9803169307756434	-3.0067556296914044	-3.018515429524601
445932	-5.024405778069604	-5.059028233749183	-5.102495075508868	-5.083585029546951	-5.052921864740645	-5.058989501312337	-5.011286089238848	-4.981627296587923	-4.989763779527556	-4.953018372703408	-4.981673228346459	-4.987926509186355	-4.974343832021	-4.976902887139119	-5.014370078740159	-4.984776902887146	-4.989698162729659	-5.002493438320215	-4.917125984251973	-4.899015748031502	-4.8772309711286175	-4.849737532808403	-4.904986876640423	-4.953149606299218	-4.91417322834646	-4.898385826771654	-4.924737532808402	-4.865944881889761	-4.853018372703414	-4.858464566929132	-4.82959317585302	-4.846259842519688	-4.874278215223092	-4.835039370078742	-4.855249343832017	-4.861876640419949	-4.802191601049871	-4.786351706036748	-4.782939632545939	-4.717257217847776	-4.691666666666671	-4.693615485564309	-4.596765091863519	-4.594160104986879	-4.592650918635172	-4.508923884514438	-4.522637795275588	-4.521587926509188	-4.464895013123358
449447	-4.936432878451289	-4.982386543954318	-5.001142313184204	-4.986752340155475	-4.936934792955744	-4.949571700507606	-4.946288071065989	-4.958407360406094	-4.97449643140364	-4.971657414750192	-4.996320380650273	-5.028819984139582	-5.011906423473426	-5.012266455194279	-5.022643933386184	-5.0158128469468535	-5.014591593973032	-5.002585249801737	-4.975638382236311	-4.974623314829485	-4.977969865186349	-4.944504361617757	-4.935765265662173	-4.927327517842974	-4.918255352894537	-4.966486915146713	-4.9789008723235675	-4.94610150674068	-4.92201427438541	-4.904669310071376	-4.863568596352112	-4.8714988104678865	-4.850214115781124	-4.833773195876283	-4.836986518636005	-4.827581284694683	-4.791736716891357	-4.7799365582870585	-4.800126883425849	-4.764314036478987	-4.743045202220469	-4.748342585249805	-4.701501982553546	-4.704785091197466	-4.720222045995244	-4.7011419508326675	-4.721126090404462	-4.738726407613018	-4.728813639968269
452637	-10.91432297326666	-10.971354053466657	-10.958595957400597	-10.934796783307979	-11.002912410345575	-10.99884807650514	-10.928189524016519	-10.964746794175179	-10.953727450554215	-10.942273418822012	-11.011128015648787	-10.975809606607257	-10.932840686807236	-10.991936535535748	-10.958117800478128	-10.92736361660508	-10.985568354705498	-10.940621603999128	-10.930645511845233	-11.00228211258424	-11.010823733970872	-11.00258639426211	-11.062247337535322	-11.035992175613993	-11.02132145185828	-11.081025863942601	-11.060204303412295	-11.005585742229938	-11.049098022169108	-11.048945881330196	-11.042099543577494	-11.098465550967182	-11.062486415996501	-11.004759834818511	-11.049271897413572	-11.016931101934365	-11.011866985437925	-11.053575309715264	-11.033427515757447	-11.003520973701375	-11.043186263855697	-10.997761356226926	-10.969897848293831	-11.029428385133668	-11.011519234948903	-10.98932840686804	-11.038317757009308	-10.964746794175197	-10.90749836991958
452652	-13.179082265398954	-13.244646548160384	-13.196720407882086	-13.16855449910431	-13.219484635524346	-13.2112580956318	-13.168650957696041	-13.243384318588953	-13.208211628547799	-13.172623312207229	-13.26142187930559	-13.262000551116044	-13.220405070267288	-13.30446403968039	-13.301336456324012	-13.266988151005826	-13.344282171397067	-13.319082391843496	-13.287255442270565	-13.356957839625254	-13.355979608707656	-13.329470928630457	-13.425650316891733	-13.407063929457175	-13.362055662716998	-13.41913750344448	-13.37470377514468	-13.319109947643966	-13.390066133921168	-13.369909065858366	-13.342931937172771	-13.410484982088771	-13.354808487186602	-13.289060347203103	-13.341085698539535	-13.305387158996998	-13.265086800771577	-13.325930008266665	-13.289831909616959	-13.237296775971359	-13.289446128410049	-13.254147147974669	-13.223009093414202	-13.28839900799118	-13.277638467897475	-13.252728024249128	-13.337696335078485	-13.29731330945162	-13.265321025075753
476282	-10.500219729385954	-10.551775182144116	-10.523580432519982	-10.476708685093097	-10.53374580779461	-10.524166763039215	-10.486515554527607	-10.541632936278479	-10.515404186423007	-10.49102578929106	-10.558633051925474	-10.537943795535977	-10.488631895455052	-10.554365675956953	-10.555371805250337	-10.530334219960675	-10.605601942870324	-10.62373077367877	-10.622747773794368	-10.687764542615916	-10.673100497282318	-10.649728229443763	-10.710373539956066	-10.705296634670969	-10.699317682433216	-10.771620215103495	-10.750618711691931	-10.717404880305322	-10.783184919625343	-10.767688215566128	-10.725222620562043	-10.782814849080621	-10.774118191280218	-10.754643228865506	-10.824702208858549	-10.794414247715967	-10.763544581935943	-10.834127443043814	-10.813438186654315	-10.78791488377469	-10.839227477737905	-10.807051000346942	-10.758216722562821	-10.814594657106532	-10.761304498670071	-10.725985891060475	-10.799629929455271	-10.767549439111834	-10.712293280906692
511051	-3.8225889967637503	-3.841682847896441	-3.8357281553398006	-3.7601294498381796	-3.766194174757275	-3.8137864077669863	-3.782200647249191	-3.777152103559867	-3.760194174757281	-3.7148220064724957	-3.7126213592233017	-3.7265372168284836	-3.664660194174765	-3.663689320388353	-3.6919093851132785	-3.6481553398058315	-3.687313915857609	-3.6972168284789695	-3.6540453074433734	-3.6645954692556737	-3.67922330097088	-3.65074433656958	-3.6667961165048597	-3.6855663430420758	-3.6526860841423976	-3.667896440129449	-3.7027184466019465	-3.6718446601941825	-3.6810355987055026	-3.7238834951456345	-3.6941747572815564	-3.6979288025889985	-3.713268608414233	-3.684207119741091	-3.675728155339802	-3.673009708737863	-3.61100323624595	-3.6185760517799257	-3.6327508090614877	-3.5978640776699002	-3.6046601941747554	-3.60802588996764	-3.598640776699028	-3.6112621359223303	-3.6420064724919055	-3.580970873786406	-3.591262135922329	-3.5838187702265456	-3.5332038834951502
511145	-7.316642156862736	-7.363455882352925	-7.3727829495345345	-7.345149436550704	-7.372579617834396	-7.35427381827089	-7.294611805045317	-7.327969630173894	-7.318615459882603	-7.293860078277901	-7.318126223091994	-7.340650207773186	-7.346418968467363	-7.393449034465919	-7.378163165608207	-7.364313629702013	-7.408988764044943	-7.441689040761517	-7.405052477422476	-7.427410300219669	-7.427605565047613	-7.419721747620222	-7.461239931657314	-7.435276896804104	-7.3820126860209765	-7.403652110270809	-7.381334146341484	-7.347000000000026	-7.390731707317094	-7.399487804878069	-7.362829268292696	-7.386658536585388	-7.365618908382059	-7.337426900584802	-7.372002923976602	-7.352034104750296	-7.326626065773461	-7.359732034104755	-7.361605839416064	-7.341557177615591	-7.380802919708035	-7.3723911457066444	-7.311425443930917	-7.326312332765738	-7.2840748845125205	-7.215601750547038	-7.217303671286161	-7.187307411907661	-7.131300121506687
518766	-10.86567596955418	-10.9297571583907	-10.857738310982226	-10.823631750634267	-10.844436389996364	-10.773949275362305	-10.749782608695657	-10.825615942028998	-10.783043478260872	-10.76934782608694	-10.828105072463758	-10.78114855072464	-10.768804347826114	-10.836739130434786	-10.778623188405783	-10.811847826086964	-10.859782608695633	-10.8175362318841	-10.78974637681161	-10.823804347826096	-10.808079710144955	-10.80463768115943	-10.84297101449279	-10.78152173913045	-10.750326086956537	-10.786847826086952	-10.733659420289863	-10.69826086956523	-10.71473550724637	-10.665579710144957	-10.648079710144923	-10.671123188405783	-10.58840579710143	-10.571594202898545	-10.601884057971013	-10.504347826086954	-10.473260869565218	-10.498623188405789	-10.399891304347852	-10.375507246376834	-10.393550724637702	-10.30032608695652	-10.26135507246376	-10.30026811594203	-10.188528985507238	-10.157898550724612	-10.142789855072467	-10.010869565217371	-9.977608695652178
519441	-2.610962754743499	-2.622066057624736	-2.616233309908641	-2.5675333801827134	-2.5591707659873495	-2.572522839072383	-2.563949402670414	-2.5756148981026006	-2.584961349262121	-2.5607870695713264	-2.5633169360505925	-2.5971890372452555	-2.5661278988053393	-2.5449754040758954	-2.542515811665493	-2.5023893183415287	-2.487210119465912	-2.5250878425860823	-2.511033028812362	-2.5262825017568478	-2.551721714687278	-2.5727336612789826	-2.5991567111735705	-2.6217638791286006	-2.577160927617706	-2.5692902319044264	-2.5817287420941666	-2.5368938861560104	-2.521011946591711	-2.539915671117361	-2.500140548137738	-2.5156711173576958	-2.5168657765284586	-2.4908643710470812	-2.5003513703443434	-2.499226985242445	-2.4569219957835546	-2.4730850316233335	-2.4922698524244575	-2.4769501054111047	-2.4781447645818706	-2.473436401967673	-2.417146872803936	-2.397259311314128	-2.40555165144062	-2.3751932536893876	-2.375614898102599	-2.392129304286715	-2.3638088545326745
522772	-5.406300484652669	-5.42899838449112	-5.462681744749592	-5.390387722132471	-5.38796445880452	-5.400888529886911	-5.377544426494354	-5.387156704361881	-5.4065428109854645	-5.344991922455577	-5.367770597738287	-5.410420032310185	-5.410662358642976	-5.391922455573505	-5.420678513731825	-5.381260096930532	-5.385056542810988	-5.401696284329565	-5.329725363489505	-5.302746365105012	-5.31163166397415	-5.220355411954771	-5.19297253634895	-5.195476575121168	-5.1494345718901435	-5.166316639741529	-5.183925686591285	-5.139579967689827	-5.162794830371571	-5.1747980613893425	-5.1616316639741555	-5.193295638126017	-5.189256865912763	-5.13214862681745	-5.151453957996775	-5.1418416801292475	-5.055088852988703	-5.060904684975776	-5.064862681744752	-5.022778675282723	-5.033925686591281	-5.093861066235862	-5.034491114701131	-5.02956381260097	-5.034814216478188	-4.955250403877223	-4.9399838449111515	-4.930452342487882	-4.892730210016157
525903	-11.445496535796757	-11.449307159353342	-11.351413733410261	-11.335603000577043	-11.347836122331234	-11.256145412579345	-11.26924408540103	-11.33087132140796	-11.282227351413717	-11.309405654933627	-11.362031159838429	-11.298442008078462	-11.269821119446078	-11.30167339873053	-11.211829197922672	-11.240334679746093	-11.301211771494504	-11.288920946335836	-11.307963069821128	-11.373456433929604	-11.275360646278127	-11.253548759376791	-11.227697634160423	-11.116272360069253	-11.106809001731087	-11.166705135602989	-11.144662435083651	-11.124062319676852	-11.139122908251586	-11.049855741488757	-11.082111944604721	-11.177495672244662	-11.137853433352554	-11.170051933064041	-11.204904789382564	-11.167512983266016	-11.133987305251019	-11.146508944027692	-11.06018465089441	-11.039526832083087	-11.055222158107323	-10.985112521638783	-10.962204270051952	-10.988055395268331	-10.890363531448362	-10.912637045585697	-10.934852856318527	-10.869763416041513	-10.862723600692421
525919	-3.8524587264150942	-3.8579009433962255	-3.864567392583872	-3.835609181871689	-3.841200706297825	-3.8670588235294128	-3.83017647058824	-3.8562941176470646	-3.885470588235299	-3.815158823529418	-3.8314705882352946	-3.837470588235294	-3.796000000000002	-3.7987058823529427	-3.803588235294122	-3.773117647058825	-3.780882352941177	-3.804823529411762	-3.7927647058823464	-3.8121176470588227	-3.824647058823532	-3.784588235294119	-3.783235294117649	-3.7941176470588256	-3.742529411764706	-3.7458823529411776	-3.759058823529408	-3.730647058823533	-3.758823529411764	-3.7668235294117602	-3.747570588235292	-3.7779235294117615	-3.7989999999999964	-3.7514705882352906	-3.780176470588234	-3.807235294117644	-3.79764705882353	-3.8167647058823517	-3.827352941176472	-3.7817058823529415	-3.773411764705878	-3.7391411764705835	-3.6688235294117626	-3.6475294117646992	-3.6385882352941135	-3.553529411764698	-3.544941176470583	-3.5606470588235246	-3.5233529411764706
526224	-3.0554681915654003	-3.0830950679056364	-3.1163513031060277	-3.0930739021777893	-3.1017493752231315	-3.114066404855408	-3.0875044626918933	-3.0906461977865094	-3.1234916101392396	-3.102891824348448	-3.085076758300604	-3.1127097465191045	-3.081792217065342	-3.0750803284541313	-3.0744734023563085	-3.0250267761513774	-3.030524812566951	-3.0300963941449504	-3.007176008568371	-3.0085326669046806	-3.0068546947518797	-2.9705819350232088	-2.9861478043555914	-3.004391288825426	-2.9776508389860803	-2.98168511245984	-2.9616565512317012	-2.8982149232417	-2.9002142092109966	-2.905212424134238	-2.8815423063191643	-2.877722242056401	-2.893323812923948	-2.8518029275258754	-2.8560871117457953	-2.880899678686179	-2.853995001785075	-2.866683327383075	-2.8865905033916466	-2.8760085683684364	-2.8893966440556937	-2.9114851838629088	-2.8641449482327723	-2.8640485540878298	-2.870689039628703	-2.826704748304177	-2.804891110317742	-2.8019635844341297	-2.7661906461977894
543302	-10.110654333675923	-10.159540938677631	-10.118293936279553	-10.05241521068859	-10.101884206920197	-10.07684931506851	-10.060376712328758	-10.098184931506857	-10.081746575342477	-10.047808219178119	-10.108150684931534	-10.082739726027427	-10.049246575342481	-10.08520547945207	-10.04702054794521	-10.026198630136996	-10.116883561643844	-10.139657534246577	-10.125410958904135	-10.164520547945235	-10.122226027397279	-10.066130136986324	-10.112705479452046	-10.083732876712315	-10.048493150684934	-10.08763698630139	-10.04541095890411	-10.005273972602733	-10.045068493150689	-9.987979452054791	-9.99037671232877	-10.076438356164395	-10.00506849315067	-9.959143835616429	-9.99301369863012	-9.960787671232875	-9.896883561643834	-9.951883561643827	-9.911746575342463	-9.907157534246597	-9.942808219178067	-9.888116438356137	-9.874383561643826	-9.952705479452037	-9.923972602739711	-9.873630136986309	-9.898527397260278	-9.856541095890414	-9.815102739726012
546414	-10.445011511895636	-10.493223330775152	-10.474750575594786	-10.436991557943227	-10.491097467382964	-10.513075153374231	-10.510429447852763	-10.538688650306764	-10.538458588957049	-10.48190184049079	-10.492407975460107	-10.460314417177925	-10.405559815950927	-10.444325153374226	-10.388880368098162	-10.348121165644177	-10.418251533742318	-10.423926380368101	-10.395015337423303	-10.462691717791413	-10.45187883435584	-10.442101226993866	-10.483358895705523	-10.452377300613504	-10.37856595092026	-10.442983128834372	-10.435851226993876	-10.451955521472412	-10.499961656441723	-10.486694785276075	-10.43128834355828	-10.4799463190184	-10.41855116903028	-10.359524722115772	-10.392947489459564	-10.376389421234189	-10.328363357608287	-10.392449214258345	-10.390766283524897	-10.343754789272024	-10.443908045977006	-10.442363984674309	-10.38022988505746	-10.399157088122603	-10.325430869398676	-10.23657602451166	-10.286633473764855	-10.195941807044427	-10.151301684532935
552811	-8.497515151515154	-8.556121212121216	-8.541229557843725	-8.484476075105997	-8.473694730466374	-8.453585705632955	-8.417625681405202	-8.437431859479101	-8.44342822531798	-8.37050272562083	-8.424046032707441	-8.433494851605078	-8.432041187159284	-8.483028467595382	-8.493640218049661	-8.48073894609327	-8.46420351302241	-8.46486977589339	-8.437916414294353	-8.482313749242874	-8.434039975772258	-8.377165354330703	-8.4374318594791	-8.460690490611746	-8.431496062992132	-8.4969109630527	-8.486917019987871	-8.42222895215021	-8.4481526347668	-8.432586311326443	-8.353179890975156	-8.368564506359768	-8.369473046638394	-8.316050878255597	-8.349666868564508	-8.323803755299808	-8.327256208358579	-8.384797092671104	-8.35136281041793	-8.314052089642631	-8.35281647486373	-8.343670502725617	-8.309872804361005	-8.35972138098123	-8.31314354936401	-8.290127195638995	-8.34772864930345	-8.34712295578437	-8.26862507571168
573065	-9.548774795799297	-9.624504084014	-9.603148688046645	-9.555276967930032	-9.599766763848395	-9.546590909090918	-9.496212121212135	-9.552214452214457	-9.520600233100238	-9.487966200466207	-9.544376456876446	-9.50938228438228	-9.45367132867133	-9.53001165501165	-9.51483100233099	-9.480536130536123	-9.530885780885765	-9.520600233100234	-9.484731934731927	-9.545483682983676	-9.545163170163153	-9.500990675990648	-9.551952214452195	-9.538024475524463	-9.523747086247074	-9.572872960372942	-9.558712121212125	-9.509557109557106	-9.573659673659686	-9.531751165501161	-9.477060023310008	-9.505827505827476	-9.46838578088577	-9.465297202797197	-9.512470862470861	-9.499970862470887	-9.437703962703987	-9.47829254079258	-9.473717948717987	-9.440355477855507	-9.499125874125864	-9.484498834498835	-9.370833333333326	-9.405332167832157	-9.374825174825174	-9.318764568764554	-9.362500000000008	-9.301893939393933	-9.224067599067608
592010	-6.471735710540114	-6.493707393812272	-6.510120608285271	-6.4493445201887845	-6.471211326691152	-6.460917671735715	-6.380388044048244	-6.418982695332987	-6.392973256423705	-6.326481384373368	-6.337178814892506	-6.351442055584687	-6.2816465652857945	-6.314630309386478	-6.319611955951756	-6.268169900367074	-6.333036182485581	-6.4097011012060845	-6.3726271630833935	-6.428683796539082	-6.454693235448353	-6.395490298898808	-6.412427897220772	-6.39355007865759	-6.326953329837451	-6.349868904037761	-6.35291033036184	-6.2806502359727325	-6.325453592029367	-6.343051914001053	-6.300157315154706	-6.336444677503944	-6.350445726271637	-6.31085474567384	-6.348190875721037	-6.369952805453594	-6.333717881489245	-6.348557944415311	-6.308914525432609	-6.253959098059774	-6.282223387519657	-6.277031987414788	-6.232511798636602	-6.247876245411634	-6.249187205034081	-6.179968536969052	-6.225170424750907	-6.207341373885679	-6.172364971158875
59374	-6.32036434612883	-6.347755367599235	-6.368422764227646	-6.332910569105697	-6.313788617886183	-6.2997399219766015	-6.261345903771146	-6.262841352405739	-6.254323797139154	-6.199544863459042	-6.2234070221066355	-6.230039011703511	-6.187743823146943	-6.228055916775039	-6.249089726918087	-6.220741222366718	-6.240572171651505	-6.249804941482462	-6.203185955786737	-6.224934980494165	-6.237841352405731	-6.198569570871266	-6.24223016905071	-6.263068920676189	-6.248146944083206	-6.268758127438222	-6.275682704811454	-6.21420676202862	-6.230916775032522	-6.249642392717813	-6.2063394018205535	-6.2322821846553875	-6.239856957087128	-6.197519505851767	-6.257597529258779	-6.260068270481155	-6.204021456436927	-6.23413524057219	-6.273602080624198	-6.229941482444738	-6.2433355006501925	-6.2239921976593005	-6.149869960988308	-6.172204161248388	-6.157119635890779	-6.098049414824455	-6.105396618985708	-6.060338101430427	-5.982542262678794
633	-6.480709426627802	-6.493124392614191	-6.499660111677601	-6.47810148094197	-6.529077445982033	-6.516695757575747	-6.486448484848488	-6.5214787878787925	-6.540562151684027	-6.500290768112418	-6.546329052580569	-6.551257572086254	-6.5173733947177	-6.539108311121862	-6.521250302883431	-6.446983280833525	-6.4655924400290585	-6.484128907196506	-6.465543978676983	-6.507099588078492	-6.521298764235528	-6.4937000242306775	-6.524400290768111	-6.518221468378962	-6.493263872062023	-6.529634116791843	-6.525466440513687	-6.471528955657862	-6.488514659558997	-6.475890477344322	-6.42381875454326	-6.454640174460857	-6.472062030530642	-6.439399079234312	-6.4912284952750285	-6.495444632905279	-6.4525321056457505	-6.476617397625409	-6.4781608916888835	-6.451150957111716	-6.463363217833787	-6.452483644293682	-6.3964380906227225	-6.442427913738792	-6.420959534771026	-6.370632420644559	-6.379622001453858	-6.349551732493348	-6.285849285195069
660470	-5.715074393108853	-5.75497259201252	-5.773552425665092	-5.743114241001553	-5.779616588419397	-5.787416959749899	-5.7234075810863505	-5.738921453692838	-5.7582812499999925	-5.7173828124999995	-5.743320312499984	-5.739101562500005	-5.670312500000003	-5.6779296875	-5.650234375000004	-5.585351562500008	-5.602695312500002	-5.62156250000001	-5.55953125	-5.536718750000004	-5.5400000000000045	-5.502265624999999	-5.514882812500003	-5.524140625000001	-5.500117187500004	-5.5283203125000036	-5.546289062500007	-5.5120312500000015	-5.5205859374999955	-5.550312499999995	-5.512734375000006	-5.551328125000006	-5.566289062500003	-5.519375000000009	-5.5397656250000145	-5.520156249999998	-5.430703125	-5.453203124999996	-5.478554687499992	-5.4566796874999905	-5.496171875000002	-5.519648437500002	-5.481406250000001	-5.49328125000001	-5.507539062500011	-5.491523437500002	-5.519843750000011	-5.5177343749999945	-5.45425781249999
667014	-5.2272021907804636	-5.236467366499316	-5.231583751711544	-5.194751255134643	-5.200410771337286	-5.180282975810127	-5.163258785942484	-5.195207667731624	-5.207485166590588	-5.206709265175716	-5.228343222272929	-5.235143769968052	-5.195025102692827	-5.198083067092647	-5.190780465540847	-5.159516202647186	-5.16175262437243	-5.155636695572792	-5.1397078959379225	-5.149018712916482	-5.173801916932916	-5.140620721131913	-5.136467366499314	-5.099497946143319	-5.031218621633963	-5.030944774075772	-5.019488817891382	-4.997307165677777	-5.008521223185764	-4.9969876768598835	-4.942263806481063	-4.971839342765867	-4.96091738931995	-4.930351437699685	-4.94002738475582	-4.930305796439981	-4.884253765403926	-4.894614331355547	-4.877590141487914	-4.835769055225926	-4.862606115928794	-4.8552715654952125	-4.8390689183021465	-4.8503423094477505	-4.866453674121405	-4.8398448197170305	-4.848060246462803	-4.827384755819263	-4.787768142400735
722438	-4.679106858054227	-4.683572567783093	-4.669059011164272	-4.64322169059011	-4.6606060606060655	-4.651515151515147	-4.663317384370016	-4.7	-4.716905901116425	-4.676236044657096	-4.692982456140349	-4.6966507177033465	-4.6751196172248735	-4.699840510366819	-4.715948963317381	-4.73907496012759	-4.827272727272717	-4.877352472089308	-4.892185007974474	-4.924880382775118	-4.938277511961722	-4.882886762360444	-4.9090430622009595	-4.850558213716109	-4.8001594896331765	-4.767464114832536	-4.712280701754386	-4.620095693779905	-4.686762360446575	-4.683732057416273	-4.672408293460927	-4.651355661881982	-4.63397129186603	-4.5824561403508755	-4.564752791068579	-4.549760765550239	-4.522807017543858	-4.553110047846891	-4.573365231259971	-4.566826156299839	-4.611004784688997	-4.591547049441786	-4.518660287081334	-4.465071770334928	-4.47894736842105	-4.38883572567783	-4.338867623604464	-4.343221690590107	-4.27113237639553
742818	-8.953539325842685	-8.994269662921337	-9.015777653003921	-8.990735541830425	-9.028186412128017	-9.01588994946658	-8.996631106120148	-9.021280179674333	-9.014478114478099	-8.968630751964072	-8.965375982042646	-8.947867564534237	-8.919472502805839	-8.971997755331097	-8.937429854096516	-8.858922558922554	-8.92940516273848	-8.941750841750833	-8.877048260381581	-8.915039281705956	-8.928956228956217	-8.888103254769915	-8.91964085297418	-8.964646464646469	-8.929012345679007	-8.989786756453418	-8.965039281705936	-8.918181818181822	-8.910157126823805	-8.920819304152639	-8.903984287317632	-8.946913580246926	-8.958473625140291	-8.930246913580243	-8.941414141414148	-8.944332210998887	-8.849326599326588	-8.88608305274972	-8.86105499438833	-8.767845117845111	-8.787317620650947	-8.773344556677886	-8.717171717171714	-8.733557800224473	-8.708754208754222	-8.649551066217724	-8.673625140291804	-8.648653198653212	-8.560269360269357
746697	-3.9076431084106145	-3.9289094979213246	-3.9740537084398997	-3.9589737851662394	-3.9590792838874656	-3.9736657078938884	-3.9471077021412553	-3.967369766698623	-3.9923666560204483	-3.945736186521881	-3.962631747045676	-3.9756850846374965	-3.940744171191306	-3.937869690194819	-3.9680293835835108	-3.944043436601711	-3.9712551900351336	-3.999671031619284	-3.986991376557013	-3.990258703289687	-4.020536569786012	-3.9949856275950215	-4.008623442989461	-4.025423187480046	-4.032162248482922	-4.050942190993298	-4.050111785372086	-4.021750239540085	-4.026860427978282	-4.022005748961996	-4.00274672628553	-4.024081763015015	-4.019131267965502	-3.9625359310124586	-3.9613541999361273	-3.9880868732034553	-3.955317789843504	-3.956202491216868	-3.9600670712232535	-3.924966464388376	-3.9389013094857894	-3.9328010220376894	-3.8628872564675785	-3.833439795592466	-3.830022357074418	-3.7965825614819604	-3.7837751517087215	-3.7659533695305005	-3.723730437559887
760142	-4.159820359281442	-4.18317365269461	-4.209940119760476	-4.185628742514971	-4.181796407185627	-4.212395209580832	-4.180119760479042	-4.208263473053893	-4.2000000000000055	-4.1798203592814485	-4.200000000000003	-4.188263473053901	-4.134850299401205	-4.179461077844314	-4.169461077844314	-4.090203592814371	-4.078383233532933	-4.084790419161677	-4.04239520958084	-4.07119760479042	-4.111676646706589	-4.0798802395209615	-4.111239520958089	-4.106766467065871	-4.065868263473058	-4.0817964071856325	-4.081958083832338	-3.9973473053892294	-3.9982634730538975	-3.997826347305394	-3.970658682634734	-3.9957544910179696	-3.971520958083837	-3.9323353293413184	-3.9376047904191656	-3.922574850299398	-3.8792814371257474	-3.8835329341317317	-3.8588023952095796	-3.824730538922152	-3.815748502994019	-3.8204790419161676	-3.7770658682634695	-3.793676646706589	-3.8125149700598864	-3.779161676646706	-3.7850299401197605	-3.770239520958081	-3.73784431137724
762983	-5.078651115618669	-5.096298174442199	-5.10385395537526	-5.051622718052745	-5.056795131845841	-5.045283975659224	-4.999340770791064	-5.034127789046644	-5.054232133806378	-5.02716675114039	-5.033857070451096	-5.095793208312218	-5.1055752660922495	-5.162544348707557	-5.192194627470861	-5.202939685757725	-5.206234161175878	-5.239584389254939	-5.221743537759754	-5.232944754181443	-5.235580334515966	-5.213988849467816	-5.226862645717184	-5.208464267612771	-5.157526609224524	-5.133654333502281	-5.1159655347187005	-5.057273188038523	-5.083071464774451	-5.061429295489104	-4.983578307146475	-5.009731373542832	-5.011809427268127	-4.942270653826664	-4.955195134313238	-4.968423720223009	-4.921844906234161	-4.939280283831734	-4.9301571211353235	-4.860060821084643	-4.89670552458186	-4.910745058286881	-4.889102889001517	-4.896502787633041	-4.887227572225031	-4.861023821591478	-4.876229092752157	-4.87790167257983	-4.826355803345158
768670	-4.01118195193723	-4.023884256988724	-4.014369789112317	-3.9672388425698975	-3.9687591956841675	-3.9444825895046653	-3.892153016184414	-3.9174104953408597	-3.9219225110348246	-3.8895046591466476	-3.91348700343307	-3.9559097596861275	-3.9416576753310504	-3.9521333987248677	-3.949435998038261	-3.915743011280043	-3.9146640510053965	-3.920990681706724	-3.8961745953898967	-3.905738106915156	-3.941098577734189	-3.898381559588038	-3.9156792545365375	-3.9327954879843086	-3.897876410004911	-3.8975331044629766	-3.9007209416380606	-3.8432074546346238	-3.8296223639038747	-3.7968121628249154	-3.7233938205002493	-3.7277096615988223	-3.71230995586071	-3.6850122609122087	-3.697631191760667	-3.7051005394801315	-3.682883766552229	-3.703089749877394	-3.697400686611087	-3.6307846983815657	-3.6437027954879895	-3.6541785188818148	-3.611868563021094	-3.6346738597351673	-3.63374203040706	-3.6005885237861697	-3.5875919568415924	-3.5749386954389415	-3.5268268759195736
83332	-11.13576788394197	-11.149074537268614	-11.083159079539778	-11.051743371685875	-11.151225612806423	-11.150462615653911	-11.112553138284545	-11.116629157289319	-11.069092273068247	-11.01922980745186	-11.084646161540386	-11.084617499999982	-11.062124999999995	-11.14919999999997	-11.164358910272426	-11.12241939515122	-11.191352161959484	-11.188327918020487	-11.14063984003999	-11.183554111472125	-11.179755061234674	-11.152761809547584	-11.210372406898239	-11.169432641839544	-11.118395401149705	-11.171932016995733	-11.162784303924006	-11.101249687578111	-11.137190702324425	-11.082554361409654	-11.008022994251442	-11.087903024243916	-11.070957260684827	-11.064433891527102	-11.130892276930771	-11.07393151712072	-11.022694326418408	-11.073856535866028	-11.016070982254453	-10.9508122969258	-11.021244688827798	-10.969057735566105	-10.929342664333896	-10.986628342914269	-10.97095726068482	-10.95858535366158	-11.024318920269904	-11.000492376905783	-10.974323919020227
85962	-4.437951411687456	-4.455942219304	-4.464613368283089	-4.441349934469197	-4.442267365661858	-4.473071895424837	-4.433071895424835	-4.45235294117647	-4.428310502283102	-4.38878016960209	-4.401565557729935	-4.392247557003256	-4.376742671009773	-4.409381107491858	-4.4295572916666615	-4.4392578125000055	-4.439518229166666	-4.442446324007808	-4.423708523096935	-4.456018217306437	-4.48266579973992	-4.458842652795838	-4.478608582574772	-4.480116959064324	-4.460753736192337	-4.4869395711500974	-4.484241245136189	-4.41465629053178	-4.373216601815826	-4.365327284510693	-4.3322747893713585	-4.371808165910564	-4.3665372168284815	-4.340970873786413	-4.329644012944985	-4.324789644012937	-4.2963106796116515	-4.320582524271841	-4.334110032362462	-4.320129449838191	-4.3447055016181295	-4.342005174644247	-4.3030659767141	-4.306752910737392	-4.300064683053046	-4.247089262613201	-4.2126131953428265	-4.188615782664944	-4.163777490297548
862908	-4.387596899224803	-4.408713178294559	-4.44293643410851	-4.391742635658913	-4.403897674418591	-4.399131782945725	-4.357891472868206	-4.362976744186033	-4.379689922480607	-4.354170542635653	-4.378387596899222	-4.397767441860467	-4.3788217054263425	-4.389860465116281	-4.417767441860454	-4.376093023255803	-4.389736434108517	-4.4082480620154945	-4.378790697674415	-4.381860465116278	-4.393023255813946	-4.35088372093022	-4.375100775193789	-4.406480620155032	-4.3981395348837165	-4.430635658914714	-4.463441860465108	-4.457581395348826	-4.489736434108524	-4.509333333333327	-4.48675968992247	-4.494728682170539	-4.520920930232548	-4.495255813953491	-4.515348837209303	-4.521023255813962	-4.46421705426358	-4.4757736434108635	-4.467618604651166	-4.434440310077531	-4.456517829457371	-4.4593178294573725	-4.405922480620161	-4.417550387596904	-4.407875968992251	-4.355813953488372	-4.384000000000005	-4.380651162790707	-4.3283100775193795
867900	-3.6139321723189766	-3.634262144821267	-3.6576305343511546	-3.6129770992366432	-3.617190839694664	-3.6260366412213725	-3.5867480916030603	-3.593404580152677	-3.6179541984732824	-3.6036641221374075	-3.6343206106870243	-3.6429007633587864	-3.6099053435114565	-3.6224641221374183	-3.6472061068702293	-3.630381679389318	-3.6384427480916135	-3.660793893129775	-3.647999999999997	-3.6404274809160264	-3.624580152671748	-3.585954198473284	-3.589465648854965	-3.599645801526724	-3.5584427480916063	-3.5740152671755814	-3.5803664122137464	-3.5312061068702283	-3.5393801526717517	-3.5532732824427495	-3.5197862595419767	-3.5083053435114437	-3.4866870229007616	-3.4086412213740407	-3.3955725190839665	-3.393679389312975	-3.3475114503816776	-3.3330687022900793	-3.343969465648857	-3.2931908396946543	-3.267083969465653	-3.2702412213740444	-3.2418045801526674	-3.2329465648854905	-3.2458625954198452	-3.193343511450378	-3.178259541984723	-3.1788091603053346	-3.1335877862595316
868864	-3.8309539693128767	-3.8080053368912545	-3.798332221480977	-3.7503002001334145	-3.7604402935290193	-3.7540612516644463	-3.6898135818908124	-3.6886151797603177	-3.6941677762982668	-3.6735019973368885	-3.6884820239680476	-3.7140479360852185	-3.713715046604528	-3.7163115845539325	-3.740146471371507	-3.7256324900133198	-3.7592809587217033	-3.792836218375503	-3.7912782956058564	-3.779826897470046	-3.8091211717709763	-3.7862183754993333	-3.7972703062583197	-3.8245672436751024	-3.786218375499334	-3.770972037283617	-3.78619840213049	-3.731691078561919	-3.727762982689749	-3.7450732356857563	-3.7236351531291607	-3.7374167776298277	-3.744607190412784	-3.6970705725699085	-3.690812250332891	-3.6978029294274317	-3.656058588548607	-3.657323568575237	-3.664447403462052	-3.6253661784287683	-3.6187749667110554	-3.62143808255659	-3.5599866844207724	-3.5590545938748304	-3.585952063914783	-3.5805592543275697	-3.5802263648468737	-3.615978695073237	-3.5993342210386188
880073	-5.7290573111944205	-5.754445634708083	-5.748895131086145	-5.735171214553225	-5.7478598180845415	-5.746495452113418	-5.726431246655964	-5.7274210807918555	-5.7378731942214936	-5.7214205457463825	-5.740066880684843	-5.730310326377736	-5.6903156768325225	-5.701685393258428	-5.671562332798274	-5.622659176029958	-5.629775280898869	-5.606795077581575	-5.5785634028892455	-5.565125735687536	-5.533889780631354	-5.476219903691808	-5.486161048689126	-5.476342964151942	-5.455048154093097	-5.442054574638848	-5.403477795612622	-5.372712680577847	-5.370786516853937	-5.3458533975387965	-5.285037453183533	-5.2756286784376725	-5.23092562867844	-5.195960406634554	-5.215321027287304	-5.19972445157838	-5.163536650615295	-5.175628678437673	-5.145077581594441	-5.1022739432851925	-5.072338148742641	-5.010807918673094	-4.929186730872118	-4.932504012841081	-4.887827715355805	-4.8548608881755	-4.845310326377748	-4.811289459604058	-4.739486356340281
882	-9.824630690382895	-9.865119083509205	-9.848721804511317	-9.778766917293245	-9.797473684210539	-9.79144144144143	-9.764324324324319	-9.822492492492488	-9.816386554621873	-9.765156062424978	-9.784153661464606	-9.777430972388958	-9.769267707082836	-9.796488595438204	-9.772929171668686	-9.75723289315729	-9.781482593037236	-9.766896758703526	-9.712545018007223	-9.749249699879961	-9.772959183673493	-9.699669867947192	-9.700930372148886	-9.70027010804323	-9.673409363745511	-9.702701080432195	-9.687545018007212	-9.647899159663865	-9.686494597839133	-9.703361344537802	-9.652400960384151	-9.711194477791096	-9.738367836783686	-9.721302130213012	-9.784878487848795	-9.808580858085818	-9.768166816681676	-9.825922592259234	-9.801500150015018	-9.724482448244824	-9.757245724572465	-9.733083383323347	-9.706388722255554	-9.75596880623878	-9.744661067786444	-9.695380923815247	-9.699940011997596	-9.72416616676665	-9.70778944211157
886293	-9.511901736552305	-9.544402089510061	-9.522818848758435	-9.459156320541709	-9.495062076749422	-9.494670802199307	-9.448977865501153	-9.49064852671645	-9.493285875387611	-9.476021990414425	-9.517620524386789	-9.50204398082888	-9.477516210882449	-9.523104031575972	-9.50850014096419	-9.494234564420626	-9.524598252044003	-9.521835353820174	-9.482774175359486	-9.541542148294374	-9.550648435297466	-9.520721736678897	-9.579898505779546	-9.5481110797857	-9.528738370453882	-9.564801240484886	-9.54548914575696	-9.53882153932899	-9.579292359740624	-9.582562729066806	-9.555793628418375	-9.566633775021128	-9.532999718071617	-9.478150549760338	-9.509599661685906	-9.471271497039742	-9.431177051029024	-9.46118832816464	-9.444334648999185	-9.401537919368494	-9.44024527769945	-9.42114462926416	-9.369072455596255	-9.405159289540471	-9.387440090217098	-9.349957710741446	-9.404882999718062	-9.398632647307602	-9.358767972934855
926559	-3.676852818371616	-3.6955636743215092	-3.719379238393329	-3.6831768388106534	-3.683176838810643	-3.7004173187271876	-3.675925925925936	-3.6925404277517093	-3.708239895697544	-3.6687874837027517	-3.6723024771838446	-3.6765319426336407	-3.6428683181225576	-3.64297262059974	-3.6519530638852653	-3.6280052151238578	-3.643650586701427	-3.663937418513684	-3.6223989569752226	-3.6451368970013047	-3.6303520208604936	-3.5804432855280295	-3.5789569752281523	-3.5964276401564508	-3.568388526727508	-3.5684224250325953	-3.5910299869621896	-3.5604954367666184	-3.558044328552799	-3.5678070404172053	-3.5229726205997407	-3.5302477183833183	-3.5620860495436872	-3.521694915254243	-3.5366883963494162	-3.5283441981746977	-3.4794263363754854	-3.4765580182529296	-3.4620860495436694	-3.42766623207301	-3.4358279009126536	-3.448865710560635	-3.418722294654494	-3.4050769230769187	-3.3852151238591857	-3.3288396349413265	-3.314951760104296	-3.3079895697522828	-3.25169230769231
937777	-10.50071922544951	-10.550124481327806	-10.536843559977884	-10.485655058043108	-10.49615809839689	-10.475096738529569	-10.4300442233278	-10.455776672194602	-10.41622443338859	-10.409590934217798	-10.44640685461582	-10.412437810945258	-10.40901050304038	-10.455610834715307	-10.451520176893322	-10.41216141514652	-10.472968490878964	-10.450773908236624	-10.417302377003868	-10.49917081260362	-10.464123825317854	-10.463156440022122	-10.514925373134345	-10.478385848535106	-10.465948037589824	-10.534162520729673	-10.5244057490326	-10.47998894416806	-10.53322277501383	-10.49928137092315	-10.479242675511355	-10.51735765616363	-10.446102819237163	-10.421310116086252	-10.466611387506934	-10.418933112216685	-10.386633499170792	-10.430071862907676	-10.383969043670541	-10.338308457711413	-10.372857932559414	-10.31376451077945	-10.277611940298497	-10.335627418463238	-10.29729132117192	-10.245522388059694	-10.275953565505805	-10.223134328358212	-10.177224986180217
946077	-3.958429657794675	-3.9855513307984807	-4.002965779467682	-3.953296577946768	-3.9777452471482895	-3.9847908745247143	-3.957946768060844	-3.9869961977186335	-3.972775665399247	-3.9428136882129374	-3.959847908745248	-3.9788098859315655	-3.9461482889733914	-3.9669087452471468	-3.9742965779467716	-3.958897338403045	-3.981889733840308	-4.0029657794676945	-3.976235741444879	-3.9818631178707227	-4.016609654123909	-4.011174458380847	-4.029950589129612	-4.044241733181305	-3.998213606993546	-3.995705055112139	-4.026301786393013	-3.986012922843039	-3.98141391106044	-4.003686811098437	-3.974040288863551	-3.9820980615735455	-4.0109464082098105	-3.9613835043709575	-3.98076776890916	-3.978753325731661	-3.9214747244393773	-3.917977955150136	-3.924705435195743	-3.8852907639680727	-3.873131889015586	-3.862767008741927	-3.821387305207145	-3.8030672748004566	-3.780870391486132	-3.7100342075256543	-3.706195362979852	-3.6879893576586817	-3.612960851387302
99287	-7.6663279132791455	-7.696702800361355	-7.682588075880772	-7.626784101174341	-7.6391531165311735	-7.641508581752483	-7.601242095754274	-7.6355916892502265	-7.597585195215516	-7.541661024599408	-7.5508011735499805	-7.553880866425988	-7.536958483754502	-7.583574007220201	-7.5655685920577485	-7.558822202166066	-7.601737364620931	-7.618501805054138	-7.578745487364608	-7.629016245487356	-7.658741258741263	-7.655989172118216	-7.715339499210469	-7.704489059327748	-7.667245657568222	-7.709271373787493	-7.707173471689575	-7.67832167832168	-7.701443717572745	-7.692285134220602	-7.673336341078274	-7.722828784119104	-7.743572395128549	-7.729273793414525	-7.753157419936843	-7.70802886783941	-7.662110960757777	-7.711637347767255	-7.689354984212901	-7.648398737032042	-7.676409562471818	-7.661705006765916	-7.616102841677946	-7.622169598556606	-7.577289129454234	-7.521765899864692	-7.536822282363567	-7.504548940009039	-7.446362201172757
997884	-4.960110803324112	-4.960364727608501	-4.963222094361348	-4.93558112773304	-4.973187571921748	-4.98651633686149	-4.963759779107233	-4.97547169811321	-4.977068568798883	-4.954693971468024	-4.987758858720663	-4.997261849976979	-4.987160607455127	-5.003888633225949	-5.023377818683836	-5.0002922227335445	-5.016260929590433	-5.024889553612516	-5.026507132995847	-5.064772204325807	-5.063713759779094	-5.0384951679705585	-5.063920846755645	-5.091371375977914	-5.0634606534744595	-5.065508513575709	-5.067832489645651	-5.046249424758414	-5.055170271514053	-5.03938564196965	-4.983405430280739	-4.983433041877602	-4.97837091578464	-4.951051541647495	-4.932804878048782	-4.912464335020697	-4.885473999079595	-4.900161067648405	-4.884077312471233	-4.836463414634136	-4.824514496088357	-4.783412333179931	-4.7151173492867	-4.692959042797976	-4.661665899677871	-4.585941095260014	-4.55588357109986	-4.519107225034519	-4.460278416935114
999415	-3.772222222222225	-3.7900440044004453	-3.8103353490929055	-3.804068169323806	-3.820340846619023	-3.827142857142856	-3.7786813186813153	-3.7792307692307685	-3.7822624931356397	-3.7635914332784144	-3.8003294892915864	-3.824986271279511	-3.818451400329483	-3.8319604612850022	-3.826194398682035	-3.7975288303130093	-3.836847885777042	-3.873585941790223	-3.897089511257543	-3.91658429434376	-3.9072487644151552	-3.8641405820977406	-3.8522789676002147	-3.862548050521691	-3.807523338824817	-3.808456891817681	-3.8087314662273495	-3.7654585392641424	-3.7544755628775426	-3.7310269082921486	-3.713618890719391	-3.708511806699626	-3.6964854475562925	-3.632948929159811	-3.637726523887979	-3.6440252608456944	-3.5924217462932515	-3.609829763866004	-3.611202635914326	-3.5515101592531497	-3.5283909939593605	-3.534266886326187	-3.4949478308621598	-3.496485447556283	-3.5155409115870335	-3.4808347062053784	-3.470620538165839	-3.485282811641951	-3.4278967600219614
[truncated: 150 more columns]
