# Supplementary material for: A possible universal role for mRNA secondary structure in bacterial translation revealed using a synthetic operon
Source: Nat Commun. 2020 Sep 24;11:4827. doi: 10.1038/s41467-020-18577-4 (PMC7518266; doi:10.1038/s41467-020-18577-4)
Supplement: Supplementary file 10 — data set 8 [file 41467_2020_18577_MOESM10_ESM.csv]

	ProtId	RTSfound	RTSFromPosRelative	RTSToPosRelative	RTSFromPosGenomic	RTSToPosGenomic	Strand	NextCDSonOppositeStrand	ChromosomeOrContig	RTSRegionSeq	TaxId
0	EGO65819	False	0	0	4998	5067	-	False	Contig00010	TTGTCGCTGATATCCGGCGTCAGGTAGCTGAAACAAAGGCCCTTGCGCCCCTTGCGCAATTCAGGCGGGA	1009370
0	EGO65637	False	0	0	56163	56232	+	False	Contig00016	GACAGAATGAAAGACCAGGAGATTGGCGTGATGGAGAGATCCTTTGAGAAAATTGAAGCAGACTCTATTG	1009370
0	EGO62257	True	-10	45	26247	26347	+	False	Contig00253	ACAGGCGGTATAGAGCCGTACTGACGCAGGGTGTATTAATGCATCGTAAAGACCATAACATCGGTCTTTTCTTTGTTTTTCCGGGATGAGCCTCTCTTCAC	1009370
0	EGO65367	True	7	60	11575	11673	+	False	Contig00017	CGGGAAGTCAGTTCTTTTCCAAAACTGCGTGACGGCAGGCCGACGGCCTGCCGTTTGTCATGTGCCGGCAAATAGAAATATCTGGACAGGTCTAGGCGG	1009370
0	EGO64644	False	0	0	10719	10788	+	False	Contig00051	AACCCAATGAATTTCTTTATATCAGATGAATTACAGCAGCTTTATCCAGACGTCGCTCTCGGTATTATGC	1009370
0	EGO64606	True	-10	49	68959	69064	-	False	Contig00053	GCGAAGGAATATAAGAATTCGTTTGTCATCTTGACATGAAGCTTATCTTGTGCTAATCTTAAAGAAATAAATCACGGCAGCTGATCAGAGATACTGAAGGCTAAGT	1009370
0	EGO64527	False	0	0	46575	46644	-	False	Contig00054	ACAGGGATGAACGCTGAAGTCCGCCTGGAAGCAAGACAGCTCACTCTGAGTTATGGGGAAAAAATCATTT	1009370
0	EGO65922	True	-10	57	19369	19482	-	True	Contig00006	TTTTTCAGGGATAATCATAAGGGAAAAGAAGTGCCTTGCGGCACTTTTTTTATTTAGACAGAAAGAAACTCCGCCAAACAGGCTTTTTTTATTATAGGATATATTTACATAAAA	1009370
0	EGO63179	False	0	0	52406	52475	+	False	Contig00131	TAAAAAGTAAAATATTGAGAAATATTATGTGTTGACTAGAATTTACTTGTATTGACTGCAAAGCTATGGT	1009370
0	EGO62177	True	-10	46	45302	45403	+	True	Contig00259	AAGAAAGCCATAAAAGAACCGGAGACAATTATAGTCTTCGCCAGATAAAAAGCTATCAGAGGCTTCGACCAGAAAACAACAAGGCTTGGCAAAAGAGCAGCT	1009370
0	EGO65624	False	0	0	42686	42755	+	False	Contig00016	ATTTAGCTAGGAGGGTACATGGAACTTGTAAATTCAGTTACGAGAAACGGCGGGTGCGCTCTCGCGACGG	1009370
0	EGO62678	True	-10	60	5555	5670	+	False	Contig00194	AGGCTATCCGTAGAAATGATGGGGATAGCCTTTGCTTATATTTCAGCTTAAGCCGAAATGAAGGACAGGGATGCTGCGGCGTACCGGTCAAGCTGTAGGCACAGTCAAGTCGATAG	1009370
0	EGO62791	False	0	0	7229	7298	-	True	Contig00176	GATAGGATGAGAAGGGCGGGCAATAGGATAAAATAAAACATGCAGAGGTGCTTGGCGAATGAAATACAAC	1009370
0	EGO62242	False	-10	48	7916	7985	+	False	Contig00253	TGCAAAATAGTGGAAATGTATTATTTATAACATGAGGTATTTCAAATGTTGAATGGTCAAAAAATAAAAA	1009370
0	EGO63359	True	2	56	18423	18523	-	False	Contig00124	AAGCTAAGACAGCATTCGCGCGATACCTAAAAAATTAGCCGCTGCGGAATCACCGACTGAGTACAAAAAAGCTTCCAGGAGAGAATGGGTCAATTTGCGAT	1009370
0	EGO64170	False	0	0	11295	11364	-	False	Contig00074	TTTACTGTAAGGGGTGATATCCATAAAGAATCTTTAAAACCCTCTGGTGGTAAGTAAAAAACATGTAATG	1009370
0	EGO65482	True	-10	45	111858	111958	+	False	Contig00017	ATCGGGTAAGTAACCGGATGTGGGGCTGTCATACTGTTTTGGATTCCGCAGAAAAATTGTCATAAAAAGCCCGAGAGGGATATCTTGACGGATGAGTGCAG	1009370
0	EGO62947	True	-5	46	46825	46922	-	False	Contig00164	AAAAAATAGTTTTGTTGTAGCGTTCCGGATTCCTTTCCCTCATGCAGGGTGACTTTTGAAAAAATTTAGGCAAAGATCATCTGCAGCTTCGAATCAGG	1009370
0	EGO62231	False	0	0	129	198	+	False	Contig00253	ATGGGATTAAAGAGAATCGCCTGCCAATCAGTACGATGTTTGCGACGCTAAACTTGAAATTACAAGGTCA	1009370
0	EGO63367	False	0	0	26107	26176	-	False	Contig00124	GCTGGCATGAGCGCCCATGATGCCAATCTCGCCTATGTTCCCACCTGGTGTCCCGGCTGCGGCAATTTCG	1009370
0	EGO64275	True	-10	48	17850	17954	-	False	Contig00066	GCGGCATGATGTAAGAAGGGTCGTAAATCCTACGAAGTAAGGGATTTTGACACTGTCTATAACGCCAATGTAGCTAATTTGTAGCTAAAAATAAAGAATTAAGAA	1009370
0	EGO64073	False	0	0	44607	44676	+	False	Contig00079	GAAACGCTAGGCAGGGTATGATTAAAAGATGGCTGCTGCTGGTTGCTTTTATGGCGCTGATTGTCCCGAA	1009370
0	EGO64315	False	0	0	11403	11472	+	True	Contig00065	GGCAATTTAAAGCCAGACTGTTTTTGACCGGTTTCGAACGTTCACTCTTGCTTACGTATTGGTGGCAACG	1009370
0	EGO64840	True	3	60	89360	89463	-	False	Contig00049	AGCTGATAAGGGCCATGGCGATATAGGACGCAAAGAACATTTTGCGTCCTATAGTTCCAGGTACTATAATTATGAGGAAAGACTACCAAAGGATTTGGATAGGG	1009370
0	EGO62259	True	-3	60	28863	28971	+	False	Contig00253	AAGTAGAGGACAAAAATATAAATTAACGGGGCCGTTTCAAGGTCTGTTTTGAAATAGCCTCAATATGGAGGCGACAGCATGACTAAAAACAATCCCTGCGTAATTCTCC	1009370
0	EGO63785	True	-10	54	1228	1338	-	True	Contig00089	GCATGTTCCTGTAATCAAAACTGCTTATTACAGGCAAATAGAACAAATTACAAAAATTCCTGCAAATATCAAAACATTTGCAGGATTTTTGACTCATCGGGTCCTTTATTG	1009370
0	EGO63501	True	-10	60	44255	44371	-	False	Contig00112	TTTTAAAGGGATAAGCCCGGGAAACCGGATTATCATATATTCGCGGCGCGACCGGCGTACTGGCCGCACCAGACCAACCGTTTGTGGTGGTCTTTTTTATTGCCCTTTTTTCGCGAC	1009370
0	EGO65847	True	-10	35	5602	5692	+	True	Contig00007	GCTGCTTTTGTAAATAGGGTGATCGTCCACTTAGCTGATTTACGCAGAACCCAGGCTGCAATTATTGTGCGAACTGATTGCAGAACTGGCT	1009370
0	EGO62565	True	2	60	12792	12895	+	False	Contig00210	ATTAGAGAAACTGAAGACCATGCCAGCGATATAGAGCGTGCGCATGCACAATCTTGGCAGAGAGCTTAGGTGGAGTATACCGGATGACCTGATAAGGGATTTTA	1009370
0	EGO64250	True	-10	45	7304	7405	-	False	Contig00068	GGGTCAGCAACTGATCCTGCTTATAGCTGAGGCTCTTAATTATGAGGATTGCATACTATGACGGACATAGCTTCCCTTCTGACAAACATCCGGCGCTACGCT	1009370
0	EGO65794	True	1	60	4433	4537	+	False	Contig00012	AGGAAAATAACTAACGGATTGTAAGGTTTTATATAGCGCCGGAAGGCGTTTTTCTTTTGCGTTCAAAATGAAATCTGGAGGTGTATTTTATGAAACAAATGACTA	1009370
0	EGO65548	False	0	0	180981	181050	-	True	Contig00017	GAATCCTTAACCGGCAGTTCCTTTCAAGACCCCTCATTGCTTTTCGATCCTTTCAGCGACAAACGGAGCT	1009370
0	EGO63008	False	0	0	28173	28242	+	False	Contig00150	GGACAAATAGTTGACCGGGAGGAATGGGGTATGGAGACGATGCGGCTTACCATGGGCCAGGCGCTGCTTA	1009370
0	EGO63846	False	-10	42	22302	22371	+	False	Contig00085	TGCTCTGTAATTCTGACGCGACAATGTACCCTTTCCGTCATATGACACAAAATCTCAAATATTTGTTTTT	1009370
0	EGO63522	False	0	0	55386	55455	-	False	Contig00112	GGATGAATGACCCGCTGATCCGCCTGCAGGAATCACTTCCGGACGCGTCAAGCCCAAAGAATAGACGATC	1009370
0	EGO64411	False	0	0	35737	35806	+	False	Contig00056	AATGTTATGAATCAGGAGAAACCGCTGACAATTAAAGAACTGCCGGAAGAGGCCAGGCCGAGGGAACGGT	1009370
0	EGO64705	False	1	49	61722	61791	-	False	Contig00050	CAATCAATAGAATCAGGAAGAGACGGAGTGAGAATATGAATCGCAAGGCTGTTACTTGGCTTTATGAGCA	1009370
0	EGO64303	True	-9	60	46477	46591	+	True	Contig00066	AGTAAGGATTAACGCTCATGCTTTCTTCATGCCAGGACAAGAAAGCATGTTTTTCTTACTCTGGATTTCAAATAACTTTCTTCGAAAACTCCGTAGTGCTTGTTCCGACGGAGTA	1009370
0	EGO64784	True	-7	57	18250	18360	-	True	Contig00049	AGACCCAATAAAAATAAATCCCGCAGTCACTGCAAAGACGGGCAGTTGCTGCGGAATTTTTTTTGATGTCTGATCAAATCAGGCGATCAGGATTGGGTTTCAGCAAATCAC	1009370
0	EGO61916	True	6	57	21212	21309	-	True	Contig00290	CGGGGTTAATCCAATTGTTCCATATGATACGCATAAGCGCTGTGATTATGAATGCTCTCGAAATTTTCGCATTCAATTTTGAACCAGCTTATTCCCTG	1009370
0	EGO64798	True	1	56	35428	35529	-	False	Contig00049	TAATGTTCTAGCATCATTCCCCTGATACCAAAAAGTAGGCAGCAGGGGAATGATGCTATGGCGCGAATACATAGAACAGATACTTAGATGGGGAGGCAAATT	1009370
0	EGO65606	False	10	60	20482	20551	+	False	Contig00016	TGATTCATAAACAAAAATTATCCGATAAAGTAGCAGATATGATTGCAAAAGAACCGTATTTGATAGTATA	1009370
0	EGO65502	True	2	58	134446	134548	-	False	Contig00017	AACAAATAAGCAACAGGGAAGGGGGATTGCCTGCGGACAAGCTCCCTTCCCCCCTGTTCTTCAGACCGGTCTGCGCCCTGCCGTAAACCCACATAAACTAAAT	1009370
0	EGO64640	False	0	0	5344	5413	+	False	Contig00051	CAATGCTTAAAAAAGGGGGAACCTATGAAAATGAAAGCATGGATCAAACAAATCGGTCTATGGAGCACAC	1009370
0	EGO64911	True	3	60	6715	6818	-	False	Contig00041	AGCAGCAATAGAAAAAGAGAAGCACTTATAGCAGAATTTTTTTGCAGGATGCAGGGAGAGTGTTAGAAGATGATGACAATGATCCTGGTTATTCTCTTGGGGTA	1009370
0	EGO65521	True	-4	48	155637	155735	-	True	Contig00017	TTGTATAAGGAAGGACCGCTGAAAAAGGCCCATCTGCGTTGTCGGTCCTGCGGGCGCGCGTTCGACGTACCCTCCAAACGTACAGTCTCACGCGCGTCC	1009370
0	EGO65146	True	1	56	8090	8190	+	False	Contig00030	AGAATAGTCTGGAATGAGCAAGATAGCAGTATAAATCAGCTTGCTCATTTTTTTTCTTGCATTTTTAGTAGTTAGTCGTTATAATTTGTAATATCATTTAG	1009370
0	EGO61996	False	0	0	3440	3509	+	False	Contig00284	GGTTGAATAAGGAGGAATTTTCATGTCCATTATGGCTCCCCGCGGGACAAAAGATGTTTTGCCTGACACG	1009370
0	EGO62320	True	-10	55	90430	90541	-	False	Contig00253	TTGTTATACAGTGAAACCCTTGCATTTCCGGCGGAGAGGCAGGGGTTTCGGCACAATATAGTTAAATTTGATAGCCGGCGATCAATAGTTTGAATTTTACATGGACCCTTGA	1009370
0	EGO63997	True	-2	57	54744	54848	+	True	Contig00081	GGTAGTAAACCAGCTAAAAAATGCCGTGTTCCTGTCAGGATTCGGCGTTTTTTATTGTTATTGCAGCCTTATTGCCTGTATTAAACTTGCGCCACCCCGATGAGA	1009370
0	EGO64127	False	7	60	6131	6200	-	False	Contig00076	GCAGGATTGATTGGGAATCACTGAGGGAGGAGCCTGTTTTATGAAAAAAATGATAAAATATATAGTGACG	1009370
0	EGO65027	False	0	0	2679	2748	+	False	Contig00039	GGGAAAATAAGGGGAATGATCATGCTGGATACAAAGCAACTCAAGGCGTTGTTTGAACGGGAATACGGCA	1009370
0	EGO64432	False	0	0	57753	57822	+	False	Contig00056	AAATGTTTAAGTTTGATTTACAGTTGTTTGCTCATAAAAAAGGTGTTGGCAGCTCCCGTAACGGCCGGGA	1009370
0	EGO65457	False	0	0	85875	85944	-	False	Contig00017	AGAACGATAACAAGGGAGGTCTTAGCGTGGAAAAATTTATTTTGGCGTTTGTCGTCGGCGGCGCAATCTG	1009370
0	EGO64907	False	0	0	2687	2756	-	False	Contig00041	ACAGGCATAAGGAGTATTGATTTATGAAAGAAACTGTTCAGATTGGATTATTAGGCTACGGAACAGTCGG	1009370
0	EGO63499	True	-10	60	41600	41716	-	False	Contig00112	CAGCCGCCGACTAGGGTTAGTTACAAGAGGGGCAGGGCATTCCTGCCTCTCTATTATTTATTATTGGGGGTGCGATCATGCCCGGTCTATGGGGACAAGCAGCAGGTCTGGCTACTA	1009370
0	EGO65764	False	0	0	6321	6390	-	True	Contig00013	TGAAGACTAGCATCGACATTTCTGCAGAGATCATAAAGAGATTGGAAAGGTCATTTTGTTTAAATATTTT	1009370
0	EGO65867	False	0	0	24731	24800	-	False	Contig00007	TGTTATATAGTATGTATAAAAGACAGCAACCGTACTGCCAGGCGAAAAGCGGCGATGCGAAACATGTTGG	1009370
0	EGO65396	False	0	0	37435	37504	+	False	Contig00017	GAGGGATTGATATGGCCTATGGATGGGCAAATGCCCTCGCAGATATCGGCAGTGCTATAATCAAGAGAAA	1009370
0	EGO65550	False	0	0	182981	183050	-	False	Contig00017	GATTGGTTAATGGCTGTTTTAACTACGATCCTGATGGGTTTGCTGTGCGGAATTTTAAGCGGCCTCCTGG	1009370
0	EGO63033	False	0	0	58041	58110	-	False	Contig00150	TCAACCATGAAGCCAGAGATCGATTTACTGCTTGTAAACAGCATGGCGCCCCGTCAGCGGATTGCTTCGG	1009370
0	EGO62317	True	-10	50	87512	87617	+	False	Contig00253	GGCTGAAAAATAAGGCGTAGAGCCGATAGATGCTTTGTCGAATGATGTATGATTATTTAGAGAATGTATGGATAGCGGTTGCACGGATCGGGAAATCGGCTTTTCT	1009370
0	EGO64090	True	12	60	11133	11226	+	True	Contig00078	TACCTTACTGCTGTTTCTCTTAACGCATCAAGCGCCAGATTCAGCTCCAGCACGTTGATACGGGGTTCGCCGAAAATGCCCCACTGCCTTCCTT	1009370
0	EGO65731	True	-8	53	1372	1479	-	False	Contig00014	AAATGTGATTGACAGAGATTGCCCTGGATGCTATTATTATCAAGGGATATTGTGCATACCCTCTTTAGACTCAAATAACCGCGCGAAATGAGTAAAGCGTATATTTGA	1009370
0	EGO62420	True	-10	52	37532	37640	-	False	Contig00240	ATATTTTGGAATAATATCACTTCAACCGGCTTAGCCGGTTATTTTTTTGCAAACTTCCCGCTGGAAATTGTAAAAATGCCGGGCAGGAATCGGGAAAAGAAACGAGAAT	1009370
0	EGO62094	False	0	0	28200	28269	-	False	Contig00260	ACGCTCTTAGACAGGCACAGGAGACCTATATGACAGAAATAGGATGTATGAATTTAATTGTTACAACTGC	1009370
0	EGO65073	True	-10	50	12686	12791	+	False	Contig00037	TTCAAAGAATTGAGGCCGAAAATAGGCAGTTTTTCCTTTGACTGCCGCAGAAAGCAGGGGTTGAACGTGGGAAAGCGAATATTAATCGGTATCGTCCACTTTTACC	1009370
0	EGO65710	True	12	60	51482	51576	-	False	Contig00015	ATAAAGAACAAATCAAACGGTGGCGGCTGATTCTCGGACAAACCGGCAGCGAGCGGCTGGACGAACTGGGGAGCGGTTATGCCCTCAGTGCGGAA	1009370
0	EGO65926	True	-5	43	23157	23251	-	False	Contig00006	AGTGAATAAGTCAGGAAGGCCGGTGTGAAACTATCAGAAGGTATCCCAGTGAGAATAACACGGATAGCTTGCAGCAGTCCCGTAGTTCATAGATG	1009370
0	EGO62821	True	-8	60	2778	2891	+	False	Contig00172	TTGGTGCATAAACAGAACCTGGATATCCCTTAGCGGGACTGCGGTTCTTTGCTAAGGGATATCCGCCACTTTTGGCAAGGAGGAGAAATAATGGGAAAGAATAAGGGGATCATC	1009370
0	EGO64653	True	-2	60	4956	5064	-	False	Contig00050	CAATAAAAAATATTGTCCCTTGAACAAAGCGGCGGAAAAGGCGATAGCGTTTCTGCCGCTTTGTATTTTGTTGTAGACTTGGGAAATGTCACTTTTCAGACTCAGGCCA	1009370
0	EGO65578	True	-10	58	215658	215771	+	False	Contig00017	CGCGATAATGTAAAGCCCATATGCGGCACCGGCCGCAGGCGCCGTATATGGTGTTTTACGGAAAAATAGAGGAGGGAATACTATGGAGAAGGAGTCAAAGAAAAAAGACTCATG	1009370
0	EGO65517	False	0	0	152507	152576	+	False	Contig00017	GTATCTATGATTATCGGCATTGACCTGGGGACGTCTAACAGTCTGGCGGCGTATTTCACCGAAGAAGGAC	1009370
0	EGO64742	False	0	0	107226	107295	-	False	Contig00050	AATTATCTGAATATCTTTGCCATTTGATTTTCTTAAAACACACTTTGTCTTCTGGGAACCCCTATGTCAA	1009370
0	EGO64687	True	-10	53	47573	47682	-	False	Contig00050	GTCAGCAGGATTAGCCGGGCATTTGGGCGCAGGGTGCTTCTGTTTTGAACATAGCTTAGATCGTAAACCGGGATATTCCAGCCGAATCTGGCGGAGAATATCCCGGTTTT	1009370
0	EGO63270	False	0	0	4123	4192	-	False	Contig00130	CTTCCGCTGAGGGGAGTGCTGAAAAGGCCCATCTGTATTGTTGCGAATTTTGTCCCATGTAATATCGAAC	1009370
0	EGO63296	True	-10	52	13432	13539	+	False	Contig00126	GCAATATGAATAGAACGAATAAAGAAGTTCTCCATCGGGAACTTCTTTTATTTTTCCTGTTTGCATTTGCATAGGAAATCTTCTGGAAGGTTAGAATGAGTAGTAGCT	1009370
0	EGO63410	False	-10	42	20436	20505	+	False	Contig00123	GCAAAGCTAAAGATGTGGAGTGATGCACCCCCAATATTAGATTGTCGTCAAATTCAATAGTCTTGTCCAG	1009370
0	EGO64992	True	2	60	70330	70433	+	True	Contig00040	GAAAAGACAGCAGCAAGGCAGACAGAGCTGGAGGAAATTTCTAGTTCAAAAAAGCCAAAAAATAAGCAAACACCGCATTCAAGCCGCAAGGCATGAAGCGGTGT	1009370
0	EGO65256	True	14	60	22727	22819	-	False	Contig00024	TTTTATACATCATAGCATTTTTCATTTGCTTTATGAAGATGGGGCAGAGGTTTGAGTGTCTTGTGCAATTCATAGAGGACGCTAAGCGTTTCT	1009370
0	EGO61791	False	0	0	4266	4335	+	False	Contig00305	GTACGGTTGACCCACAAGTCGGAGCTGGAGGAGATAGGATGACGATCAGGCAGGTACGGGTTGAAGACGC	1009370
0	EGO64930	True	-10	60	10941	11056	+	False	Contig00040	TGATAGCGTCTAAGGTGTAATGCAGAAATTAGCACTGCAACGAATTGCAATGGCTGCAATTTGTTGCAGTGCTTTTGTTTTTTTCGGGCCGGTCATGCCATCCCCGGCCACGTTTA	1009370
0	EGO65496	True	6	60	128856	128955	+	True	Contig00017	ATCTACTGCCTGGGACACAAAGACGGCAACCGGTTCAAAAAACCGGGAGCCGTCTTTTGATATTCTGTCATGGCTCTTGCGCCGACACCTCTTCCAGATA	1009370
0	EGO65732	True	-10	41	2039	2136	-	False	Contig00014	AATTAATCGGTTAGCAGCGTTTATTTTGGCACAGTAAGCTAGCTGTAAGATGCAATAAAAAAGCACCCAATAAATTTAAATTCATTGGGTGCTGTTAT	1009370
0	EGO63205	True	-10	53	77481	77589	+	False	Contig00131	GGCCGGCGAATAAAGCGCGAAAACATAAACCTGATGGTTTATGTTTTTTAACTATAATTAAGAAAGTATAAATTGGGGGCTATACCAAATGATGGGGTAGCCTTTTATT	1009370
0	EGO64144	True	-10	53	27590	27699	-	False	Contig00076	AGGGGAACCGTTGAAAAAGGCCCATCTGCGTTGTCAGGTCTCCGGGCGCGCATTCGACGTACCTTCCCGAACGTACAGTCTCATGCGCGTCCTCGACCTTCTGACAGAAT	1009370
0	EGO63454	False	0	0	26683	26752	-	False	Contig00120	TGTAAAATAAAAATTTAAGGGGGATTGTACCATGGTTAAAAACTGGGACAAAGTGACGATGTATGATCTG	1009370
0	EGO63899	False	0	0	79020	79089	-	False	Contig00085	GGCGCAATGATTTTACAGGGGAAAATATGGATTTATGGCGATAATGTGGATACGGATGCCATTATTCCGG	1009370
0	EGO64156	True	0	60	39542	39648	-	False	Contig00076	ATAACAAGGCTGTAACCACTAATCATTTTAGACCGAAAGGTGGAGCATACCGTGCTAGCAAACTCAATCCTCAAATTATTTGCTAGTAGTCTTTTAATCCTCACCTT	1009370
0	EGO62735	False	0	0	14724	14793	-	False	Contig00183	GGAGAAATAGCATGTTTCAAAGCACCTTTCGCCGGCTGACTGTCCTGAACTCCCTGGTATTTTTATCGGT	1009370
0	EGO65363	False	0	0	5122	5191	-	False	Contig00017	AGAATATTGACACGTACTAAAAAGGAGGATATCATAAACTTAAAATTTCTGTACCATTTTTGTCTTTTTG	1009370
0	EGO65082	False	0	0	1960	2029	+	False	Contig00036	GGAGGTGTGACATGCTGAACTTATCCGTTGCCGGCATGATTGAAAAAAGCCGGATCTCCAGCGATGGCGT	1009370
0	EGO64064	False	0	0	36272	36341	+	False	Contig00079	GGGGGAATAACAAATGGCCAAGACCTTTCGCCTGGACATTGTAACCCCTGAACGCGTCCTGCTGTCGGAA	1009370
0	EGO63971	False	0	0	22808	22877	-	True	Contig00081	TCATACTTAAGTTTAGCCTAATAAATATCTTATGTTTCGAATCTGGGATCGTTCAAAAAGGTCCAGATGC	1009370
0	EGO65358	False	-10	39	1014	1083	-	True	Contig00017	CAACAGCTAAGCTGGTTTTATTTTTGGACATGTATTGCTATTTGCAAAAGATATTGCCCGGAGTCCATCG	1009370
0	EGO65311	True	6	60	29146	29246	-	False	Contig00019	TAAGAAACTATGCAGGCTAAATGGTATCGAGAAATGGATGACAGGCTGATGTGTGAATTGTGTCCTCACCGGTGCCTGATCGGTCCCGGTCAGAGCGGTTT	1009370
0	EGO63131	False	0	0	9359	9428	+	False	Contig00131	TTGCGAATAAAGAATGGAATTTTGAGGAGGCATCATTATGAGAAATTCAATTTTACTTCAAAACATGACG	1009370
0	EGO63535	False	0	0	60900	60969	-	False	Contig00112	GAGTCGGTAGCAATGGATAGAGTGGGCTTAGAACCAGGCAACTTAGTTATCACTGTCGGACTGCCTTTGA	1009370
0	EGO65422	True	-10	58	55808	55921	+	False	Contig00017	CGCTGCTGTTTAATTCAATTTCTTACAATTTGGGACTAAAGTCCTCGGGGTTTTTATTCGATATCATAAGTAAGAAAGCAAATCAGTTGAAAGGGGTGCTATTATGGAATCAAG	1009370
0	EGO61855	False	0	0	71743	71812	+	False	Contig00305	ACCATCATGAACGTAAAAAGCGGGGAGACGATTGTCATTGGCGGTTTGCTGAAAGAGTCAAACATTAAAA	1009370
0	EGO65535	False	0	0	169892	169961	+	False	Contig00017	AACTGAATGAAAAAATCTCGTTAATAATGATAATGCTTAGACAAATTAGCCTCGTATAAAAAACACGGCT	1009370
0	EGO64633	False	0	0	4500	4569	-	False	Contig00052	AAACCAATGAGCGGGTATATATATTTGGCAGTAGCAATCGTTTTAGAGGTCTTTTCTACATCTATGATGA	1009370
0	EGO62544	True	-5	58	915	1023	+	False	Contig00218	ACCGTTGAAAAGACGCAGTGACTTTTCGGGAGATAGGTAGTAGCGGATGTCTTCTCATAAGCCGAAAAGTCACTTAAATCCTTCAGTACGGCAACGCAGGCGTTGCTCT	1009370
0	EGO63961	False	0	0	11045	11114	+	True	Contig00081	GAAAAGTTGATAAGCAATTCATTGAAAAGCATCGAAGTGAATACCTTCCCGTGATCTTTTAACCCCTGCA	1009370
0	EGO64549	False	0	0	10182	10251	-	False	Contig00053	GCTGAAGTAAATGAACGAGCAGCTGCATACCTTTATGGTGACTGTGGCCATCGGGGCAGGACTGGGAATC	1009370
0	EGO65333	False	0	0	43920	43989	-	False	Contig00019	GGTGATCTAGGTGTTAGGGGCTTTGTCTAATGTATTCAAGATTACTGAACTTAGGCAAAAGGTAGTTTTC	1009370
0	EGO65868	False	0	0	25853	25922	-	False	Contig00007	GGAACTCTAATATATGAACAGCATGATGGGAATCATCAATTTGATGGAAGATGATTCGTATTTGTCGGAG	1009370
0	EGO65498	True	-10	49	129585	129690	-	False	Contig00017	ACATTTCTTTCTAACTCCGGCTTTGCCAAATACTGCTTCAGGCTGGCTTGACAACATATTCCTGTTTATCTTACAATGTAAACTGATTTCAGTCAGTCACAAAGCG	1009370
0	EGO61767	True	-2	60	17623	17730	+	False	Contig00318	GCTGATAGAAATTAAGGATTTAGGCAGACTATAAGGATAGAATGTTTGAGGTGAGGCAATGGAATTCGGACAAGGTAAGGTTCTGCCGATACGAATAGACGAAGAGAT	1009370
0	EGO63453	True	0	60	25833	25939	-	False	Contig00120	GTAAATTTGGTAGAAACAGCAAAGGGACGCACATCACAGGAGTGCGTCCCTTTGAATAAACGGGGGTGGACTGTTTGGCAGAAACGATTGTGCTGGCATTCGGCGGC	1009370
0	EGO62878	True	-5	42	26174	26267	-	False	Contig00171	AAGCCATAGGCTGCAAGACTAGGATGTGTTAATATCGCTATATTGCAAAAACAGACTCGACGACGATTTGTTTGGGCGGCAGGCGTGCTGGCCA	1009370
0	EGO65568	True	-10	57	206319	206431	+	False	Contig00017	TGGACGCTGCTAGCCGGTGAAAGTCCGGTGCGGGTAATCGTCAGGGAGCCCGTTAGCGTAACTGCCATGCGTAGGAGAAATCCTGGGTATGAAGCGCAGGGGTAAGTAGTCAA	1009370
0	EGO64424	True	-3	60	49761	49869	+	True	Contig00056	ACATAAATGACTCAGAATCAGTCAGGCCCATCCATAAAACGGATGGGCCTGACTGATTAATGTTCGGATAATTTCTGAACGAGGCGCCAATGATTTTCTGAAACAGGCA	1009370
0	EGO64386	True	-5	60	11182	11292	+	False	Contig00056	ATCTGTAAATTCATGCTATTGTACGCTTGGACTGTTATGGCAGCCGAGCTGTAGAGGCTGGCGTATAGTCTGACAGCATTGCAAAGCACTCAAGCAGGAGGTGCTCTTATG	1009370
0	EGO62260	True	5	60	30419	30519	+	True	Contig00253	TTATGAAGCATAAAGAGAGCAGGCCTACTTTCAATGAAAGCGGCCTGCTTTTTGTATCATCTTCTTTGAGTGTCGTACTGTTGTCGGAGACCAGGGGAGTG	1009370
0	EGO64944	True	11	60	27993	28087	+	False	Contig00040	GCCAAACAAACAAAAATACTTTTTGCAAGGACATGCCGTAAAAGGTCGGCCTTTTAGCCCATGCAGCTGCCTTCAACAAAATTGAACCTGCCTAT	1009370
0	EGO64833	False	0	0	80615	80684	-	False	Contig00049	TTTTCATTAATATAGATCAAACAAATATGAAGGAGAGATTGACCATGAACCTGAACCTAAAGAAAGCAGT	1009370
0	EGO63393	False	0	0	56350	56419	+	False	Contig00124	GCAGGAGTGATTCCCATGGGATACTATATCAGCGTACAGCCCAACGTAAATCTTTACGTGGAAGATGTGA	1009370
0	EGO63925	False	0	0	2260	2329	-	False	Contig00083	CCAGGAATAGGAGGAAAAAGGATGGCAAACAATGATGCTGCGCCGGTCTTGGATATACAGAATCTTTCTG	1009370
0	EGO65628	False	0	0	44920	44989	+	False	Contig00016	TGATGGCTAAGGTTTGCATTGATCCTGGTCACGCAGGCCCCACGACGGATCCGGGAGCAGTATCGCCATA	1009370
0	EGO62202	False	0	0	70629	70698	-	False	Contig00259	TCCCTTTTAAGTCAAACGGCAAATTATTTTAAAAGAAACGGAGATCATGATATGGTGCATGTAAGACAAA	1009370
0	EGO62696	False	0	0	4951	5020	+	False	Contig00192	ACGGTATTAAGGAACGACATACGAAAAGAGGGATTCATCATGCAAGCTATTATCGGTGTTGATATCGGCA	1009370
0	EGO64592	True	-10	39	57703	57798	-	True	Contig00053	CAATAATGGCTTAGCGGCGAAGCAGTCGAACATGGCAAGGGGAATATAAACAGAATCAGCATTATTTGCCTTGCAACCGCTGCACAGAAAGTAAAG	1009370
0	EGO63930	True	-10	46	8733	8835	-	True	Contig00083	TAAATTTGAGCTAATGGACGGACGTGCTTAATCTGATCCGGGATTTGGTTTTAAATTATCAAAAATACGAAAACAATTAGGGTATAGAGAACCATTTAAGCCG	1009370
0	EGO64384	False	0	0	10463	10532	+	False	Contig00056	CCTCGATTAAATCTGCAGGCGGTGTGCTATGTTTGATACTCTAGATCGAAAAATCATTCAAATGATGCAG	1009370
0	EGO64918	False	0	0	15563	15632	-	False	Contig00041	ACTTGTATAATCTTCTGCGGTTTTTGTTTCGGACGACTTTTCAAATTGTTTTTCGCTGGCAGGTCAAAGG	1009370
0	EGO64782	True	10	60	16591	16687	-	True	Contig00049	TACCGGTCTAGAGGAAAGTGACCCCTTGTATCCAGAATCATTCTGGTACGAGGGGTCATTTTTGATACATCTGGATTTAGCGACGGACCCGAAAGAA	1009370
0	EGO65792	True	-10	43	1822	1920	+	False	Contig00012	TTTCGTCACTTGATCCTGAAAAGGAAGAATCGATAGTTGGTACAATCTTTTCAGTGAAGGAGAATATTATGAAACAAACAAATCCATGGATTCCCTACC	1009370
0	EGO64387	False	0	0	12354	12423	+	False	Contig00056	GTCAAAATAGAAGGGAGGATCCATATGCAAGAGGTCATGAAAAATAGTGAACTGCAGCCGGCAATGCCTG	1009370
0	EGO65891	False	-7	38	55140	55209	-	False	Contig00007	ACTTGATTAATCAATTCATCTTGAGAGGATTTTAACCATGAGTAAGACAGTTGTTCTCGCCGAAAAGCCT	1009370
0	EGO62224	True	-10	60	91815	91931	-	False	Contig00259	CTGGGTTGTCCTGAAGGCCTGCGTCAAAGTCATGATTGACCGGGAAGTGCTCTATCCCCCGGTTTACCAGCAGGCAGTCCCGCTGCCTATGCCTCCTCTTCCCCTGAAACCCAAGGG	1009370
0	EGO63668	False	0	0	47945	48014	+	False	Contig00102	ACTGAGTTAAAAATAGTAGGATGATAGAATAGGAGACATCATGACAGAACGATTGCAGAAAGTATTAAGT	1009370
0	EGO63690	True	-10	39	21159	21254	-	False	Contig00101	CTTTGGACTCTTAAGCCAGCCCATGGCCTGTTGTGATTCATATCAGAAGGAGAGAGCAAGACTTGTCTGAATTGGATTCGTTACGTGAAAAACTTC	1009370
0	EGO65493	True	6	60	124945	125045	-	True	Contig00017	CACATACTAAGGATTCCATAGGAGGCGGCCAACATCATGATCTCCAGGATAAAAACCGGTCGAATTGACTTGGCGAAATTGGCTTTAAAGTAATCCAGGGT	1009370
0	EGO65499	True	-10	43	130660	130759	-	False	Contig00017	GAGCTGCAATATAACAAACCTTTTTTCAAAGAAGAGGAGTTCATTATGCAAAAAAAGATCCTGCTGCCCTTCTATCTCTTCCTTTGCTTCCTGCCGGCTC	1009370
0	EGO64041	False	0	0	15254	15323	+	False	Contig00079	GACGAAATAGCCAAAGGGGATGTGGTGGCATGGCGCGTCCGACATGGGATGAATATTTTATGGAAATCAC	1009370
0	EGO65661	True	-10	49	1804	1909	-	False	Contig00015	TGAATAAATATTAATGCTTAACCTGACGTACCGTCGTCAGGTTTTACTCATTATAATTAATCTGAGCAACAGGACAACATAACCTTTAGTAGGGGGAATAACTTAT	1009370
0	EGO62698	True	-10	60	7513	7628	+	True	Contig00192	GCTGAAGAAGTAAGCTTTTCGAACAAAAGGGTGTTGCGAAGCACATAAGCTTCGTAACACCCTTTTTCATGCATTATCTCAATGCCTCAAGCCGGCAGGTCAGCAGCCGCTTTTAT	1009370
0	EGO65930	True	-2	60	26715	26822	+	False	Contig00006	TGTAATCTTTCTGTTTAAATAATTAAGGCATCCGCAAAAAAGCGGATGCCTTAATTATTTCTCCCGGCTTTCCGAAGTGACATGCTTTAAAACCAGCTGTATTTATTA	1009370
0	EGO62254	False	0	0	22903	22972	+	False	Contig00253	ACAGGTGTGAGGGCATCAATCATGATCGAAAAAGGTATATCCCTATATGCCGGCATGGGCTATTCGCCGG	1009370
0	EGO65598	True	-10	46	13518	13619	+	False	Contig00016	GGTTTACAAATAACAGCCGCCGGTACAAGCGCCGGCTTCTCAATACCGTGACGGAGGAATTGTCAATGGCGATGATTATTATCGGAGAAAAAATTAACTCGA	1009370
0	EGO63618	False	0	0	8487	8556	+	False	Contig00102	GATTCTGTAAAAGAAAGGAGCCTTGCATTGTGGGATTTGGCTTGGATTTGCTGTTTAAAATTGCCGGTGT	1009370
0	EGO65775	False	0	0	17737	17806	-	False	Contig00013	GCTAAAATGAAGGGAAAACTGGTGTTAGAAGACGGCAGTGAATTTCCCGGAAACTTGCTCAATGGCTCGT	1009370
0	EGO62645	False	3	50	16287	16356	-	True	Contig00203	CAAGGAATAGCAAAAATCATCGCTGATTTTGTCATTATGATAACGTACCATCAGATTTGTGTATCGATAT	1009370
0	EGO65331	False	0	0	41998	42067	-	False	Contig00019	ATTAGCATGATTATCCTGAAATCCGAGCGAGAAATCAATTATATGCGTGATGCCGGCCGTATCGTGGGCC	1009370
0	EGO64173	True	8	60	12727	12825	-	False	Contig00074	ATACCAAATAAAATTATCGTTGATAATATGCCTAAGCGAATATGGCAGGACTGCAACAGTTCCTGCCATTTGTCATTGAAAGTATCTTTTTGAAAATAG	1009370
0	EGO62620	False	0	0	16250	16319	-	False	Contig00205	CAATGTCTAAAGTAAGTTTTCAAACCAATCGCAGCATTGGGCAACGGGGTAAGTGTCTGCCCCTTCTGCC	1009370
0	EGO65195	True	14	60	20139	20231	-	False	Contig00026	CAGAATTTACAAAAAGCTCCTCCTGTCGGACAGTATTTCTTCCCGGCTACAGTAAAAAAAGGAGTGAATCGTGTGAGCAGTAATTTAGAAACG	1009370
0	EGO63310	True	-10	47	29784	29886	+	False	Contig00126	GGGTCAATTATAGCCTATAGCGTGATCTGTATAGTCGGGCTCTATCTTTTTCACAATATTTTGGCAGGAAAATTTCATTTGAAACAGAATGTAGATAATACAT	1009370
0	EGO65382	False	0	0	24146	24215	-	False	Contig00017	CTTTTCTTAACTTTAGAATTAAATTAAGAGGTGAACGTAATGATTGACGCGTTGAAAAACTGGAAACTGC	1009370
0	EGO65089	False	0	0	3718	3787	-	False	Contig00035	AGAGTCATGAGTGCGGCTAAAATCACCACATCGGTAATCCGGCAAAGAAAAGAAACCGGCAAAAAGATTA	1009370
0	EGO65573	False	0	0	209951	210020	+	False	Contig00017	TATTAAATAACTTAGGAGAGGAGAATTCAATTGCATTCAGATTACATGTTGATGAAAGGCAATGAGGCTA	1009370
0	EGO65378	False	0	0	21739	21808	+	False	Contig00017	GCTCAAGTAGGGGGCGGTTTTATGATTGAACTAATTAAGGTATCCAAAACCTATCCCGGCGGGGCAGTTG	1009370
0	EGO62578	True	-10	56	12748	12859	+	False	Contig00209	CCGTATGGACTAAATAATAAAAAAAGGGTGGAACAATGTTCCGCCCTTTTTCATTCGGTATAAAAACTGACGACAGTGGCAATAATTCAGATAGAGTGAATTTTCAACAATA	1009370
0	EGO62363	True	-9	45	2540	2640	-	False	Contig00247	AAATCGTCCATGATTCAACGCAACTGTCTTTGATTTGTGTCCTTGGATGTGCTGATACCAGCGTATATACAGTATTAACAAAATATGGTTTTATGTGGAGG	1009370
0	EGO64128	False	0	0	7101	7170	-	False	Contig00076	AAATCCCTAACCAGGCCGGACTATGAGGAATATGAAACATGCGAAGTAGGAAAGACCTGAACCTGTCAGC	1009370
0	EGO64262	True	4	60	4488	4590	-	False	Contig00066	GGGACCGTTGAAAAAGGCCCATCTGCGTCGTTTCCTCCTGCGGGCGGGCTCAGTCAGAAAGCGTCTCCGTTCGGATTCTAGGCAATAGATATTTTGCTGTGAC	1009370
0	EGO65198	False	0	0	21707	21776	-	False	Contig00026	GGCGGTATAATCATAACGGTGTATGATAAAGGAGTGAGAAGTGTGTCGGGTATGGAAGAAGTCTTAATCC	1009370
0	EGO62589	False	0	0	18877	18946	+	False	Contig00209	TGGAAAGTAATAGACACAAGCAAGCGCAAGAACTTTTATTATCAATCATTGATAATGGCGGTGAAGGATA	1009370
0	EGO65450	False	0	0	82104	82173	+	False	Contig00017	GACTCGCTGATATAGAACGAAAAACAGCCGAAACGGCAATCGCAGCCGTCCTAAATCTGGACGGCGCCGG	1009370
0	EGO63198	False	0	0	69787	69856	+	False	Contig00131	CCGCCAATGAACGCTCAGGCGCAAGTCAGGCAAGAACCGGCCAAACCGAAAGTGGTGAAACTGGACGGAC	1009370
0	EGO65786	True	-10	60	32131	32247	-	False	Contig00013	CTGAGGTAATATAATAGTGACAGGAAAAAGATTTCGCTATTAGCGAAATCTTTTTTATAGGATACTGAATAGTTTAATGTATCATCTATTGAATCATCTAGAAAGTGTAATAATATG	1009370
0	EGO63893	True	4	60	73964	74065	+	True	Contig00085	AATAGCAGCATACATAGAATAACAGCAGGGATTGCCGGCGGCAATCCCTGCTGTTATTCTATCTGGATTTCTCAGAGAAGTCCCTGATTTTGAAACACCCGG	1009370
0	EGO65893	True	-3	60	56879	56988	-	False	Contig00007	AGTTTAGGAAACTCTTGCCTAGCATCTGAACCTTTTTGAACGGTTCCGGATTCGGGGATGCAGTGGGGTTTTGCAAATGATTTCTCAGTATGAAAGGCCTTGCACTGGAG	1009370
0	EGO64497	True	3	60	8706	8809	-	False	Contig00054	GAAACTACCGCAGATTATACAGGCTGGCATCGTTTTTTTAACGATGCCAGCCTGATGATTTTAGGGCGGAGGCAGGCAACCGGCTGGCCGCCGAGGCGCGGACC	1009370
0	EGO63182	False	0	0	54847	54916	+	False	Contig00131	TGGCGACTAAGGAAATCCTTTCAAGGCATGAAGAAAGAATGCAAAAAGCGGTAGAGGCTCTTAGAAAAGA	1009370
0	EGO64856	True	-10	50	109778	109883	+	True	Contig00049	GGCACGACTATAGACCACGATGTTGTGGTCATCACTAAGCGGTTTCAATCCACGTGCCCGTACAGGGCACGACTAATACGCGGGATCAATGTATTCCAGTACACAG	1009370
0	EGO65889	True	-10	60	52837	52953	-	False	Contig00007	CAGGAAACCGTTGAAAAAGGCCCATCTGCGTTGTTGCTCCTGCGGGCGGGCGTTCGACGTACCCTCCCGAACGTACAGTCTCACGCCCGTCCTCGTCGCGTCTAGCATCTGGGCCTT	1009370
0	EGO61988	False	13	60	5761	5830	+	False	Contig00287	CGGGATTTAACGCGATTTTACGATATATCCTCAAAAAAACTTACTTTTCTGTGTTTTCCCGCGGGGTATT	1009370
0	EGO62827	True	-7	54	8051	8157	+	False	Contig00172	GATTGCATAAAGAAAAGAGCCTTTGCGCGACGGGAGAGGATTGCGATGAATCATACAAAGAAAACAATGAAGACGATGGACGGCAATACGGCGGCAGCGTATGTTTC	1009370
0	EGO65739	True	-6	48	7909	8009	-	False	Contig00014	GTTAAAATAGCGACCGTTCGGCAGAATGCGTCTGGACGCAATGCCGGCTGGCGTAGGCGCGGCGGTGTCGGAAGGCGCCGCCGCTGCTTTCATTGACGGCG	1009370
0	EGO64714	True	6	60	69767	69867	-	False	Contig00050	AATAATAAGGTTCAAGCGTGATAGAGGTTTCTTTAAGAGATGGACCTTTATTGCCATTGCCAAAAGATTAAAGTCTTGGTATGCTTGTCTTAAGGGTTCAT	1009370
0	EGO61901	False	0	0	12056	12125	+	False	Contig00290	AATCAAGTGAAAAAATTACGGGTGTGGTGGTAGCATGACAGAATATATACCCTTTTGCCGAACAGCGTTA	1009370
0	EGO62055	False	0	0	5649	5718	+	False	Contig00262	AAAGGGGTAATCATAATGAATTTTCCCAAGGAGCTGAAATATTCCAAAGAGCACGAGTGGATCAAAGTAG	1009370
0	EGO63550	False	0	0	66579	66648	-	False	Contig00112	AACAAAATGAAAATAGGAGAATTGGATCAGCATTGTGCGAATTGCAGTGTTGGGGAGTTTTGCGGAAGTC	1009370
0	EGO65832	False	0	0	16914	16983	-	False	Contig00010	AACCATCTGAACCGACCAGTGAGCTGTACACCGGAATCTTACAATACTGACGGGAGAAACCGACCGCTAC	1009370
0	EGO63847	True	-4	60	23924	24033	+	False	Contig00085	TCGTTAAAGCCAGCTATACCGCAAAAAACACGGCGGCCAATATGGCGCCGTGTTTTTTGCGATATAGGAGGTAACTTCCTGTTCAAGAGTTGCCGGTAGGGCAGTGGGCG	1009370
0	EGO65719	True	-9	60	62847	62962	-	False	Contig00015	TTTCCGGTTTTAACTGCTTTTGACATGACGCCTCAGGCATACTGGGGCGTTTTCTTTTTTGCCAAGCGGCAAAAAAGTTCCTTTTCAAGGATTTTCCTGCTATAATTTATATATAC	1009370
0	EGO65546	False	0	0	180646	180715	+	False	Contig00017	TTTACAATAAGGAAGGAAGCTGTATTATGAATGAAAAAGATATGCTCAATGATTATTTGGCAATGATAAA	1009370
0	EGO61915	True	-10	41	21292	21388	+	True	Contig00290	ACAATTGGATTAACCCCGGTTCACTGGGGCATTGTCATATCAGAGTCTAAGGTTTCCGTTAAGTGGGGATAAAAGAACTGACAATACTCGGGGGTTA	1009370
0	EGO61948	True	-8	53	59465	59571	+	False	Contig00290	ACTCATTCTGATGGTTGCTTCGTGCGGCAGTGCTTTATTTGCTGCCACACGGACAAATCAATAAGGAGTGGCTAGGATGGATGCTAAGCGTAATTTGCTGATTCTTA	1009370
0	EGO63543	True	-10	54	64538	64648	-	False	Contig00112	TGGGACTTGGCTGACTGTGTCCCACTTAGGCACGGGATACGGCTCCTGGCTCCACTAATTACCATAAGGAAAGTGAGGAAGTATCAAATGGGGGGTACTGATTATGGACCA	1009370
0	EGO62708	True	-10	52	459	566	+	True	Contig00189	AAAAGCCACTTAAATTCTTCCTCGGAGACGCAGAGCGTCTCTCTTACCCTTCCTAGATCTGGACCTTTTTGAACGGTCCCAGGTGCGGGACCGCAGATAAATTCTTCA	1009370
0	EGO63908	False	0	0	6979	7048	+	False	Contig00084	GCGCCAGTAAGCTAGCTCTCTGGCAGGCGCACTACATCGCCGGCCGGCTGGAGGAACGCTATCCTGACAG	1009370
0	EGO65729	False	0	0	70768	70837	-	False	Contig00015	TGGAGGTTGATAATTATGGCCTATACGACAAGACCGGCAGATAATGAGGCAATCGCTAATTTGCCGGGCG	1009370
0	EGO62946	True	-10	60	45603	45719	-	False	Contig00164	GGATTAAAGATTAAAAAATAGCAGAACAAGGCATATTAATGCCAAAGCAATCAACGCGTGGCAAACACGCAACTAAAATTTGGGGAGGCTGTTCCCGGCCGTGCCATCATAAGCCGG	1009370
0	EGO62896	False	-2	47	11221	11290	+	False	Contig00165	AGGTTTTTAAGATGTTATCCTTGTGAAAAGTTGAGATTACAACGAAAGGAATAATTGGATTGATTTCAGA	1009370
0	EGO64774	True	0	60	10074	10180	-	True	Contig00049	ATGATAGTGATTATAATAATAAAGCCGCGATCCCAAGACGGAATCGCGGCTTCATTATTATAAAATGTCTCAAACTATCTGCGGCCTCGAACCAGGGCCCTTTTCAA	1009370
0	EGO62275	True	-3	60	45059	45167	+	False	Contig00253	AAATAAAAAAATTCCCGAAAACATGTCGGCAGGGGTTAATATCCCTGCCGTTTTTTTCGATAATAGAAATGAATCAGGATTACAGTGTGGTGTGAGGTGTTAAAAGATG	1009370
0	EGO62987	False	0	0	6688	6757	+	False	Contig00150	GATTGGATAAAATGATGCGTTTTGTAATTGAAATACATATTTCTGATGCTTGATATCAAATTTAAATATT	1009370
0	EGO62245	True	8	60	12856	12953	+	False	Contig00253	TCTTAAAACATCTTTTTCCAATAAATCACTAAAATGTTTTATGGGAGAACTACATGAAAGTAGAGTATTTTAAAATGTATATTCGTAATCTTTGTAAG	1009370
0	EGO62411	True	5	60	30826	30927	-	False	Contig00240	ATGAGAGAAAAACGAGACTGAAGCGGGACTGCAAGCTGTATGTCCCGCTTTGCTTTGCCGGCGGGATTTGCTATAATGAAAAGGATTTAGAGCCCTGAGGAG	1009370
0	EGO64583	True	-10	48	48553	48657	-	False	Contig00053	AGGCAGCCAAATAAGCTGTCTGAGGCTCCTTTGTCTCTGACCCTGGCGAAACAGCCAGCTGTGTTTGCAGCACCGCTGGCTGTTTTTATTAACGCGCTGGCCCAA	1009370
0	EGO65062	True	-10	60	3011	3126	+	True	Contig00037	GCATCCCATATAAAAACCACTCCATCATAAAGACGCCAGCCCGGCTTTAATATGGATATCTAATCCGGCTTCCATTAAATAGAAACCGTATGACTGTCAGAGTTTCAACCGGATTC	1009370
0	EGO65972	False	0	0	45727	45796	+	False	Contig00005	CCATGGCTAAAGTAAACGGCCTTGCTGCCGGTCTGCTCACCAGACTGAAGGAACAATATGGCGACAGCAT	1009370
0	EGO65610	False	0	0	24473	24542	+	False	Contig00016	CCAGGAATGAACCGTTATCACTAAAAAATTAAAAAAGTACAAAAAAAGTGTGTTAAAAACCCCTGAAATT	1009370
0	EGO63582	False	0	0	83979	84048	-	False	Contig00112	ACTGGCTTAAATAAAGTAGAGAGGGGAAATAGCATGAATTTGACATTGGGGAATGATATCGGGTTCGGAA	1009370
0	EGO62711	True	-10	60	1998	2114	-	False	Contig00189	AAGGCGCGATATAAGCGGCAAGAAAAAAGTCTGCTTTCGCAGAGTCTTTTTTCTGCCTTGGCAAGAAAAATTCTGCATTCACAGAGCTTTTTTGTCCCTTGGCAAGAAAAATTCTGC	1009370
0	EGO63477	False	0	0	11633	11702	+	False	Contig00112	GGCAATATAAGGCAGGTGGATGATGTGACACAACAAGAAGCCCAGGAGGCCATTGAAAAGATGAAACGCG	1009370
0	EGO62301	True	6	60	70327	70426	+	False	Contig00253	TGCGTGATCCTTTAGAATAGATACGCTTCAGGCAAAGGAATGCCTGGAATATCTGATCAGGGAGGAACTCAGATGAAAATAGCAAATTCGGCAGTCTGTC	1009370
0	EGO63679	False	0	0	10674	10743	+	True	Contig00101	AAACCGATAGTAAAATTCCTAAAAAAATTGTTTGAAATTTGACTTTAATTAGCTGGTCTGCGGCGCACGA	1009370
0	EGO64052	True	9	60	25419	25515	+	False	Contig00079	TGGTTAACATCCTGGTAGTGCGTGTTTTTCTGCAGTGTGGAAGGTGGCAGGTATGAATAATATGAATGATATAAATGATAAACGGATTCGGCTGGCC	1009370
0	EGO63404	False	0	0	5695	5764	+	False	Contig00123	CGGTGAGTAAGTGGGAAATGGTGAAATTAAAAGAGCTTGCAACGGTGGTCTCAGGCTCAACACCTAAAAC	1009370
0	EGO61709	True	-10	42	835	932	+	False	Contig00327	TATAGAGCACTAGGTTGTGTCTTCAAAAAAAGGATTGACACGCCAAAAGAATTCATAGAGAATAATTTTTATGGATACAACAAGGCATAACTTAACCG	1009370
0	EGO63706	False	0	0	5963	6032	-	False	Contig00098	AAATTATTAAAAATTGACGGATTGCCAAAGTTTCGCTATCATATACAGTACAATGTTGTTGCGGGAAAGA	1009370
0	EGO64267	True	-9	47	10559	10661	-	False	Contig00066	ACAATCCGGTTGACAAATAGGCTATGGCTGATGCGATATTGGCGTAGGAAGGTTTGTTTGTTCGGTAGAATGGCAGGATAGTAGGACAATCTGTTTTTGTTCT	1009370
0	EGO64777	False	0	0	13830	13899	+	False	Contig00049	TGCGTCCTAGAGTCGGTCATATCCAGTTTCTCAATTGCTACCCTTTGTATTACGGCTTAGTGAAAAACGA	1009370
0	EGO62123	True	-9	36	62004	62095	-	False	Contig00260	TCTCGAGAGGTAATTGAGAGAACGGATGGCTGACCGGTGCCTGCTGATTGCTGACTCATGGAAAGACCCGGGTGGGTCTTTTTTGTCGTGCT	1009370
0	EGO64908	True	-10	53	3270	3379	-	False	Contig00041	GTATAATCTTTTAGCCCGAAACGGTCAGTCGGTTTAGACTGACTGATTTTTTTTATATCTGCGCTTTTTTACTTTGATGTTTTTTATGTTGGCTCTTGTCTATTTGCATG	1009370
0	EGO63176	False	0	0	50069	50138	+	False	Contig00131	TTTGCTTTGATGTAATAGGGGGGGGGAGACAATTGAGTAATGAAGATGTTCTGGCGGTAAAAGCGGATCC	1009370
0	EGO64804	False	0	0	43628	43697	-	False	Contig00049	GGCACAGTAAATGGGCATTGGCGTATTTATTAAACGTCCGGTCTTCACCACCATGCTGGTTATGCTGCTG	1009370
0	EGO63434	False	0	0	5539	5608	-	False	Contig00120	TGAAATATAAGGAGCGTGTGGGCTATGTCACAAAAACGGATTACGACCCCTCTGACTGAAGAAACTGCCC	1009370
0	EGO64276	False	0	0	19561	19630	-	False	Contig00066	CGTGGAATAAGGAATCACGAATACATAAGGAGGCAAAAACAAAATGGCAAAGCAAATTCTGTTTGACGAA	1009370
0	EGO63540	False	0	0	62647	62716	-	False	Contig00112	AGCAAATTGAAAGCGACAGGAATTGTAAGGGAACTGGATGATCTCGGAAGGATCGTAATACCCAAGGAAT	1009370
0	EGO65074	True	-4	52	12955	13056	+	False	Contig00037	TGTTTAACACTATGAAATGCAAGAGGAGTGAATTCTTTGAATTTTAATTTTTTGTCGGATATAATGAAAAGCGCCTTGACTTTTTTCTATAATCTGACGGTT	1009370
0	EGO62537	False	0	0	34440	34509	+	False	Contig00220	AATGTTTTAATCGTGTCCCAGTATGTTGCACCTCTGGCTAAACTGATTGAGCATTTCCGGCGATTGCCCG	1009370
0	EGO62020	True	1	60	6618	6723	-	True	Contig00277	TAAGCCAGGTGAACGTTCACAGGCGGCAGTATCCCGGTTTGACTGGGATACTGCCCTTTTTCAAGTTAAAGTAAAGAAAGCGAGTGATAAACAATGACACTTATAG	1009370
0	EGO64584	True	2	55	48988	49087	-	False	Contig00053	GACGCAAAATCCGCATTGCCGGAAGGTATCATGAACAAAGGTCATGTATGGTTTATTGTCGCCGGCGTGTTTTTTTTGATACTGATGGCCGGCTGCGGAT	1009370
0	EGO63578	False	0	0	80774	80843	-	False	Contig00112	TGCGGTGTGAATACGATGAGAATTGCGATAGCCGGGGCGCATGGGATCGGCAAGTCGTTTCTTGCGAATC	1009370
0	EGO65399	True	-9	49	40134	40237	+	False	Contig00017	TATGGAGGATGAGAAATTTAAAGGGGCCTGAACTAGGATACCCCTGTGGACATTGTTGCCGGTAGCAGATAACACAAAACCCGGCCATAGAGCCGGGCTGCAAG	1009370
0	EGO62204	False	0	0	72282	72351	-	False	Contig00259	TTCGCTATAAGATTAAGATTGCTCTGCCCGATCGGCATATGCGCCGGTTGGGCAGTTTTTTTGTCATCGC	1009370
0	EGO63998	True	15	60	54721	54812	-	True	Contig00081	AGGCTGCAATAACAATAAAAAACGCCGAATCCTGACAGGAACACGGCATTTTTTAGCTGGTTTACTACCTTTTTACTATTCCGGAAATCTTA	1009370
0	EGO62675	False	-10	56	3045	3114	+	False	Contig00194	TCCGCAATAACACACAACAAAGAAGGAGCGGAATCGCTATGAAAACAATCATCATCAATGAAAACCAGAG	1009370
0	EGO63959	False	0	0	5917	5986	-	False	Contig00081	AAAGGAGTGATCTGCGGTGGCTATTCAGCATTCCAACAACGAAGCGGCAGCCGGCTCTCAGAGCCTGACA	1009370
0	EGO62929	False	0	0	27269	27338	-	False	Contig00164	AGTGGTATAATGGAATCATGGGAAAAAGCCCGTCAGATCAAACTTCTGATTTTTGACGTAGATGGCGTAT	1009370
0	EGO65261	True	-10	54	29263	29373	-	False	Contig00024	GGAAACCCGCCTGAAGCATTCTGTTCCATGCGGGTTCCTCTTGGCGTGCTGATCTCTATTTTTTCTCGCTGGCGGCCCTAATAGGTAGTGCTTTTAAACTGTCATGAATAA	1009370
0	EGO63799	False	0	0	8301	8370	-	False	Contig00087	GGATGATTAATAAACTTGTTATAAAAAACTTTAAATGTTTTGGTAATCAAGTGTTAGATTTTTCTCCCTT	1009370
0	EGO61921	False	0	0	27094	27163	+	False	Contig00290	GGCTGATTGACAAGTGTCAACCAGCCGTGATAAAATAAACGTAGAAATTTTATATGCCTGATGAAGGCGA	1009370
0	EGO65158	True	-5	59	18318	18427	+	False	Contig00030	CGCGTTAGAATTTTGTTGTAAAAAACCTGTTTGCGGCGCAGACAGGTTTTTTATTTAAGCGGAAACAAGATCCGCAAAGCGGTCTTGTTTCTCGCCAAGGTGGAAACAAG	1009370
0	EGO65892	False	0	0	55787	55856	-	False	Contig00007	TAATTTATAAAATAGGAGGGGAATTTTATGATGCTGATCGACAAAACCGTACAGGGCTTTATCACCGAAT	1009370
0	EGO65554	True	-5	48	187840	187938	+	False	Contig00017	AGAGATGACATGCAACTTGATCAGCATATAGGCGGTGCAATCAAGGAAATACTAGGGTGAGACGAAGTGCAAATTCATAAGGCATTCGCCAAAAACTAA	1009370
0	EGO65821	True	-2	60	7029	7137	-	False	Contig00010	CAGTAAGTAGTAGGACAGACCGGAAGCCTCCGTTAAAAGGCTAGGGTATCGGCGCTTTAACTCCCGTACCTGAAACCAGGGAAAACAGCTTGTTTTCCGAATAAGGGTG	1009370
0	EGO62290	False	0	0	59046	59115	+	False	Contig00253	TGGTGAGTGAATTTGAAAGAGATTGTAATAGCCAATAGAAGAATCGGATTAGAGCATCAGCCGTTCATTA	1009370
0	EGO64289	False	0	0	32758	32827	-	False	Contig00066	TGGGCAATAATGTCATACAGAAAACTCGCCGTATGGATGATTCTGATGATGATGGTCTGGCTAATGGGCG	1009370
0	EGO64715	False	0	0	71832	71901	-	False	Contig00050	CTGGGATTAGTATATGAGGCTGTGATCAAGTATATTGTGAAATGAGACCAGAAGGTGCCGCATACGTTTT	1009370
0	EGO62775	False	0	0	5346	5415	+	False	Contig00179	AAAGGAATAAGACGATGGAACAAATAGCCCGAATTATCGAAGAAAAGATTCGCCCCTTGCTGCAGGCCCA	1009370
0	EGO62634	False	0	0	6624	6693	+	False	Contig00203	ATTGGAGTAAAATATCGAATTATAAGTTTTTAGAATGTTACAAGTAATTATTATAAAAAATTAAAATTTG	1009370
0	EGO64755	False	0	0	118914	118983	-	False	Contig00050	TGATGTGTGAGTCGGGAAAAGAGGTGTAGAGTAATGCAAATCAGTGAACAATTGATCCGGGAAGTGGTGG	1009370
0	EGO62314	False	0	0	84836	84905	+	False	Contig00253	TCGGATATAAATAATACTTTCCGGCCTCGTTCCTGCATATATATAACGAAAGCTTTCATGGGCTGCAAAA	1009370
0	EGO62249	False	0	0	17073	17142	+	False	Contig00253	AACACAGTAAAAATGGTTGAACAGGGCGTGTGTGTGTTATGGATACTGAAATATCAGTAGTAATCCCCAC	1009370
0	EGO62859	False	0	0	9052	9121	+	False	Contig00171	ATCGGTTTAAACCTCCAGCATCAGGACGCATGGGCACGCTTTGGACTCTGGCCGGCATTCGCGGCGCGGC	1009370
0	EGO65946	False	8	59	15776	15845	+	False	Contig00005	AGGTCAATAGTTTCTCATTAAATAAATTAGGGGGAATTTCATAATGCAATCTATTTTCCGCGGCCGTCAT	1009370
0	EGO65759	True	-4	60	2650	2760	-	False	Contig00013	GGCAGTAGATGATTAAGAGGCAAGATTAGGAAGGCGGCGTTGCCTTCCTTGGTTTTATTTATCTCAGCGTCAGCGTATTTTTGTTCAGCACGGGGGCATATATGCTAGCAC	1009370
0	EGO64180	False	0	0	18059	18128	-	False	Contig00074	GAAAGTGTAGGTGACAGCCATGAAAGAGATTACGAAAAAAGATTTATTGTTACTGGTTTTGGGGCTGGCG	1009370
0	EGO63473	True	-10	60	6040	6156	-	False	Contig00112	AAATGGGAAAATAGGATTCTGGCTGACACACGAAAAAGGGGTGTCGCAAAACGCTTTTTGAAAAAGCGCAATGCGGCCCCTTTTTTTGTATGAACAGGAAAGATCGACTATCTGCCT	1009370
0	EGO65116	False	0	0	8145	8214	+	False	Contig00032	GGGGGACTGATATGGCCGGTTTCTGGAAACGCTTGAAAGCCGATAAAATGGCTGTCATCATGGCTGCTTT	1009370
0	EGO62330	True	-10	43	105069	105167	+	False	Contig00253	CCGCTACAACTAATCCATGCGCAGAATTTACTTTTTGGGTCTGGTCTAGTTTGTTTATAATGCAACTGTCTCCTCCGTGGGAAGAACGCCTGCCTGACC	1009370
0	EGO62464	False	0	0	3321	3390	-	False	Contig00231	GGTGAGCTAAGGTGAAGGAACAGGCGGAAATCTTCAAAGCATTGGGAGACCCGGTTCGGCTGGAGATTAT	1009370
0	EGO62310	True	-10	44	80044	80143	+	False	Contig00253	CGCCCGCGAATAGCGGGACCGTTGAAAAAGGCCCGGATTCGAGGCTGTGGGTGGGTTACTCTAAACTCTTAGATGTTTTGGGGAGGCTCAGCAATGGGAA	1009370
0	EGO65888	True	15	60	50728	50819	-	False	Contig00007	GGAGGAGTGCCCCTGTCCCGGATGCCGTTTGCCTTGCTGGCTCTGGCCTATGCCGGCTTGTGGGCTGGGACCGGTTCGGAGAGCTTGGCTGC	1009370
0	EGO65695	False	0	0	36696	36765	-	False	Contig00015	TCCTTTTTAAGAAGGAGGTAGAGTAGCATGTCCTTACCAAGACGTGAAAAAGGCAGAAAACCTAAAAAGA	1009370
0	EGO63557	True	-10	48	68649	68753	-	False	Contig00112	GCGGCGATGAGTGAAACAACCTGCGTTGAATATCAATGCTCATTAAATGAGGTGGAAGAGGATGATTGAAAACAAAACACTTCTGGAAGAGTTGCTTACACGGCC	1009370
0	EGO61797	False	0	0	8944	9013	+	False	Contig00305	AGATAAATAGCATGGGTAAAGGAACTGTAGTCGCGGTATGTACCAGTGTCAACAAAGGCGAACGCAAGAA	1009370
0	EGO64920	False	0	0	17011	17080	-	False	Contig00041	AAACGGCTAATCTCCCGTATGTAAAAAAGCATAAGAAAGTGATCAACCATCTGAGGGCAATAAACGGTCG	1009370
0	EGO65771	False	0	0	11946	12015	-	False	Contig00013	GGGGGATTAAGCATAAACGAAGCACAAGTGAAACAACTTTTGATTGACACAGGAGCCATACTGGAAGGCC	1009370
0	EGO65188	True	2	49	11422	11515	-	False	Contig00026	AGCATCCCGGACCTTTTTGCACGCTCCCGTTTTCGAGGCGGAAGGAAGGTTCGACAGACTCTTGTAAGCCCCCGGTTGCAACCAAGCCTGGGGC	1009370
0	EGO64775	True	8	60	12042	12139	+	False	Contig00049	CGCTCCCTTCTCACAGTTAAAAGGCTGCATGCGCTTATTCAAGCGCATGCAGCCTTTTTTTGTCTGTTACAGCGGGAGCATCTGCCGCATCTTCGTCA	1009370
0	EGO61765	True	0	60	12915	13021	-	False	Contig00318	GTAAAAGGATCCGTTGCAATATTAGAAAACCGGCCGGGGATGACCCGGTCGGTTCTTTTAGTATTGCGGCAGGCATTTTTTTATCCGAAAATACGGATAAGGATTGA	1009370
0	EGO63723	False	0	0	24202	24271	-	False	Contig00098	TTTTCTTTGATAAAACAAAGGTTGGAGCTACTATGACGGAAATGACAGAAAGCAATGTTTGGCAGCTTTT	1009370
0	EGO65588	False	0	0	1245	1314	+	False	Contig00016	TAATTTCTAAATTTGTATCAGCGTTTGTCTTCATTTGCCGCGTCTCGTTTCACCACAGCTTGAATCCCAC	1009370
0	EGO62604	False	-2	49	246	315	-	False	Contig00205	TTTTTCTTGATTGAGCAGAATACAAAAATTTAATGGATGTACGTTTTTGTAGGAACACTGGTATCTGTGG	1009370
0	EGO64871	True	-10	60	126411	126527	-	False	Contig00049	ATGGCGCTTCGTAGATCCGGGAAATATGCTTTTCGGGGCTCACCGACTCACCGGCAGACGCGCTTTAACTGCTGTTTCATCCTTACCGGAAAGGGGCTGTCAGGCGACAGCCCCTTT	1009370
0	EGO63039	True	-10	49	66599	66703	+	False	Contig00150	TTTGATGAAATAGGGAGAAAGTCGCTTTATTCAATAAAGCGATTTTATACAAAAATAGGTAAAAAATATAAAGGGGGTATGTACAAATGGGTTTTAAGATTCTTC	1009370
0	EGO65683	False	0	0	23542	23611	-	False	Contig00015	GGAGGCCTAGCCGTGGCTGTTTACGAATTAACATTACCGTTGTCAGATCAGGATGTTGAAACGTTGAAAA	1009370
0	EGO62115	True	-10	60	54175	54291	-	False	Contig00260	TTATGGAAGTATAGCGCTTTTGCGCACAATCTAAAAAACTGGGGAATTTCCCCGGTTTTTTTTGTTAATAATAGAAATTAGAACGACTTGATCATCAGGCCAACGAGAATCAGATGC	1009370
0	EGO64938	True	-2	60	19212	19319	+	False	Contig00040	GTTGAAAAAGGCCCATCTGCGTCACTTCAGCCTCCTGCGGGCGGGCTCATTCAGAAAGCGTCTCTTTTCGGGTCATAGGCAACAGATGGTTTTGTTGTGATTATGTCG	1009370
0	EGO63928	False	-9	38	5841	5910	-	False	Contig00083	TTTTCGTTAAATGCTCCGCTGACACGACAGAGAGGAAGGGTTAAGAAGTGAGAAACAAGAGTTATAAAAA	1009370
0	EGO64330	False	0	0	30044	30113	+	False	Contig00065	ATTGAAGTAGGTGAACCCTGGTGCGCATTGTCATCGAAGCAGTTTGCAAGGAATATACAGGGCGGCAGGA	1009370
0	EGO62190	True	-10	53	57003	57112	-	False	Contig00259	ATATATTATATTAAAAAAAGCCCTATAAGGAGGCGAACAGATTGAAAGTCTACATCTCCCTGGACATGGAAGGCATAGCCGGCACGGTGGACTGGGACCAGGAAAGAACT	1009370
0	EGO64717	False	0	0	74035	74104	-	False	Contig00050	CTCTGTTTGACGAAGTCACCTTCGGCATTGAGGCCGGGGATCGCATCGGACTGATTGGCGTCAACGGCGC	1009370
0	EGO63739	True	-5	48	898	996	+	False	Contig00097	CAGTTTGATATCCGGTGCCGGCTGCAGATTTTTTTTGCTTCACAGTATACACCGGTCATTTCATACAATAAGTATGAAAGACTGCGAGGTGTTCTGCTG	1009370
0	EGO65668	False	0	0	10294	10363	+	False	Contig00015	AAAATCATAAAATTCTATTATGAACATAATAACAATCCGCAATTTTCTTCCCCTGTAAAGACGCGTTATG	1009370
0	EGO62700	False	0	0	9104	9173	-	False	Contig00192	TAAGGAATAAAAGCAGACCGCTGATGCATGAATTGAATAGTTTCTCCTATCCTGTGTTTACGGCTAGTCA	1009370
0	EGO64751	False	0	0	115416	115485	-	False	Contig00050	GAGGCCGTAAATAACTTCAATTATGTCGCGATAGGATCTAAAGTCAGAGACTGCTGAAAAGGCCCCAGAT	1009370
0	EGO64987	False	0	0	66033	66102	+	False	Contig00040	CGGCGAATAGAATAAGCATAGAGGAGGCATATTACGTGGGTACTTTATTCGAACCGGCTTCCCTGGGAAC	1009370
0	EGO63887	True	-10	60	65788	65904	-	False	Contig00085	GCCAAATGTCTTAAGTCGAACTGCTTTGACAAGACGCGGATGGCAGATTCATTTCCTGTCTATCCACTAGCACGCATGCATTCCGACACAGAAAAAAGTCCTGAAAATTATTTTTAT	1009370
0	EGO62633	True	2	60	5113	5216	+	False	Contig00203	AAAGCGACAACCAGCCTTCTGACTGCCTCTGCCGTTAGCATCGGTAGTAACCGCTGCGTAAATATGGTAAAGTATAATTGAGTGACGCAGCAGTCATCAGTAGG	1009370
0	EGO63623	False	0	0	11698	11767	+	False	Contig00102	AAGAAAGTGAGGGTGAGTCGCGTGATGCTGGTTATTGCCCTGAAAAAGATCCGAATGGCGCTGATTGCAA	1009370
0	EGO65379	True	-10	60	22860	22975	+	True	Contig00017	AATGGTTGTCTGAGAGAAAAACGGCTGTGCCCTGAAAGGGGCACAGCCGTTTTTGCTTATGCTAGATCTGGCCCATCATGCGCAAAACAACTTCGGCAATGAGGGCTGAGCCGAGG	1009370
0	EGO63546	False	0	0	65506	65575	-	False	Contig00112	TGATGTGTGATTGCCAAAATAGAGTTTGTACCGAGCTGAAAAAAGCATTTCCCACGGCGCGTAGAGTTAT	1009370
0	EGO65895	True	5	57	60409	60506	+	False	Contig00007	ATTTTCTGATGATTTTCGTATCGTGAACTTAAAACCATGACCCGAGGGAGAAAGATGATTAAAATAATAAAAAACGCAAAAATATATGCGCCGGAATT	1009370
0	EGO63384	False	0	0	46932	47001	+	False	Contig00124	GGCGAATTAGAATTTGGATTTTCTTTACAAATCACCGATCCGGGTCTATAATAAAAGAAATTGAATAATT	1009370
0	EGO62592	False	0	0	20511	20580	+	False	Contig00209	ACTGAGGTAGGAGGCGGCGCGATGAAACGAAAACGAGCCATAGACCGGGTAAGGCCAGCGGAGCTTTACC	1009370
0	EGO64414	False	0	0	38419	38488	+	False	Contig00056	GGCACGATGAAAGCTTTGCAGTGGATACTGCTTCTTTTGGTTACAGTCGTTGTGCAGGCAACTGTCGTTC	1009370
0	EGO61848	False	0	0	65342	65411	+	False	Contig00305	CCTCTTTTGAGCAGCCTGGAATAGAGTCCAAAGATATAGTTCGCAATAAGAATAGGTGATGAATCATGAA	1009370
0	EGO65706	True	-10	60	45745	45861	-	True	Contig00015	AGGAAACCGGATAAGCGGCAATAAACCTCAACTAACCGCGCCTGCGGCTATGTTGAGGTTTATTTATGCCATCATGTATCATAAGGCTAAATCAGCCTTTCATAGATCCCGATCATC	1009370
0	EGO64003	False	0	0	59556	59625	-	False	Contig00081	GGTGGCATGAGATGAAATGGGTCGGTAAACCTATCGCCAAAACCGACGCCCTGGCTATTGCCACCGGCCG	1009370
0	EGO65734	False	0	0	3943	4012	-	True	Contig00014	CGGCAAATAGGTTAAGCAAAGGCCGTTAAATAACATAGCAGGATCCAATAGAAAACCGGCCCGCTCCCAT	1009370
0	EGO65791	True	-10	60	943	1058	+	False	Contig00012	AGAGAATAATTAAATATATATTGTGCAGCCCTGCCGGCAGACATATCATTTTCCTATGTCTGCCGGCAGGGCTTTCATTATTTTTACTTCCATATCCATCGATGTATGTTGTTCAA	1009370
0	EGO65131	True	4	60	21376	21477	+	False	Contig00032	GCCGAAGCAGTGAGGGCATATAAAAAACGTCAGGAAAATCCTGGCGTTTTTTATCAGGCGCAGTCCGCCTGGCTCCTACCTGACGCATAGTCTTCTCTGGAA	1009370
0	EGO61716	True	-10	58	2652	2765	+	False	Contig00325	CATGAAAATATAGCGGGTGCAGTTCAAACCGGCGGTCCATAGGACTGCCGGTTTGAACGCTGTGACTATTTTTCAGCAGCGGTCATTGCTTTGTGAAGAACTTTATGTCATACT	1009370
0	EGO65983	True	-10	58	1021	1134	+	False	Contig00004	GAGGTATTCGTGACAGGCCACTTTGGCCGCATCATAGAGTCAGGGATTCTGTGTCAGGCTTTTCAAACCCGTGAGAATTAAGTCAAGCCCCAAAGCCCCCGCGATTTAGGAGTT	1009370
0	EGO64708	False	0	0	65529	65598	+	False	Contig00050	CAATGATTGAAATTTTGAGACATGCGGCAGGCTCCCCGGCAGAATAGGTAAGGTGTAACTGGAGGAATTT	1009370
0	EGO64341	True	-10	60	790	906	-	False	Contig00062	TTAAGAATAAATAGCTGTTAGAGACGTTAGCACGATAGGATGACAGTTTTAAACTATCATCCTATCGTAGTAACTCTGTTCCATGGAGGAATTAAAGTGAATATGTTCGGTAATATG	1009370
0	EGO63999	True	-3	60	55783	55892	-	False	Contig00081	GCGGTAAGATCATCTAAACAGCAAAAGGTCTCTCCTGATTATCAGGGGAGGCCTTGTTTTTTTGCGAAATGACGGCTCACTCCCTTGTGTTCCGTTAAAAAATGAGCTAT	1009370
0	EGO64603	True	4	60	67180	67282	-	False	Contig00053	AATATATAAGGACAGAATGACCGGCCGGCTGACCGGAGACTAAGGTATGGAGCGGGATAGCAGTGCTAAGTGATAAGGAAAAGTTGGAATATGATATGCTGGT	1009370
0	EGO64568	False	-2	56	31870	31939	-	False	Contig00053	ACATGGCTAAAATGAATAAAAATTACAGTCCAGATATATACTATCACTGACATCAATTGTAAATTAATGC	1009370
0	EGO62236	False	-10	38	2072	2141	-	False	Contig00253	ACTGATTTAAGGCCGGAAATGATAGGGAAATCAGCCAACCTATGCTATACTATGGCTATGAGAACTGTGA	1009370
0	EGO61883	True	-10	39	11778	11872	+	False	Contig00291	CGACGGTATCTGAGCCGGCCTGGAGGGATCGGCCAAAAGGAGTTAATGACCAGATCCAGTCGGACATTTTGACAGGGGTTGGCGACAGTGGACCC	1009370
0	EGO65611	False	0	0	25163	25232	+	False	Contig00016	GCGAAAGTGAGGAAAAAAATTTATGGCAACTCCAAGTCCGAAAAATTTATTATTAGGCGCCGGGCAGGTG	1009370
0	EGO63228	False	0	0	98126	98195	+	False	Contig00131	TATTCAGTGAACAGGGAGAAGATAATTTGAATGCGAAAGAAGCCATGATAATGGAGACGCTGGATGCGGA	1009370
0	EGO63518	False	0	0	53833	53902	-	False	Contig00112	AGGGAGATAGAGTCATTGTCCCAGTCAAAGGAAGGATAGTAACGAGACGCTCCAAAACAGAAATGGAAGT	1009370
0	EGO64277	False	-10	44	20269	20338	-	False	Contig00066	GAAAAAATAGGGTGACCGTTGAAAAATTCGTGCTTTTCGGGAAATGGGTAATAGTGGATGATTTCTCACA	1009370
0	EGO62826	True	-10	42	6781	6878	+	False	Contig00172	CCACCATAAATAAGAGCAGTTGATGCTGGGAAGAATCGGATCACTGCCCTGAAGATAGAGGAGGTTCTATCATGGATATCTCATTGGAAGACATCAAA	1009370
0	EGO62088	False	0	0	24441	24510	-	False	Contig00260	TAATATTTAATACGTGTGACTGTTCATAATGTCAAATTTGGGATATAATTTGTTCACGGCTATAAACTTT	1009370
0	EGO65679	False	0	0	20333	20402	-	True	Contig00015	AGTAAAATAACGATCACCCAAACGATCTTAAAGGACATAGGGATAAAGCTGGAATAGCAACAATGCCCGG	1009370
0	EGO64392	True	-10	41	15953	16049	+	False	Contig00056	AAAAAAACAGTAGGCTTTTTTAAAATTAACCGGCGCACGCATGGGAAAAGTCTGATTTTTGGAATGATGACGATGGCGGCAAACAAGGTTTGACTGA	1009370
0	EGO64695	False	0	0	54540	54609	-	False	Contig00050	AATTTTTTGAAGCGATGCAGGCGCAAGGAAGAAAAAATGATGGCTGGAATTGAAATTCGTCCTAAAGGTC	1009370
0	EGO62402	True	-10	60	22189	22305	-	False	Contig00240	AACAATTACATTAATTTTTTATAAGGAAGCTTCCCTCTGGCAGGGAGGCTTCTTTTAATTTAGAATTTTTGTATAGTCCAGTGAAATTTGGAAATAATCTGGACAAAGGATTGAAAA	1009370
0	EGO65015	True	11	60	88301	88395	+	True	Contig00040	CGCCAGGGAGTAAAAAAGAGGAATGATCCCATTGATACGGGACATTCCTCTTGGAATCACGGGGACGGTTCTCTTGTTATGCTCGCGCAATCACA	1009370
0	EGO62595	True	11	60	2576	2670	+	False	Contig00208	ATAAAAATCATCTATGATCTGAATCTGAGGCCTTTTTCGACGGCCTCCGAAAGGAGCTACAGTGAAAAACGGCAGTGACAGAGACGTTCTTATCG	1009370
0	EGO63379	True	-10	53	41078	41187	-	False	Contig00124	CCCCCTGGCGCTGAGTGGTGATTAACAGGCAGAGTCGTTTCTGCCTGTTCTTTTTCATTTGAGGGTATCGCAAACGTTTTTATATAGAAACGCATGCGATACCCCTTTTT	1009370
0	EGO65137	False	0	0	862	931	+	False	Contig00030	ATGCGGGTAATAACGGGAACGGCCAAAGGAACCATCTTAAAAGCGCCGGAGGGAATGGCGATCAGACCAA	1009370
0	EGO65267	True	-5	49	35739	35838	+	True	Contig00024	TATTGTAAATCCTTTTATCCGTGTAGTGTGCAACAAGAGGCATGGGACAGGCGCCTTGCTCCCCAGAGCGCAAAAAGCGCGCGCTCCACGCTTAATCCGA	1009370
0	EGO63603	True	-10	60	99353	99469	-	False	Contig00112	GGATTGAAGCATAGCAAGTTTAACGGTCAGGGTTAATTCCTGGCCGTATTCTTTCTTGGAGCGGGCGACGAGATTCGAACTTGGGACAGCATCAATATTTCGCTAGAAATTTGATGC	1009370
0	EGO63562	False	0	0	70262	70331	-	False	Contig00112	GAGGGGATAAAAGCATGAAATTGACAGTGAAAAACATCTGCGCAGAACTCCTTAAAGAAGAAAACAGCAT	1009370
0	EGO64457	False	0	0	78555	78624	-	True	Contig00056	CAGTAAATAGATCATAAACACCACCACGTATTTCAGGGAAGGATCGATCAGTATGCCGGCCAGGGCTTCG	1009370
0	EGO64294	False	0	0	36505	36574	-	False	Contig00066	TACTGAATAAGACGGATCATAATGATATATAATGGAATATAATATTTACCACTGCCTCTAAATGATAGAC	1009370
0	EGO63720	True	5	60	22133	22233	+	True	Contig00098	GCTTCCATCATGTTTTAACTATAGTTTCCCGGCTTAAAAAAGGCCGCGTTTCCCCGCGCATCAGCGCGGAATAACGTGGTCTTTTATTTTTGTTTTTTCCA	1009370
0	EGO63083	False	0	0	10119	10188	+	False	Contig00140	AGCAGTCTAATAAAACCAATGCAAGGAGATTCTCATGAAAATTGTCATTGTCGGAGCGGAAGCAGCCGGA	1009370
0	EGO64789	True	-10	54	26156	26266	-	False	Contig00049	TGGCCAATATCTGAGGTCCGGGAGACTGTACAAATCATTTTGATTTGTACAGTCTCCTTTTTTTGTTTTGCGGCATATGCTATAGCATCAATAAAATGCAGGAGGTTTGCT	1009370
0	EGO64326	True	10	60	22037	22133	-	True	Contig00065	ACCGTTGAAAAAGGCCCATCTGCGTTGTCAGGTCTGCGGGAGCGCGCTGTTCAGAAAGTGTTCCTTTTCGGATTTGTGCTAATTGCGTACTCTGATT	1009370
0	EGO63343	True	-10	56	822	934	-	False	Contig00124	GATTCCGGGTGTAGCGGGATATTGCCGCCTCCAGCCTGAGCAACCCTTCCGGTTGGAGTAAAATAGAGATACCTGAAAAATCCTGCGAGTTAACGATGGAACTCGCAGGATTT	1009370
0	EGO61812	True	-2	60	23348	23456	-	True	Contig00305	AGATAAACCGAACCGAGCCAAATAATAAAGGCGAGCCACAAGGGCCCGCCTTCATTATTGCTCCGGAAATTACTTGTCCGACTTCTGGTTCCGATCTCTGGCCCGCAGC	1009370
0	EGO61869	True	-10	60	1005	1120	+	False	Contig00291	TACAGTAAAATAGTACCAAGCATCGCTCCGGCTGATTGGAAAACCGAAGGCCAGAGATACCCTATCTGGATATTTTTTCCATTTGAAAAGGGGGAAGTTCGATGAGTTTTTGCGCC	1009370
0	EGO64674	True	-10	60	34332	34447	+	True	Contig00050	TTTATTGGAATAAATGAAGGGGATCGCAAAACGCTTTTACCAAGCGCATGCAATGCCCCTTTTGCAGTTTTACCTCCCTTCATTTATTACAGTCGCGGGTCTACCGGCTCGCTCTC	1009370
0	EGO62023	True	1	59	7895	7999	-	False	Contig00277	TGAACGCAATACGCACAACAGCGCTTGACGTAAAAAAAATGACGTCAAGCGCTGTTCTTTTTCCTGAGAAGCGTAAGAATTCCAGCGTAACTAAAGGAGGTTGTT	1009370
0	EGO61743	False	0	0	33913	33982	+	True	Contig00325	GCCTGGCTGATCTCTCCGACACATTTCACGCCAGCAGCGGGTACAAAGAGGTATTTTCTTTCTCAATTCT	1009370
0	EGO63530	True	-10	51	58657	58764	-	False	Contig00112	AAAGAGTATTCTGATTCAGCCCCGGCCTAGCCGGGGTAATGCGGAAAGGAGAAAAAAATGAAAACATGGGACGTATTGGTAACGAGAGATTGCACAGAAAGTACGATT	1009370
0	EGO64658	True	1	60	11024	11129	-	False	Contig00050	TAAAATCAGCTGATTGGCAGTCATCAGCGGGAGCCGGAACAAACGGCTTTCGCAGGACTGCCAATCGGCGCTTGGCGATTCAGCCGACTGATCAATCAATATGAGG	1009370
0	EGO64448	False	6	52	68867	68936	-	False	Contig00056	AAGGAAATAATAGAATTACATTATTGGATAAGCGGGGGATCTCACTTGAAACAAGCAATCATGGAAACAG	1009370
0	EGO62510	False	0	0	3192	3261	-	False	Contig00220	GATTGCATAAATTCAGGCCGGTTCCCTCCGGCCGCATGGGAATGTTGTGGACATTGGCTTCCATCCGCAA	1009370
0	EGO62283	True	-10	60	52172	52287	+	False	Contig00253	ACTGCTGCAATAAGCGCGCTATCAATCCATTTGTTTGTAATGGACCGGCATTTGCCGGTCCATTTTGTTGTATTGAGGAGAAAAGTAATCTATGATCGGAATTTTAACAGCAAAAC	1009370
0	EGO63726	False	0	0	27820	27889	-	False	Contig00098	TAAGAGCTAAGGAGGCGGGAGCATGAAACACGAATGGCCTTTAGTAGTCTTTACACTGCTTTCCCAGGCG	1009370
0	EGO63973	False	0	0	24563	24632	-	False	Contig00081	GCTGGCTTGAATGGATTGTCGCCGGCGAATTTTTCATTGCGGGTCGGTCAGGCCGGTCCCTTTTCAGTAG	1009370
0	EGO64753	False	0	0	117710	117779	-	False	Contig00050	AGCGGAATAGGAAAAGATTATGGCCATTGTCGCAGGAGTGGATATCGGCAATTCCACCACAGAGGTCTGC	1009370
0	EGO64630	False	-5	60	3525	3594	+	True	Contig00052	CCTTCTGTAGTTTGAGATGCCAATGCCTCATTTCTGAGAGTCAAGAATGAATAGAGATGCATCATGTCCC	1009370
0	EGO65471	True	-10	60	100289	100405	-	True	Contig00017	GCCGCAAAACTTAGTTTGCAAAAGAGACCTGGGTACCCAGGTCTCTTTCTTTATTTTCTATTTTGGGGGATTCGATATTTTAACATAATTCCTTCATGATTCGAAAAGACAGATCTT	1009370
0	EGO61861	False	0	0	585	654	-	False	Contig00303	CCCCATTTAACACGAGTTTGGACACGGATTTATTGACTCAGGCGCGCGAGTTGGCAAAGGTTCAAGGCTT	1009370
0	EGO62053	True	-10	42	2820	2918	-	False	Contig00262	ATATTAGCAAATAGCCTGTCGTGAGCCACTGAACCGTTGACGATGTAATATTAAAAATACTCATAAAATCACTGAGGGCGATATTTCAACGCTCATCTC	1009370
0	EGO64490	True	-10	44	5862	5962	-	True	Contig00055	AATTTATAAAATAAAATGAGCTGTCTATTTTTTGTATAGCCGTGGCATTTTTAATATTTCTGCGGATATACCCGAAAAAATTAAATGCAGAAAATGATCTT	1009370
0	EGO65811	True	-10	47	60175	60277	+	False	Contig00012	ATTGTTCAGATAACTTTGCATAGTGCTGCTTTGCATTGGTAAAATTAAAAAAAACAGAAAACGTAAAGGCCAAGGGTACGCTGCTATCCTTGGCCTTTACGTT	1009370
0	EGO62484	True	-10	44	13537	13637	-	False	Contig00228	ACATTATTCGTTAGCTGCGGTAAAAGACAATTACATATGTCGAGTGCCAATACTAAAGGGGGCGCGTTGCGTTTTTGTTAAAACGTTCAGCGCCCCCCTGT	1009370
0	EGO64797	True	-10	60	34483	34599	-	False	Contig00049	GCGCCGCCCACTAGGGCTGTCGGCAGCTTAAAACGAAAAGCCCGCCAATTGGCGGGCTTTGGCGTTACATACATAAGAAATGCGGCATGGTCATGCCCGTTTGATCCCGCAGGACTA	1009370
0	EGO63628	False	0	0	14037	14106	+	False	Contig00102	GGCAACCTGATCCTATGGCTGATAAAATTGCCGGCTTTATCGGTATTGATACCAGCTGTTACACCACTTC	1009370
0	EGO65800	True	-10	36	27393	27484	+	False	Contig00012	TGATATCGACTGACCGGTGAAGCAAATAATGGTTGGGAGGTTGTGCATGAATGAGTATGAGTAATGGCAAAAAGCAAAATGAAAAGAAAATA	1009370
0	EGO63573	True	-10	53	77047	77156	-	False	Contig00112	TAATGTTTGAGTAATGGTGATATTTGCGGCGATAGCCGAGATTGAGAGGTTAAACCGTGCAAAAGAAAATTCTTGACGCATGCTGCGGATCGCGAATGTTCTGGTTCGAC	1009370
0	EGO62534	True	0	52	31231	31328	+	False	Contig00220	TAGGAGGAAAGTAAGCCGTTTTCGGGTAGCCAGAAAGAATGCTTGAATTGGCGCGGATCCGAAAAGCGATACTTTCCGTGTCTTACCTCAGTGGAGAG	1009370
0	EGO62493	True	-2	60	20388	20496	-	False	Contig00228	GAATAAGAAATAAATTCTAAAGGCCCAAAGCTCATCAAATGCTTTGGGCCCTTTTTGTATTATTTTTTTCTGATTCTTCAATAAAATTCATTTCAAGCAACAAAGCAAC	1009370
0	EGO63953	True	-10	43	2489	2587	+	True	Contig00082	GCAGCAAAAATAACACCGGCCTGCATTCAGCCAAGCCGGTGTTATTTTTATTTGCTCAATATATGCCGGACGCACTCCGGCATATCCGCTTTCTCGCAA	1009370
0	EGO61942	False	0	0	48183	48252	+	True	Contig00290	CCGGACGTAAATATTCGATCTCTGATCCAACGTCAAGTGCGTGAAAGTGAACAGTTCCTGCGGCAATCAT	1009370
0	EGO65132	False	0	0	22685	22754	+	False	Contig00032	GGATGACTAGAGGAGACCGCAGATGAGCTTTACAGCAGCCCCCCCTAGCGCCGATATACAGAAGAAATCG	1009370
0	EGO64141	True	3	60	24105	24208	-	False	Contig00076	AGAAATAATTTGCATTGAAACTTTTTTCCTATTGTAGGATTTTAGCAGGAAAGTGAAAAAAAACAAGAGAAATCATTTATGGTTGCCCGCTTGCGAAAGATTAC	1009370
0	EGO65632	True	-10	41	46478	46575	-	False	Contig00016	GCACAGATAAATAACTATTTATTAAAATTAATGAATAGTTATTGACAAATATGCATATATAGGTATTATTATTTATATACGTATATAATGAGGTGACT	1009370
0	EGO64207	True	-3	60	4601	4710	-	False	Contig00073	GGAATGATTTGTAATGATAGAGGTGATATACAGTGCAATGGCAGTGTAATTTTTGCATAACGAAAACGAGGCATATCCTGGTTCAACTTGGTCTCGGACTGGTATTATCC	1009370
0	EGO64620	True	-6	60	81878	81990	-	False	Contig00053	GGCCAGATAAATGGAAGATGCTGTAACCCAACGAACTGGGCTATTCGTCGGGCTACAGTATTTTTTGACCACCGTATCATTTTTATCACAAAGCCTTACTCCATAGTTTACTT	1009370
0	EGO65645	False	-10	37	63680	63749	+	False	Contig00016	AATGATCTGATTCGAATCGAGGAGCTCGCTCCATTAGCCATAAAGAGGAACCAATCAGATAAGTACAGAA	1009370
0	EGO65023	False	0	0	96510	96579	+	False	Contig00040	CACGGTATAGGAGGACGGGCATGGACAGGTTTGACGTAATGCCGGATCGAATCAGGGAAAAAGCGCGGAA	1009370
0	EGO63744	True	5	57	3692	3790	-	False	Contig00097	TCCTGCGAATAGGAGGGTGTATACATGCAGAAAAGCAAAGATATCCTTCATTTGCCGGTAGTCAGCATTTTAGAAGGTAAAGAGCTGGGGCTTGTAAGG	1009370
0	EGO64526	True	-3	45	45747	45841	-	False	Contig00054	CGTCTGACGGCTTGCCGTAACTCTTCGGCCATATTTTATAATTTTTATGCAGGGGAGCGAGAACAATGAAAACGTTGATCGTGTATTCCACTCTG	1009370
0	EGO65076	True	6	60	14300	14399	+	False	Contig00037	TTGGCTAATAATAAACCAGTAAACCCAGTAATGATTTTATTACTGGGTTTTAACATACGTAACGGTGGTTGAGGTGAAGGCTTTGGTTCAGGCATTTCAG	1009370
0	EGO61792	False	0	0	5320	5389	+	False	Contig00305	TGGCAAGTAATGCCGGGTATGATGCTATGATTGCCAGTGTGATTTTAGCGGCCGGGTCAGCCAGCCGAAT	1009370
0	EGO65394	False	0	0	36142	36211	+	False	Contig00017	GTATGGCTGAATCGGAGAACACGACGAAAACACGATACCAGCGCGGGATGAACCCCAATAGCCTAGCGAA	1009370
0	EGO63369	True	-4	60	28091	28201	-	False	Contig00124	CGGAATAGCGCCAGAAAAGAGCAAGCCTCTCCTGTTTTTAGGAAGGCTTGCTCTTTTTTCAGCCGCTCGCCGGGGAAGTACGGGAAAATAGCCTTACCGCAAGTCATATAA	1009370
0	EGO62397	True	15	60	16533	16624	-	False	Contig00240	TTATGCTATACTAATTTTAACGATGTTCCGCAACCAAAATGTGGGCAGAGGGGTGTGGTCTTAGTGCTGACCGCCGATTTCGTTTGGAGAAT	1009370
0	EGO64164	False	0	0	6539	6608	-	False	Contig00074	ATTATCGTAAGGGGGATTGTTTATGGCATATGTGACAGGAACAGCGACATCACCGGCAGATTTATTGGAT	1009370
0	EGO65492	False	0	0	125037	125106	+	True	Contig00017	TAGTATGTGACTTAGCGAATTGTTCTTATTTTAACAACGAAAATATAATATTTAATCAGCAGCAATAGCA	1009370
0	EGO62935	False	0	0	34452	34521	-	False	Contig00164	AAGAGAGTGAAACTGTACCTGCGTTTGATCAATCATGTGAAGCCATATCTTCCCTGGTTTGCTCTGGCCG	1009370
0	EGO65938	False	0	0	4208	4277	-	False	Contig00005	ATTGGATTAAAAAGGAGGATCCGGAAAATGAGTACAGCCAAACAGGAAAAAAGTCTAACGAAGAGCGATC	1009370
0	EGO64855	True	-10	60	107688	107803	+	False	Contig00049	TCGCATAAATTAAAGGCGGACGTTCGGTTTCAATCCACGTGCCCGTACAGGGCACGACTCAATCATGAATAATTCACCCCCTTCATGGAGTGTTTCAATCCACGTGCCCGTACAGG	1009370
0	EGO63991	True	-7	60	42573	42686	-	False	Contig00081	TACGGGTGTAACCCAAAAGGTTTATCGGATTTATCTGCAGCCTCGAAACTGGGGCCGTTCAAAAAGGTTCAGATGCTAGGCGCGATGAGGACGGGCGTGAGACTGTACGTTCGG	1009370
0	EGO64977	True	-10	49	56194	56299	-	True	Contig00040	CCGACCCGAATTGATTGTTAAGCCGGGCAAGAACCGGTCTGGCTCACCGGGCAAAAGTCCCCTTAGCAATCACCCGCCCCTGATCCATCATCTTCCTGCCTTTAGC	1009370
0	EGO65404	True	-10	48	41755	41858	+	False	Contig00017	CAGAATAGAATAGAATGCCGGATTGTGTGCGGGAGCCTGCCGGATAGCGTGATGAGGGTAAAACCTTATGGCGTTATCTTGCAGGCTTTTTACTTAGTGATACA	1009370
0	EGO65599	True	-3	60	14384	14492	+	False	Contig00016	TTCTGATAAATCGGGAAGAACCAAGATCACGCCTCCGGGATTCCCCGGAGGCGTGATGTATATGGGGATTTTTATTCCCGGCTGTCCCATGAGGAGGAAGGCATCGAAA	1009370
0	EGO64790	False	7	60	26759	26828	-	False	Contig00049	AGAACTCTAGAAAAAGATTCCACGGAAATGAAATGGCAAAAAGCATGACTGACTATTTGAAGTGTGATAT	1009370
0	EGO64991	True	-10	51	69294	69400	+	False	Contig00040	AACCAACCGGTAATGCATCGGAACCGGACGTTTTTTGTCCGGTGAAATAGGGTTTTTAAGCAACAGGCGAACATCATTGAATGTTCGCCTGTTTACTTTTCAATCAG	1009370
0	EGO63354	True	-10	60	12572	12688	-	False	Contig00124	GCCTGACCAAGTAATCATATCCTTACTTAAGCCAAAAGGGCCTGAAATGGTGTTCTGAACACGCATTTCAGGCCCTTTTTATTCTTCGGAGCTTTCCCGGGTCATTGCTTCAGTATT	1009370
0	EGO65303	False	-2	55	20023	20092	-	False	Contig00019	AATGAAATAGACAACAAAATACAACTGATCGTTTACGACGGACATATTTCGTAAAATTACGCCTCTTCTG	1009370
0	EGO61956	False	0	0	63706	63775	+	False	Contig00290	GCGGGCGTGATTCGGGTTGCTCCACAAATATCGCTCCGCAGTGATTCACGCTCAAGAGGCCTTAAAAACG	1009370
0	EGO64347	False	13	60	3528	3597	-	False	Contig00060	TTCCGGTTAGAACCGAGTTTATAAAAAGTCACTTTAATTTTCCAGAAGGGGGCCCGAAAATTGAGAATCA	1009370
0	EGO64965	True	7	60	46402	46500	+	False	Contig00040	CACTAAGCAGCCGGCATGGGGCAGGGATATAAATGGATAGTCTATTCCGCGCGTCATTTTGATATTGCAATCAATGCAACGATATGGTATATTAGTAAC	1009370
0	EGO64958	True	-10	39	41170	41264	+	True	Contig00040	CGATCTCGGTTAATTTTCCTCCTCAGGCTGTTGGGGCGTTTCCTCTTGCGGCGGGTCAAATAAGGCCGTTTGCTCCCACAGCTTTGGCGGTTGCT	1009370
0	EGO63831	False	0	0	2008	2077	-	False	Contig00085	CTCGATTTAAAGAAAGCAGGTGTGAGATGTATACGGCGGCTCAACTGGCGGACAGCGGCGCAGCAGGCGA	1009370
0	EGO61882	True	-8	45	10208	10306	+	False	Contig00291	GGGTACGGTGAGCGCGCGCCCGCAGGAGCAACGACGCAGGTGGGCCTTTTTCAACGGTTTCCTGAGAGTGCGTGTCGTGGCGGCGTACAGTCTTAGCCT	1009370
0	EGO65877	True	-10	40	35924	36020	-	False	Contig00007	GCAGGAAAGAATAGCGCCGGCTCTTGTTTCCGCTATATAAATAAGGTAGTATTGTAAATAGTAATATTATTAATTAGAAATCAGGAGGATTTAGAAG	1009370
0	EGO62095	False	0	0	29978	30047	-	False	Contig00260	GCTTTTATGATCACGCCGGTCATCAAAATCCTGGAAGATGAGCTGATCAATCAAATTGCCGCCGGAGAAG	1009370
0	EGO65115	True	-10	40	7162	7257	+	False	Contig00032	TTTCGGCAATTAGCCGGCTGCATGCCGGATAATTGGATAAGTTTAGAAATGGAGTAACCGGTGAAAGATTACATCATCAAGAGAATTCTGTGGATG	1009370
0	EGO62823	False	0	0	4873	4942	+	False	Contig00172	AGCCGAATGAGGTGCTCTCTGCAACCATTACCGTTGGCAGCCTACCTTACGCAGTGACGGCTGCGATTAC	1009370
0	EGO64058	True	9	59	30964	31059	+	False	Contig00079	ATATAGTTTTACCGTCCCATTCTGAATTGATTTAAGGAAAGGAGGAGACTACTGTGGAGAAAGTTTATATTGCTGTGGCTTCCGCACTGGCTGCCG	1009370
0	EGO63967	True	-10	60	19872	19987	+	False	Contig00081	GGTCCTGGAATAGCGTAAACCAACCGGCTGACATGTCGGGCAGCGCCCTGAAGGGTGCTTTTTTATGCACTTTTTATGGTTTCCTATATTAATTATGCCGCAATATGTGTAAAATA	1009370
0	EGO63238	True	-10	52	107991	108098	+	False	Contig00131	CGAGATCCGTTAAATTTCTGTCAGCGGATTCCGCTGCAAAGCTGCTTTATCCCGGTCAATGACCTCTGAAGAGAGGTCATTTTCCGTAATACTGCTTTAAGCTGCGAA	1009370
0	EGO63381	True	-6	43	44391	44486	-	False	Contig00124	GGAGATTTAACCGGCTGTTTTGTTTTAGAACCCTAAAGGTGAATAGTCCTGCCCTGTTATACGAATAAGCCTGCTCCCAAAAGGACGGGCTTATTC	1009370
0	EGO63306	False	0	0	25615	25684	+	False	Contig00126	CAAGAAATAATTCGCTTGGGACGGTGTGTGCATACTGTGAGTAAACGAGACTATTACGAAGTATTAGGCG	1009370
0	EGO65255	True	15	60	20572	20663	-	False	Contig00024	TAAATTTAGTATAGTTGGCTTTATGTATTCTAGACCGTATAGAGTCCAAAAGATGCTTATGGTCTAACAATTTCTCATAATCCACCAAAATC	1009370
0	EGO62344	True	-10	39	3419	3513	+	False	Contig00251	CTCTTTAGCCTAACCGGATATTCCGGACAGTAAACAATAGCATCGATGCAGGACGAACCCGCCGGGGCCCGGCGGGTTCCGTTCTTTTCATGGTG	1009370
0	EGO64617	False	0	0	80066	80135	-	False	Contig00053	GGAACAATAATGACGGCAGTAGATTATAAGGCCCTGAAAAAGGGTGGCTTTATGCAGCAGATTCAGCCCG	1009370
0	EGO65524	True	-10	41	160589	160686	-	True	Contig00017	CTTCCGGGACATAACCGACGGCAGATATATAACCCCGTTGCCGTCAGGCTGCCCAAAGGCCCGTGTGACCAGTCCCGCCGGCTGGCCCGCAAACACGA	1009370
0	EGO65789	True	-8	41	37140	37235	-	False	Contig00013	GCCGCTGTATGAATTTAAGTGCTTGGACTGCCATGCCCAATTTGAAAAAATATGTGGGATAGAATGGAACAATGCGCCCCATTCGGTTATTTGCCC	1009370
0	EGO64443	True	-10	55	65712	65822	+	False	Contig00056	TGGAATCCGTTGAAATAAATTTTTAGAATCCCTTAGAGAGGGGGAGCTATATGGCCGCAGAACGTGTACGTTGCAGAATTCGCTGGACGCGCGTCTTTTTTGTTTTGGCGG	1009370
0	EGO62863	True	-10	60	13464	13579	+	False	Contig00171	ACACCAGCGTTAGTTATATACTGACGCACAGCCGTGAAAGGGGGCGTAGCACTTATGCGCGAGTGTTCTTATAAACAGGCGGCCGCGATTTCTTTATTGCTTCATGTAGTGGCAGG	1009370
0	EGO65906	True	-10	55	4215	4325	+	False	Contig00006	ACTAGTTGGATAGAGGACCGCTGAAAAAGGCCAGATTCAAGGCTGCAGATGGGTTTTGTCAAGGTTCAGAAAATAGCAAGTGTCAAAATCTGTTGTATGTATACAACAGAT	1009370
0	EGO62689	False	0	0	762	831	-	False	Contig00193	AAAAAAGTGAGGTGTGGAGATGTTAATTACTCTAGATATAAGTAATGAAGAATTTGATGCGGTAATCGGT	1009370
0	EGO65128	False	10	60	19711	19780	+	True	Contig00032	GAAGGATTGACTTGGATAGATATTCTTGATATTATCGCAATCAGGTTATGGGAGTTGAGGCATTTCTATA	1009370
0	EGO63114	True	0	60	5955	6060	+	True	Contig00134	TAAATAGAATATAAAGACGTTATGGCTTAAATGAAGTGAAAGCCAGTGTTTTGAGGTGTTGGCCGGGTAGTTCTGTATAGGGTCATTTTTTTTCTTCCGCTCCCTC	1009370
0	EGO63065	False	0	0	477	546	+	False	Contig00147	TCGCTCATAAACCAGGCGAACAGGTTGAAGTGGACTGGGCAGGAGACCCTGCCTATATTACAGACCCTGA	1009370
0	EGO65537	True	-10	48	170781	170885	-	True	Contig00017	AATATCTTGTATAAGGAAAATAGCCGGCAAAAATGTCCGGCTATTTCCGTATTGAGCGCATGCTATTGAAATTCCCCTCCGCATAGATGTTCGAGAGAGGTTTCG	1009370
0	EGO65704	False	0	0	44748	44817	+	False	Contig00015	CTGGGGTTAAGGCGGTCCATGGAGCCATTATGAATATTCAGATGATAAAGGAAAAACTTCATACGGATGC	1009370
0	EGO64320	False	0	0	16695	16764	+	False	Contig00065	ATATAAATAAATTTTGATCCGAGCCTTGACAAGCGACAATGATCCTGGGATAATGTATACAAAGTTACAA	1009370
0	EGO63216	True	-8	60	87822	87935	+	False	Contig00131	ATATGCAGTGATTTTGAGGAAACAGCTCGCTTATCCTGAGGAGCTGTTTCCTGCTTTGAAAGCGGGGAAAGCGGAGGAAGCTATGACGTGGGAATTGAAGAAACGGCTGCAGCA	1009370
0	EGO63086	False	12	57	12800	12869	-	False	Contig00140	GGGAGAGTAACCCACGTTCCCGCATTCATCCGTTTCCATTTAAACAAACCAGCAGAGCAACGGACTTTTC	1009370
0	EGO61740	True	-3	51	31036	31135	+	True	Contig00325	GAGTAAAACAAAGGGGATGCGGAATGGTTTTAAAAACCTGTACCGCATCCCCGTATTCATTCTATCTTCTGGGATTAGTGAATAGGACCTTGTGAATTCG	1009370
0	EGO62292	False	0	0	62120	62189	+	False	Contig00253	GCGGCAATAGAATGCAACGGAGAGAAATTTTCGACTATACCGTTTAATATACCCGAGACATGAGGAGGAT	1009370
0	EGO63161	False	0	0	36369	36438	+	False	Contig00131	GAAGAGGTAGAGGTCAGTGCCTATTTGGAAAAGCTTGCTTGTCGCTTTTTTCCTTACCTTTTTTGGCGGT	1009370
0	EGO63479	True	-10	52	12535	12642	+	True	Contig00112	AGGAATTTTTTAAAATAAGTAAAGGCCTTTGGTTTGCCAAAGGCCTTTACTTATTCCTTCTTACCGTTCTGCCGCGGCTATCCCCTATTCCATGCCATCCCCGGCCAA	1009370
0	EGO63383	True	-10	43	46483	46581	+	False	Contig00124	GCTGTCTAAGTAGATCCCATCTTCTATTGGCAAGGGTGGATAAAAGGGGCAGAGTATCCGGCAGGTAGATGTTGATCAGCCAACATTACAGCTCGAAAG	1009370
0	EGO63705	True	-2	60	5319	5427	-	True	Contig00098	GAGTAGAAAACCCTCAAAGCCGAGGCGGCGATACATCAGCTAAAGTACTGGTGTATCGCCGCCTTTTCATTTTAAGCGCCCGCCTATTGCCGCAGGTCTACGCCTTCAA	1009370
0	EGO65916	True	-10	60	14437	14553	-	False	Contig00006	CAAGGCGCTGGTAATGGGTGATGCCTGGCTGTCGCAGGGGTTTGAAAAAACGTCTTGCGACAGTTTTTTGTTTTTTCACTCTTTATATCGCTGATCTTTTCTCTATCTCCTTGAATA	1009370
0	EGO64086	True	-10	60	6443	6559	-	True	Contig00078	TTTTCCGCCGCTAGGGGACCGTTGAAAACGGGCCGTCTGCGTCGTTACTCCTGCGGGCGCGCGCTGTTCAGAAAGCGCCCCTTTTCGGATTCGTGTTGACTGGTTACTTTGATCTAA	1009370
0	EGO61912	False	0	0	18243	18312	+	False	Contig00290	TATGAGGTGAACCGATGAGTGCAATCTATTTAGACTGTTTTTCCGGCATTAGCGGCAATATGATCCTGGG	1009370
0	EGO63095	True	-10	53	21788	21897	-	False	Contig00140	CGCCGGTAACCTGAGAATAATGTCGGGGGATGTTGACATTCCTGTCTAGGGGGATCATATCAGGTTCATCTTTTTTATTGAAGTATATCGGCCCTGACCGTGTTTTGACG	1009370
0	EGO64021	True	6	60	76982	77081	+	True	Contig00081	ACCTTACAATCATTACCCTAATTAGTCTAATGACACAAGACAGGGCGGCTATGCCGCCCTTTTTCCAATGTCTATAAAAATCGACCTATGTACGGACCCG	1009370
0	EGO63517	True	-10	45	53159	53260	-	False	Contig00112	CCAAAAACCGTTAGTGTTTGGACACCACGGCCTGAATTGGTCAGAGTGACTGAGATGCTTTTAAATCCTGACGATAGAAGGTCAAAGGCGGAGAAGATAAAA	1009370
0	EGO62011	True	-4	45	760	855	-	False	Contig00278	CTCTCTGAGGGAAACATTCTCTATACGTAGGGATAGGAGAAGAATGGGAACAAAACTGGAGAGGATAAGCGAACGGGTAGCCCAGAATCCCAAAAT	1009370
0	EGO63594	True	-10	60	92355	92470	+	True	Contig00112	CAAGCGGAATTGATTCACAAACATCCGTCTCTGGCCGATGCGGGATAAAAACTAAAGTATCTCCATAGCCGATACTCACATCCACGAATTCCCTCAAATGCCTGGGGTCCACAAAA	1009370
0	EGO63844	False	0	0	19992	20061	+	False	Contig00085	TGGTGGATGACGAAAAATGGGTAAGAAGCGCCTTGAAATGGACAGTGGAAAAGACCTGCCTCCCCTTCAA	1009370
0	EGO62203	True	-10	53	72101	72210	-	False	Contig00259	TAATGTCACTGTAATGAGTCCGCTTCGGCCGATTGCGGGGAAAATGGATAACCGGAAGGAAGGTGCTCTTGAACATTCCTGTGGTATAATGGCAAGCTGCTTATTTATCG	1009370
0	EGO62239	False	0	0	5171	5240	+	False	Contig00253	GTGGGTGTGAATGGGGAGAGCTTTCTCTGCTATAAGTTTCGTACTATGGTAGTAGATGCCGGGAAAAAAC	1009370
0	EGO65859	False	0	0	13413	13482	-	False	Contig00007	GAGTGAGTGAGCAATCTGTACTGATTTCCATTTTAGCGGCGGCCATTACGGCCGGTACTCCGATTCTGTT	1009370
0	EGO62659	True	-10	42	3452	3550	-	False	Contig00198	GCTATACATTTTGATGCCAGGAAGGCTGGTAATCGGATGTCGCTGAAAAGATAGGAAGTGTCAAGTTGCTTCAGACTTGACACTATTTATATTGCCTCA	1009370
0	EGO63587	False	0	0	85712	85781	-	False	Contig00112	CAAAGAGTAAAAGTGCTTCGACGACGGACAAGAACTCAAAAAAAGTGGAAAGGATGTGTCATTATGGGTT	1009370
0	EGO62407	True	-10	60	27318	27434	-	False	Contig00240	AAGGGAACCGTTGAAAAAGGCCCATCTGAGTCGTTTCTCCTGCGGGCGCGCTCGTTCAGAAAACATCCCTTTTCTGTTTCGAATGCAGTAGTTTATTTTGCTGTGACTACACCGAAA	1009370
0	EGO63230	True	15	60	99672	99762	+	False	Contig00131	CATACAAAAGAAAGATTGAATATGGGAGGAGGTGAATCCATGCATGTGATCAGCAGTGACTGTATCAAGTGCGGCGCTTGTGCAGCGACTT	1009370
0	EGO62576	True	-10	60	10833	10948	+	False	Contig00209	TTTAAAGCCCTAAAGTCAAGAAATAAAAAAGACTGGCCATCGGTCAGTCTTTTTTATTTTGGGAAAAAAATGAGCTTTTAGCTTTAATAATATCCTATTTTGTTTTCAGCCAAAAC	1009370
0	EGO63204	True	-10	60	75212	75327	+	False	Contig00131	TTTAAGAAAATAAACAAAAAGCGGGGTAATACCCGCTTTTTGTTTTAATGACTAAGACAGAAAAAAGTTCCACAAAGTGAATTTTTTCTTGTCACGGATTTTACGGTTTAGATAAA	1009370
0	EGO65209	False	0	0	7060	7129	+	False	Contig00025	GCAACCATGAGTTCCATGAAACTTAGCCGCAAAGAATTCCTCCGGCTCAGCGGCCTGTGCCTGGCCGGTC	1009370
0	EGO62683	False	0	0	13269	13338	+	False	Contig00194	AAAGGAATAAGCCGGAGGCTTAGATATGCTGTCAGACACAATCAAATATGGCAGACATCATCGCTCGATA	1009370
0	EGO62167	False	0	0	34282	34351	-	False	Contig00259	CAAGAAATAAAGAAGGGGGAAACAATGATGGCAGTTCCTGAAATGATCAAGTCCATCGCCCAGGCGCCGG	1009370
0	EGO64758	False	0	0	121699	121768	-	False	Contig00050	TTATGAGTGAGGCTTTAGGCATGGTAGAAACCAAGGGTTTGGTAGGATCCATTGAAGCTGCTGACGCTAT	1009370
0	EGO65735	True	-8	51	4137	4242	-	False	Contig00014	TCTGCCGCCTGAGAGCAGACCCTTGTCAATAGACAGAATGGTTGCGACGGCCATCCGGCCTTAGTCCGGATGGCTTTTCTTATCCTCATTGCCGCCGCGTTTACCC	1009370
0	EGO65067	True	-9	42	6094	6191	-	False	Contig00037	CCCCCAAAAGTGAGCTACTTTCTCAACTAACCTTGGAGGATAAAGCATGTTCTTACATTTGGGCGTTGATACGGTTGTCCCTCTCAATGAAGTCATTA	1009370
0	EGO64622	False	0	0	84172	84241	-	False	Contig00053	GGCCCTATGAACTCCCTGCTGACGTCTCAGCAGCAGGAACTGTATCAAAATCCGGCCACCATCCGGAAGA	1009370
0	EGO65260	False	0	0	27294	27363	-	False	Contig00024	GCATATCTGATTTCGGGGAGGAATCCATGATGAATAAAGAAGCTGGCCCGTTCATAAACGCCCGTATAGA	1009370
0	EGO64356	False	0	0	13933	14002	+	False	Contig00060	CCTGCGATAAAAAAAGAGGAGGTTCAGTATGCAGTGCAAATCTTTGCGTGAATGGATGAAGACCCTGGAG	1009370
0	EGO61793	False	0	0	5969	6038	+	False	Contig00305	CTGCAAATGAAGAATTTAAACGGCTATTTTGATACGGAGGGCATCAGGTGAGAACAACCAAAGCGATGAA	1009370
0	EGO64075	False	0	0	46187	46256	+	False	Contig00079	CTTATTCTAGGAATCTGTTGCAAAACTCATCTGCAGCCTCGAATCTGAGACCGTTCAAAAAGGTTCAGGT	1009370
0	EGO63487	False	0	0	16458	16527	-	False	Contig00112	GGAGAAGTAGAATATGAAAGTATTCATCAACCCCGGCCACGCTCCAGACGGCAATCCAGACCCCGGTGCC	1009370
0	EGO63511	False	0	0	50255	50324	-	False	Contig00112	AGGGGAATAGCAGTATGGAGATACCGGCAATAATTTCAATTAAGTCTGATCTGGTTGATTCCGGCAACGC	1009370
0	EGO64011	False	0	0	68085	68154	-	False	Contig00081	GCCCTTTTGATTCTGTGTCTGGAGCCCTGAAATTTCCTTTTTAAATTCCTGCTTTTAGCGAATTTTCTCC	1009370
0	EGO63319	True	-10	46	37698	37799	+	False	Contig00126	AGCGCCATTATGACGCGATGGCTTAGATGAAGTCAAAGCAAAAAATCAACCGGGAGGACATTATTTGCTGCAGGAAGAGGAAAAACGCATTTCTTTCAACGA	1009370
0	EGO61730	False	0	0	20127	20196	-	True	Contig00325	TGAACTATAGCAAGGGAGGTTGATAGAATGAAACGATGGGTTGCCACGATCCTGACTCTGGTATTTGCGT	1009370
0	EGO65728	True	-10	48	69937	70041	-	False	Contig00015	CAATAGGATATTAAGAAGGGTACGGATTCGGTTAAAACCAGCCGCTCTATCCACCTTAAAATCCAGCATCTTATATAGATATGGGGAAATCCTACGGAAGGTAAA	1009370
0	EGO63697	False	0	0	696	765	-	False	Contig00099	CGGTGTATGACAGGTATATTCATTACCGCAACTGATACCGAAGTAGGAAAAACCGTCATTACCGGAGCGA	1009370
0	EGO63610	False	0	0	405	474	+	False	Contig00102	GGGCGAATAGGGGCGGCGATCATTTTTATCATGTTGGAGGGGGATACTGTGGAATCGATCGCAAAACGCA	1009370
0	EGO64835	False	0	0	85114	85183	-	False	Contig00049	GAAGAAATGAGACTGGGGAGGAAGCATATGGCAGACAGCACAGGCAAGAAAAAGATCATCGCCGCCGGTG	1009370
0	EGO63627	False	0	0	13609	13678	+	False	Contig00102	GTACAGATAGAAAAGAGGGGAATTATGAGCCGGAGAAAGGCACGGGAAATCGCACTACAGACAATGTTTC	1009370
0	EGO65525	False	0	0	162849	162918	+	False	Contig00017	GGGGGCATAAGCCATGGCGACAGAAAAAATATTGGATTTACGCGGGCTGAGCTGCCCCATCCCCCTTTTA	1009370
0	EGO61839	True	-10	60	56480	56595	+	False	Contig00305	ATTCAGACTTTAATCGGGTGATTCTAAATTCTAAGGGCTCCCGCTTTTAACAGTGGGGGCTTTGCTTTTGGCAAAAAAATAGTTATTGCAGGTTTTTATCTGATACAGTACAATTA	1009370
0	EGO62819	True	-10	44	216	315	+	False	Contig00172	GAACAATTTGTGAACGGTTCGCGATAGAGCAATAGGCTTAATATTGAGATCAGGAATTTGAAGAATGCTTCCCTGGTGTATTGCAACTATACACCTGCTT	1009370
0	EGO64005	True	-10	53	61312	61421	-	False	Contig00081	ATTTCCGGCTGTAAGGAAAGCGGGTCGGCCTGTCACCGAATATAGAATGAATCGGGCAGACCGCGCTGTTGAGACGCAACCTGCAGACCACCCGCAAAAGCAATGCCTGG	1009370
0	EGO65213	False	0	0	10775	10844	+	False	Contig00025	GGAGAACTGAGATGCTTTTAAACCGGGAAGAACTGAAAACTGCCTGCGCCACGTATGAAAAGTCGCTTGA	1009370
0	EGO64973	True	-10	53	53242	53350	+	False	Contig00040	AAATTCCCACTGACCGGATAACATCCGTTGAGCGGCCTATGAGCCATTTTCGATCCTATTTATAATAGATATATCCATACTGAGTTTCCGGATAAAATAAATCTGCCAG	1009370
0	EGO64885	False	0	0	1178	1247	-	False	Contig00042	TTTACGATAATCTCCCTCCTTGGTAAAGGTATACAAAATTCTTAAATCGGACTGCCGCTTGACGGTGACA	1009370
0	EGO65257	True	-10	60	25110	25225	+	True	Contig00024	GAGCGAGGCATAGACTATTTCATGCAGCCCTCGACGTAGTCCTTGGTGCGCTTCACGAAAGCGAGCATTTCGTTATCAAGCGGATAGCGGATAACGCAGCCGGGTGTCAGAATGTG	1009370
0	EGO64569	True	-10	60	35371	35487	-	False	Contig00053	CTGGTTTCCATTGAGAAGACCGCGTCAACGGCTGTTTTTCTACGCAGGCGCTTCTTTTTTTTAGAAGCGCCTGCGTAATTTTATAATGAAACCATTGTCACCCGGGAAAAATAATGG	1009370
0	EGO65614	True	-10	54	29912	30021	+	False	Contig00016	GATCAGAGGTTGACAGGAGAAGGATAAAGGTGATAACCTCAAAATAAAAGATATTCCAAGAAATCGTGAAATTATTTAGAGAGGATGATGATCGTGAAGAGAACTGTGCT	1009370
0	EGO63659	False	0	0	40638	40707	+	False	Contig00102	ATCTGACTAATGTTTTTTCGTCATCTGAAAGCGCATTTGGAAGCGTTGTTGTTCGCTGCCGGCGATCCTG	1009370
0	EGO62369	False	0	0	1995	2064	+	False	Contig00245	CTTGGATTAGCATACTACCGAGGTGAAGGCGTCGCCAAAGATAATGCTGCGATGATAAGTTGGTTTCGCA	1009370
0	EGO63549	False	0	0	66256	66325	-	False	Contig00112	GGATGCCTAAGACTGGGTTTATTTGTGTCTGCGGTGAACCAATGCGATATATCCATGGTGATGACGGATG	1009370
0	EGO64780	False	0	0	15724	15793	+	False	Contig00049	GGGGAAATAAATATGAATATGACGGTACCGGCAGCAGCCTACGCCGTGATCGGCGGTTCAGGAACGCTGG	1009370
0	EGO65447	True	-10	60	77751	77867	-	True	Contig00017	TTAAGGGTTATTAAAAGGGGCCGTTGGAAAAGAATACTGCCACTAGCTATCGCTCTGGTAATTAAGATAATACCCTCAAGTATACTGGAGGCATGCCGGGAAGAAGCAAGAAACAAT	1009370
0	EGO65650	False	0	0	66986	67055	+	False	Contig00016	GGAAGGATGAAGAAGCGCCACATGATAGGAATCGGCATGATCCTGGCATTTATCGCCTTCAGCGCTTATT	1009370
0	EGO65861	True	-2	48	16244	16340	-	False	Contig00007	AAATAAGTAAGTAAACAGCGATCCTATTTATAGGTGTAGAGCGCTGGCAGATTTTTTTCTGCCGGCACTCTGCATTTAGAGAGAGGCGAGGCTTCTC	1009370
0	EGO65409	False	0	0	45088	45157	+	False	Contig00017	CAAGAAATGAAGCCTGGTGATATCGTCATAATACCCAAAAAGGGAAATGAAGTGCTAGCTTTTGGTTTAA	1009370
0	EGO61844	False	-9	52	62067	62136	+	False	Contig00305	GCTGGAGTAAATAAGAGGAACAGCAGGCAAAAATCTTTTGGCTTGGTATAAATTGTATTCTTTTCGGGAA	1009370
0	EGO64734	False	0	0	98518	98587	+	True	Contig00050	GAACAAATAATTACTCCGCTGTAGTTTATGGCTGTTTTTTTAGGTGCGCAAGCGTTTTTTCCAAAAACGT	1009370
0	EGO65148	False	0	0	9809	9878	+	False	Contig00030	TGATGAATAGCAGAGCTGTCGGAATTATTGGATTGGGTCACTACCTTCCCGATCGGGTTCTTACCAATAA	1009370
0	EGO62400	True	1	59	19542	19646	-	False	Contig00240	TAACTGCGTACTGTGGAACAGTCCTAATTAAGCTTTGGACGGAAAGCCCGTGAAATTCTTTTGCGAAGCTGGACGTATACTATATTGGGGATTATAATGATACTG	1009370
0	EGO65474	False	0	0	103458	103527	+	False	Contig00017	AAATAGCTGAGTTTAAGGATTCCGCAGACCGAGACCATTCTCTGGATTGGGAAAGGATCCATTCGATCAG	1009370
0	EGO65727	True	-7	55	69409	69517	-	False	Contig00015	CACCGCAGTAGAAGTGGTTAAGACGGTTACCGGCGCGGTACTATCACGTATAGAGTAGAAGGATATGGAGGTGGATAATTATGGCCTATACGACAAGACCAGAAGATAA	1009370
0	EGO64976	True	2	56	56256	56355	+	True	Contig00040	AGCCAGACCGGTTCTTGCCCGGCTTAACAATCAATTCGGGTCGGAGCCGGAGGGATTCCGGGTTTCAAGATAGACGCTTTGACTGGGCAAAGCAATTTTT	1009370
0	EGO62638	False	0	0	8373	8442	-	False	Contig00203	CGGGAAATGATCCCAATAGAGGGATTCCTGTTCGCCTGCATCAGCAGCGGGAAGCTATGCGTCAAGACAG	1009370
0	EGO63958	True	-1	48	5610	5705	-	False	Contig00081	AATAGAAAACTCTGCCCAAGACTGCGACCATGAGGGAGGTAAGGGAGAATGTCTCATTGTCAAGAGGCCCGCTGGACTTTGTCCGGCGCACAATCT	1009370
0	EGO65954	False	0	0	26793	26862	-	False	Contig00005	TCCGGCATGAACACAAAAAAAATCAGCTTTCGGGTAAACGGTCAGGCTGTCACCCTGGAGGCGGACGTCC	1009370
0	EGO63860	True	-9	54	40248	40356	+	False	Contig00085	ATAGGTATGTAATCTACAAAGTAACGGGCGTATTGCTAATATGCTTCATTGGAAGCTTTACAAATAAAGAGGACTCCTGCCAAACTGCCGAACTTTTGTGTAATACGGC	1009370
0	EGO65935	True	6	60	1806	1905	+	True	Contig00005	CGGGCTATTGCCGATTGGTTCATCTTTAAAGCAGGGCTTTTTGCCTTGCTTATTTTTTCAGATAAGAGTCGACAATGCTGTAAGCAGGAATTTTGTGTAT	1009370
0	EGO64496	False	-10	36	6280	6349	-	False	Contig00054	ATTCAAATAACCCATGGTGAGTAAAGATAGAAAAGGAGGGGAGAGCTTTGTCCGGTACAAGCAATACATT	1009370
0	EGO62884	True	-10	47	543	646	-	False	Contig00168	TGAGTAACCGATAATTATTATTCCTCGTAGGGAAAGGAGGAGAGGCATCATAAAAAGGTTTTTACACAGTTTATGCAATGTGTTGCCTTTAATCTTATCTATTG	1009370
0	EGO65807	False	0	0	47949	48018	+	False	Contig00012	GTTATGCTGAATGAGACCTACAAAGGGCTGCTTATTTCCTGGAACTATAAATTCGAAACCTTTTTACAGC	1009370
0	EGO64263	False	0	0	5173	5242	-	False	Contig00066	AGCGCAATAAAAGGATGTGGAACCCGTGAATGTGTTTGCCATCTTCTTGCTGTTTGGCGCATTTTTGCAG	1009370
0	EGO63283	False	5	52	7685	7754	-	False	Contig00127	GAAATATTGACTATGCCTCAATGGTGTCCAGGACATTTCATGTGAAAATGATTAGGGTGATATTATGGAC	1009370
0	EGO62323	False	0	0	94375	94444	+	False	Contig00253	GGTTTTATAGTTGTTCGCAGACAGCAACGGGAAAAGGGTGAAACTATGTTCGGCAGCTGTGAAATTGAGA	1009370
0	EGO63181	True	-10	41	54005	54101	+	False	Contig00131	TGTTAAAAAATAAGAGAACACTTCAGTGTTCTCTTATTTTCTGAAAAAATAGTTATACTAATGAAAAGGAATTGTCGGGGACTTGTAGAATTTTACT	1009370
0	EGO64788	True	-10	53	25663	25772	-	False	Contig00049	AAGAGGAAGAATAAGAGCCCCTAAGAGGCTGCCGGCGGCAGCCTCCCTGTTTTGGAACGTCAGAGTATAACCAAATTGCCTTTCGCTGCATATCTTATTCCATGACATTG	1009370
0	EGO64978	True	-2	59	58026	58132	+	True	Contig00040	AATAAAGAAACCAGGCCCTGATATCCTGACGGATACCGAGTCCTGGTCAGATTGCCGGCAATGAAAAGGACAGGCTCAGCCTGTCCTTTTCATTGTTATGTTTTAAG	1009370
0	EGO62101	True	-10	59	37854	37969	-	False	Contig00260	TCGAACCGAGGTAGATCCAAGAGGACCTCAAAACCTGTTCTGACGGACAGGTTTTACTATTTTTTATTCGTAGTTTAGTTAGTAATGATTCATTTCAGATATAATATAGATAAATG	1009370
0	EGO64208	True	-10	60	6297	6412	+	True	Contig00073	CCATAATAATTAACAATAAGCAGCATCTTTTGATCTTTCATTGTATCGCTGCAAGATGCCCCCGTCAATTCCCTGGCAGCCTCATTTACTCAGTAGCCGCAAGTTTCATATGTAAC	1009370
0	EGO63221	False	0	0	92570	92639	+	False	Contig00131	CAACAGATGAGTGAACGGGAAAAAATAATACGCTACTATCGGGCCAGCGGGGAAGCGGAGCTGGCAGCCA	1009370
0	EGO61720	False	0	0	5309	5378	+	True	Contig00325	CCGGGCCTGATGATTCTTTTAGCGTATATTATCTGGTTCCCGTTGCTTCATTTTTAGCTACAGCCGCCTG	1009370
0	EGO65423	True	-7	60	56114	56226	+	True	Contig00017	CAGGATCTGAAAACAAGGAAGGCAACCGTAAAACAATACGGCTGCCTTCCTGATTTTTAGGGTTAGCTATAAACTTTTTGAAAACCCGTCTGCAGCCGCGAATCCAGGACCCT	1009370
0	EGO64373	True	10	60	4040	4135	+	False	Contig00057	TCAAGCAATCTATCGCAGTCAAGAGGTTGTTGACAAGGCATCGCCGCTGGGAGAGACGCCTTTCAACAGCCTCTTTCCATACTACTCTTTTGGATG	1009370
0	EGO65392	False	0	0	33064	33133	+	False	Contig00017	AGCGCGATGAGGGTTTAAACCTTATGGCGCTGTATGCAGGCTTTTTTCGTGAAAGGAGTTGATGAATATT	1009370
0	EGO65631	False	0	0	46052	46121	-	True	Contig00016	GCAGGCGTGACACCCGCTCACATCTAGGATAAACAACCTATAAAAACAAAGAAAGGGGAGGCCGAAGCCT	1009370
0	EGO63858	False	0	0	37687	37756	+	False	Contig00085	AAAGATATAAAATATAAAACGGCAGGAGATACCATGAATTTTATTGATACATTAAAAAGTGTTGATTTAG	1009370
0	EGO62551	False	0	0	1851	1920	+	False	Contig00210	AATCGACTGATGGGGTGGTACGCCGTATATCGTCGGGAAATGCTGCTGTTATGGAAAAAAATCGGCCGCA	1009370
0	EGO62367	False	-8	41	831	900	+	False	Contig00245	GCTTTTATAGAGTCTATATTATTTCGAAACCTGAAAAATAAAGAAGAGAGATAAATACTAAAGCGAAAAA	1009370
0	EGO62849	True	-9	41	35955	36051	-	True	Contig00172	CTGGACATACTGATAGGGAACCAGTTCCCATAAGACACTGCCGCCCTCGATTCCTCCGATAGGAGGCCTCGAGGGCGTTGCTTATTGAAAGTATTAG	1009370
0	EGO62478	True	8	60	7714	7812	-	False	Contig00228	AATGTTAAAGTATCCTCCAACAAGTGTCTGCCATGTGTATGATGGAGAGCTTCCTCAAGAGCAACTAGATCATTTTTGACATAGATTCAATCAAAAATG	1009370
0	EGO65750	True	8	60	18944	19041	+	False	Contig00014	CTATATCATGAATCTCTCTTGGGGAATTTCTGTCTATTGCGGGCATCCTATACCTATCACCGAAACGTTAGCGAAGGGTTGTGTGATGAGAATGGAAA	1009370
0	EGO62304	True	-10	60	73242	73357	+	False	Contig00253	CAAGCCCCAATAACGGCGGACGCCTGGGGCAAAGGGCGACGGCGCGGAGCAATTCGCGCCGTTTTGGTTGACAGGCAGCGGTGACGCGCATATAATCGTATTGTGCAAAATGACGG	1009370
0	EGO64261	False	0	0	2730	2799	-	False	Contig00066	GGGAGTCTGATGAGCAAGATGCAGGAAACCCAGGTCCATACATTGGAAGCGACTGCGGCCAACTTTCGCG	1009370
0	EGO63836	True	-10	56	9998	10109	+	True	Contig00085	AGAACTGGCATAGCATTGAAAAAGAGGATGAGGCCCAAACGCCTCATCCTCTTTAATATTATTTACGACTTGTCTGCCTGCTCCTGCAGCGATAGATGTTTTATCTCCCGGA	1009370
0	EGO63160	False	0	0	35828	35897	+	False	Contig00131	AGTGGGTTAAAATGTCCGGCAAATATCGGTATACTATCAGCGTTGTCCTGTTATTCCTGATGACGGCCGG	1009370
0	EGO65743	True	6	60	12530	12629	+	True	Contig00014	TTCATTTCCACCGGGAGGCTGGTTGTTATAAATCCATCTGTCTGATGGATTTATCCCGTCTCCACTGCTTCCATTTAAACTGCCCACGCCTAATGGCGTG	1009370
0	EGO64800	False	0	0	37366	37435	-	False	Contig00049	CGTTTTATGACCATTGCTCTTACTGATGTGAAAAAGATTTATCAAATGGGAGATAATACGGTAGCCGCTC	1009370
0	EGO65470	False	0	0	100281	100350	+	True	Contig00017	GGCGCTGTAAGATCTGTCTTTTCGAATCATGAAGGAATTATGTTAAAATATCGAATCCCCCAAAATAGAA	1009370
0	EGO64151	True	-10	48	35344	35448	-	False	Contig00076	AAACCAAAGGATAAGAGAAGGCCACGGTTCATACCGTGGTCTTTTTTTGTTATAAGATAGTATGTTGATCATATATTGTAATAATGCAAAAAAAGAGTGCCGGCA	1009370
0	EGO64155	False	0	0	38872	38941	-	True	Contig00076	TGGAAAATAGCAGTTCAAATTAAGAACAGACAACACAAATCAGATTGCAGTTTACAAACAGTTTAGGAAA	1009370
0	EGO63200	False	0	0	71958	72027	+	False	Contig00131	TGAAAGTTAGTTTGGATCAGGCGCACAATCTTATACGATCGGCTGATCAAATCCTTATTACCGGTCATAT	1009370
0	EGO63874	False	0	0	53127	53196	-	False	Contig00085	AGGAGGCTAACTCACTATGTATCAGATCGTTATAATCCATGATTCGCAACAACTGGAACAAGCCTTTCAC	1009370
0	EGO64712	True	-4	52	68960	69061	+	True	Contig00050	GCAGTGAGCCTTCCCCTCTGCAGTCCCCTTTCGATCCAGCGACTGTCCGAATTACTGCCGGGACCGTCACAGCCAAAGCTACTAATAGTAACATCAAAGGCT	1009370
0	EGO63278	False	14	60	2442	2511	-	False	Contig00127	CCGGGTTTAGCTTCAAGAACCTTATAATAATATGCAAATTCCAATTTGTTTGTCTGAGTACGAGCACAAT	1009370
0	EGO64425	True	-10	53	49721	49830	-	True	Contig00056	TATCCGAACATTAATCAGTCAGGCCCATCCGTTTTATGGATGGGCCTGACTGATTCTGAGTCATTTATGTACTTCCCTTTATTGATTGATTTTGATCCTGCAAAATAGAG	1009370
0	EGO63718	False	0	0	18902	18971	-	False	Contig00098	ATCAGCGTAACCATTAAGAAAAATACAATCAGAAAATTTGGGAGGGTTTATTATGTCGACAAAAGTAGGT	1009370
0	EGO62166	False	0	0	33314	33383	-	False	Contig00259	GGTAAGATAACCCTTTACATTCATTTCGCTTCATTGTTGCAGCTCCTGGTTCCTTTAGCCGTGAACAAAA	1009370
0	EGO63682	True	-10	60	13927	14042	+	True	Contig00101	GAGCGTCAGATAGCACTAAAAGAGAAGCCTGGCTGAGCCGGGCTTCTCTTTTGTCTTTCGTTCATCTTTTCTGTCTGGCTTTCACCGCCTGTTCGATTTCACGGGCAAAGGGGCCC	1009370
0	EGO63260	False	-10	37	129007	129076	+	False	Contig00131	TGCGTTGTAAGTGAGTTGCATTTCTGTTTCACTAGTGGTAAAATATCTGTAGAATTTAAATTGAATAGGA	1009370
0	EGO63036	False	13	60	63480	63549	+	False	Contig00150	GAGTAAATAATATAGAGAGTATGACAAGGAGGATTTGAGAATGGCTAATGAATCATTGAAAGCCAAAATG	1009370
0	EGO63698	False	0	0	1880	1949	-	False	Contig00099	TGTGAGGTGAAAAGGATGAATAAATGGGCCCAACAAGTGGATGAGATCAGGCGGCTCTGGTTGTACCGCC	1009370
0	EGO64710	True	-3	54	67325	67427	+	False	Contig00050	GGTTGACCGGGTTGGCAAAAATCAGATGGAATAAGAAGGTGACCAAGTGATTACAAAAGAGTTAGTTATAAACAATAAAACCGGACTGCATGCGCGTCCCGCC	1009370
0	EGO61744	True	-10	52	33843	33951	-	True	Contig00325	CGCTGCTGGCGTGAAATGTGTCGGAGAGATCAGCCAGGCTGGTCCTCCTTGTCGATCAATGTCCGGATGCTAGCCAGCTTATCCGCCAGCTGGTTTTGGATGGCAAGGG	1009370
0	EGO63263	False	0	0	132321	132390	+	False	Contig00131	GGAGGTATAATATAAAATGGCAACATTTGAAGGTAAGCTGATTGCGGCTGATTTAAAATTCGGGATTGTG	1009370
0	EGO65391	False	0	0	32906	32975	+	False	Contig00017	ACAAGCATGAGCCAACAGAACAGCGGCCAGCTACAAAAAACAACTCACTATACAGAGGTCACGGTCACAG	1009370
0	EGO64909	True	-10	60	4977	5093	-	False	Contig00041	ATTGGGAAAACTAATTGTCGGTTTAGTTTCTTTTTTAGTACGGAGAATACTCCGTACTTTTTTCTTTTATATCCGATTTGATTTAGCATATTAGCATAAACTATGCGGCATGTCATA	1009370
0	EGO62183	False	0	0	51032	51101	-	False	Contig00259	GATTCATTAGATTTTTGTCAGCCGACTGAATAATTTTTTGATGAAAAGGGGGAGATGCCGCACCCACGGC	1009370
0	EGO64104	False	0	0	24811	24880	-	False	Contig00078	GGGGCATTAGAACTGGCAGAAGGGAGGAGGCGTTTTTATGCGTTTATGCATGTCTTATACAGATAGGCTG	1009370
0	EGO62704	True	2	60	14361	14465	-	False	Contig00192	GACACCAAGAATAAATAAACAACAGCAGGGCTCGAACTCCGGTTCGCAGCCCTGCTGTTTGTTTCTCATCAGCCCGTCAGGAGACATCCATCTCCCTGAGAAAAC	1009370
0	EGO63313	True	-10	60	31096	31211	+	False	Contig00126	ATTGTTAGGTTAAACTCCGGGTCCGGCGCCGCATAGGCGCCGGATTTTGTTATCATTTGATTTAGCGGAAAATAAAAAAATATAAGACAAGCCGAAGCTTGTCTTATAACAGTTAA	1009370
0	EGO65360	True	-10	60	3086	3202	-	True	Contig00017	GCCAGGGAAAATAGTTATACGGCCCTCTCCCGTTTACTATCGGGAGGGGGCCGATGTATTTCCAGAACCTGAACTTTTAGACAAGCCACCCTCCCCGTACATAAAACGGGCTGAGGG	1009370
0	EGO62232	False	0	0	505	574	+	True	Contig00253	CAATCGGTAGCGGCTTTAGTTCTGCAACAATCAGGAATAGCAGACGGCAACAGTTTCTGCAGCGCTTCAC	1009370
0	EGO64514	False	0	0	32175	32244	-	False	Contig00054	GGCGCGTTGAAGGCGGCAGCATATAACGAGTAAGAAGAGGGGTGGCTATGAATGAAAAATCTGCAAGCCG	1009370
0	EGO65976	False	0	0	48835	48904	+	False	Contig00005	GGAGAAGTGATCTATACGGCAGCTTTCTATGTTTTGGCCGGGATAGCGCTCCTGGCGGCGGCCGGCGTGG	1009370
0	EGO62799	True	-9	59	16435	16548	+	True	Contig00176	GATTTGGATTGAAAAAAGGCCCTTTGTTTGCTGCGAATGCGCGGCAGACGGAGGGCCTTTAAAACGATAAGAGCAGACGGGTTAAGTCTGTTGATGAATCAGGGTTATGATTTG	1009370
0	EGO63585	False	0	0	85103	85172	-	False	Contig00112	GGATGAATGAGCGAGATTACCATGTGGCGTTATCACATACCACCCGAAGACGGACTGTCAGGGTGGGGGA	1009370
0	EGO63029	False	0	0	54157	54226	+	False	Contig00150	TCCCCTATAAAAGCCAGGAGGGAAAATCATGACTTATTGCGTTCGCTTTGATACTGCCGCCGATGCCAGC	1009370
0	EGO62248	True	9	60	16182	16278	+	False	Contig00253	TTCGCATAATTTTGCTTATTTTTGCTGCAGTAGCGAATTAGTGGGATAGCAAAGGAGCGAATCAATGCAAAAGGGTGCTTTAGGAGATCCAATTAAG	1009370
0	EGO63536	True	-10	41	61348	61445	-	False	Contig00112	GAATTGATGAGTGAACGATATGACTCATCATATGATTCGTATTGGGCATTGGTTTTATCGTCAACCCCGGACTTCCCGGGGCCGTGTGTGCTGAAAAG	1009370
0	EGO62255	False	0	0	24000	24069	+	False	Contig00253	TGACCGATAGGAGGAGCCGATGAATCTGGAAAAACTTTTAACTGAAACCCGCAACTCCAATACTCTGGAC	1009370
0	EGO65562	False	0	0	198537	198606	+	False	Contig00017	GGAGGGCTAAGGATGACGACGGAATTATTTCGCTATACCGCGCATGAATTGCATGATAAACTGGCGGCCA	1009370
0	EGO64538	False	0	0	58111	58180	-	False	Contig00054	GACCGATTAAATACCGATTGCTCATATCCCAACTTTGCTTTTTTTCTCCTCCTGGCCTATAATTATAGGA	1009370
0	EGO63077	True	-10	44	2185	2284	+	True	Contig00140	TTTAAAAGCATAAATAAAGTGTCGACACCCCGTCCCCCGACACCTCTTCCCGTAACGCAAGCGGCAGCCTTCTTTACTTTAGAACTGCGCCGTTTTTCGC	1009370
0	EGO62994	False	0	0	14483	14552	+	False	Contig00150	GTACGCCTAAACACGAAACCGTTGAAAAAGGCCCATCTGCGAGGAGAAAAGCTATGCACAACAAAGGACT	1009370
0	EGO64444	False	0	0	66766	66835	+	False	Contig00056	ACCGAAATAAGTAATAAATGGGAGTTTAGTATTACACAGTTATTGTTTTACCGGATTGGCGCACACTAAA	1009370
0	EGO64870	False	0	0	124441	124510	-	False	Contig00049	AAAAGCATAAATTGGGAAATACTCTCTGCATTTGATGCTTTTTTACCAATTTGATAGGATTATTTTCCTA	1009370
0	EGO61987	False	0	0	4814	4883	+	False	Contig00287	GTCAATATGAACCGTTATCGGACTTATGCCGAATATCTTCGGCAAACATACGGCGAAAAAATCTATAAAC	1009370
0	EGO65160	True	10	60	23052	23147	+	False	Contig00030	CAATGAAATCACTGTGCTTTATACTGTCATAAGTGAGTAGTTGGCGGAGGGTGCCGCAATGCTTGACAGAATGCTGTTGATTGGATCGTTATATGA	1009370
0	EGO65180	True	5	60	328	429	-	True	Contig00026	ACTTGAAAAATAAAAGCCCGGAGCTCTGGTCATAGAAACCAGCGGCTCGCGGGCCTTTTCATGGACTTTACTCTATACTGAAAATTTTTTCGGGATTCAAAA	1009370
0	EGO64899	True	10	60	12977	13073	-	False	Contig00042	TTTTAAAATAGTCAAAATTACTTGCAAATTGTATCAATACAATTTGCAATATTTTTTGCCGTTTATTTATTTCCATGCAATATTTTTGTATACTGTT	1009370
0	EGO62937	False	0	0	36620	36689	-	False	Contig00164	CGAAGAATAAATCAGGCTTGGCAAGCATTACTTTTAAGGAGATACCGGATGAAAACGATTGGGCTGCTGG	1009370
0	EGO65117	False	0	0	9031	9100	+	False	Contig00032	GGTCTCATGAATAACTTACTTACGGTAGGGAATCTGACAGTTACGGATTTACGCAATCAGGAAACCGTCC	1009370
0	EGO64806	True	-10	55	47045	47156	-	False	Contig00049	TAATGTTTTGGTGAAATAGTTAGAGCGCCTCGGCTTTAGCCGGGGTCTTTTATATTTTAATTCAATACGCAAGGAATAAAAGATGCGGCAATGCGGAAAGAATGTAATGTGC	1009370
0	EGO64396	False	0	0	19496	19565	+	False	Contig00056	TAGCTTGTAATATTGCGGTCATATCTTGACAAATATAGAAATAACAGATATAGTAAATACTACTGTATAG	1009370
0	EGO63675	False	0	0	7251	7320	-	False	Contig00101	CGAGGCATGATCGCCATGAGCGTTCACGAAATCATTGATAAAGTAGCTGATACTCTCGTTCGCGCCAGCA	1009370
0	EGO65087	False	0	0	2019	2088	-	False	Contig00035	TCAATGTTGATTACATCTCTCAAGGCCAAAATTCATGCCGCCACTGTGACTGAAGCCAACCTAAACTACA	1009370
0	EGO64057	False	0	0	30264	30333	+	False	Contig00079	GGGTGAGTAAAAACAAATGCATGGTACCGAACATATAGGACAACATACGGTAGTTACGCTGGGCGGTCTG	1009370
0	EGO65449	False	0	0	81008	81077	+	False	Contig00017	AAATTCGTGAGAACATCAGCCAACTAAAACCCTACAGCACCGCAGAAACTCAATGGCGCGTCAGACTAGA	1009370
0	EGO65365	True	-9	60	9118	9232	+	False	Contig00017	AACAGACTATGACGGGAGTGAAGCACAGGCAGAGAGGGCTTGCGGGCCCTGCTTTTTAAGGAGGATATTGTTTGACGCAGTATGCAATTTGTGTTATGGTAATTAAGGATATGTA	1009370
0	EGO65066	False	0	0	5825	5894	-	False	Contig00037	AGAGGAATAGAAATAAGGGAGTAAAGCATGAGCATACAAGACACGACCGCCAACGGCCACTACGGTGCCG	1009370
0	EGO65007	False	0	0	83249	83318	+	False	Contig00040	GGTGGGGTAAGGTGCTGACAGCCAATATTGAGAAGAAGCTGCCTGATTTTACGCTAACCATGCAGTTTAC	1009370
0	EGO61995	False	0	0	2248	2317	+	False	Contig00284	TGAAGGGTAGTCAAACTCCCTGGGGAATTTTAACCGGTGTCAGGCCGGGAAAAATTGTCCAACGTATGTT	1009370
0	EGO61872	True	8	60	2408	2505	+	False	Contig00291	GTTGAAAAAGGCCCATCTGCGTCACTTCAGCCTCCTGCGGGCGGGCCTCTGAACGTACAGTCTCACGCCCGTCCTCGTCGCGCTGTATCAGAATTCAT	1009370
0	EGO63178	False	0	0	51867	51936	+	False	Contig00131	AAAAACCTAACGGGGTGAATTATGCTCAACGGGATCATTTTGATCACCATTATAATTTGCGTTTTGATTT	1009370
0	EGO63419	True	-10	42	4766	4863	+	False	Contig00121	GCAGAGTTGCTAAGCAGTAGCTAGCAGGAAACGGCGTTTTGTAAAAGGTGCATTTATTGAGAGATAGTGCAACTATCTCTCAATAAATGCACGGATAT	1009370
0	EGO64746	False	0	0	112641	112710	-	False	Contig00050	GGAGCCATAAGAGCATGAAGGTCTATACCAAAACCGGCGATGAAGGTCAAACCAGCCTGCTCAGCCGGGA	1009370
0	EGO62795	True	12	60	11344	11438	-	False	Contig00176	GATTTCAAAGGAAAAATTTGGCGGTTTTAGTCGCAACAAAAATCGCTGGATGACATAAAACTACCTTTTTTTGCGACAGGAAAATGCCTGATTAT	1009370
0	EGO64070	True	-2	60	41578	41685	+	False	Contig00079	ATTAGAGGAATTTTAGGTAAAATGTAGAATTATTTTTCTAGATTGATACTGGTATTATTCAATCGCCAATCTAAAGAGATGTGAAGCATCTCGTAATAAGAAAACAGA	1009370
0	EGO64305	True	-4	60	46740	46850	-	False	Contig00066	TCATGTAACAGAAGAATGTTCTTTGAAAAAGAAAGTGCAAAAGCACAGTATAAACTTTGCGGATACAAGATAATGAAACTCCCGTATAGCTCTCGTCCGAACAGAGAAAAA	1009370
0	EGO62428	True	-8	60	47376	47490	-	False	Contig00240	CTGAAATTCTAAGCCGGATTTTAAAATCAGAGCAAGCCGCAGGCTTGCTCTGATGCATGAAAACTCCGATTTATTAAAAATGGGGGGAGACGAAATGAAGCTTATCATCAGTTCG	1009370
0	EGO65002	False	-5	45	78671	78740	+	False	Contig00040	TAGCCTTTAAGTGACAGAAAACTTAGAATTAAACTAAGGTATTTTCAAAAGAAATTTGGCAGGATATAAT	1009370
0	EGO62219	True	-10	48	86089	86193	-	True	Contig00259	AGCAATTGCGATAAAAAGGCGCCGCATCGCGTTTATAACGCTTTGCGGCGCTTTTTTATTTTCTTTTACTCAACCACAATCCGGTGGTAGGTCTTTTTCCCTTTG	1009370
0	EGO63842	False	-1	60	16961	17030	+	False	Contig00085	CCGCAAGTAGGGGATCGTTGAAAATATATACTGGAGGGGAGAATGAGTATGAAAAAGTTAGTCTCACTGG	1009370
0	EGO61713	False	0	0	284	353	+	False	Contig00325	CTACAAATAGGGGAGGGGGGAGAACATGGAGAAAGTGTTGTTCAAGGGAAACGAGGCCATTGCCGAGGCG	1009370
0	EGO64324	False	0	0	21106	21175	+	False	Contig00065	GGGAGCTTAACCGTGCTGAAATTATCAGGCATTGTCGCCAAATACGGCAACATTACCGCTTTAAAGGGCA	1009370
0	EGO63184	False	0	0	55750	55819	+	False	Contig00131	ACAAAATTAATGACACCTGTGTTTCGTGCGGCACTTGCGCTGCAACATGCCCGGTCGGCGCGATTAGTGA	1009370
0	EGO62214	True	-10	52	82975	83082	+	False	Contig00259	CGGAGCTTGCTGATAGCATTGTTTGATGTTGGAGGCTGATACCTTGAATAAAGATGTTTGTCTGGGAATCGACGTAGGCTCGGTCAGCATTAATATCGTACTGGTTGA	1009370
0	EGO62568	False	0	0	2490	2559	+	False	Contig00209	ATTGCGTTGAAGGGGGTTGTTTGATGCCAAGACTCAACTCGCCGGATTTTATCATCTTTTTTTCCGTGAC	1009370
0	EGO62598	False	10	57	4692	4761	+	False	Contig00208	ACTTGACTAGGAAACCATTGAAAAGGATGTATGTGCGTGAATGAAATAATCATAGCAATTATAATTGGCA	1009370
0	EGO65674	False	0	0	16192	16261	+	False	Contig00015	CAAGCCATGAAAGATGTACACAAAAAATCCCTGGACGCGGCTGTCAACCAGGTGCTGCTGACCGCACACC	1009370
0	EGO64183	False	0	0	21838	21907	-	False	Contig00074	TGCTTGTTAGAGGAGGGCTGAAAGATGATCACCATTCAGACGATAGACGGCAATAACCGGATGTCCACCC	1009370
0	EGO64953	False	12	60	36319	36388	+	False	Contig00040	CTATGTCTGATGCGCAACAGTTTCGATCTCATATAACAGAGGAGGTAGCTTATGTCTAATCCTGTTTCGG	1009370
0	EGO64427	True	-10	38	51556	51650	-	True	Contig00056	TTCAGGAAGAATAACGACTCTTTTGAGGCCGTTGAAAAATAAAAACAAACCATAAGATTAGCCGAAGTGCCTGCAAGTTTTTACACATTTGCAGG	1009370
0	EGO65553	False	0	0	186062	186131	+	False	Contig00017	GCCTTATTAAAGGGCTGTAAGAGTGGCTGGTGAGAGGATGACGGGAAAGAGGACCGAACCGGATAACCCG	1009370
0	EGO61930	False	0	0	34585	34654	+	False	Contig00290	TCAAGCCTGATTTCACGACCTTGGCCTTTCAGGCCTCTCACGGCAGCGCCGGCTATAAGGATTGGCGGCG	1009370
0	EGO63174	False	0	0	48955	49024	+	False	Contig00131	AGATTTGTAGCTTTGAGGGGGAGAGTTAGGTGCTTAAGATAAAAATCGCGGCTCTTATGGCACTGATGGC	1009370
0	EGO61952	False	0	0	61484	61553	+	False	Contig00290	GCCGGCGTGAAATGCGTGGAAGCCGGCGGCCCGGAACCGGGGGTAGGGTGCGCCGGCCGCGGCATTATCG	1009370
0	EGO65897	False	0	0	61584	61653	-	True	Contig00007	TTTCTCCTGAAGTCAGCGGCAAAATGTATCCGATACTTTGATTCCTTTATTATGCACCATGATCTGACCT	1009370
0	EGO61905	False	0	0	13908	13977	+	False	Contig00290	CTCCGATTAAATCAAAATGGGGGATAGGGGATGGTTAAGCTCTTTGCCAAACAAGGCGGCAGCTTTTCGA	1009370
0	EGO62794	True	-10	60	9916	10032	-	False	Contig00176	AAAAGAATAAATAGAACGGCAGGGCCCGACTATGTTCAATGTCCCATAAAGGACCAGGAATTTTCCTGTTTTTTATGGGACTAATTTTTTGTAATCTCAATTAAAGTTGTTAAATTA	1009370
0	EGO65796	False	0	0	7996	8065	+	False	Contig00012	AACTATCTGAGCGGTTCCGACGCCAATGTTGCCTTAAACGACATCTGCCGCACCGCTGGCGTGCGGCGCA	1009370
0	EGO63153	False	0	0	30507	30576	+	False	Contig00131	AGAGCCGTAGGGGTAGACAGCGATGGTAATGGACAACCGGATCAGGTACTCGCCGTTTTCTATTCCCGCC	1009370
0	EGO63857	False	0	0	36712	36781	+	False	Contig00085	GGACAAGTAATCTTTCGCCGTCATACCCTTTCATAACGAAAACAGGCATACTTTACCGGCTTTCGGTAGT	1009370
0	EGO62404	False	0	0	22844	22913	-	False	Contig00240	ACATAATTAACGCACTTTAAGGAGGAAATCGCAATGCCGAAGATTAAAACCCGTCGTTCCGCTGCTAAGC	1009370
0	EGO61903	False	0	0	13038	13107	+	False	Contig00290	ACGAAAATAAAGGATATTTACTGCTGGAAATGCTGGTGGCAGTAGCAATGATGTGCGGTATGCTGGCCGC	1009370
0	EGO65715	True	-10	55	59286	59396	+	True	Contig00015	TTTCGGCAAATAAAAAAACAAGGAGCATTGCCAAACTATTTGGCAATGCTCCTTGTTCATTTGATGCCTGATAAAAATCACACGGCGGAGTTCTCCGGCGCTTCTATGGCC	1009370
0	EGO63054	True	6	60	9457	9556	+	False	Contig00149	GTCCCATTTAAGGCGCAGGCCAAAAGACTTCCTCCGCTTCGGCGGGGGGAGCCTTTATCAGGCACATCCGCATAGACGTCATCTCTAAGGTGAAAGTCCC	1009370
0	EGO62618	False	0	0	15180	15249	-	False	Contig00205	TGATCGCTGATCCTGCCAGCTGTAAGTGAACAAGACGTAATTGAGTAGACAATAGTCCTTGGTTTCCTTT	1009370
0	EGO63503	False	0	0	44936	45005	-	False	Contig00112	TCAAGTATAAATAATTAAGCAGAGGGTGAATGATATGGGAATCCAAACAAAAACGCAAACCGACTTACAG	1009370
0	EGO61907	True	3	50	14648	14740	+	False	Contig00290	TAAACCGTAAAAGATGTGGAATCTGGCTAACGTTTTCAGGTACCCTGACCCTGGGATGCTGGGAGTGGATTTTGCGTCGGATGCGATTCACAT	1009370
0	EGO64319	False	0	0	15952	16021	+	False	Contig00065	GGCAAAATAATGCAAAAGGCAACATGGGCCGGTTATCTCTGGGCGATACTGGCTATTCTGGTTTTATGGC	1009370
0	EGO61806	True	-10	45	17188	17288	+	False	Contig00305	ATCTTCCGGATGATCATGATTTTGGGTGTATATCGTCCGGGAAGAATGTTTTATAATAGGATGTATGGTCCATATTGGGGAGTTGGGGAGAAATGCATATC	1009370
0	EGO61977	False	0	0	82079	82148	+	False	Contig00290	GGGAATTTAGTATACGGGGCGATGTTATGAGTTTTCAGCATACCACGGTTTTATTAGAAGAGTCCGTAGC	1009370
0	EGO64467	True	-7	48	90792	90892	+	False	Contig00056	GGGACTTTGATATGCAACCCCGGAACAGACTGATAAGAGAGCCGGAAGAGGTACAAGTGAAAGATGATATTCTCAAAACCGCCTAAAGCGGTTTTTTTGCG	1009370
0	EGO62719	False	0	0	1877	1946	+	False	Contig00184	CCAAATATAAAGCTTTTTATATGTAGCCCCCCAAAAAGAACCCCAACGTTTCTGTTACCAAGGAGAGATT	1009370
0	EGO63021	False	0	0	40800	40869	+	False	Contig00150	CAATGAATAGGGTTGTTTTAACGATAATGCCGCAAGGACGGGCACTGAAGGCAGAGCCTGGGACGGGACT	1009370
0	EGO64000	True	-10	50	56754	56859	+	True	Contig00081	GAACCTTTCATAATCGGAACCGGCGGCCGTTGAAACGACCGGCCAAAAATCAAGCAGGGCAGCCAATGGCTGCCTTTTTAGCATTTCTAAAACATATCGGGTTCCT	1009370
0	EGO64359	True	-3	60	17419	17527	+	True	Contig00060	AAGTAAGAAAGACTTTTACAGCGAACCCCCGCCAGACATAGCGGGGGCTTTCTGTCTATTGTCCGTCGGATGCTCATATAAAAACGCCCTCGCCAAGTACCTGCGAGGG	1009370
0	EGO65071	True	4	60	10001	10103	-	False	Contig00037	GGTAGCGTTTAAAAAGGCTCATCTGCGTCGTTACTCCTGCAGGCGGGCATTCGACGTATTCTCCAGAACGTGTCTCACGCCCGTCCTCGTCGCGCTGTATCAG	1009370
0	EGO62418	True	-10	42	35479	35577	-	True	Contig00240	TAATGGAACTTTAAAAACACGGATTCTCACCGTGTTTTTTTATTTGCTTTATACTGATGAATGGAAGTTGTTTGGCGAATAAGGAGGGGTTTTGTCTGT	1009370
0	EGO65826	False	0	0	10849	10918	-	False	Contig00010	TAAGAGGTGATGGCAGAGATGAGTTCAGCATTGTTAGATCAGGACATTAAAGAGCAGTTATCCCAGTATC	1009370
0	EGO65829	False	-7	38	13344	13413	-	False	Contig00010	AATCGGCTAATTCAATCAACTATCGGTCAAGAGGTGAAAGAATATGAAAAAACTACGTATTGGATCCGGT	1009370
0	EGO62986	True	-10	35	5233	5323	+	False	Contig00150	TGGACTTTGCTAAAGCAATGGACTTTAGTACTATATAGCGGGTGAAAAATTAGACATTATGAAGATTCTACGACTTATATGAGTGTAGAAT	1009370
0	EGO62463	False	0	0	3020	3089	-	False	Contig00231	CTGTGAGTGAGGCATTCAAGCTTATTTTGAGAATAGGGGGTTCGTTATGATGATGAGAAAATCACTATCT	1009370
0	EGO64293	False	0	0	36093	36162	-	False	Contig00066	GCGTGAATAACATGCTTGTCAAACGCGGGGATATTTATTATGCCAATTTAAATCCTGTTGTAGGGTCCGA	1009370
0	EGO65912	False	0	0	10406	10475	+	False	Contig00006	AACGCTGTGAAAAAAGTATTAACCACTCCAATTAAAAATGAAGATCTCGAAAATATCACGGCCGGGGATG	1009370
0	EGO64314	False	0	0	10054	10123	+	False	Contig00065	GCAGCCATGAAAAAGGTGGATATCCTGGTTGCCGAAATTGGCAGTACGACCACCCTGGTTAACGCGATTA	1009370
0	EGO64177	True	6	52	15606	15698	-	False	Contig00074	GAGGCAATATTCCAGATGTATTACGATTATGAGTAAGGAGAGATGGATTATGTTTGTGGCTAAGCGGATGACCCCTGATCCTGTCACCATAAC	1009370
0	EGO64495	False	1	46	4983	5052	-	False	Contig00054	TAAATCGTAAATTAATTAAGGAGAGGGGATTTTACATGATACTTTTGAATCCGGTAGTTATTTCCGTCCT	1009370
0	EGO62734	True	-10	51	13426	13533	-	False	Contig00183	GCAATTCACGCTAATGGTAAAATCTTCTGTGCCATTTAGCCGGTTTTCAAAAGAAATTCTAAAATCGCTGCCGCATAATACAACCATACCCGGTACCGATACCAGAAA	1009370
0	EGO62910	False	0	0	9823	9892	-	False	Contig00164	GGGAAATTGATACGGTTTGTGGAAAACGTTCTCAAGATGCGGTGATACTGACTTTAGTCGAACGAAAAAC	1009370
0	EGO62087	False	0	0	22486	22555	-	False	Contig00260	TCCAGGCTAAAAATACTGCCTTGGAACAAGTAAAAGAACAATTTCTCTTAGTCGATAGCATTGCCTTGAA	1009370
0	EGO62433	False	0	0	55062	55131	-	False	Contig00240	GAGACCGTGAAACATTCCCTGCAGCGTAAACTTCTATACAGTTATATGGCGGTTATCATCATCATGCTGA	1009370
0	EGO63803	False	-10	36	12460	12529	-	False	Contig00087	AAAAACATAGTTTGGCGAGTTTAAAAATGAACCTGACTGGAATGTAAGGAGATGAGCGCACTAAAAGAGC	1009370
0	EGO64812	True	-10	50	53834	53939	+	True	Contig00049	AGTGCATCAGTAAACCAGTATAGGCAACGACTGCGGAGGGCGGTTATTGACATCACTCATCAGGGGATGTCAATACTCCGCCCCTTTATTTAAATTGGAAAGTTCT	1009370
0	EGO61849	False	0	0	65940	66009	+	False	Contig00305	AAGCAATTAGGAGGGATTCGTTTGTTCGGCTTTGATTCTTGGGGCAAAACCCTGATGCTGATCGGCGTTT	1009370
0	EGO65144	True	-10	57	7269	7381	+	False	Contig00030	CGGACTCATTTAGGTTACATTTTGGCTGCAGGGACGCCGGCAGGCGGCCCTGCATTTTTATTTGACAAAGTCTGCCTGGGTCGCTATAATGGATGAAGGCTGAGGTGGAAAGC	1009370
0	EGO65784	True	-10	46	30153	30255	-	False	Contig00013	TTAACCTTCAGTAACTTCGTGTGACATAATTTAACATCGTGTCATAGGCATAGAGTATCCCACATATATGTTATTACTGCTAAAATACTTTAGCAAAGAAGGG	1009370
0	EGO63061	False	0	0	15273	15342	+	False	Contig00149	TAAAAACTAAAGGGGATAAAAGAGTATGCTGATGAATATGAAAGCATTGCTGTCAGTGGCGCAAAAACAC	1009370
0	EGO63586	False	0	0	85317	85386	-	False	Contig00112	GTTTTATTGATAAAGAGAGGATTGAGACGATGCTCAAGATCACGATTGAAGGCGAAAACATGATTTATGT	1009370
0	EGO64814	False	0	0	55165	55234	-	False	Contig00049	AAAGCAATAGATAGGCAAAGGAAGGGGATACGAATGATTGGTGTTGTTGCCGACGATACAACCGGAGCGA	1009370
0	EGO64882	True	-8	58	877	988	+	True	Contig00043	GGCTACCATGATAATTATGTCTGATTCGAGGGTTGATACTTAACCTCACCAAAGTTGACACTGGGGACGATCGCCTTTTGACAACTTAATCTTAAAGTGAAAAACAAACAGC	1009370
0	EGO65243	False	0	0	8729	8798	-	False	Contig00024	GGTGAAGTAATGAAGGCCCAGGTCACTCTGACCGTCCCGGAAGCAAAGGCGCTGATTGCGGAAGGGATTG	1009370
0	EGO62996	False	0	0	17084	17153	+	False	Contig00150	CAATCTGTAGGTTCTCCCCGGAAAGTAAGCGAGAGGAGGCTGGTTCTATGCGCATCTTACTGTTTGGCGG	1009370
0	EGO61964	False	0	0	70288	70357	+	False	Contig00290	AAAAAATTGAAAACCGCAGTATGGAGATCATCCGTCCGTATCTGGACAGGCTAAATTTATCCGAACCTGA	1009370
0	EGO63450	False	0	0	22327	22396	-	False	Contig00120	AGGTATATAAGATGTGCGAAAGATACGGTGCTGCCAAGACTTGTTTTACCTATATCGATTCCGGTCTGCC	1009370
0	EGO64485	True	-9	60	2817	2932	-	True	Contig00055	GGGAATATTATGATGTGCTTTCAAAAAAAGTTCTGGCGGAGACCGCCAGAACTTTTTTCTCATTCTCATATCGAAATATTGCCCTTGTCCTTGGTTCTGAGTACCTATTTTACCAG	1009370
0	EGO65113	True	0	60	3422	3527	+	False	Contig00032	TAAAAAAGCCGATAAGACGCACCCGGAAGATTTGTCTTGCCCCGGGTGCGTCTTATCTTTGCGGCGCTGCCGGGTTTGACGCTTGCGATACGACCATTCAGCTTGA	1009370
0	EGO64954	True	0	60	37945	38050	+	False	Contig00040	TAATCTTTTCCCCTTTCCTTTTGCAAACAGACTGCCTGCCGGGAATCCGGCAGGCAGTCTGTTTCTGGGCAGGTCTGTATCTTTTGCGGCAGCGCACTTGACTTGA	1009370
0	EGO63220	False	0	0	91749	91818	+	False	Contig00131	GAACAAATAGTGGGGGTACTGTAGTTGTATAGACAAGTTGGATTTATTGGCGGCGGAGCCATGGCAGAAG	1009370
0	EGO62156	True	-4	60	24920	25030	-	False	Contig00259	AAAAATAAGATAGCCATTTAATAGGGGGTAACGTTATGGTATACCCCCTGCATTTATTTATGTATGGGAGATAAACTATGCATCAGCTGGAATTTAAGGTAATCATCGAGT	1009370
0	EGO63478	False	-10	35	11917	11986	+	False	Contig00112	TGAGAAATAAAAATCATGTGATTCGTAGAGTATGAACAAAGTAACTGAGAAAGGTGATCAAGCAATGCGA	1009370
0	EGO64998	False	13	60	75351	75420	+	False	Contig00040	TTTGCATTAGATAGATTAATAAATAAAAAGACGGGGGAATTTAGCATGAAAAGACAATATTTCCTACTTT	1009370
0	EGO63000	False	0	0	19285	19354	-	False	Contig00150	TGTAAGCTAAACCAGTCGCCGCGTATGGAGAAATGAGAATGATTCTTTTGAGATTCTAGAAATTCTGGAG	1009370
0	EGO61976	True	1	60	81098	81203	-	True	Contig00290	TGAGTCCTTTTAGATGAGAGTCAAAAGCCCCGGATGTATGACATCCGGGGCTTTTGACTCTCAGACTTTGTCCTTGGATATATATATTTTTGCGGCCACTTCCGCA	1009370
0	EGO62105	False	0	0	41125	41194	-	False	Contig00260	GGTTGAATGAGGCAGAGGTTCTGGCTTTGGCTATGCGGCTTCTCGGCCGGCGCGATTTAAGCGAGTATGA	1009370
0	EGO65083	False	0	0	2579	2648	+	False	Contig00036	GTATGCCTGATGAAGATCAAACTCGACGACCTGATCGGCCTGCCGTTTATCGACGGCGGGCGCGACCCGG	1009370
0	EGO62139	True	-8	60	9560	9673	+	True	Contig00259	GTCTCTCATAGACACAGCTCTTGCGGCAAAATGCCTTGACCCGCACTTTTCCGGGTCAAGGCATTTTTTTAGTCAACAGGGGAAAGGAATTTTCCTCAGGAAAAAGGCAGGCGG	1009370
0	EGO62399	False	-10	41	18078	18147	-	False	Contig00240	CATTGGATAAATCAGTAGGAAAGCTGGAAGAGGGGGATTGTGAAGTAAGATGGCGAAAGATAAGCAATTT	1009370
0	EGO64033	True	-10	41	8520	8616	+	False	Contig00079	TCTTGAACGGTGACCTGGAGGAATTGATTCAGGGTCTAATTACGTACTACCAAAGTGAACGAATGAAACAAATGGAGTAAAAAAGTGAGCGACGCGA	1009370
0	EGO65751	False	0	0	20060	20129	+	True	Contig00014	GATAAAATAGCTACTTAATGCTTGATGCAATCCGACCCTGCCGTTCCTTACATTGCCGCATTTAAAGCGG	1009370
0	EGO61943	False	0	0	48155	48224	-	True	Contig00290	ACGCACTTGACGTTGGATCAGAGATCGAATATTTACGTCCGGTCAGGGGCCGTTTCAGCGGTCCCCGGCT	1009370
0	EGO61810	False	-8	38	21445	21514	+	False	Contig00305	CGATTTGTGATGATTTCTATTCAAATCCACCGAATAGTGTGACATTTTCTGTTAATCTTGACTTTTCCTG	1009370
0	EGO63357	True	3	57	15882	15981	+	True	Contig00124	CCGATATATGATACATGCCGGTTTCAGGCCACTCAGGGCATTGTAAATTCGACTGATAAAAAAGCCAGACAGCGGGGAGCGCGCAGATTATCTGTTGCCC	1009370
0	EGO64575	True	-10	46	40248	40350	-	False	Contig00053	TGCAGATTGTATAACGGTATCTTGGGTATTCCCGGTATATCCATGATTCATATCAGACAACCAGTTTCCTGCATGAAACTACTTGAAGTCAAAAGCCCTTTAT	1009370
0	EGO64274	True	-10	41	16845	16942	-	False	Contig00066	TGATCCGGCATTAATGCCGGTTTTCTTTTTGGGCAGGAGATAGGCATTTCACCACGAACATGTATAGTATCAGAAGTTGTCCCTTAATGCCTGTTGTT	1009370
0	EGO64837	True	6	60	87106	87206	-	True	Contig00049	TTTCGGCGGATTTTCTGTCATGATCAGCCTGGCCTCCATCCGGCTGCCGGCCAATTCCAGCAGGATGTAGGAAAACCACCGCTCCTGCCGCTTGTTTGTCG	1009370
0	EGO62945	False	0	0	45092	45161	-	False	Contig00164	AATGCAATAAGATAAACAGGTGAATCGAATGCAGATAAAATTAAATGATATTGCAGCTCGTGTTGGCGGC	1009370
0	EGO64426	False	0	0	51411	51480	+	True	Contig00056	GATGAAATAGATCATTTAAACTAAGAGGAGATCATAAAAATGCGATTGTGTGGATATTGACGTAAAGAAC	1009370
0	EGO65268	True	1	60	35918	36023	-	True	Contig00024	TAAGATAGTCTTTATTTTCTAGTGCTCGATCATCCGTTAAGGATGAGGCTGCTCGTTTGGGTTATATCCGGCGGTACGTGAAAATAAGACTGCGTTTAGGCTTTAT	1009370
0	EGO65724	True	-10	48	67789	67893	-	True	Contig00015	TGGCGGTGAAATGAGTTTAGCCCCGGAAATCCGGGGCTTCTTTTTTTTGTCATTTTTTTGGCGGCTGACCCAGTCTTTTCCTCTGGGTCAGGCCATTGGGGGGAG	1009370
0	EGO62235	False	0	0	1881	1950	-	False	Contig00253	CACGCCATAAGCGCCTTGGCTATCCAGTGAGAAAAGTCAATATGATGCCCTGAACCTGTTTAACGAAGCG	1009370
0	EGO62295	False	11	56	65168	65237	+	False	Contig00253	TAAAAGTTAAAAAGGATGAACTGTTTACGGACGCTAATTTGACAGTGATTGATCTAGCCGCTATTCAACA	1009370
0	EGO62444	False	4	56	1635	1704	+	False	Contig00236	AAATGCTTAGGCAAGAGAAACGATAGTGTAGAATGGAAATGACGGTTCAGTTTGCAGAAAATCTTCCTGG	1009370
0	EGO64363	True	7	55	20816	20910	-	False	Contig00060	AATATAGGCGTTAGCGGTACCAGATGTGAAGAGGAGGAGAGGGTATGCAAAAACATCAGGTTGTAATGACCGGTGCTCTCATGCCGCCGGCTCTT	1009370
0	EGO63385	False	0	0	47364	47433	+	False	Contig00124	AGGAGGGTAAGCAATGGACAGCAATACCGATCCGCTGGTTATCGGCCAGACAACGCTCTCCAGCCGCCTG	1009370
0	EGO65314	True	-1	60	32401	32507	+	True	Contig00019	GTAGAACATCATTTCAAATCAAAACCCCGAAGCAGTTATGCCTCGGGGTTTTGTCCATGGTTCCGGAATATCTTATTTAAAATAGTTAGGGATTTCGTTCCATTCGC	1009370
0	EGO63852	True	11	60	29553	29648	-	True	Contig00085	GCCTCAGTAAAAAAGACCGGATACCCAATCCGTGTGATGCGGGGTTGGGTATCCGGTCTTTGCATTTCGAATTATGAATCCTAACGGCAAGTACCG	1009370
0	EGO64047	False	0	0	20609	20678	+	False	Contig00079	GGTAGACTAATTGGAAATTCAGGTGAAAGAAAATATTCTGGGCAAAAACGATCAAATTGCCGCCGAAATC	1009370
0	EGO64474	False	-10	35	97161	97230	-	False	Contig00056	ATTATTGTAACTGTCGTTATCTAAGGTAAAACCCAGCGCCTGTTATCTGAACCGCACGATGAAAACATAC	1009370
0	EGO64832	True	5	60	80082	80183	-	False	Contig00049	ATAAAATATTTCCCCAGAAAGACGCGCTAAATAGTGATATTTCCGGTTACGGCCGGTAATATCACTATTTTCTTTTTCATCAAAGCAGGGAAAGTACATATG	1009370
0	EGO64559	True	-2	60	21913	22021	-	False	Contig00053	AAGTAAATTCCGTTATCCGTAACATAAAAGGACAGGCCGTGTATGTATGGCCTGTCCTTTTAATATGCCGGCAGGCCGCCATATTGTATGTTGCTTTTTCGTTAATATT	1009370
0	EGO61800	True	-2	57	11064	11168	+	True	Contig00305	GCTAAACGGGGTCCTGCGGGGGTACATAGCAATCGGCGATTTCCCGGTAATTATTTAAATCCGCCGCGCCTTGGTCGCTCAGGGCATATACCCCTCGGGCAATTC	1009370
0	EGO62762	True	-5	58	2652	2761	-	False	Contig00180	CTCAAGTAATCAAAAGAGGGGAGCAATAATCCGTAAAATCCGGATTACAGATAGGAACGCAGCATTATTACTAGATCAGAGGGAGTGTATTTATGAATAGAAAATTATCA	1009370
0	EGO64605	False	0	0	67824	67893	-	False	Contig00053	GCCGTCTTAAACCGGTCTCCCAATAGCTTATTATACAGATTTTTTCAGACAGTAAGATCTCTGGCGGAGG	1009370
0	EGO61804	False	0	0	13834	13903	-	False	Contig00305	TGATCAATGAACACCAGCGTTCTACCGACAGCTTTATCGACAACAGTTTAATTATTAAGTTGCTGGCTGA	1009370
0	EGO65155	False	0	0	16072	16141	+	False	Contig00030	TCTGGGGTAGTAATGGGAAAGTGATACTATGTTGGATAAACGCAGGATCCGGACGCTATCTGCTCTAAGC	1009370
0	EGO63258	False	0	0	127447	127516	+	False	Contig00131	AACACTGTAGCAGGAGGCCTGTATGTGCTGCAAGGAGTGATAGTGAAAGCTTATAACAGTTACTACTATG	1009370
0	EGO62788	True	-10	60	5536	5652	-	False	Contig00176	TACTAGGCGAGTAAACGCCTGATAAGGCTTCCGGCTTTCCCCGGAGGCCTTATTTTATGGTGACGGGTACTCGTGCTCTTTACGGCCATAATGCCGGCACGCGGGGCATAGGCCATT	1009370
0	EGO63226	False	0	0	97229	97298	+	False	Contig00131	TGTTTTTTAATAAATAGGGAAATAATAGGGTGGAGAGAGAAAGGATGAAACATGGACGATCAATCAGAAA	1009370
0	EGO64143	True	-4	57	26537	26644	-	False	Contig00076	ATAAATGAAAACAACCACGCCGGACGGATAGCAGCTGCTGCTTTCCTCCCGCGTGGTTTTGTGTAAAGTTCGCAATCTTTGTGCAGGGATTACCGACTGGACAGAGAA	1009370
0	EGO65762	False	2	49	4734	4803	-	False	Contig00013	TATAGTATAAAATAAACCGAGGTGAGGAAGATGATTTATACCAAATTATTCAAATATAAATAACCGTCAA	1009370
0	EGO65304	False	0	0	21419	21488	-	False	Contig00019	ACATGAGTAAGCTGTGGGGCGGTCGCTTTACTAAAGGCACCGATGTGATGGTGGAGGAGTTTACCTCATC	1009370
0	EGO62918	False	0	0	18010	18079	-	False	Contig00164	TCAAAGCTAATGTCTACTATGGCCGTGAGAAAGAAACTAATGATGTCTTTGTGAATCCGACTTATACCGG	1009370
0	EGO64783	True	4	60	18289	18390	+	True	Contig00049	CAGACATCAAAAAAAATTCCGCAGCAACTGCCCGTCTTTGCAGTGACTGCGGGATTTATTTTTATTGGGTCTTCTGCTTCCACTTCTTATAGCCATACATCC	1009370
0	EGO63830	True	-10	60	1457	1573	-	False	Contig00085	GAGAGATTGGCTGACCGCCGGGTAAGCAGGCGNAAAAATTCTGTTGGTTCAATAACCGAAGGCAGCAAATTTTCATTTAAAGAATTCCTTTATATAACATATTTGTTACTTTTATGT	1009370
0	EGO62343	False	2	56	3158	3227	+	False	Contig00251	GAATGAGTAATCCCTGAAACCATCATCCCCATCCCATTATGAAAAAAAGGAGGAATGCCCCATGAACAGA	1009370
0	EGO64979	True	-10	44	58093	58193	-	True	Contig00040	CCATAAAGGACTAACGGACGTGCGTCGGCACTACGCCAACCTGACATAAGCACCGTAGCTGCTTAAAACATAACAATGAAAAGGACAGGCTGAGCCTGTCC	1009370
0	EGO63301	False	0	0	19122	19191	+	False	Contig00126	AATGGATTGATCTATGAATGCAGAAATTCTAAATTCAATGGAAGCGGCTCAAAACAATCTGGGACTCTAT	1009370
0	EGO64997	True	-10	60	74356	74471	+	False	Contig00040	TGATGGCAATTAGAGGGTCAAAAACGGCTGACTCTGCGGCAGCACCATGGAATATACCGGTGGTTATGGAAAATTAAGATTTTGTCAAATTTACTTGATTATACGAAACAATCGCG	1009370
0	EGO64121	True	-5	48	880	979	-	False	Contig00076	GCTGGATAATTGAGTAGGGTCATATCGAGATATGCACATTTGACCGTCGGTTTGACCGATATCGAATATACGGCAGGTGATAGACTCGAGGGGACGGTTC	1009370
0	EGO63909	False	0	0	7892	7961	+	False	Contig00084	AGAACACTGATGCCTGATATGCAGTTAAAACCGGGCAAGGTATTTTTAGTGGGCGCCGGCCCCGGTGATT	1009370
0	EGO62644	True	-10	60	16310	16425	+	True	Contig00203	TACGTTATCATAATGACAAAATCAGCGATGATTTTTGCTATTCCTTGACCCGGAATTTGAATTTCGCCCAGGGTTCCAGCAAGTCCAGCAGGAATACCTCTTCATCCACAATTCTG	1009370
0	EGO65016	False	1	46	88603	88672	-	True	Contig00040	GAGCTGCTGAATCTGAGTCATCTGTTAGCGTAAATACATGAACCGTCCCCGGGATTCCTTAAGAATGTAA	1009370
0	EGO63555	False	0	0	68031	68100	-	False	Contig00112	TGATGGGTGACAAATTACCCGAAAACATAGTCCAACTATCCACTTTCCGCATCAATCGAGGGAAAGAAAA	1009370
0	EGO63812	True	-10	60	20986	21102	-	False	Contig00087	TGGGCAAAAAATAACCGATAAGAAGCTGCTATTCCGGCTCTCCCGGGCGGGGGGCCGGAATAACCGGCGGCAAAGACCGGATGACGGTAAAAGCGGGGGAATAAAGCAATGAGAAGA	1009370
0	EGO64101	True	-6	40	23674	23765	+	False	Contig00078	ATTGGCTGATGGATTGAATAGATCAGTTGCCAAGATTTCTTTATCCGTTTTTTTTCCCGTCACATTCTGCATTATTCATACCTCACCGTTCA	1009370
0	EGO63593	False	0	0	91443	91512	-	False	Contig00112	ATCTGCATGAACGATCTGTTGGAGATTGATACCAAAAAGTACAATGTCTTAGCTCCAACGCCAAGCTTAA	1009370
0	EGO65174	True	-10	36	5218	5310	-	False	Contig00029	TCAGCGTAGAGTAGCGGGCCTGTCCCAGGTAGACGCTTAGTAATGATAGGAGGCGCGAGATGAAAAGACTGCTCTTTATTTTAACGCTGTGCT	1009370
0	EGO61719	True	13	60	3981	4074	-	False	Contig00325	GCTATCACAGGAGGCTTGTATGATATTTGACACACACATGCATACCCGCTTTTCCACCGACTCGCGGATGACCCTGGAGGAGGCTGTCGGCCAA	1009370
0	EGO65094	False	-10	49	967	1036	+	True	Contig00034	TCAACGCTAGAAACGATATTGAAGGGTATGCTTCAGGATATTTAAAAAAATACATCGGGCCAGCTTGGCC	1009370
0	EGO64215	True	-10	46	1231	1332	+	False	Contig00072	CCTGGGGAATTAAGCGCGGCCGGACTGGCTGGGACGACCATTTCCGATGTATAATAGATGGGAGAAAATAAGGGGAGTGTGTATATATAATGAATCCCTGTG	1009370
0	EGO63037	False	0	0	65157	65226	+	False	Contig00150	TACGTTATAAGCGAGAGGTAGGAGGGACAACGATGGAAAAACGTATTAGAGTATTAGTTGCCAAACCTGG	1009370
0	EGO63552	False	0	0	66938	67007	-	False	Contig00112	CGCGTCGTGAAAACAGAGCGGGAAATAAGGGATGAAATCGAAGCTACGCAACGAGCCGCTCAAAATTGCC	1009370
0	EGO62686	False	0	0	14352	14421	+	False	Contig00194	GGCTTCATGATGCACTATACCGATTACAAAACTATCCTCTCCCCACAGAAAGGAATAAACCTGTATCGTG	1009370
0	EGO64245	False	0	0	2320	2389	-	False	Contig00068	AGACGTTTGATAGGAGGATTTCAATGATATCGACCAATGATTTTCGCACCGGTGTTACGATTGAAATGGA	1009370
0	EGO63455	False	0	0	28116	28185	-	False	Contig00120	CGGAGCCTAAAAGGAGATGAGAGGATGACGGGGATCAATCGATTGTTCGGTAAAAAAATAGAAACCATTC	1009370
0	EGO65544	False	0	0	178996	179065	+	False	Contig00017	CCTGCCTTGACATAGATTTTCTTGCATTAAAGAATAAAGAATTTTGATAATGATTAGGCTGATTGGGTCA	1009370
0	EGO64660	False	0	0	12124	12193	-	False	Contig00050	GGCAGTATAAGACTTTCGTACAATGAATAAAAGGAGGAGCATATATGATCCTAATTGGTGAGAGAATTAA	1009370
0	EGO62556	True	0	60	6522	6627	+	False	Contig00210	TAACGGTCAAATAGCCGTAAAATCGGGTCGATGGGTTCCGCCATTGACCCTTTCTTTAATGGGTAAGGAGAATACAATGCATGCAATATATTAGTAATATTTTACC	1009370
0	EGO61787	False	0	0	1080	1149	+	False	Contig00305	ATGTCCGTAAGGAGAGCAAGCATGGATCAGACAAGAAGACTTTGGACGGCGCTTGTCAGAGACTGGCGAT	1009370
0	EGO65638	True	8	60	56501	56598	+	False	Contig00016	TAATTGTGTCATATATATCCAGCTGCACAACGAGGTGAATGGCATGAAAGCCACTACTTTGGGCACTTTTGACAATATTCTGGGCGAATGGGGCAGGT	1009370
0	EGO63034	True	-10	42	59425	59523	-	False	Contig00150	TCGCCTCAAATTAACATCTCCGTGCATTGGAGAGAAAATACTGAATGAACCCCTTTCCTTAAACCAGTAAGGAAAGGGATTTTTCATGCCTACTGATCT	1009370
0	EGO64221	True	-2	60	6770	6877	+	True	Contig00072	TATAATATAAAATCAGATGACCAAACAAATAGACAGGGGCTGTCTCGCATGAAGCCGGAAAAAATGCTTACATGCGGCAGCCCCTGTTATGCAAGGCCTCTGCCTTTC	1009370
0	EGO65870	False	0	0	27768	27837	-	False	Contig00007	TCAATGGTAGCGTGGCTGATTGCCGGTTTGGCCGCCATCATCGTTAGCCAGCGCCTGTCGGAATTGCTGC	1009370
0	EGO62129	True	-6	53	66810	66914	+	False	Contig00260	GACGGCTGACTATGGTATACTCGGCGCAACGGTAAAACTTGTGCTGCTCAGAGAGATTGACGGCGGCGCGGTCTCTGAAATTGAGGAGCTAGAGCGGCAAATCAA	1009370
0	EGO61970	False	0	0	76165	76234	+	False	Contig00290	AATCGGCTGAGTAGTATAAGGAGAATAGACATGGGAGAAACAGTGAAAGCCCCGGGAACTTGCGGCGAAT	1009370
0	EGO63328	False	0	0	46357	46426	+	False	Contig00126	CAAACGATAGGCCCATCGGTTGTCCCATAAATCTGCAGTCGTGAATCCGCAGACCTTTTTCAACGGTTCC	1009370
0	EGO64187	True	-9	60	28918	29032	+	True	Contig00074	TCTACACAATAGCGACACACATAAAAAGCGCCGGCCTTCTGGCCGGCATAGGACCGTGTAGGAGCAGGCCGTTATATTTTGTCGGCCAGCTCAGTCGCCACCTGTTCCGGGGTAA	1009370
0	EGO63506	False	0	0	46739	46808	-	False	Contig00112	ATATCCGTGACCTGTAAGGGCAAAGGAGGCAACAAGCGCAAAGGCGGCAGAAAGACTTAGGAAAGGTGGA	1009370
0	EGO62161	False	0	0	29184	29253	-	False	Contig00259	TATAGACTAAAGGACAAGGAGGAAAAATATATGGCTGAATTTACGATTGACGCTTTGGGGGAAGCCTGCC	1009370
0	EGO63655	True	-10	40	37252	37347	+	True	Contig00102	GGACAAGAAATAAGGCAGCCAGCCTGGCCGCCTTATTTTTTCGATTTCTTATTATTTACTTTTGTAAAAATCTCGTATGGTTCCTATACTCTCGTT	1009370
0	EGO62222	True	9	60	89744	89840	+	True	Contig00259	CGGAATCCCCTACTAAACAACGCACCTGCAGCCTCAACCTGGGGCCGTTCAAAAAGGTTCAGATGCTAGGTAAGAGAAACGCTTGCGTTTCCGTACT	1009370
0	EGO65292	True	-2	47	6827	6922	-	True	Contig00019	CGTTGAAAAAGGCCCATCTGCGTCACTTCAGCCTCCTGCGGGCGCGCGCTTGCCGTACCCTCTCGAACGTACTGTCTGCACGCGCGTCCTCGTCGC	1009370
0	EGO63111	True	-10	49	3511	3615	+	False	Contig00134	GGCTAAAAAGTAATTCACTATTCGGTTTCTTCCTTACCGGGCAAATGCAGCCAAACAGCAATTTTTACGGAACCCCCGTCCGTTCAAAACAGCCCCAAAACTATA	1009370
0	EGO62555	True	15	60	5682	5772	+	False	Contig00210	TAATAAATCAGCTTTTTATCACTTTATTTTTTTAACTAAGTAAAGTAAAATAAATGCAGACCACAGAGACATGGAGGAATGACAATGAAGA	1009370
0	EGO62758	True	-10	60	5196	5312	-	False	Contig00181	TCCATCAAATCTAACGGAGGAATCGTCGGGACGGTTCAGGCCGGAGGCTGCGATGAGTTTTGCAAGAGATTCCTAGTCGCGTTTGGTAGAGAACCAAACGCTTTCTTTATATTGTTT	1009370
0	EGO63508	True	-10	49	49343	49448	-	False	Contig00112	TTTTGTGTATTTAAATAACGCCGCCTTCGGGCGGTTTCTCTATGTCCGAAGGAGGTGGTACGTTGGCAAAGGTAATTCCAATCAGCGTGGGAATAGCGCGGCGGTG	1009370
0	EGO65238	True	-3	54	5917	6019	+	True	Contig00024	CGATGATGATCATGTAGCTGCCCGGTTCTGGAACGAAAAAGGCGACCTGGGCAGAGATGGAATAGAAAATAAAATCAAACTCTCAGGCCCAAGCTTATCCGCC	1009370
0	EGO64076	True	-9	42	47478	47574	+	False	Contig00079	CAAATTATGTAAAGGCTGCTGCAAAATGCCCATCTGCGTTGTTGCTCCTGCGGTTACTTGCTTGCATACCACTCCGTATGCGGCGCGGCGTATCCTC	1009370
0	EGO65484	True	-10	56	113376	113487	+	False	Contig00017	CGCCCAGTATTAGCCGCCGCCTCGCCGGATGGCAAACGATTCGGTCTTGCCGTTCTTACTTTACATAGCACATTCAGGCTTCCGGCTTTTTACCCGGAGGCTTTATTGGTTT	1009370
0	EGO63702	False	0	0	4294	4363	-	False	Contig00098	TCAAGGTTAGGAGGGGTCGTATGTTTACGGGTAAACAAGAACAAGACACTGGCCGCCTGGTAACTGGCGA	1009370
0	EGO63729	False	0	0	32036	32105	+	False	Contig00098	ATGCCGGTAAAGGCAACAGCGGTGCTGCTCCGGCGGCACCGCAGCCTCGACGTAATGGCAAAACGCCGCG	1009370
0	EGO62110	True	5	60	48926	49027	-	True	Contig00260	GGACCGTTGAAAAAGGCTCATCTGCGTCGTTGCTCCTGCGGGCGGACTCGTTCGGAAAGCGTCTCTTTTCAGGTTCATAAGCAACAGATAGTTTTGTTGTGA	1009370
0	EGO63183	True	-3	60	55401	55509	+	False	Contig00131	GTGTAAGGGAACCTTTGAAAATTCTGCACTGTACGGAGACGCAGAGCGTCTCTCTTACCTAGCATCTGGACCTTTTTGAACGGGTACCAGGTTCGGGGATAAAAATGAT	1009370
0	EGO64750	False	0	0	114724	114793	-	False	Contig00050	GGATGAATAGAATGCGCGGAGAGGCATTGGGAATGGTGGAAACAAAAGGGCTGGTGGGCGCTATTGAGGC	1009370
0	EGO62999	True	0	51	18073	18170	-	True	Contig00150	GTAAGCATCGAAAGCCCCGGTTGATTATTCACGGCCCTGCAAAGGGACAGACACAACCGGGGCTTTTTCATATCATACCGGCCTTTTTCAGCGACTCC	1009370
0	EGO63149	False	0	0	27115	27184	+	False	Contig00131	AGGGTGGTGATGAAAATGAATGGTATTGCCAGAGTAATGGCCAGAATATCCGATATTGAAAAACGATTTC	1009370
0	EGO62623	True	8	60	18975	19073	-	False	Contig00205	GACGAGAAGAGCAAGAGAAAAGAGATAGGAGGGAGATAAAATGTCTCTTTCGGAAGAAACCGCCAAGCATCATAACAATGATCCGGCTGTAGTTTGTTG	1009370
0	EGO63588	False	0	0	85987	86056	-	False	Contig00112	TCAGGAATAGTAGTGACTGCCGAAGTTGATGTTGATGTAACTGCAGTCGAAATCGTAGACCAACTTGAGG	1009370
0	EGO65485	False	0	0	114823	114892	+	False	Contig00017	ACAGAAGTAAAAGAACTAACAGGGGGATAACAATAATGGCAGGTTCAAGAAGTACGATTTTGGAGAAGTT	1009370
0	EGO63741	True	-8	60	2009	2123	-	True	Contig00097	ACCACTCTATAATAGGACAATCTTCTCTCGTTAAATGCCTTCCGGCGAATTCACCGAAGGCTAAATTTATGATTCGATAAAAAGATTTAGCAAGGAGGTAAGAATGCTAAACAGC	1009370
0	EGO64794	False	0	0	32371	32440	+	False	Contig00049	CTTGTCCTGAGAAAGAAATTGACGCACAATTGCAACCATGTTACAATAAAAGACAGAAAAAGCTTTATTT	1009370
0	EGO61961	False	0	0	67708	67777	+	False	Contig00290	ATGCGGATAGCTATTATTTCAGTAACAGCCAAAGGTGCGGCGAGGGCAGGCGAACTGGCACAGGCGCTGC	1009370
0	EGO65299	True	-2	50	15073	15171	-	False	Contig00019	TCATAATTTAAATACTAGGAACTTGTTGTAAAACCAATCTGTTTCCTAAAATCTGGAACCGCTCGAAAAGGTTCAGATGCTAGCTGCGACGAGGACGGG	1009370
0	EGO65667	True	13	60	9167	9259	+	False	Contig00015	AATAGGGTTATGTAAAGACAAAGACGGTCGGCAGTTTCTTTTGCCGGTCGTCTTTGTTTCTGAAATCACACCATGGAATGCCGCCTGTCAAAA	1009370
0	EGO65184	True	-10	59	5770	5885	-	False	Contig00026	CAGGGGTTTTCTAGTAAAAGGCCGGCCGGTTTCTGATTAGGAGAGCACGCTTATTCCTCTGTCATTACATTTTTGCATGATATGGTTTCCGGGGTAAAAGGGCCATATTACCGGTG	1009370
0	EGO64031	True	13	60	6535	6627	+	False	Contig00079	TCTATACTTTTTTACGCCAAAAACCTAAAGGCAGAGCAGAAATGCTCTGCTCTATTTATATACATTAGAAATTTGAGAGGAAGAAAGCCATCG	1009370
0	EGO64824	True	-10	46	69905	70007	-	False	Contig00049	TAAACCAGCGCTAGTCTGGGGACAGGGCAGTACAAACGTTTTGTAATAAAAAATCACTGATAATTAATAAAGCGGAGGGAATATGAGATGAGCAAAAGTAAAG	1009370
0	EGO63731	False	0	0	34398	34467	+	False	Contig00098	GAGCCTTTAAGTACAAGGCGGTGATATGCGTGAAATATAAAACAATACTGCTGGTGCCGGTTCTGCTGCT	1009370
0	EGO61917	False	0	0	23043	23112	+	False	Contig00290	GAACAGATAGGGTCAAAAATACAAAAAAATACAAGATGAAGGGATGACTAAGATGACCATGCAAAAACTA	1009370
0	EGO63771	True	-10	52	701	809	-	True	Contig00091	ATAATGGAAACTGACTTTACGGGCTGTGGGACAATATGTTTTATGTTCCGCAGACAAAGAATAAAACATCAGGCTCTTAGGTCTGATGTTTTTGCTGTTTAAAAAGAAT	1009370
0	EGO63302	True	-10	51	20301	20407	+	False	Contig00126	GCCGGAAGAATAGCGCAAAGAGCCTTTAGAATGGGCACCCATTGAATTTGCGGAAATATCCTTGACATCGACCCAAACAAATGGTATTTTTTTAATAGGCGTTAGCA	1009370
0	EGO65716	True	1	60	59260	59365	-	True	Contig00015	TGATTTTTATCAGGCATCAAATGAACAAGGAGCATTGCCAAATAGTTTGGCAATGCTCCTTGTTTTTTTATTTGCCGAAATACCTGTCCAGCAGGCCTTTAAAGGC	1009370
0	EGO65541	False	0	0	176418	176487	+	False	Contig00017	AAGGGGATAAAAAATTGAATGTTGCAGAAGCGAAATTTGTAAAAGATTTTATCAGGGTTACAGACGATGG	1009370
0	EGO63976	True	-6	56	28113	28221	-	False	Contig00081	TCGAGAATAAAAAATTTTCTCTTGATAGTTGAGCAGGTGAGCAACTAAGCAATTATAATTTGAAGGAGGCATATGACAATGGAAGCCGCTGTTCTGAAGAAGGAATATT	1009370
0	EGO64923	True	-10	42	873	971	-	False	Contig00040	AAGAAGTTTTATGATGGTTTGCTTTGTTTCAGGCAAACCATCATAAACAAGAAACGGATAACATTTGTAAACAATATATGTTGGGAGGATTTCGCCATG	1009370
0	EGO64971	True	3	51	52147	52240	+	False	Contig00040	AGTGCATGGAACTGAAAGGAGGCGGTGGGATTGTTTACCGAGATCGACGCAAGGAAGAAATTGCTTGACGCCAAGCGTCCATTGCCGGTTCATA	1009370
0	EGO63336	True	-10	46	56930	57031	+	False	Contig00126	ACAGACTATCTAAAATGGTTGCCAAGGCGAATTTTGAGCGGATATTTATCCTGTGGAGTCTTGTGAAATCTGAGTAAAACACTTATAATTGAAATACGTACA	1009370
0	EGO65186	True	0	60	8611	8717	-	False	Contig00026	ATGATGATTTAAGCTGCAACGGGTACCATGCCGTTCTCCTCGCCGCGGACCCATGGCACCCTAAAACTAAAGGAGGAATGAATCATGACTTTAAAAACCGCACAACA	1009370
0	EGO63520	True	-10	49	54463	54568	-	False	Contig00112	TACAAAAGCAGTGACCGTGCCCCTGCCGAGAGGTAGGGGCTTTCGTTTATTTACCATCAGCCAACTTCTTTACAAAACGTTTGTTCGGTGATATGATGATAACAAA	1009370
0	EGO62262	False	0	0	33011	33080	+	False	Contig00253	CATGTTATAAAAAGGAGGGGAACCCAAAGTGAAGTATAACTTTGACGAAATTATCGACAGAAAAAACACG	1009370
0	EGO65509	True	-7	60	143103	143215	+	False	Contig00017	GAAAGTATAAAACAGACGGTTGACAGCGGCGCGCCTTGCGGGACACAAGCAATGCGCGCCGTATTATTGCTATTGCAGGATTGTTATAGAGAAAATTAGGATGTTAGTGCTAT	1009370
0	EGO64786	True	-10	60	21884	22000	-	False	Contig00049	TGCGGGATCAATAGCCGGGACTTTTTGCATATGCCGGAGTCCCGGTCGGTGGGACCTGAGGTCAGTTTTGAAGTAGAACGGGTTTGTCATGCAGGAGAGATGAAAAGTGCAGCGAAT	1009370
0	EGO63358	False	0	0	15983	16052	-	True	Contig00124	TAGAATGTAGCAGAAGGCAGTGACCCCCAAACCAAAATAAAACCATAAGAAAAATAAAAAGCCAGACAAC	1009370
0	EGO63778	False	0	0	7961	8030	-	False	Contig00091	GGCTCGTTGATTTTTCTTGTTTTCCCCGCAGGAGCGTATTGTGCATCGACGTAAAATCATTCTTTGCGTC	1009370
0	EGO63128	True	-10	44	5596	5695	+	False	Contig00131	CTTTGGCGACTAGAATCCGGGGCCTTTTTAACGGTCCCTCAGGAGGAAACAGCAGGTGTACGCACAGGTCCATGGCTCTACCACCCTAGGTTTAGAAGGA	1009370
0	EGO65490	True	-10	60	120565	120680	+	False	Contig00017	ACTGGTAGGTTAAATCATGTTGATAATGGATGGTGGTCCTGTGAACAATTCACATTCCGGTCCGGCAGTTCCCTCTGAAACTGCCGGGGAAACAGCAGTTGACCGGAGACGGCATA	1009370
0	EGO65914	True	-5	60	12683	12793	+	True	Contig00006	AAAGCTAGGAACCGTTGAAAAAGGCCTCGCGCTGTTTGACAGTGCGAGGCCTTTTTTATTTGTAGAAGCAAGACTGACCGATAAATTCCCGCAGGATGGAGTTTGGCGGCA	1009370
0	EGO64955	True	-8	42	39357	39452	+	False	Contig00040	ACTTAATATAATCATAATTACAACATAGTTAACATTTGTCGTAATTTGTGGTATCGTAGAATATGATGAAGGAAAGGCCTTCCAGGTCCTCCTTCA	1009370
0	EGO65941	True	-3	60	6185	6294	-	False	Contig00005	ATTATAGGATTGTCATTACACATCTCATGACGGATTTTAGCGATTCTTCGTGCCTGGTGCAGGAAGAATCGCCTTTTTTGTTTTAAAAAGAGGATATTCTTCTTGGTAAT	1009370
0	EGO64980	True	0	48	59195	59289	-	False	Contig00040	ATGATAAGCAGCCGGGTTCTAGCATACTCCTTGGACAGTGCACTCATCCTCTCTATCTGTTCGTAGGTTGCCGGTCCTGCAAGGTAAATTATGGA	1009370
0	EGO65864	True	-10	36	20054	20146	-	False	Contig00007	AACAAAATGCTTAGGTAAGCGAGACGCTCTGCGCCGTCCTAAAAAGGTTGTGACTAGGAGGAAATCGGCGCCGATCGTCGCGAATATAGGCAG	1009370
0	EGO64106	True	12	60	29535	29628	+	True	Contig00078	GACGCGATGCATTCCGAAGGATAATGTAAAGTATTACTCTGCCGGGGCGGCAGATAATAAGGACAATCGCACCGCTGTGTGTGAGAGCCAAATA	1009370
0	EGO64547	True	-7	60	9289	9402	-	False	Contig00053	TGGAAAAATAACCGGTTAAAATTCGTGGAGTGGCCTTTTACGGTCGGCTCCTTGACACGTTTTTGCCCGCAAGAGTATAATATGAATGCACGAAGAAAAGTTTTAAGGAGGATT	1009370
0	EGO64018	True	-10	60	73936	74052	-	True	Contig00081	AAAAACCGTTATAGAGCCTGTTTAAAATAGGCCCCAGCCGGACAGCGTGCGATAGACGCGGAACAGGGCGTTCAAGAGCATGCGTTGATAGGAACGTTCCGTCACTTCGGCTTCGGC	1009370
0	EGO64012	False	0	0	68764	68833	-	False	Contig00081	CCATGCGTAGAATTGCGCCTTTAACCAAGCTGGCAGCGACCTTCCTGATCACCGTATGGGCCTTTCTTCT	1009370
0	EGO65827	True	4	60	11617	11719	-	False	Contig00010	CGCCGGTTGTTGCCCTTCCGGTTAGTTTTGTTACGGTTTATTAGCAAAATCCGCCGCTTTCAATCATTTGGTTGCTAAGCGGCGGATTTTTTATTGAATGTGA	1009370
0	EGO63600	True	-10	50	96069	96175	-	True	Contig00112	AAGTGGCAGTATAGCCTGAGTGCAGGCGATTCTTGACTTTGCGTCAGCCGTGCGCTATAATATTAAGGTGTTCACGCCGGTATAGCTCAGCTGGTAGAGCATCTCAT	1009370
0	EGO64706	True	-5	60	63370	63480	+	False	Contig00050	GTTACTAAAAACGACGCCCAAGCTGCCCCCATCATGATTATGATGGGGGCAGCTTTTTTCCTTTATTTTCAGAATTATCTTGACGACATGCCGAAATAATTTTATAATGAT	1009370
0	EGO61900	False	0	0	11710	11779	+	False	Contig00290	CCCTGATTGAACTGATTGTCGTCATTTCCATTATTGGCATATTAGCTGCCATTGCGGTTCCCAGATTTAC	1009370
0	EGO63915	False	0	0	16136	16205	+	False	Contig00084	GAGATTTTAAAATTACTTATGAGGAGATTTTTTCATTGGTGCACAACATGTGTACCGGGATTTCCTCCGA	1009370
0	EGO62165	True	-6	60	31554	31666	-	False	Contig00259	TCTACCCTAGGCAGGAAACAGAAAAGGAGGAAGACGGATATGACCGTGAATCCGGCCGGCGGCGCCAAGCCTGTCCCCTGGGGTAAAAAATACCGGACGCCCTTAATGAACGC	1009370
0	EGO65050	True	9	60	16715	16811	+	True	Contig00038	AGGCAATAATGAAAATACCCTGCCAGATCAGTTTCTAGCTGTCTGGCAGGGTATTTTTTCACAGTGAATGCAGTTTTGCCAGTTTACCTGCCCTCAA	1009370
0	EGO62162	False	0	0	30952	31021	+	True	Contig00259	CTTCTGTTAAACAGGTTTATGTATGATAATTTTCCAGATTCCATGATCCAGTTCTTCGACTTCCATTACC	1009370
0	EGO63704	True	12	60	5354	5447	+	True	Contig00098	TAAAATGAAAAGGCGGCGATACACCAGTACTTTAGCTGATGTATCGCCGCCTCGGCTTTGAGGGTTTTCTACTCTTTTTGCCTTTCCCGGAACG	1009370
0	EGO65004	False	0	0	80372	80441	+	True	Contig00040	CGCTGTTTGACAGAGGATCTTTAATGGCGCCGGTAAGTTGAGATATTGTAGACAATCCCCGGATGTCTGC	1009370
0	EGO62416	False	0	0	34768	34837	-	False	Contig00240	GCGAACTTAGCATTACAACTCCGAAGGGCGTTTTATCGGCGGTGCTGCATGAGGCGGCGGGGTCAAAACA	1009370
0	EGO63316	True	-7	56	33998	34107	-	True	Contig00126	GAATTGTGTGAGGTTCCGTGGATGTTCTGCTGTGTATTTTGACAGCATACCTCTCCCTAACTATTTCAGGGCTTCTGTCTGGCCGATCAGGCGCCTGAGGTCGGGGGTGA	1009370
0	EGO62990	False	-6	58	9582	9651	+	False	Contig00150	GCGCCAATAAACCGCAGTCAGAACGATTAGAACGACCCAGAAAGGGAAGGTAGATAAAGTGAAAAATGCT	1009370
0	EGO63986	True	-10	52	40487	40594	+	True	Contig00081	TCAATTTAAATAGCAGGGGTAGAAACTTCTACCTGCTTTGCATCAGGTTCAGAAACCTCGCCTGTCATCCGGTCTGGGGGCTGCCGGTTGTTCCGGCAGCCCTCTCAG	1009370
0	EGO62573	False	0	0	8503	8572	+	False	Contig00209	GAGGAACTAAACTTTAAGGATGTGATTGCATGACTTCCAAAAGGCAGGGACAGGTATCTATTGCATTAGT	1009370
0	EGO65364	True	-10	39	7261	7355	+	False	Contig00017	GTGGATCATGTAAGGGGTTCAATGCTCCGGAATTTTTAAACAAAAAAATGCAAAATTATTAATATGCAAAACTCGAGAGAGGAATTCTGAATAAT	1009370
0	EGO64724	False	0	0	85522	85591	+	True	Contig00050	CAAAAAATAAACAGGTATCCACTTCCACAAAACCCAAACCGTCGCCACATTGTTCCGGTGCCTTGCAGGC	1009370
0	EGO65161	False	0	0	23487	23556	+	False	Contig00030	TGGTTTTTGAGGGATTAGCCGATAAGTTACAGGATACATTCAAGCGACTGCGCGGTCGTGGCAAACTTTC	1009370
0	EGO65090	True	-10	56	5130	5242	-	False	Contig00035	CCTGGCCGGAATAAGAGCTATTTTTATGGCGGTATTTACGGTGCCATGGTAAATATCTGATTTCAAAAATTCAGGGGAGGCTTCGGCCTCCCCGTTTTTTTGTTCTTATAGGG	1009370
0	EGO63542	True	-10	60	64284	64400	-	False	Contig00112	GCCGCTGGCATTAACGGGTAATCGCAGGATGAAACATTCCTGCGATATTTTTTTGGGAAATACGGGAAATGTCCGGTTTCGGACATATGTTGTGGTTTAAAATTGCATTAGACACAA	1009370
0	EGO63055	True	-10	42	10578	10675	+	False	Contig00149	TGCCTCCTGCTGATCCGGGAAAACGGTGCTGCTGTCCCGGGAATATCTGATAAGCCACAGGGAGAATTGGCATATATGAGACCTGCCGGCCGCTGTTC	1009370
0	EGO61846	False	0	0	63681	63750	+	False	Contig00305	CGGACTATGATTGGATATCTGCAAGGCAAGGTTGCTATGCTTGGCCTGGAGTATTGTTATTTGGAAGTAA	1009370
0	EGO64652	True	-10	60	3940	4056	-	False	Contig00050	ATCCTATCAAGTAACTTTTATATACCTGCACATTGCAGTTGCTGTTAAAGGAGTATTTAACTGACATTAAATGCTCCTTTAATTTATTTGCCGACAGCTTAAAACGCTAGTCTCTAG	1009370
0	EGO64236	True	-10	52	15077	15185	-	False	Contig00071	CCTTTATCCATTAGAGCGCGCAAGCTGAGGGGGTTGATGACGCTTCGGCGTCCCTTATGGCGATGGAATCCGAAAGAAATTGGTACGTAATCCACACATACTCCGGTTA	1009370
0	EGO63380	False	0	0	41833	41902	-	False	Contig00124	CACGCTGTAGAGGCTGTCATGCGCGCTTATTACCATTCGGTCGAGACATTTGGCACGGTGGATGGCCCGG	1009370
0	EGO63235	True	-5	60	102357	102467	+	True	Contig00131	TTGACTAAAAAGCAATACAAAAAGGCAGCAGGGAAGAAACCTCGCTGCTTTTTTGATTGCCGCAGAAAAACGGTTAGTTTTTTACTCAATGCAGTAAGGATTTGATTTCGC	1009370
0	EGO62923	False	0	0	23803	23872	+	True	Contig00164	GCTGAAGTGATGCAGATGGGCCTTTTTCAACGATCCCCTACAATGTAAAATTCTCTCCTAGATAGAACTT	1009370
0	EGO65481	False	0	0	111435	111504	+	False	Contig00017	GGGTGCTTAAATGAACAGCGCAGTTAAGAAGACGGTTATTTATTCGCTGGTGGGTATTTTGCAGTTTGGT	1009370
0	EGO62079	True	7	60	12830	12929	-	False	Contig00260	TACTAGTTAATCCTATTGCAGGCCGTCGAGAAAGTCTCAGATGCTAGGCATCCCAAAGAAGTGTGCAGACAGTACGTTCAAAGGTACTATGACAGCGCTC	1009370
0	EGO65627	False	0	0	44549	44618	+	False	Contig00016	AATTTGCTGAATTTAGGGTTTACGTCTATTAGTCTCGATCCTGTTTACTGGGCAATTATTGTTGTGATCG	1009370
0	EGO65788	True	8	60	34529	34627	-	False	Contig00013	AGCGTAAAATCAGGCATAACAAAAAGTCCTCACTGCATTGCGAGGACTTTTTTTATTCTAGTGGCTGGGGCGGCTGGACTCGAACCAACGCATGCGGGA	1009370
0	EGO61873	False	0	0	4006	4075	+	False	Contig00291	AACTCGTTAAAAGGGGAGTGAGCCATTGTGGATTATATAAAAGAAAAAACACCACCGGTGCGGGAAGACC	1009370
0	EGO62300	False	0	0	69962	70031	+	False	Contig00253	GGGGAAATAAGATGAACGATCACTTGCAGCCCCGTTCCGTTGAGGACCTGTGGCAGGATTATTGGTTTCT	1009370
0	EGO64283	False	0	0	26114	26183	-	False	Contig00066	TGGTATCTAGTGTGGCTCTGACCGCCGATGATACCTTGCTGGCGGAAATAACGCAACAGACAAAAAAGAC	1009370
0	EGO64336	True	-10	48	886	989	+	False	Contig00063	GGTAATTAGGTAACACGCATATTTCGTTTGTGGGAAGCGTGGGACGAAAACTTTAAGGAAGCGCGGGGACGAAAGGGTGACACCGGGGACGATCGCCTTTTGAC	1009370
0	EGO63246	True	-6	60	113556	113667	+	False	Contig00131	CTATCATAGTAAATTCCAAAAACGCGGACATATCCATAAATGTCCGCGTTTTTTCGCGGTTTTTTACAGGAATTTCGCTAAGTTTATCTAAAGATAAGAGTTATAACTATAA	1009370
0	EGO62038	False	0	0	5556	5625	+	False	Contig00270	AATCCATTGAGGTGAATGAAGGCAATGTTAGGCAAACAAAATCGACAACCAGCTTCATAGACATTGAGAC	1009370
0	EGO63918	False	0	0	19422	19491	+	False	Contig00084	TCATTCATAAACTCACAGGGAGGAATTGTATTATGAATTTAGCTCAATTTCCCCGACGGCGTTATACGCC	1009370
0	EGO62991	False	0	0	11163	11232	+	True	Contig00150	AATCGGGTGAAAACAGGACACACATGAATAGGTACCACACGGTTTTTACCTGAAGCAGAACGGAGGACGG	1009370
0	EGO65047	True	-10	40	13625	13720	+	False	Contig00038	TTTTATTGCTTAGTTTTTTGATCGGGCTTCTCCGGCAACAAAAAGTAACTCCGTTTCGCCATTTGGCGGACGGAGTTATCTTTTTACGTAAGCGAA	1009370
0	EGO64618	False	0	0	80493	80562	-	False	Contig00053	AAAGGGGTGATTGTATGCTGATTCTCAGCCAACGGCACTATGACAAGATTGTAACCCATTGCCTGAACGG	1009370
0	EGO65127	False	0	0	18672	18741	+	False	Contig00032	GTCCAACTAATGAAAGACCCTCATCAAAAGAGATATTATCTAACATGATCCCGGAATGGTATCCCGTGTA	1009370
0	EGO63902	True	-1	60	748	854	+	False	Contig00084	CTGAAAAAGGCCCATCTGCATCTGCGTCACTTCAGCCTCCTGAGGGCGGGCTCAGTCAGAAAACGCCTCTTTGCGGATTCTAGGCAATAGATATTTTGGCTGTGACT	1009370
0	EGO62608	True	3	60	5275	5378	-	False	Contig00205	GTCAGTACTGTCATTGCGAAGGAGATGAGGCCCTGTTGGATGGTCCAATGGAACTCCAACAGGCGCTTTATCTTTCTTTTGCCTACCAGCAGTGCGATTCAGAT	1009370
0	EGO63969	False	0	0	21050	21119	-	True	Contig00081	AAAAAAATAACTCGCCCTCGGTTCCTTTTTCAACTCTTGCCCTAAAGCAGATGGTGACGTCTTAGCAACC	1009370
0	EGO64616	False	0	0	79203	79272	-	False	Contig00053	CATTTTATGAATGAAAAAGAAGTTGCTGCCTTCCTAGACATTACCGATGTGGTATGTCCCATGACCTTCG	1009370
0	EGO63053	True	-10	55	7707	7817	+	False	Contig00149	CGACGCGTTTTAAAATGAAAAAGGGGTGCCTGTTTTAGCAAAGGTATCGCCTATTGTATTCAGTCCGTCGGAAAGAGTATATCAAGTTGGGCAGCAGAGCGGGCCGGCATT	1009370
0	EGO64815	False	0	0	55815	55884	-	False	Contig00049	GAAAGCATGATTAAAATTGGATTGATTCATACTACGGCTAATTCCATGCAGCCGATCAATGAGGCATTTC	1009370
0	EGO62286	False	0	0	55467	55536	+	False	Contig00253	GTTGATCTGATGATGCAACGCATCCCTTATGCCAGGCAAAATATCAATCAGGACGACATTCAGACCGTCA	1009370
0	EGO64818	True	-2	60	60342	60450	-	False	Contig00049	AAGTAAATCCTGTATTAGGTCGCCCTGGAAGGTTTAAACCGTTCAGGGCGACCTAATTATATATGCAAGTAAAATGATGAATGATGATGGCGTTTTCGCAAAAGCTGCA	1009370
0	EGO63717	True	-8	60	17809	17923	-	False	Contig00098	AAAGGGTTATAAAAGACCATATCGAGAAGATGGGGCCCGGTTGGGCCCCCTTTAGGAGGATTATCCGTGCATAAGAAAACATTGAAAGATGTATGGGTTGGCGGTAAAAAGGTTC	1009370
0	EGO65523	True	-10	60	160719	160834	+	True	Contig00017	AAGGGAGATGTAAGGCAAAGAGCCTGCCAGAGATTTTCCAGGCAGGTCGGCCAAAGGGGCGGATTCCATAGGGCGTAAAATGTACGGTCAATCTTGATATTCCGGACCGGAATGTT	1009370
0	EGO63806	False	0	0	14944	15013	-	True	Contig00087	TGTTCTTTGATTTAGGTCCTAACTTTCGTGAAGTTCTATCTACATTATTATAACGGTGAAGTTTATGGCT	1009370
0	EGO62815	True	-10	60	32157	32273	-	False	Contig00176	ACCGTCAGGGATAGCAGGAAGACCTTCCCGGACCTCTTTGGGGTAACCGGATATACATAGTCCCATGGCCTAATAAGGTCTATTGCGGCAATACCGCGTTTTCAACCCGTTCGCTTG	1009370
0	EGO63653	False	0	0	35136	35205	+	False	Contig00102	GACGCCGTGAACATGCGGTGGAAGGATGAAAGCTTTGGCCGAAAAGGTAAAAGTCATTTTAGTGACTGAC	1009370
0	EGO64962	True	5	60	45331	45431	+	True	Contig00040	TACAAAATTACGATTACTCCATTTTAATCCCGCCCGCTTTTTGGCGGGATCTTTTTTATGCTATCTCAGAAAGACCCTCCTTTATCGAGGATCTCTAGGCA	1009370
0	EGO61944	True	-10	46	51413	51514	+	False	Contig00290	GTTCGGCCTGTAGGGATTGGCCGGGCAGAAGCGGGAAGTAAGCTGACCAGGGAGGAAAGGCTGTAAATATGGCCGGCGAGGGAAAACAGCTTTGCTATCAGG	1009370
0	EGO63977	False	0	0	28713	28782	-	False	Contig00081	TTCTTTATAGTGCGGAATTACTAACAATTTATTTTATCATGTCAAAAAATTCAAGGCAAGTCATCTCCTG	1009370
0	EGO61708	False	0	0	252	321	+	False	Contig00327	CATTGGCTAACTAAATCTTATGACGGACTGCAAACCTTTTTGCGAAACTTTCTTGACACTACCTTCCCGG	1009370
0	EGO65112	False	0	0	3034	3103	+	False	Contig00032	CCAAAATTAACAGGAAGGTGCTGATTTAACCATGAAAATTGCCATTCCTTTGGCCGGAGGAAAACTTTGC	1009370
0	EGO62211	False	0	0	78768	78837	-	False	Contig00259	ATATGCCTGATCTGTATTTGGTGTATTTGGTCGTATTCTTGGCAGTAGTCTTCGACTATATCAACGGGTT	1009370
0	EGO62013	True	-4	47	3353	3449	+	True	Contig00277	AGGTTAAAATCGTGTCTACGGCTCAGAAAGACCTCCGGGATGTAGCAATGTATATAGCTCAGGATAAATCCCGCGAATGCCAGAAAATTTGTCGCAG	1009370
0	EGO62780	False	0	0	2009	2078	-	False	Contig00178	GCAAAAGTAACGGCAAATCATTACAACAAAAATCCTGCCAAATTCTCAATATCTTTGAACTAATTTGGCA	1009370
0	EGO63304	True	-10	56	23155	23266	+	False	Contig00126	GCCGGACTTTTGACTTCTTAACTTGTATAACGAGGTGAAGAACTTTGACAGAAAAAGAAGAGACAGTGCAACAGGCGGCAGGCTCTGATACTTGTCCCCCTGAAACCGGTAG	1009370
0	EGO64291	False	0	0	34794	34863	-	False	Contig00066	GGAGAAGTAGCCGATGCAGCGCTCGAAACAGGTCTCAGCCGTGATTGACCGCATGGAAGGGAAAAAAGCC	1009370
0	EGO62508	True	-1	49	1846	1941	+	True	Contig00220	CTAGCCTGTCAATTCTTGTCCATTCTGCAAGGTGTATGTATAAGGAACGAGGGTTGCGTCCGCTAAAGGAAAAACTTTTATTGCCTTCATGCAGAA	1009370
0	EGO63248	False	0	0	116655	116724	+	False	Contig00131	GAATTCCTGATATGCGCACGATTTTTATGGGAACGCCGGACTTTGCGGTTCCCTGTTTAGAACGATTGAT	1009370
0	EGO63057	False	-3	60	12460	12529	+	False	Contig00149	AAACCAATAGGAAAAATAAAAATAGAACAACGGACCCAAAGGAGATGGAGAAAAGGTGCAAATCGACAGT	1009370
0	EGO63897	True	5	59	77423	77523	-	False	Contig00085	TCCTATAGATCCCCTACCATCTGATAGCCGAAGAAAAGGAGGTGAGAAGATGCAAGACGAGTATGAGCAAACGCAGGGCAAAAAGCCGGTTGCTACCAATG	1009370
0	EGO63303	True	-10	47	21467	21569	+	False	Contig00126	ATATGGCATATAGCAGGGAACCGTTGAGAAAGACTCATCAGCGTACTTCAACTATGAACGGTTCTTGGATTCGAGGCGCAGCTGAGCTCATAGAATGGGGATG	1009370
0	EGO62676	False	0	0	4174	4243	+	False	Contig00194	AGGTGCGTAATCGAAATGGTTAAGATAGAAGGATTACACAATACCGCTGTCTGTTACACCCCACAATTAG	1009370
0	EGO64312	True	-1	60	7446	7552	+	False	Contig00065	GTGAAAATAGACTTGTAACAGGAGGTGGCCGGGAAGAGATTTCCCGGGTTTTATGCAAAGGCAGGATGATTTTTCCCAGCGGCGGACGAAACTGGCAGAATTATCGG	1009370
0	EGO65181	True	-10	60	1248	1364	-	False	Contig00026	GACGAAAAATATAGAACCGGGATTGACTGCGAAGGATTCTCGCTGCTGTTTTACTTGCAAAAAGCAGGATGGTAAATTATTATAGAATTGGTAATCTAGACGAAATTGGGATAAAAG	1009370
0	EGO64421	True	-10	60	45400	45515	+	False	Contig00056	ACGGGACCGCTGAAAAAGGCTCATCTGCGTTGTCTCAGATTCGAGGCTGCAGATGAGTTTTGCAACAGACTCTCAGGGAGCTGTTGCAAAAAGGCCAGATTCGAGGCTGAAGAAGA	1009370
0	EGO63145	False	0	0	23317	23386	+	False	Contig00131	GGATGAATAGGCGGAAGGGGTGCGTTCATGTACCAGTCGACTGAATTAACCGGCAAGCAAAAAGCAGCTA	1009370
0	EGO62104	True	-10	52	40663	40771	-	False	Contig00260	TAATGACAGAATGAGTCGAATAAGCCGGGTAGAAAGCAAGGTTAGCTTGACACTCCTTTGAAAAACATTTACAATGAAATCAATCCATATGTAATGTTATACTACCGAC	1009370
0	EGO62014	True	6	60	3647	3747	-	True	Contig00277	CGGTGTGAAATATCCTATCAAACCGGCTTAACAGGCCAAAAATAGGCGTTGGGCGAAAAGTTGCCGGAGAACTCTATTTCTATGCCTTCAGGGCCGCCCAT	1009370
0	EGO65001	True	-10	57	77517	77629	+	False	Contig00040	CCGCAGCTACTAAGGGAGCGTTGAAAAAGGTCCCCGGATTCGAGGCGCGCCGAGGGAGAGTATTAGCATAAAAACCGTTCAACTGCCTGGGCATAGTTCCCAGAACAGTTGAA	1009370
0	EGO65899	True	-8	60	63131	63245	-	True	Contig00007	TTTTCGATTTAGGAGACACAAGAAAGAACCTGCCGGCTTAAGGGCAGGTTCTTTCTTTAAGGCAGGGTTTCGGTTCGGATAATGGGGTGGAAGCCGTATGTACCATCAGGGAATA	1009370
0	EGO64354	True	5	60	11778	11878	+	False	Contig00060	CAGGTTCCTCTCGTATCGCCGAAAAACTTCGGGCATTGTTGGCCCTTGACGGCCAATGGGATAAACGAAAAATAAGACGATTAAAGGGGCGATAGCTATGA	1009370
0	EGO65402	False	0	0	41055	41124	+	False	Contig00017	GGAGGAATGAACATGACCACAAAGGAACAGGAGCGCAAAGCCCTTGAAGAAATCCGGCAGATTGTCGCTG	1009370
0	EGO63271	True	-10	50	4819	4925	-	False	Contig00130	TGGAGAAAGAGTAGGGGAGAGGGGACTGTTGGCCCCAGATTCTAGGCTGCAGATGAGTCTTAAATAGGCTCTTAGTAGGAGGCAAATAAAAACCTGTGCGTTTACGG	1009370
0	EGO62282	True	-5	58	50656	50764	+	False	Contig00253	GGAAATAGAATGCAGCAATCTTGAAATATGTCTTAAATTGACGTATGATCACGGAAAAAGAAAATATAGCGGACAATTTGACCGAAATTAGCAAAATTTTACCCATAAC	1009370
0	EGO64028	False	0	0	4303	4372	-	False	Contig00079	CCAACAGTAAAGGGGGAATCTAAGATGCGATTCATTCAGGCCAGAAGCTACGCGGCAATTGGTCTTTTGG	1009370
0	EGO65335	False	0	0	44578	44647	-	False	Contig00019	TTTGGGTTAGGGGGATAACACAATGGCAAAAGTCAAAATTACTCTGACCAAGAGCCTGATCGGCCGGCCG	1009370
0	EGO63752	False	0	0	5671	5740	+	False	Contig00096	CTGTGATTAAGGTGATCTTATTCGCTCCCTATCAAGAATACAAGCAATTCGCCGAAGAGGTGTTCGCCGA	1009370
0	EGO63590	True	-2	46	86589	86683	-	False	Contig00112	GCTTAGCTGAAAGGATAGGTGGTTTCTATGCCAATGCTCACTGTCTATGTCAGCGATCGATTGTATGATATGTTGGTCAAACATTCTGAGTTGAG	1009370
0	EGO62907	True	-10	54	6578	6688	-	False	Contig00164	GAAGAATGACCTGAGAGATAAACCGGAAGTCGCGCAGCGCTGGTGACATTTCGCGATTAAGCCTATAATACCTTAAAAGTGGATAATTCTCTCGCTTCATTACTATTTGTG	1009370
0	EGO65649	False	0	0	66318	66387	+	False	Contig00016	GCGGGAATAGGGAGGAATATTATGTGGCGTTATGGTTTGGCAATCTGGACGGCTGTTGTAATCTGGGCAG	1009370
0	EGO64129	False	0	0	9283	9352	-	False	Contig00076	CCGTGCCTAACGCAGCCATTATTTTGCAATGGTTCATGATCGGGTTGATTCCTATTCTCTGTGCCGGTGG	1009370
0	EGO64131	True	-5	60	11064	11175	-	False	Contig00076	GTGTTTTAGCATTAATGAAGCGCCTGGCGTCAACTAAAGGCACAGGTTACCTTGCTTGCCCCTATACTTAGTTAAATATACGTGTGAGTCAAAACGGGAAGGATGATGCATC	1009370
0	EGO63147	False	0	0	25273	25342	+	False	Contig00131	GATGCCATGAGCAAACATGAAGCAACCTTTCAAATCGATAAATACATTCAGACAGTCCAATCTGTTGAAA	1009370
0	EGO62988	False	0	0	8231	8300	+	False	Contig00150	GGTTATGTAAGGGGGAGGAGCAGATATGGCATTGCTAAGACAAGGTTTAAACGTCTTATTTGTTTGCGGG	1009370
0	EGO65653	False	0	0	68709	68778	+	False	Contig00016	CGAATATTAGGAGACCGTTGAAAAAGGCTCATCTGCGTCACTTCAGCCTCCTGCGGGCGTACGTTCGACG	1009370
0	EGO65857	False	0	0	11889	11958	-	False	Contig00007	CCAAAATTAACAAGGGGCCGTTGAACATGTATGACGTGATCTTATTTGACCTGGACGGAACTTTAACTGA	1009370
0	EGO65332	False	0	0	42663	42732	-	False	Contig00019	CATGAAGTAGGAGGCGCTGCTATGCATATTCTTTTGATGGGACCGCCGGGAGCCGGCAAGGGAACCCAGG	1009370
0	EGO65427	False	-10	47	58525	58594	+	False	Contig00017	AAATATATAAAAAAACCACTGCAATATTTTAAAAAATTGGAGGCAGCGTAATGGAGAATCAAAAGCAAAA	1009370
0	EGO63388	True	11	60	50010	50104	+	False	Contig00124	TGAAAAAACAGATAAATCCATAGAAGCAGGAGACCGATTTCCGGTCTCCTGCTTCTATGTCTGGTCCTTGAATCCCGACGATCAATGAATTTTAT	1009370
0	EGO63398	False	0	0	333	402	+	False	Contig00123	TTTTCAATAAGAACTAACACCGCATTATAAACATGATCTGCACCTGAAGCCAAAATCTATTTTACATATT	1009370
0	EGO62356	True	2	60	790	893	+	False	Contig00249	ACGGAACCGTTTAAAAAGGCCCATCTGCGTCGTTGCTCCTGCGGGCGCGCGCTCACCGTACCCTGCAAACGTACAGCTTTCGCGCGCGTCCTCGTCGCGCCTAG	1009370
0	EGO63028	True	10	60	52687	52782	+	False	Contig00150	TGTTATAGATCTGTTTCGGGCCGCTCCTTCTCCCCAGCGAAGCAGGAGCGGCGTTCCTGCGTAGAGAAGCAAAAAACTAGAATGGATCAACAGGAA	1009370
0	EGO65154	False	0	0	14808	14877	+	False	Contig00030	AATAGAGTAATCAGTCATTAAGAGGTGATAATATGAAAAAACGAGTAGTTGTTACAGGGTTAGGGGCTAT	1009370
0	EGO63648	False	0	0	32824	32893	+	False	Contig00102	GGTTCATTAGGCGGGATATGTATGTTAGGAGATGAAGCGTTAAAAGAGTTGATTTCTCAGGCCCAGGCAG	1009370
0	EGO62866	False	0	0	15016	15085	+	False	Contig00171	GGGCTGCTGATGAGACTGCCCCGTCAGGCGCCCCGCAAGGCGCGGATTGAGATCATCCCGATGATTGATA	1009370
0	EGO65817	False	0	0	3026	3095	-	False	Contig00010	GGAGAAATAGGGAAATTGAGATTCATAGAGAAGGAAGGAATGGTTTAAGTGGAAGGAACGATGATTGCTG	1009370
0	EGO64914	False	0	0	10780	10849	-	False	Contig00041	CAATAGCTAAAATCCTCATTTTCGCTGCCGTTGTGGCTGCGGTCTTATGGATCGGGGCAACCGGATTAGC	1009370
0	EGO62052	False	7	60	1986	2055	-	True	Contig00262	CAGCGAATAAATTCAGCAAGATGCTCCACTGGTAATATTCCAAGATTAACGATTGTCTATCTTATCCAGG	1009370
0	EGO62802	True	12	60	18657	18751	-	False	Contig00176	TGGCAAAAATGGCGGCGGCATTCGAAATCATAACTGTTTCGGCTGCCGCCGCCGCATATCATATCGTCATCGGGGAGGGATATTGATGCATATCA	1009370
0	EGO62648	False	-6	44	19136	19205	-	False	Contig00203	GGCGCTGTAGGGTGGGCAATGAAATCTAGAAGAAGCGGCAATTGTATATAAACGTAAAATGAAAGGGTGA	1009370
0	EGO61798	False	0	0	9383	9452	+	False	Contig00305	GATCGACTGATGTACAGCATCGGCATTATCACTGCCAGTGATAAGGGCTCCCGTGGCGAGCGGGAAGATG	1009370
0	EGO65543	False	0	0	178657	178726	+	False	Contig00017	TATGAGATAAGAGGGAGAAGTGATGTTCAGTATGGAACGATATGCCTGGAAAGCCATTGTTCATGAAGGA	1009370
0	EGO62431	True	-7	58	51559	51670	-	False	Contig00240	CAATAGAATGAGTTTCAATAAGAGACGAGAGTGTTTCATTATGAAACACTCTCGTCTCTTATTTGTTTTAAGTTGGGTTGATTTAACAACTCTGCCGGTCTTGGCATAGAAC	1009370
0	EGO63126	False	-10	35	4575	4644	+	False	Contig00131	CGGAACGTAGGATCTTGCAACGCGAAGTGTATGGTTGAAGCAACGCAAGATACCGGTGCCGCATGATGCC	1009370
0	EGO63239	True	1	60	108719	108823	+	False	Contig00131	AATAAAGCAATAAAAGGAATTATTCGGTGGAAGCAGAATATTTCTGGAATACCGGATTAAGAAGCGGCGGCCCAGTTAATAATAACATCGCAAAATGCACAAGGC	1009370
0	EGO63134	False	0	0	11384	11453	+	False	Contig00131	TATGTCTTAATTTTTGGTGAATTTTTTATTATTATCTTGACCCTTCTTCCCCAGGTAGATATAATAAGGC	1009370
0	EGO65806	False	0	0	46908	46977	+	False	Contig00012	AGATACATGAAGCGGCGCGGCGGCGAATTTTTGAAAAGGTGGAGGGGCAATTTTGCGTGAACAGAATGTG	1009370
0	EGO61986	False	0	60	2079	2148	-	False	Contig00287	TGGGGTATAAAACCAGAAAAATTTGAGATGCTAACAGGAAGTTACGGTTCATTTGCCAATATAGTATAAT	1009370
0	EGO63451	True	-2	60	23338	23446	-	False	Contig00120	CTGTAACGATCTATTGAAATATAAAGTCCGTCGATTGCAAATCGACGAAATATTCTCAAAAATGTTTAAATACTCTATTTCCGATATTCCGCATACGGGCTGCGCTTAC	1009370
0	EGO65214	False	0	0	12651	12720	+	False	Contig00025	GGAGGACTGACACCGTGAGCACGGAGTTTATGATTATTGATAATCTGCCGGTGGAAATTGCCGGTGAAAA	1009370
0	EGO63642	True	-7	60	27410	27522	+	False	Contig00102	GATGGAATAGGACATAGAGTGAATAAATTTTAGACGAACTGGTCTAAACCGGCATGGGCTGCATACATTTTACCAAGTATACGTAAGTATGCTAGGGAGGAAAGCACATGCTG	1009370
0	EGO65510	True	-10	55	144021	144131	+	False	Contig00017	ATTAAAACGATAGAAAACGATCGCTGCGGCTTCGTACATAACATACCTGTCCGGAGGAATAAATATTGGGCCACAGATACAACCAAGACAAATATCAGTTGCTGCAGCAGC	1009370
0	EGO64725	False	0	0	85704	85773	-	True	Contig00050	AAGGATGTAGGGAATCATTGCAAAAAGGCTCATCTGTGTCGTTCTAAAATAAAAAAAGCCTGTTTCGCAG	1009370
0	EGO63425	True	-10	60	14075	14190	+	False	Contig00121	AATTATTGGATAAAGCAGTATAGACATCCAACTGCAGCCAGTACTGGGGAAATTGATAACGGCGTATTGCCGCTATCAATTTCCTGGTTTTAGTGAATTGAAAAAAGCTAAACAAG	1009370
0	EGO64735	True	-10	54	98576	98686	-	True	Contig00050	ATCTCAAAGGATGAAGCATAATACCGGGGCAGTCTGGGAGTATTGTAGTGAAACGGGCAGTAAACAAATTGCTGCGTAAAATGAAGAGGGGTGCCGCAAACGTTTTTGGAA	1009370
0	EGO65225	False	0	0	22932	23001	+	False	Contig00025	TGGAAAGTAATACGGCAACAGTGGCGGTTTCTGCCAAATGGGGGATCAATCACCGGCAAAAAGTCCTTTT	1009370
0	EGO65691	False	0	0	32762	32831	-	False	Contig00015	GTTGGAATGAAAGTCATTCTAATACAGGAAGTCAAGGGACTGGGGAAAAAGGACGCCGTGGTTGAGGTAT	1009370
0	EGO64960	True	-10	60	42484	42599	+	True	Contig00040	GACAGCCACATGAGCCTGAAGGTAAAATAAAGGGACAGGAGCCCGAAAAAAGGATAAATAGTCCGGAGCAGGGCGGTGAAGCCAAGACCGCTGAAAGCCAGACCGGCGGCAGTAAC	1009370
0	EGO64450	False	0	0	70605	70674	-	False	Contig00056	TCAGAAGTAGGAGAGTCTATGCAAAACCTATCCAGGGAGCAAATTTGCTTCAATTCCCATATCGGCAGTC	1009370
0	EGO64951	True	-10	60	32802	32918	-	True	Contig00040	ACTTTATCGCTTAAGCCAAAGACCACCCGCTCGGTACACGGGTGGTCTTTTCTGTCAGAAGAGACGATTGGGCCGAAGGTTGGGTTCAGCGTTTGCCAAACGGTTTCAGCCCAATGC	1009370
0	EGO63032	False	0	0	56266	56335	-	False	Contig00150	TAACTCATAATGCCTAACTAAACAATGCCGGCGCCGTTTTCAATCCGTTCCAAGGACACCTCCGATGCGA	1009370
0	EGO64220	False	0	0	4688	4757	-	False	Contig00072	CGAATTATGATCAGCCCGGAGGCAGCTATTTCCTTCCAAAATGTATATCAGACATATAAAGGACCGCAGG	1009370
0	EGO61878	False	0	0	7844	7913	+	False	Contig00291	CGAAAAATAAAAGAAAAGAAGGGAACAGTGAAGCATGATAAACATCAAGAAGATCCTGACGGTCCTTTTC	1009370
0	EGO64494	True	-1	57	3604	3708	-	False	Contig00054	TATAAGATATGGCTGATCATAATCAGAGCACTGACATCTGGAGGTGATTTGATGATATTACTGGATGGATATTCTTTAACGCTGCCTGATGTAATCAAGGCGGCG	1009370
0	EGO62518	True	-10	52	11886	11994	-	True	Contig00220	ACGCTTTAAGGTGATTCAGTGGTGCGAGGACCGTAAGCTTGACACAGCATTATAACCGTCCGGGCCAATAAAAAACGGCGGATCTCCAAAACAAGATCCGCCGTTTGCC	1009370
0	EGO65147	False	0	0	8790	8859	+	False	Contig00030	ACATGGATGATGAGAGTGGCAGTCGATGCCATGGGTGGGGATTTTGCACCGGATGAAATCGTAGCGGGAG	1009370
0	EGO61889	True	-10	60	18520	18635	+	False	Contig00291	AGTGTTGCATTAAATTTTGCTATCGGGAACGGCCCCGTCACGGCGGGGCCGTTAAACATAATTGACGGGATAAGGCAAGGCTTGACAGCAACCATGGTCTATGGTACAAATATATA	1009370
0	EGO64211	True	-7	60	8228	8341	-	False	Contig00073	TTAAGCCATAAGAATGCCATAGCGCATGGGAACCTGACAGTCCAGGCAGAATAAAATAAAAACAGTCCTGTAAATGATAAAAAATATTTTACAGGACTGTCTATTTTCATCTGG	1009370
0	EGO62108	False	0	0	46565	46634	-	False	Contig00260	CGGGAAGTAAAATATTGGAGGTTTTGTCTTGCGTGCAGGATTTATCAGTTTAGGATGCGCTAAGAATCTG	1009370
0	EGO62588	False	0	0	18112	18181	+	False	Contig00209	TGATGATTGAGGCGCGGCCATGACAAATGAAGAATTAGCCCAGCGTATACAGGCAGGACAGCGGGAATAT	1009370
0	EGO63584	True	5	60	84542	84643	-	False	Contig00112	TCTGCCGGCAATCGAAAACGGGTGGACCATAACCATTGTAGACTGCCATATTTGATTTTACAAAAATAAAACTGGAGGAATGACGATCATGGAATATACCGG	1009370
0	EGO63351	False	0	0	10221	10290	+	True	Contig00124	AACGGGGTAAGAAAAAGGAAGGCAGCTAAAACCTATGGCCGAATCTTTCGCAGGCTTTGCTCAGCTTTTC	1009370
0	EGO63017	False	0	0	37371	37440	+	False	Contig00150	ATTAATCTAGGATGGTAAGGAGTGCTCATGATGAGACTTTGTTTTGTTACGGATGGTTTGGGATATATGC	1009370
0	EGO65078	False	0	0	17687	17756	+	False	Contig00037	AGAGGTATGACATTTACCGATTGTCTGGCCAAGGCAGCCGCAGAATATGGGTTGCAGCTTGCGACGGGAC	1009370
0	EGO63421	True	8	57	8095	8189	+	False	Contig00121	CTTGGTGCGCTTGGTCAGGTACGGTTGCTCTTGTCATCAGCTTGATTTGATGGGCTATGTTGCCAGTCAAACTCGCTATAGAGGCCCTGTATTGT	1009370
0	EGO64961	True	-9	57	42368	42480	-	True	Contig00040	TCGAGATAGTTAATGGCGCTCAATACCGCCACCAGCCCTTGGCCGGTGGCCCGGGATATCTGCAAAGGCTTGCCGGTGCAGTCGCCGGCGGCGAAAACGCCGGGAATGCTGGT	1009370
0	EGO63194	False	0	0	68248	68317	+	False	Contig00131	GCTGGTTTAGGGGGAGTTGACTTGAAAACAAAAAAAAATCCCCAGCGCATGTGCGTGGGCTGCCAGGAAA	1009370
0	EGO63975	True	-3	53	25912	26014	-	False	Contig00081	TTCATGAATTTTTCCCAAACTGCTTATACTAAAATCAAGTAAAAGCAGGGAGGGAAAATAGTGAGTGATATGACTGATTCTAACGCCACAGGGGAACACAACA	1009370
0	EGO65530	False	0	0	165407	165476	+	False	Contig00017	ACTCTATTAGCGAAAGGCGTGATAAGCGGATGATTCAGAAGAAAACCGAATTGCCGCAAATTTTCGAAAG	1009370
0	EGO62258	False	-10	40	27865	27934	+	False	Contig00253	CCGGGTCTAGAAATAGTTGAAAAGGGCTGTTACATGAACGGATGAAATTATGGCAAAGGCGGTTGATTAT	1009370
0	EGO65905	True	2	60	1060	1164	-	False	Contig00006	AATAAAAAAACGGCCAAAAGCAAAGGTCAGGGTTTTACTCCTAGCCTTTGCTTTTTTATCTGGTTTCTCACTGGTATCAGAGCTGTTTCATTTAAGCGTCTGAAT	1009370
0	EGO63016	False	-10	40	36537	36606	+	False	Contig00150	ACCAATGTAAAAGAGCGACAGCCGCATGAGCAAAATGGAAAAGAGGATTTAAGGCATGGAAAAATTACTG	1009370
0	EGO63081	False	0	0	6612	6681	-	False	Contig00140	AGTTTTATAAGCCGGTTCGCCGGAAAAAGCAAAGAGGAGGAGGGTTCTTATGAGAAAATTGTATTACGAC	1009370
0	EGO63164	False	0	0	38245	38314	+	False	Contig00131	CCGACCGTGAATCTTTAGCCAATCGGCTGCCGGTTTTCGATTTGCAGTTATTCAGCGAAGAAAAAACCGA	1009370
0	EGO65244	True	-10	41	9678	9775	-	False	Contig00024	TATTCCCGGCGTAAAGCTGCTTGCAATTGAGGAGAAAGGAGCCTGACAATGGCGCTAAAACAGGTACTTGATGTTTATGAACGAATGGACTGTGAATC	1009370
0	EGO65785	False	-10	60	31708	31777	-	False	Contig00013	CCTGTGTTAAAAAATGGATATTTTTATTATATCAAAAATGTAGAGTATTTAGCTACATAACAATTATATA	1009370
0	EGO65943	False	-6	41	9749	9818	-	False	Contig00005	TGATATATAAAGGCAGAAACAGGATATTTATTCCGAAAAGATTGCACTATAATGATATCCATAAGGTGAT	1009370
0	EGO64829	True	-10	51	77429	77536	-	False	Contig00049	AGACTGGGGAGTGAACCGGTCCGGATAGCAGAACTGTCTGTTATAGTGTAACTGTTCCCTTGTTTTAAGATATAATTTCTTTCGGCAGCATAGCAACATAGTATCGAA	1009370
0	EGO63049	True	0	60	4045	4150	+	False	Contig00149	TAAGCATGAATACCAAAATACTGGGCTATCGCCGGGAAAACGGCCGGATCGGCGTCCGGAACCATGTGCTGCTGCTGCCGCTGGATGCGGTGTCTTATCCCATATG	1009370
0	EGO63995	True	-10	39	52931	53025	+	False	Contig00081	CGAAGCGGAATAAGCCCACCGGCGGAAATACCAATTTACCTTGACAGGAGTCGCAGCAAAATGTATAATTAATTCTGATAATTTGTACGCCAAAT	1009370
0	EGO64896	False	0	0	10899	10968	-	True	Contig00042	CGTGGTTTAATGCTTTTCGAGAAGTGCCTCATACACTAGAGACATGATACTGCCATATTTGCCGGTTTCA	1009370
0	EGO62429	False	0	0	48700	48769	-	False	Contig00240	AACATTATAGGAGGTTTTGTTTATGAGCGTCGCAGTACTTTCCTTGATCGCCCTAATCATCGCTATTGTT	1009370
0	EGO63307	True	15	60	26803	26893	+	False	Contig00126	CTACAGGGGGGCATGTGCATGAAATGGGCTGAAATCAGCATCCAGACAACCCATGAGGCTACTGAAGCAGTAGCCAATATTTTTCACGACA	1009370
0	EGO64247	False	0	0	5222	5291	-	False	Contig00068	AACGGAATAAAGCCGTCAATGGATTAGATTAGGGTCTATCAAAAAATGCCATACTATCATCTATGAGGTG	1009370
0	EGO65768	False	0	0	10269	10338	+	False	Contig00013	GAAAAATTAATGATATTATGTAATGGAGGTGCAGTTATTGGCAGATGTTCGCATTAAATTGGAAAAGATT	1009370
0	EGO64723	True	9	60	83107	83203	+	False	Contig00050	TTACTATTTAAAATCAAAGGGTTGGCTTAAAATCTCAGTTTTAAGCCAACCCTTTGATTTTTTATATCGTCTTGCAATCTTCTTCAACTGCCAGTAT	1009370
0	EGO62182	False	-5	57	50196	50265	-	False	Contig00259	AGCCGGGTAGAAATCGGGAAAAATAGAGGGGAGTGACAGTGACTGCTATGATTAAAAAATATGTATTGGC	1009370
0	EGO65400	False	0	0	40632	40701	+	False	Contig00017	AGAAAAATAACATTAAGTCCACTAATATCCGTTATGTTAATCTGTTAATACATAAAACAAATATTGACAG	1009370
0	EGO63416	False	0	0	2377	2446	+	False	Contig00121	TGCTGAATAGGGAGGATAAGGAGGAGAAATATGGCTAAGGAGTTATATAAGGGAAATGAAGCGCTGGCAG	1009370
0	EGO61801	False	0	0	11005	11074	-	True	Contig00305	CCCCGTTTAGCCCTTAACCGCCAGCAGCCGCCGGAATGAAACTTGATACAAAATCATATAGGTCAGCGTG	1009370
0	EGO64147	False	0	0	29962	30031	-	False	Contig00076	AAGCAAGTGATTTTCTTTCGTCCGTTTTGTAAAATAAAACCAATAAAAATGAAAAAAATGCCGTAAACTA	1009370
0	EGO62403	True	10	60	22580	22676	-	False	Contig00240	GTCATAGATCAAGAGGGAGGAATCGTCCATGCCAAGAGTAAAAAAAGGCGTGACTGCACATAGACGTCATAAGAAAATTTTAAAACTGGCCAAGGGG	1009370
0	EGO63018	True	2	60	38342	38445	+	False	Contig00150	GCATAATTAGAGGACTAAAAACCATTCCATGCTAGAATTTTAGCAAGGGAGTTGATTTTTTCCATGAAGAAATCAGTATGTATTGAGACAATTTTTACTGAAGC	1009370
0	EGO62364	True	-5	60	4801	4911	+	False	Contig00247	ATGAATAAAAATATATACCGGGGCTTTTTAATTTTCTTAAAAGCTATTTTAAGACTTAGGAATTAAAATAGGTATTGCAACATCCTTTCGAGCACCCTGGCACTCACCTGC	1009370
0	EGO63084	True	-10	56	11478	11589	+	True	Contig00140	GGTGAAGGAATAAGATACCGAAGCAATTTTGTGCTATGGAAAGCATAAGAAGCTCGAAACAAAGACTGTCGGCAAAATGAACTGCCGACAGTCTTTGTTTTTACACAAGCAT	1009370
0	EGO63483	True	-10	48	14749	14853	-	False	Contig00112	AACTTCGCTTCTAACGTAGGCCCGGCTCCGGTCGGGCTTTCTTTTTTTTGGTCTATAAATCGCGCGTGGTGGAATACATATATAAGCGAAGAACGCTGTTAAGGT	1009370
0	EGO63845	True	-10	60	20701	20816	+	False	Contig00085	GGATAAACATTAGGGGACCGTTGAAAAAGGCCCATCTGCGTTGTCAGTCCTGCGGGAGCGCGCTTGCCGTACCTCCCGAACGTACTGTCTGCGCGCGCTTCCTCGTCCTTCCTAAC	1009370
0	EGO65874	False	0	0	33578	33647	-	False	Contig00007	GCCAGGATGAAATGCCGGTATGTGATTCCCGATTACGCTTTTTCCAATCATGCAGTTGACACAGCAATAT	1009370
0	EGO65346	False	0	0	49857	49926	-	False	Contig00019	AGAAAGATAATTAGCGAAGGAGGGACAAGAAGTGGGGCAAAAAGTCAATCCGCATGGATTACGAATCGGC	1009370
0	EGO64740	True	-10	60	105131	105247	-	False	Contig00050	TCATCAACATGTGATGCATGTCCCGCCCATACATAAGGCGGGATTGGTTTCACCGCTCTGGGGACAGGGATCTGTATCATCTAAAGACAAGGAGGTGCGGCTATGAGTTCGACTTTT	1009370
0	EGO62674	False	0	0	2575	2644	+	False	Contig00194	GTCAAAATGAGTTCGCAACTTTTTTTCCACGATTTTCATTTGTTCGATGAGTATAATGACAATGCAAGGT	1009370
0	EGO62302	False	0	0	71421	71490	+	False	Contig00253	AGTCGTATAACTTTTTTAACTTGCATTTTTTGGCGGGGAAACATATAATTTACCTAAGAGAACCTTTTGC	1009370
0	EGO65278	True	11	60	2000	2094	+	True	Contig00022	CATTACTTGTTTGTCAGTGAGGTTGGCCGGCCAGGGCAGGCCGGCTTTTTCGGCCCTGTTCCAACACTTCTGATACAGTTGTTTTGCCACAGTGG	1009370
0	EGO64805	True	-10	46	45116	45218	-	False	Contig00049	TAGACAAAGAATAAAAAGGTGGCCGTTGAAAATGGCTCATCTGCGTTGCCAGGACCTTTTTGAACGGTCCCGGATTCGAGGCGGCAGGTGAATTTTATAAAAA	1009370
0	EGO63335	False	0	0	56469	56538	+	False	Contig00126	AGACTTATAGTGCCAGAAGGGAGAGTGAGGACAATGCCTTATGTGGAAGTTACCCTGCCAGTCCGGTGCG	1009370
0	EGO63444	False	-10	39	16559	16628	+	True	Contig00120	GCAAGAATGACAAAGCAGCCCGCCGGCTTTTACAGCTAAAAAAGGTAAAGCAAAGACCCCGCATTTCTGT	1009370
0	EGO64694	False	0	0	54367	54436	-	False	Contig00050	AAGGAGGTGAGAGCGGTGGTGAAATACTTGACGATCTGGCGACATCGTGACAACTATCCAATTCAGGTGA	1009370
0	EGO63463	False	11	59	1879	1948	+	False	Contig00115	CAAATTCTAAAAAACTCTAAAGCGGCAAGGCAATTTTTAAATTCAAAATATTATCGAATTTACATTGATG	1009370
0	EGO64521	False	0	0	40639	40708	+	True	Contig00054	CAGAATGTAATTGCTGCTCTATTTTCAGAACGATTACATACGAAAAGGCATTGGAGAACCTTTACCGGGT	1009370
0	EGO65384	False	-10	50	26216	26285	-	True	Contig00017	TGTATTATAATATCGATAAAGGCCCCATTGGCTAAACCTACTTCAATACGCTGACTTTCACCTTCAACAC	1009370
0	EGO65529	False	0	0	165158	165227	+	False	Contig00017	GCAGAGATAGATGACTAAAAGGATGGACCGAACAAAACAGCCCCAATTGATTATTACTTTTCCCACCACC	1009370
0	EGO64184	False	0	0	23448	23517	-	False	Contig00074	GAAGCAGTAAAAACGCAAGACGTAACGGCCAATGATCTTTCCTGGCAAATACAATATCAGCATGACCGCT	1009370
0	EGO64536	False	0	0	56389	56458	-	False	Contig00054	TGAGGAGTAGAAATATGAAGTGGATACAGTGGCTATATCCCGGAATGAAGCTGAAACGCTGGCTGTTTCT	1009370
0	EGO64420	False	0	0	44517	44586	+	False	Contig00056	AAGGAAGTGAGTTTTTGCGGGCCGGCAAAATTGCTGGTGTAACTCTGTCCTTAAATATCTGGTTTGTGGC	1009370
0	EGO63192	False	0	0	66493	66562	+	False	Contig00131	GTTTGCTTAATTTTTCCTCGGGCATATAATTCACTCCCGCAAACATTGTAAAATGCATCCTTTAGTGGTA	1009370
0	EGO63810	False	0	0	19075	19144	-	False	Contig00087	CAAGCAATAGCACAGACAGTATAATGAATACAGAGGCTTTAGGCAGAGAGGAGATAACAATGCGTTTTAC	1009370
0	EGO63403	False	0	0	3992	4061	+	False	Contig00123	ACAATTATAAAATTGATGGTTGTGGTCAGATAGATATTCATTCATTTTTGCCGAAAGCATAATACTACAA	1009370
0	EGO64647	True	-10	60	13346	13461	+	False	Contig00051	CGAATCCGGTTAACGACACTTACCGCCGGTCGCGGCGACATATTCGATAATGGCGTTTGCCAGCCTGGACTTCTGCTTGGCAGGAGGGGCTCTTTTTTCATTTGATATCTGAAAAT	1009370
0	EGO62970	False	0	0	4054	4123	+	False	Contig00159	TGATCAATAATCAGTAGTGATTACCGCCAGCCCTTGTATGCCCGTACGAATTTGCAACAACGAGCCATTA	1009370
0	EGO65266	False	0	0	34518	34587	+	False	Contig00024	GAGAAAATAAGGAGACTTGATCGGATATGATTTCTGTCATCAAGGTGTTCGTGACCTTAGTGTTAGTCGT	1009370
0	EGO64084	False	0	0	5214	5283	+	False	Contig00078	ACTAGGATAAATACAGGAGGAATTTATGTACTTTGACGATGCGGAAGGCATGGTCTTTCGCCCTCCCAGT	1009370
0	EGO63519	False	0	0	54092	54161	-	False	Contig00112	TGCCGGGTGAAAATCATCGCAAAACAATCGCAACAAATAGGAGAAAAGCAGATATAATAAAAGTGTGGAT	1009370
0	EGO64560	True	-10	60	22959	23075	-	False	Contig00053	TTACCGTAGCTTAACCGGCCGACAGGCCGGGTAGTGTCACGCAGTCTGGCGTTCATTCATAAAAGAGAAATTTTGATCATAATTAACAGGAAATTAACATTGTGATAACAATAGCCT	1009370
0	EGO62150	True	3	60	20420	20523	-	False	Contig00259	AGACGAAATAAACATGTTATATCAGTCATTTCAAGCATGAAAGACTGATGCGGTTTGACATCGCTGCCGTAAACTGCCGAAGCCTACCTGTTTTTGCTGGGAAA	1009370
0	EGO65064	True	12	60	3262	3356	-	False	Contig00037	GTTTCTCACGTGGCTAAAAACAGGAGTAAGTCTGAATTGACGCCGCTGGAAAAAGTGGCGATTTTTCTTGTAAGTATCGGCCTGGAGACAGGTCA	1009370
0	EGO65111	False	0	0	2137	2206	+	False	Contig00032	CGACAGTTAATTTTTTGTCTTAATTATGAAATATATTTCACATGAGCGGGTCTACGGAAAGATAAAGGAG	1009370
0	EGO62874	False	0	0	21872	21941	+	False	Contig00171	ACAACCTTAGAACAAGTGAAGAACAGGAACAGGTCCAGATAGGTTCATGATGGTGTCATAGAGGAGGAAA	1009370
0	EGO62871	True	11	60	19467	19561	+	False	Contig00171	GAAGTCCATTAGATAGGTGAGAAGCCCCGGATGCTCGACATTCCGCAAGAGCCCCGACTTCAGATACGGGGGGTGTTTGCAGGGATTAGACAACC	1009370
0	EGO63746	True	-10	51	4945	5052	-	False	Contig00097	AGCAGGTTTTATAAAAAAAAAGCGGCGGCTTGCGCCGCCAATTATGGGAGAGGAGAAAATTTACATTCTCATTATGCGCCGTATGCAGTTCTTTTATGCATTTATTCT	1009370
0	EGO63792	False	0	0	1863	1932	+	False	Contig00087	AATTATCTAGAGTTGACACACACCTTTAAAAAGATGGGATGAATCGCAATATGACTAATATTTTCTCTGA	1009370
0	EGO62891	False	0	0	5650	5719	-	True	Contig00165	TTTACTGTAAGGCACCACCAGCCCATCTATTATAACAATCCATCGGATCAGACCCACAGCAGTAAAACAT	1009370
0	EGO63526	True	-10	53	57463	57572	-	False	Contig00112	CCCTTGGCCTGTAAAGAATACGCCGAGCCGGGCGGCTAAACCCGGCAGAAGGAGGAATGAAAGTGGAAAATTTTGAAAGGGTTTTAGCCAAAATGAAGGGTCGAACTAAT	1009370
0	EGO65438	False	-7	54	69905	69974	-	True	Contig00017	AATAAAATAAGGCAGTAACTACAGGACCCTAAAATAAACCGGGGTATCACACGCGTTTTTTCCAACGTTT	1009370
0	EGO65630	True	1	46	45936	46026	+	True	Contig00016	AGCTTGAGGAGCAAAAAATCACAAAATAAGGTTTGATGCTGAGCGGTTTCATCATCGGCGGCAGATTCCGGTATCTGCGGCGTCATGGTAA	1009370
0	EGO62146	False	-10	38	14409	14478	-	False	Contig00259	GGCTAACTAAAGAATCTTTTAAGATTTTATTAAGAAAACTAAGCTATAGTAACCTTCAATGCATTTTACA	1009370
0	EGO65202	False	0	0	26533	26602	-	False	Contig00026	TTACGCTTAGGCATGCTTACCTGGCATGAAGTTTTTCCAATCCAGCCTGCCGTGATCACGGTGGTGGGAA	1009370
0	EGO65512	False	0	0	145990	146059	+	False	Contig00017	TAAAGAATAGGAGGAGAATTGGTAATGCAGCGCAACTGGAGTATGGCAGGTAAGTTTGCCATAGGATTTG	1009370
0	EGO62385	True	-10	60	3533	3649	-	True	Contig00240	GCACGATTTGTTAATTTGTTTCTTTACTTACGGGGAACACGTCTATAAACGTGTTCCTGCAATTTGTTCATAGAATGAACTAACCGGTTTGGAGGAATAGAGTCTGCATTTGGTATG	1009370
0	EGO63809	True	-10	60	18224	18340	-	False	Contig00087	GAGCCACCGTTTAGCGGCTCGGCCGCAGGATCTTGAATATAAAAACGGCAAGGCCGCAGCAGTGCTGACCTTGCCGTTTTTTCGCGCGCTCAAAAAGAGGACGGGAGTATGATCCGT	1009370
0	EGO62575	True	0	60	9553	9658	+	False	Contig00209	TAGTAGTGACCGTAAATATATATAACCACAATCATAACAGGTTGTGGTTATTTGATTTAAATCGAAAAAAGTCCTGAAACAGGCTTTTATTTTGCAAATATTTTTC	1009370
0	EGO65752	False	0	0	20047	20116	-	True	Contig00014	GGCAATGTAAGGAACGGCAGGGTCGGATTGCATCAAGCATTAAGTAGCTATTTTATCAGATCGATCCATT	1009370
0	EGO63241	False	0	0	110052	110121	+	False	Contig00131	TGCCGAGTAATTAAAGAAGGGGTTTTCAAATGCAGCAAGGAATATTAATTGTCCTTTCCGGTCCCTCCGG	1009370
0	EGO64982	False	0	0	62878	62947	+	False	Contig00040	CTGGACTTAAGAATATCCTAGAAATCTGCACAAAATTCATCTGCAGCTTTGAAATAGGACCCTTTTCAAC	1009370
0	EGO64123	True	-10	57	2751	2864	-	False	Contig00076	GTGTGGTGCAATAGGAAACGGTCCCGGATTCGGGCTGCCGATGAGCTTGCACTGGGAGTCAGGACTGGATTATAATTCTTATCAAGGAGGGGTGTAAGGTTGAATAAATATAAA	1009370
0	EGO63138	False	0	0	17090	17159	+	False	Contig00131	ACGCGCATAGGAGACCGTTGAAAAAGGCACATCTGCGTCACTTCACCTCCGATGGACGGATCAGTCAGAA	1009370
0	EGO64614	False	0	0	77876	77945	-	False	Contig00053	CAGCAAGTAGGGACTGGGATATTGTGATTGGCTCTCTGCCGGTTTTAGCGCAGGGGGCCTTGGTTACGAT	1009370
0	EGO65978	False	0	0	49634	49703	+	False	Contig00005	GAAATGGTAATACATATCATTCCGGCGGTTCCTTGTACCTTGAGAGAAAGGGGTGTAGCATACGATGCTT	1009370
0	EGO63094	False	0	0	20548	20617	-	False	Contig00140	CAAATCATAAACTAATAAAAAGCGAAAAAAACAGTAGGGAGGAAATGCATTATGAGTAAAAAAATTGAAA	1009370
0	EGO63209	False	-8	45	80793	80862	+	False	Contig00131	TTTGGTATAACGAATCCGTCTTTGCAGATCCTCTCTTGGTGGATAACCGCTGTTTATCCGCCAGGAGATT	1009370
0	EGO62209	True	-6	60	75805	75917	-	False	Contig00259	GAACAAGTAATGACAGCCGTCTAAGCCTGATTGCCCGCAATCTGGCGATGACCCGGGCTGTCGTGGAACAACAGCCTGAAAGAAAAAACGGTAACCGGCATATCATTAACCGG	1009370
0	EGO63974	True	-10	43	25512	25611	-	False	Contig00081	AAGTATTGCCATGACATAGGCTTTTCGACTCAAATCAGTCTTCGCCAAACTATCCTGGAAGGATATCCGATTGCCCTTGCTGAATCAATCTATACAGGAA	1009370
0	EGO65327	False	0	0	40383	40452	-	False	Contig00019	CAAAAAATAAAAGGAATCACAAAGAAAAGGAGGGAAATAACGATTGGTAGCAAAAAGAGTCGTCAGAACT	1009370
0	EGO62737	True	-10	50	16728	16834	-	False	Contig00183	TCGAGCTCTTTTAAGGTGTATGACGGTGACTGAGTTCAGCGAAAAAAGTTGCCATTGACACCTTAAATAATTAATGGTATGATCATAATCAATTCAATACATGCTCT	1009370
0	EGO65878	True	1	57	37368	37469	+	True	Contig00007	AATTGCATGTAAAAAAGGCAGCGGGTTCAGTTCAAACGACCTCGCTGCCTTTTTTATGTTATTCTGCGTTTTAATTAACGGATGGTTCAGACGTCAGCGCCG	1009370
0	EGO65528	False	0	0	164011	164080	+	False	Contig00017	CCGCCCCTGATCCCATGATTTACTTTGATAACGCCGCCACCAGCCTGCCCAAGCCGCCGACCGTAGGAAG	1009370
0	EGO63983	False	0	0	37167	37236	+	False	Contig00081	CAAATTATAGCCTGCCGTCTCAGTCTTTCTATAGATTTTCGTATCGTAAATAAATCAGGGAGGTAAGAAA	1009370
0	EGO62931	True	-10	60	29325	29441	-	False	Contig00164	TAAGAGCCCGTTGAAAAAGGCTCATCTGCGTTGTTGCTCCTGCGGGCGCGCGCTCACCGTACCCTCCCGAACGTACAGCTTTCGCGCGCGTCCTCGTAGCGCTGTATCAGAATTCAT	1009370
0	EGO62112	False	3	60	50841	50910	-	False	Contig00260	TAAGAGCTAACAATAGATCAAGATATACTGCAATGATGTTGGTGAACAAAAGTGCCTAAAGTTATTTCAC	1009370
0	EGO65240	False	2	60	6431	6500	-	False	Contig00024	GAATGAGTAATCCCTGAAACCATCCATCCCCATCCCATTATGAAGAAAAGGAGGAATGCCTCATGAACAG	1009370
0	EGO65823	True	-10	60	8425	8540	+	True	Contig00010	GGGGAAAAACTGAGCGCCTGTTTTTTTGCTGCAAAAAAGGGCTGCATGCGTAAAAACGCTTTGCGCCCCTTCTTTTTACCTATATTAACGTATCACCATTTTCGCTAATCAGACTT	1009370
0	EGO62032	False	0	0	605	674	+	False	Contig00270	TTCGGCTTGACTTTAATTAGCTGGTCTGTGTTTTCTTTGCAATCGAGATTGACAAAATTTTGTATCCAGC	1009370
0	EGO65182	False	0	0	2612	2681	-	False	Contig00026	TGCACATTAAGAGTCTCTTGCAAAACTCATCTTTAGCCTCGAATCCGGAGACCGTTCAAAAAGGTTCAGA	1009370
0	EGO65069	False	0	0	8139	8208	-	False	Contig00037	GGAACAATAGAGGAAATTATGCGGATTCAAACCCTCACTTTACGGGATTTTCGCAATTACAGTCATTTAG	1009370
0	EGO65774	False	0	0	16682	16751	-	False	Contig00013	GAAGCAATAAAGGGGGTATTGGCATGCCCAAAAATGTGGATTTACGTAAAGTGATGGTCGTAGGATCCGG	1009370
0	EGO65172	False	0	0	3624	3693	-	False	Contig00029	CGTATTTTAATGAACTGACTTAGATAGGAGACGTGATTTCATGAGCGTATTCAACAACAAACGGCTGGAC	1009370
0	EGO62631	True	-10	43	3205	3304	-	False	Contig00203	CGTTGCGAAAGTAAAAATGGCGAGCAGGCTTTCGCCATTTTTCACACAAGCTTTAAGACGACCGGTCTATTTTATTGCCTTAAGTGATGCCCGTCAATCT	1009370
0	EGO62745	False	0	0	25673	25742	-	False	Contig00183	GCTAATATAAATGCAGAAAACTTATCTTAAAGCAAAAAACAAACAGCGGAGCAGCGGACAACATTAAGTT	1009370
0	EGO63994	True	-10	60	52268	52383	+	False	Contig00081	CCTGGGAAATTAGAAGGCTCCAAGCAATGTGTGGCCCGCTGTTACTTCATTGAGTACAGCGGGCTTCTTTTGAATATATTGTAGTAAACGATTCATGGATAAACGTGAGGAGGTAA	1009370
0	EGO61910	False	0	0	16669	16738	+	False	Contig00290	TCTGAAATAAAAAAAGGCATGACCAAAAACTAAACATAATGTGTTAAAACGGAATATGATGTATTAGAAA	1009370
0	EGO63797	True	2	60	6291	6395	-	False	Contig00087	AGTTGTTCTGCGGCAAAACAAATCATCTGTCCTCACGTTTTAGAGGCAAATAATCGGATTGAATTTGTCGCTAACCCCGTCCCTTGTGACACCTTGTAAATACCG	1009370
0	EGO64772	True	-7	42	8278	8372	+	False	Contig00049	CGATGTCTGATAGGATTCGCTGATTCGCTAAAGGAGGGTGGAATCTTGGGCGCAAAAACAATATCTTTGACAGCTGACAAATTGTATACGCTAGA	1009370
0	EGO65580	False	-10	47	217656	217725	+	False	Contig00017	ATATGTTTAAGGAGGCGAAACGGTTGAAAAAGGTTGCTTTTAAAGGTGGTCTATTAATTGATGGCAAGGA	1009370
0	EGO62170	False	-10	39	36817	36886	-	False	Contig00259	ACAGGACTGACTGGATGTAACAGTAAAAGGAAAAGGGAGGAGAAAAAATGACACTGGCAGTCGCTATCGA	1009370
0	EGO65765	False	0	0	6700	6769	-	False	Contig00013	TCGGAGCTAAACAAGGGGGATTCAATGTGGCAAGAATACTGATATGCGACGATTCAATGTTTATGCGCAT	1009370
0	EGO63775	True	11	58	3118	3211	-	True	Contig00091	TAATGCCATATCTAAACCGTAAGTTTAGTTGTTATAGCGTAGGCTATGTCGTTTTAGAGGATCTGTGCCCTCGCTTTCAGCCGGCTTCTGATAT	1009370
0	EGO61723	False	0	0	8785	8854	-	False	Contig00325	CGGCCACTAGCAAAGGAGGCGCCTCTTATCAATATCACGCTGCAAAACATTCCCGTCATCTATATACTCT	1009370
0	EGO64959	False	0	0	41119	41188	-	True	Contig00040	GGAAAATTAACCGAGATCGGCGGCTACCTTCTTCATCCTCTCCCGAATCGGCAAGTCATAGGGGCAGCGG	1009370
0	EGO64290	True	-10	48	34526	34630	-	False	Contig00066	AAGGGAACAACTGACACGGATAGAGATAATGATGGATTGTCTGTATAAAAGAAGGTTTACCGGCCTTCTTTTTTTGTTACCCCGCTGTGATCCCGGCGGGTAATA	1009370
0	EGO65973	False	0	0	46235	46304	+	False	Contig00005	AGTATGCTGAAGACTGAAGTTTACAGTCTGAATATGGGCCCCCAGCATCCCAGCACCCATGGGGTCCTGC	1009370
0	EGO62046	False	0	0	1062	1131	-	False	Contig00265	GGCACTGTAAATGAGAAACTGGCGTTGAACAATGTAAGCCTGGAAATGAGGCCGGGAGATTTTATCACGG	1009370
0	EGO62427	True	-10	60	46514	46630	-	False	Contig00240	TAGGAGACCGTTGAACAGCATACGGACCTTTTTGCACGTTCTTGGTTGCTGGGAATAAGGTGAGTTATAGATTTTATTTTATTAAGTATGCCTTTGCCCTCTAGACAAAATATAAAA	1009370
0	EGO64242	True	-10	57	814	926	+	True	Contig00068	GGATTATTCATGACAGGAGAAAAGCGGCTTTGCAGAGTCTTTTCTGTCTAAAAAAGTAAAAACATCCCGCGAAACGGGATGTTAAGGATAAATACTTTTAGTCGCTAGATACC	1009370
0	EGO64861	False	-4	52	112989	113058	-	False	Contig00049	TGACAAATGAATAAAAAAATTTAGAAAGGGTGTAAAATATGAGTACCATTCAAAAACGTTATGATTTTGT	1009370
0	EGO64300	True	-10	60	42411	42527	-	False	Contig00066	GCATTCACACATAATACCGCCTGGTGGAAAGAGACCGGCAGGATTCTCCAGCTTGCAGGCGAATAGCCATAGTATATGTAGTAAATGGCTTGCTGCGGTTGAAGGAGAGGTTTCTTG	1009370
0	EGO64311	False	0	0	6032	6101	+	False	Contig00065	GGATGCGTGACAACAGCTACCAGGCGGTGATGGCCCGCAAGCCGGAGATTATCAGGCAGGCCACTAATAT	1009370
0	EGO62926	False	0	0	25264	25333	-	False	Contig00164	AGGCAGCTGACAATGAAAAGGACCAGACAACTCGCCCTCTATCTGCTGCCCTTTCTTTTAGCGGCAAGCC	1009370
0	EGO64891	True	3	51	5751	5845	-	True	Contig00042	AGTTTTCCGGCAAGGATACCTTCATTTTTTATGAAACAGGCGTTCCATCGTTTCCGATGCAACGCCTGTTTGGGGATATGGAAGATATCTGGTTC	1009370
0	EGO62051	True	-1	60	2007	2113	+	True	Contig00262	TTAATCTTGGAATATTACCAGTGGAGCATCTTGCTGAATTTATTCGCTGCCGGTTGCTTTGTCGAGGCGTGCCTTACTGATGTTATAGTCAAACAAGGCGTTGGTAT	1009370
0	EGO63509	False	0	0	49672	49741	-	False	Contig00112	CAGCGCGTAAAACAAGAAAGGATAGGTTGCAAGGATGTTCATGATTGTTTTGTTGTATCGAGTTGAAGGG	1009370
0	EGO65567	False	-5	60	204875	204944	+	False	Contig00017	ATCTCTGTAAAATATATAAAACCTGATAAAACCAGATATGGAAGGTAGCATTCGTGGCACAAAAAAACAC	1009370
0	EGO63210	True	-3	60	81726	81834	+	False	Contig00131	CCTTAAGGGCTTAATATAGCTGAGTTTTTAACAGCAGGAGAATTTTCCTGCTGTTTTTTATTGTTATTTATGTTAATATTGTTTACATAATGTCATTATTGTGCTACTC	1009370
0	EGO62349	True	-10	60	1336	1452	-	True	Contig00250	TCCTTGGTCTGTAAGCTTTAGGCAGTCACCCTTAGCCTAAAACAAGGGCGGTAGCTGGCTATGAATGCCGGCTGCCGCCCTTGGCTTTTTTTATAGATATTAATGGGATAGTTCTTT	1009370
0	EGO65526	True	8	56	163083	163176	+	False	Contig00017	TTATGTGAGTGAGATACATCGGGATTGCAGCCGGCAGTCAAACGAGGGAGACGCTTTATGCCTAAAACCTGTGTAATTACTTTTGTCTCGGTCA	1009370
0	EGO64623	False	0	0	85470	85539	-	False	Contig00053	TAGGAGTTGATGCTGTTGAGTGCCAAGCGTACATTTGGTTTTGACACCCGTATGGTTCACGCCGGCCACA	1009370
0	EGO64517	True	-7	56	35698	35807	-	False	Contig00054	CGAATCTTTGATCCCCGACGAAAAAGCCGGCGCCAGTCTCTTGACCGTCTTCTCTTGCTTATGCTATGATTAGAAAAACTAAATAACGCAACTCTTATCCAGAGTGGTCG	1009370
0	EGO62318	True	10	60	88829	88924	+	True	Contig00253	CAGGAAAAGGAAAAAGGGTCAGTTGCAAAAAGGATGAAGCAACTGACCCCTGAGTTTTGTGAAAATGGCAATGCGGCAGGAACCCTCGGGGTTTCT	1009370
0	EGO64408	False	0	0	32425	32494	+	False	Contig00056	CAAGGGATAAATAGGCGAATGAAGGAGTGTGAGACTATGGACCAGGATAAAGTAACAATAACGATTGACG	1009370
0	EGO65871	True	-1	60	28896	29003	-	False	Contig00007	AATAGTGCGTGATAAGTGCGAAAAAAATGCGACAGGGAATCTTCCCTTGTCGCATTTTTTATTTTAAGCATTTTTTAGAAAAAGGGAAATAGCTTATATTAGCAGCTC	1009370
0	EGO65571	False	-8	60	208346	208415	+	True	Contig00017	TAAAGTTTAGAATAAATCAAATGACGGCAATTTCAAATGATGCCTTGTGATCTCAACGTATTTCATGATG	1009370
0	EGO62341	False	0	0	2339	2408	+	False	Contig00251	AGGGGTATAGTATGAAGGTCCATATATCATCCGAGGCGCAAAATGATTTACAGGGCATTAAAAACTATAT	1009370
0	EGO64024	True	-4	60	79715	79825	-	False	Contig00081	AGGACTAAGGTAGGTATAGGGGTAGGAATAGGAGTGGGCAAGCCTGTCTTGCTCATTCCCTTTGATAGTTACTCCGCCGGGTGAAGGAATTAGCCAAATTTGCCCGAATTA	1009370
0	EGO62490	True	5	60	18269	18370	-	True	Contig00228	AAGATTTTAGGAAAATGCAGTAAAACCAGGCCCGGCTTTTTTCGGGCCTGGTTTTACTTTGGATGTTTACTGGTTGACCTTGAGCAGCCTGAATTCAGCCCC	1009370
0	EGO64453	False	0	0	72817	72886	-	False	Contig00056	CAAACCATAAGGTTCGCTTTCCAATTACTTACACATTATTGCTTGTTATGAATCTGGATGAACCGCAGAT	1009370
0	EGO61784	False	0	0	451	520	-	False	Contig00306	AGGTGATTAGGATAAAATGAATAAAGACGAAATTATAAGGTACATTAAACTGGGAAGGAATAAATCAATT	1009370
0	EGO63346	False	0	0	5677	5746	-	False	Contig00124	CAATGCTTGATCTGAAAATTATTAACGGCAAGATCATTGATGGCAGCGGTAAGGCGGCTTATGCCGGCGA	1009370
0	EGO64781	False	0	0	16575	16644	+	True	Contig00049	TTCTGATTAACTCTCCTTCTTTCGGGTCCGTCGCTAAATCCAGATGTATCAAAAATGACCCCTCGTACCA	1009370
0	EGO65452	True	-10	49	83307	83411	+	False	Contig00017	AGATAACATATAATACCGGGACGGTTCGAAAGAACCGTCCCCTTGAAGCGGGTGACAATATGATCTTATTTCCGGCGATTGATATACGCGGGGGGAAATGTGTCA	1009370
0	EGO65987	False	0	0	1335	1404	+	False	Contig00001	ATGCCTGTAAGTATACTATTCTGTGAAGGAGGGCCGGGTAGTCCGGACGTTCGTGTTTTAGGAAAGCTTC	1009370
0	EGO62559	True	-9	60	7949	8064	-	True	Contig00210	TTTACGCGACTGACACTGCGCAAATGAGCTTAGCGCCTCAGACTCCCTGATAGGCTAAAAATGCCTGTGTTCTGGGATGCGCCGGGCGGCTGAAAATATCCTCCGGCAATCCCGCC	1009370
0	EGO62186	False	0	0	54140	54209	-	False	Contig00259	GACTGAATAGTAATACCATATAAATTCAGAAGGATGTGAGAGAATGCAGGGTCAGTATATTTTACGGATG	1009370
0	EGO64512	False	0	0	28558	28627	-	False	Contig00054	GGAGAGTTAAGATGAACCTGACGATTTTTTCCGGCCCGCCGTCCTCCGGCAAGACCTCGGTCATCCTGAA	1009370
0	EGO63259	False	0	0	128340	128409	+	False	Contig00131	GCTATATTAATATGATTAAAATTGCTCCATCCATACTGTCAGCTGATTTCTCCAAACTGGGGGACGAAAT	1009370
0	EGO62208	True	0	58	75635	75739	-	False	Contig00259	ATGATACATTATCAATAGTGATTTTTCTAAAGGGGAAGGCGGTCGCTATGGACGCATTATTTAAACTGGCGGAAGAAAGGATTCAGCAGGCTATCGAAAACGGGG	1009370
0	EGO62163	True	2	51	30864	30959	-	True	Contig00259	AACAGAAGCCATTGGCCGAAGACTTCATTAGCCTGATAAACTCGGCAGCAATAATTCGCTGCTTTTTACGTTTATAAACCAGATGAATCGGCTGAA	1009370
0	EGO62519	False	0	0	13406	13475	+	False	Contig00220	GGAAAAATGAAGCTGCCGGGTAAAGAGTTGGGCGATAATGTCCAGAGCCAGGTCATTGGGAGCGAAGTGA	1009370
0	EGO64132	True	-10	46	12045	12147	-	False	Contig00076	GAGCAATGGGGTAAGTAAAGGGCGCTGGCGGGTGCCCTTTTATTTATGGCAAATTAGATCGTTTTTCGATAAAATATTACAAGAAATGCATGTTTCAACCAAT	1009370
0	EGO65684	False	0	0	24472	24541	-	False	Contig00015	GGTGAAATAAGATAGCGAAATCGGGATTGGCAGGGAGGTAAGAATAATGGGAGCTTTTACTATAACTTAT	1009370
0	EGO64520	True	5	60	39740	39840	+	False	Contig00054	GAGCGTTGAAAAAGGCTCATCTGCGTCGTTACTCCTGCGGGCGGGCGTTCGACGTACCCTGCAAACGTACAGTCTCACGCCCGTCCTCGTCGTGCCTGGCA	1009370
0	EGO64270	True	-10	39	12746	12841	-	False	Contig00066	TGAGTGATCATTGAGACGGCGCGTCCCCGGGACAGAACAGTCATAGAATATATTTGTCTTCAGTAGGATATAGGATACCAGGCATTGAATTCTTTA	1009370
0	EGO62532	False	0	0	29483	29552	+	False	Contig00220	ACTGAGATGAAAGAGGGATTATATGGAGAAATCTAAAGTATATTTCACCAACCTGCGGGCCGTTCCCGGT	1009370
0	EGO62800	True	10	60	16413	16509	-	True	Contig00176	TGCTCTTATCGTTTTAAAGGCCCTCCGTCTGCCGCGCATTCGCAGCAAACAAAGGGCCTTTTTTCAATCCAAATCGAACATAGCAATAATTGGCGCA	1009370
0	EGO63889	True	-10	60	66482	66598	-	False	Contig00085	AAGGGGCTTGCTGACATTTGCCAGGAATAAATTTCCTAACCAAGAATCTGCCAACAGTGGCATAATCCTTCTATTTCGATGCATTCTAACAATGATGCAATGATAAAACCGAAAGGG	1009370
0	EGO65442	False	-7	48	72878	72947	+	True	Contig00017	AATTGGCTGACTTTCTAATGAATGTGTAAAGTATATTCTGATTTATCAATTTATGTATTTATATATGTTT	1009370
0	EGO62293	True	-10	51	62747	62853	+	False	Contig00253	ACAGCAGGGATAATTCCAACCAATAGCAATGGGAAAAGATTGCTTAAAGGAGTGCTGATAATGCTCATCCGATTTAATAAGCCATATTCCACTGGAAATGAACACCA	1009370
0	EGO62378	True	-9	54	1207	1316	-	False	Contig00243	AGCTTGGTTGTAGAATGGGTAAGAAAACTCCTAAATGCTGATAGGAGGATGGCAATGATGCGTTTTTACGGTTTATTGGGAGAGACTCTGTCTCACAGCCTGTCGCCCGA	1009370
0	EGO62951	True	5	60	51334	51435	-	False	Contig00164	AGAGCTGCATGAGGGAGCAGCAATAGGCGTGTTAGGTTGAAAAACCGTGAAAAGCAGTTTACTGACGGCGATGGATGGCGATTGACTAAGAAATCCGTCGAA	1009370
0	EGO65418	True	13	60	53556	53648	+	False	Contig00017	ATACTTTGACTGAAAGAGACGATAGAGGATAGACTATACCTATCCTCTTTATTTCTTTGCCGGGAGTCTTGGAAAAATGTTAGGGGGAATTGT	1009370
0	EGO62178	True	-8	60	45336	45450	-	True	Contig00259	GATATGGCGTAATACTCCGGGAAAGCAACAAGGCTTGGCATAGAGCAAGCTGCTCTTTTGCCAAGCCTTGTTGTTTTCTGGTCGAAGCCTCTGATAGCTTTTTATCTGGCGAAGA	1009370
0	EGO63673	False	0	0	4755	4824	-	False	Contig00101	TTATTGGTAACACTCAGATAAAAGGAGGCATTTATGGAAACGCTTCAATTTCTTCTCGATGGCTTTGCTA	1009370
0	EGO62806	True	-1	48	24497	24591	+	True	Contig00176	TTAGAATTCAATTCCCTTTTGGGCCTTAATTCCCTTCTGATAAGGGTGCTTGATCTCTTTCATCTCAGTTACCAAATCAGCCCTTTCAATAACAT	1009370
0	EGO65947	False	0	0	16814	16883	+	False	Contig00005	CGGCAGATAATCATGGGCAAAAAAGTCGTCATCGCCATTGGCGGCAATTCGCTGATTCAGGATGACAGCC	1009370
0	EGO61931	False	0	0	36755	36824	+	False	Contig00290	GGCAGGCTGATGGAGCGGCGGGGAGAGAGACTGCCGGAGTGGGCCTGCGGCAGCGATGACGGTTTTGCCA	1009370
0	EGO63233	False	0	0	100858	100927	+	False	Contig00131	CCGTTCATGAGCAGGATCTATACTTTTACCGCCACGGAAGATCAAGGCCGGCTGGACAGTTTTGTCACCC	1009370
0	EGO62770	True	6	60	10021	10121	-	False	Contig00180	CGAGCCTATGGTGTAAGTATAAAGAGACATGTAAGTCATGACTTACATGTCTCTTTGCGCTGTTTTTCAGGTGTAAGAGTAATTTTCCAAGATTCTTAAAA	1009370
0	EGO61813	False	0	0	25685	25754	-	False	Contig00305	CACACTGTAAAATACTCAAATTCCACAAGAAGCTAAGCCCCGTTTATGATCGACATGCTGATTTTGTTTC	1009370
0	EGO63447	True	-10	47	19112	19214	+	False	Contig00120	ATCCTACAGTTAAAGCCAGTGGCATCGCCACTGGCTTTAATGATATAATACAGCCAATAAGAAATGCTTTTATGGAAGAAGGAGATGCAGCTCATGAGCCGAG	1009370
0	EGO64136	True	-10	46	18866	18968	-	False	Contig00076	TTCCGAGAGGATAATAAATTCGGCGGGAAATAGCCGTCTCAGTTTTCCAGTCATCGTTCTTGCGGCGTCGAAGACAACCGGTGCCGGGAGGACGTTATTATAT	1009370
0	EGO62466	True	5	60	6754	6855	-	False	Contig00231	AAAAGTTCTACTGAAAACACATCCCTTGAAGCCAGGCGGGACTGGTTTCAAGGGATGTGGTATTTCATTAGCTTATTAGCTGGGATTGAGATAATCGGGTTA	1009370
0	EGO64831	True	-10	45	78481	78582	-	False	Contig00049	AGTACAATTTGTGAGATGGCGGTAACCGCTGGACGCCCCCAAAAACCGTATTCTGGTTTGGGGGCGTCTGTCTTCATCAATAATTCACAATTCATTCATAAG	1009370
0	EGO63749	True	-5	60	615	726	-	False	Contig00096	CGGAAGTAAGACAACAATTCCAGAAAGTAATGGGAAGCTATGGGCTTCCAGTCATTCATTCAATGGGTATGTAGTAGATGTAGAAGGAGAGCGGCTATGATTGATACTACAA	1009370
0	EGO61836	True	-1	60	51966	52073	-	True	Contig00305	AATAATCAATCCGCTCAGAAAAAACTCCCGGCCAGTCTAGACTGGCCGGGAGTTTTCCATTTTGTAATGCCGGTTTAAATTACCGAATCATCAAGAATGAAACTGCCG	1009370
0	EGO62390	True	-10	57	5264	5377	-	True	Contig00240	TGGTAAAACTGTAAGCCGCATAATAAAAACAGGCGTCATATTGGCGCCTGTTTTTATTACGCGGTTCTTTTAAAAACTGCTCTTCCAGTTGAGGTACCGTCCTCCCCCTCTTTT	1009370
0	EGO62531	True	11	56	28231	28322	-	True	Contig00220	CCCACTCTAGCCTGTCAGTGCCGAATGGTCCCATGTTTGTACTCAGGTACAATATCCAAAATATTGGACTGAAGGCAGTATGCTATATCGTC	1009370
0	EGO64550	False	0	0	12298	12367	+	False	Contig00053	CGATGAATAAGAGCAATCTTCAGGTAAAAGATTCTATGTCAGTGCATCAATTTGCCCTGGTAATTTTCGA	1009370
0	EGO62081	False	0	0	15045	15114	-	False	Contig00260	TGTTAAATGAGAAGCTGGATCCCCAATGGTCTAACTGCTCTTAATTTGGTGTTTGGCGTATTTTCCATTC	1009370
0	EGO63768	False	-7	46	1010	1079	+	False	Contig00092	CAACGCATGAACAGAACGATTTTTTCGGACTCTCAAATATGAGCGCATCTATGTCAACGAATATACCACT	1009370
0	EGO65705	True	9	60	45782	45878	+	True	Contig00015	GATACATGATGGCATAAATAAACCTCAACATAGCCGCAGGCGCGGTTAGTTGAGGTTTATTGCCGCTTATCCGGTTTCCTGCCAGTCATCTTCCCAT	1009370
0	EGO63876	True	-10	56	56022	56133	+	False	Contig00085	TACGAACGCATAGCCGGGCACTTCTACGGCATCTCGTTACGAGATGCCGTTTTATATTTCCATAGTTATTCAGATACTCCCCGGCCAGTACAGCGCAAAAATCGAGTCAGCA	1009370
0	EGO65173	True	7	60	4669	4768	-	False	Contig00029	TACAGCAGCCATAATCAGCAATCATAGTGCTTCCGAATGATCTGCCCGGTCATTCAGAGGTGCTATTTTTATTTTTGTCGAATATTCGTTTAACTTTTTC	1009370
0	EGO62993	True	-10	60	13492	13607	+	False	Contig00150	ACGGTATAACTAACCGGCGATTTCCGCCCGTTGCAACTCAGGGAAAAGGCAGGGATCCTACAGTAGAAAAATTAATGCACAAAAAAATCAAAAAATTCTAAAAAGATATTGACGAC	1009370
0	EGO63820	True	2	59	32037	32140	-	False	Contig00087	AAATAATTTGCTGGCAATGGCAATGTAAGGGCAATGTAATCTTTGCGTTTTTTGTATGTATGTGGGCGGCTTGCTGAAGCTTATTCAGCGGTTGAAGAATTCTA	1009370
0	EGO62684	True	-10	60	13500	13615	+	False	Contig00194	ATTTATAAGGTAATTTATTTATATAAAACCAGGCGCTACGTGCGCTAAAATAAGTGAAGGTGATCTGAGATGAATCTGGAAGAGAAAATCATTTTATATACAACAGACAGCGGTAA	1009370
0	EGO65795	False	0	0	6288	6357	+	False	Contig00012	AAATGGCTAAGAAAACGCCGGGTGCAGCAGGAGAGCCCCGGTCAGAGAAAACCAGCCGGGACATACAAAA	1009370
0	EGO61909	False	0	0	16133	16202	+	False	Contig00290	AATACAATAAATATGCTGTTATCTGACAAATTTAGAGGAAAAAATGCCGCTATTCTAGTTGGCTTCATAA	1009370
0	EGO64152	True	-6	60	36346	36458	-	False	Contig00076	CAAAGGATAAAAGGACACAGTAGTTCCCGAAACTCCGAAAGAAGGGGGGAAAAAATGCGTGAGCGAAGATACCAAAGCAGGAAAAGATAAAGGTGAAGAAGTAAATGCCGCCA	1009370
0	EGO64066	False	0	0	37597	37666	+	False	Contig00079	GGAGTATTAGCAGTGCGAGCACCTTGCGTCATTTAAAACAGGGGATTAGTTTGCGAGGATTTTTTTTGCA	1009370
0	EGO63589	False	0	0	86327	86396	-	False	Contig00112	ACAAGTATAATAAACAGCCTATTAAGACTCGGGTTTACTTCATGTTTCGGATATGCTGGGCGGTTGTTAA	1009370
0	EGO64168	False	0	0	9908	9977	-	False	Contig00074	AAAGAACTAATTCGTAAACGGAGGAAAAGAGCATGTCAGAACAAGAGACTGTCCAGGAACTGGCCGCACT	1009370
0	EGO65210	True	-10	58	7812	7925	+	False	Contig00025	CTATCTGGTGTAAAGAAGCCAGGAAAGTAGACGCATTTCGGCTTTGTGGCAGGTGCAGATCATTGGTTTTACCCGAAACGCGCCTTACTTTCCTACTGCTTCGCGATACTTTGT	1009370
0	EGO61757	True	-8	60	1805	1919	-	True	Contig00318	TTTTTTGTTTGATAAGCTTGACCGACGAAACAAAGGGGGCTGCCCGACAAAACGGGTGACCCCTATAAAACCGGATAAATCGAATTGTGATAATCAGAAAAGGATGTAGAGAAAT	1009370
0	EGO65308	False	0	0	25737	25806	-	False	Contig00019	TCATACTTAAATTAATAGCCAAAGGAGATGAGAGCGATGACAAATGCGGAAAAAGTAGCGGTACTAACCG	1009370
0	EGO65919	True	-10	60	17616	17732	-	False	Contig00006	TTTCCGGAAAATAATCTAGGATACTCGCTGCATAAGCAGGCCTTCCGGCCTGCTTTATCATTTTTTGGCTATTCAGTAAATCCAGACAGGAGATTCGCAATCGACCACGAAATAATG	1009370
0	EGO63529	True	-10	47	58414	58517	-	False	Contig00112	ATGACCCCGCCTGAAGATGGCTACACGGGAAGTGTAAAAGTGAAAGGATGGATGGAGAATGTTTGCAAAGTTTTGCCCCTTCTGCGGAAAAGAAACTGTATCCA	1009370
0	EGO64273	True	-10	60	15024	15140	-	False	Contig00066	TTGAGTGGGAATGATTTAGCGCCTTTAGATGGTCGCGCACCAAGGGGTTAAGGCTTGTCCTTAACCCCTTGGCTACTATTAGTCAGGATAAATCTCTGTCAATAGCGGCGTAGCCGC	1009370
0	EGO64778	False	0	0	14647	14716	+	False	Contig00049	GGAGGTATAACATGGACACAAAGGTTGACCTGGCGGCGATTGCAAACGGGCGCCGCCTGGAACCGCCGGC	1009370
0	EGO62984	False	0	0	2972	3041	+	False	Contig00150	CAGCAGGTAGATCAAAGAGGGTGATTTTCTTGCTCATTAAAGCAGGTCTTTTAATTGACGGCACTGGCTC	1009370
0	EGO64039	True	-3	52	13121	13221	+	False	Contig00079	CGTTGAAAAAGGCCCATCTGAGTCACTTCAGCCTCCTGCGGACTCATTCAGAAAACATCTCTTTTCGGTTTCGTATGCAGTGGTCTATTTTGCTGTGACTA	1009370
0	EGO64816	False	0	0	56542	56611	-	False	Contig00049	ATTGGTTTAGTTTAGAACCGTTGATTCATACTCTTCATAATTATTACCAACCTAGTGCAGAAGGAGGCAG	1009370
0	EGO62934	False	0	0	32734	32803	-	False	Contig00164	CGCCGAGTAGCAGACAGGGAAACGGGGTATCTGGCATGTGGTTAATCTATAATATAGTGTTGATCGTGTT	1009370
0	EGO63502	False	0	0	44714	44783	-	False	Contig00112	TCGTCAATGAGACAAACCAGACCAAAGACCGAGAAGAAAGCCGAAATAGCAAAAGTCGCTGAGAAGGCAA	1009370
0	EGO64821	False	0	0	65722	65791	-	False	Contig00049	GAATTGCTGATAAGGCAAATGCTAATTTTCGCGGAGACGAATTCAATTATTAGGAGGAGATTATATATGG	1009370
0	EGO65609	False	0	0	23800	23869	+	False	Contig00016	TGAGTTATGATAAAACGCAAAAAATGTTATCCGAGCTAAAAGAGTATATTAATCATCCGGCTAAACTGCA	1009370
0	EGO64389	False	0	0	13864	13933	+	False	Contig00056	TGCGATGTAAGGAGGCGGGAGGGATATCATGGCGAAAACAAACTGGAAAAGTGCGACATATAACAGCTCC	1009370
0	EGO65977	False	0	0	49329	49398	+	False	Contig00005	GGAACGATGATCGGACTGGAGCATTATCTGGTGGTCAGCGCATGTCTCTTCAGCCTGGGGCTGTATGGCC	1009370
0	EGO62437	False	0	0	57560	57629	-	False	Contig00240	TGATCTGTAGGAGAGGTGGTTTATTTGGATCAAAACGTAACCATGGTTACGGCATTTCTGGCTGGAATGA	1009370
0	EGO62090	False	0	0	25521	25590	-	False	Contig00260	TTTTCATTGACGAAGCCTATTCTTTGGCCCGAGGCGGAGAAAAAGATTTCGGCAAGGAAGCTATCGACTG	1009370
0	EGO64006	True	-10	60	63827	63943	-	False	Contig00081	ATGAAAGAGATTAACTCCATATTTTGCAACAAGACCTGGATTGCATGGTCCAGGTCTTGTTGCTATAACGGATATTTCTTGACAGCGAAAAGGACCTGCCTCGCGGCAAGCCCTTTA	1009370
0	EGO63987	True	-6	60	40448	40560	-	True	Contig00081	GACCGGATGACAGGCGAGGTTTCTGAACCTGATGCAAAGCAGGTAGAAGTTTCTACCCCTGCTATTTAAATTGACGCCAAAAGATATTGAATCGTTTAATGCTGATTTCAAAG	1009370
0	EGO64260	False	0	0	1192	1261	-	False	Contig00066	GGATCGTTAGAAGAGGGAAAAGGAGGGTTCTGCCGATGCTTGGTATTCTGCATAAAATTTTGTACACCGG	1009370
0	EGO65236	False	0	0	1212	1281	-	False	Contig00024	GAGTCGCTAAGAGAGCAGGGGGAATCGGCGGGGAAAATGAAAAAAATTGTGAATATTAAATGTATTTTTA	1009370
0	EGO63489	True	-10	38	30626	30720	-	False	Contig00112	GATTTGGTCGGTAACTGCGAAAGGGCGGTGTAGATAGAATGGCGAAAAAGAAACAAGGGTGGACAGAGGAAGAATATCAGCAGCAAATGCAGACA	1009370
0	EGO61789	True	-10	60	2289	2404	+	False	Contig00305	GCACCAGATTTAGCGGGAATCCGTTGAAAAGGCCCATCTGCGTCACTTCAGCCTCTGGCGAACGTAAAGTCTCACGCCCGTCCTCGTCGCGCTGTATCAGAATTTGTGACTTTTCG	1009370
0	EGO62615	True	2	60	10932	11036	-	False	Contig00205	AGTACAGAAGGTATTTGTATGGAGGGTTTTCGATGTAAGAAATTCCTTGAAAGGGAGTATTTCAATGGAAAATAAACCGGGAACAGATGTCCCAATTGATGGGGA	1009370
0	EGO65776	False	0	0	19010	19079	-	False	Contig00013	TGTTGATTAAAGGCGGCCGCATTATCAACCCGGCGCTAAACATGGATATAGCCGGCGACATCTTGATTAC	1009370
0	EGO61938	False	0	0	45181	45250	+	False	Contig00290	ACGTAAATGATGACAGCGGCAAAAAATTATTGGATTCTGGCCGGATCTTTCCTGGCCCTCGCAATGGTAG	1009370
0	EGO62021	False	0	0	6871	6940	-	False	Contig00277	ACGGTATTAGGATCGCGGCAAAGATGATTTATGAAACGCTTTCAACCGGATTCAGGAAAACCTTTTGAAA	1009370
0	EGO61811	True	-3	60	23382	23490	+	True	Contig00305	AAGTAATTTCCGGAGCAATAATGAAGGCGGGCCCTTGTGGCTCGCCTTTATTATTTGGCTCGGTTCGGTTTATCTCAAACTATATTTTTGCAGTTTCTGATATAAACCT	1009370
0	EGO61852	True	-6	60	68623	68734	+	False	Contig00305	ATACTATAACAGAAACTTCAGAGCTAAAAGAAGCCCGGAACATTCCTTGGCATAAGGGCATAAAGAAACGGCAGGTCATTATGGCCTGCCGTTTTTGTCTTACTAGACCGCA	1009370
0	EGO63355	False	0	0	14427	14496	+	False	Contig00124	CCATGCTTAGTTACAGCTTCATGCAAAACGCCATTTTCGTTTCCGTATTTATTTCGATTTTATGTCCCTG	1009370
0	EGO65600	False	0	0	15306	15375	+	False	Contig00016	GGAGAGATAATGCTGCCGCTTTTGGCTGATGCCCTTCAGGAACTCAATGAGCCTCTGGCGATAGATTTGG	1009370
0	EGO64522	True	-10	60	40664	40780	-	True	Contig00054	ATTATAGCTTTTAGCTCAGAACACCCTCCCTGTGGCGGATATTCTGCCGGAGCTGCGAAAAAGGCATTGGAAACCCGGTAAAGGTTCTCCAATGCCTTTTCGTATGTAATCGTTCTG	1009370
0	EGO63788	False	0	0	1649	1718	+	False	Contig00088	AAAGGAGTGATATAAAGTGTCTTCCATTCAGGGTCAAGGGAAAACCGGTTTTAGACTGGTCATCGCCAGT	1009370
0	EGO64327	True	-10	57	23812	23924	+	False	Contig00065	AGGGGAGCGTTGAAAAGAGACCCTGTTTCGAGGCTGGGTGTTTTTTACAACAGCCTATTAGGAGGGATGTCAATGCGTGCCGACTTCCACACCCATCCCCTGGCGCATCGCTA	1009370
0	EGO63898	False	0	0	78532	78601	-	False	Contig00085	TAAGGCATGAATAAGCAGATCGTATTGATCCCCGGTGACGGCATCGGGCCGGAAATTATAGCCGCGGCTC	1009370
0	EGO63602	False	0	0	98281	98350	-	False	Contig00112	AGCAAGATAGAAAACGGCAGACGATATGTCCGGCGACCATAAAAACGAAACAGGAATGATGTCAATGATC	1009370
0	EGO62692	False	0	0	1228	1297	-	False	Contig00192	CAATTCATGACAATGACCATGCTTGTCTTCCTGGTATCCCTGCTGGCGGTCATGGCCATGGGGATCCCTA	1009370
0	EGO65282	False	0	0	717	786	-	False	Contig00021	AAACAATTAAGTGGTAAATGACGAGGTGATGAATATTGAATAGATATGACGCAATATTACTAATTTCTAA	1009370
0	EGO64515	False	0	0	33500	33569	-	False	Contig00054	ATTTGGGTAACCGCGCTTTTTGGTGAACAGGGACAGGCAATAAGGTAAAATTGCTTACAGGTAATAGAAA	1009370
0	EGO64124	True	-10	56	4428	4540	-	False	Contig00076	CTTGCAATGGTTGATCCGTTTCATGTCCGGGGCGTAATTCCGCACAGATCGTAACCCTGTCAGCTTCCATAAACAATATCCCTTCCGTTAAATGCGATAAAGCGTTTAACGGT	1009370
0	EGO61814	True	-10	47	26432	26535	-	False	Contig00305	GTTTAAAGAAATAAGATAAACAGCGGGCCGCCCCGCAGAAAGAGAGCAACATGAGAGGATTAAAAGGTAAAATTGCAATCATCACAGGCGCTGCAGGAGGCATT	1009370
0	EGO63464	True	-10	46	3003	3104	+	False	Contig00115	TACAAAAAGCTGACGTCTGCCGGAGTTGGCCTTTGGTATACTTTGATACTTTAGATGGTGCTTTTTAATTTTTGGATTAGGAAAAGATGCTATTGCCCAGGC	1009370
0	EGO65042	True	-10	51	6939	7046	-	False	Contig00038	TATTTCGATGGTAAATAAAGTACTATGGCTTTGAGCTATACGACATGGGCGTGGTATCGAGTGTCTGCCGGGTAAAAATTGCGGTTCCACTGCACATTGGAGGTATAT	1009370
0	EGO65401	False	0	0	40910	40979	+	False	Contig00017	CGATCAGTAAAGGCAAATCCCGCCGGCTCCTGGCAGAGTATCGCGGCGGGATTGACAAAAGGCACAGCAT	1009370
0	EGO64516	True	-10	40	34491	34587	-	False	Contig00054	TTTCGTATTTATAAGAGTCAAGGGCCAGGGCTTGATTGATTCAGACACAAAGAGAGCAGCTGCAATAATGGGTTGACACATGCGATACCGCTCATCA	1009370
0	EGO64148	True	-8	60	32991	33105	-	False	Contig00076	GAAGACCGTTGAAAAAGGCCCATCTGCATCGTCGCTTCCTGAGGCGGGTAGTTCAGAAAGTAGTACTTTTCGGGTTATTTTAGATAGCTACTTCGTTGTGACTACTCGAAAAGCA	1009370
0	EGO65051	False	0	0	16738	16807	-	True	Contig00038	GGGCAGGTAAACTGGCAAAACTGCATTCACTGTGAAAAAATACCCTGCCAGACAGCTAGAAACTGATCTG	1009370
0	EGO65647	True	-9	60	64907	65021	+	False	Contig00016	CAAGTAGTTTAGTTGAAAATGTGGCCTGCAGCTTTTTCTTGGGCTGTGGGCTGTTTAATTACAGTTGAGGCAGGATTTTGCATTTTTTTACGGGAACTATATAAGCAGATATTTT	1009370
0	EGO63691	True	-4	60	22066	22175	+	False	Contig00101	GGTATAATATTCCGCTAAACCTCATTTGATATTATATAAGATGAGGGGATTTATAAAGTCCTTCACCAGCCTTATCTCTGTCCCATGTTAAAAGGGCGCCAGAATAAAGG	1009370
0	EGO63058	False	-10	39	12964	13033	+	False	Contig00149	TATGCAATGAAGAAAACCGGAAAGCGGAGGGGTTGACATGAATATCGTTGGTATTGCAGCGTGTACATCC	1009370
0	EGO65088	False	0	0	2885	2954	-	False	Contig00035	ACTGTACTAAGGAGCGATATGATGCATATTATGGAATCCGTGCCGGCAATGAAACAGTACGTAAAAGACA	1009370
0	EGO63186	False	0	0	56754	56823	+	False	Contig00131	GAAGACTTAAAGTAGGTGCATGCATGCTGTTAAAAAGGATTATTACCGCACTGATAGGAATTCCTGTCGC	1009370
0	EGO64942	True	-3	56	26032	26136	+	True	Contig00040	ATTTAACAAAATAAAAGATGTCGCACTGCATTGTAAATGCTTTGTGACATCTTTTTTATATGCTGCGGAGAATTAATCATTCATCTTAGTCTGATGCGGTCCAAT	1009370
0	EGO63652	False	0	0	34521	34590	+	False	Contig00102	CTTTTTTTAATAGGAGGTGGAAAACCGAATGGACAAGCGTCGCAACATGCGCAGTATGAATGGCGCTGGA	1009370
0	EGO64945	False	0	0	28202	28271	+	False	Contig00040	ATGCATATGAGTTCATTAGCAGAACGCCAGCCGAGGGAACTTAGAGAGATGATTCATAATAATGAATTCA	1009370
0	EGO62805	False	0	0	23073	23142	-	False	Contig00176	TGATAAATAGACATTGACAGAGGAATCCTGATACTGTATGATAAAAACAATTTCATATCCGTGATAGAGG	1009370
0	EGO64466	False	0	0	87949	88018	-	False	Contig00056	CCTTCATTAAAACTTGCAGAGCCCTCATTGTAGATGATGAATTGCCTGCTCGTGACGAGCTGCGTTTTTT	1009370
0	EGO63491	True	-10	36	32539	32631	-	True	Contig00112	CGAATCAAGGTTGATGGGTGGCGACGATTGCCTTAGCTCTTTCAATTCTGCCAGTATCATCTCTGCCGCCATCGTTGGGTACGGCATAAGTTA	1009370
0	EGO64556	True	-10	51	18015	18122	-	False	Contig00053	CTCAGTTCAAATAAAACTCGTCTGTGGCTCCGAATCTGGAGCTTTTTTCAACAATCCCCGCCTTCAAAATGAGATTGAATTGATTGTGATACAGGAGGCTCCGCATAT	1009370
0	EGO65822	False	-4	43	7984	8053	+	False	Contig00010	TCCATTTTAGCTAAGCAGACTTGTATCCATCATCCTGCGCGTTCGGGCCTATCTCTACCTTTATCTCCAA	1009370
0	EGO62019	False	0	0	6594	6663	+	True	Contig00277	TACTCCTTAATGCTTCCAATGCTTCTATAAGTGTCATTGTTTATCACTCGCTTTCTTTACTTTAACTTGA	1009370
0	EGO63232	False	0	0	100369	100438	+	False	Contig00131	AAAACAATGAGTAGGAGAGACTTTATTCGTGCCGATTTTATTGTTAGCTGTGACTATAATTCTACTGGAC	1009370
0	EGO65229	True	-1	60	26380	26486	+	False	Contig00025	TTAGTTAAACTTGAATCTAATACCCAGCAGGTAATTTACTTGGTGGGTATGTGGTCATGATAAAATTAAAGAATAGTCTGACAATGAAATTTATGCTGGGAACAGCG	1009370
0	EGO61843	True	5	60	61259	61359	+	False	Contig00305	GTTTTTAGCTTTTGCCAAAGATAACGAAATATGCTACAATATTTCCTGATCATTATGCAGTTTGAGAGGGGATTTTGATGTCTGGACACTCAAAATGGGCC	1009370
0	EGO62193	False	0	0	61459	61528	-	False	Contig00259	TGAGGCTTGACGGATTTTTGCGTATACTGCTATAATAGCATCAACTGAACCAACGCATGATTAAGGTGCC	1009370
0	EGO65873	True	0	60	32467	32573	-	False	Contig00007	ATAAAGAGCCATAGACAACCAGTTATCAGTCCGGATTCTTTGTCCGGACTTTAATTTTTTGTATTGTTTTATATGCCGCAGGCAGCGAATATGATATGATAAAGCTG	1009370
0	EGO65476	True	-7	60	104991	105103	+	True	Contig00017	TGAATGGTAAAAAATATCTGGGAAACAACGCGGGCACAATCCCGCCGGTAGAATCGAGCAACAAGAAATCCTGTCAAACTCAGGCTTTGAGTAGTTGGGATTTCTTGTTGCCT	1009370
0	EGO63267	True	8	55	316	409	-	False	Contig00130	TAAGAGTACGTTTATCCCGTGGATTTTGGGGAAATACTAAACCCAATAGTTAGTCTCCGGGGGGCGGTGGCTTTGGTCTGGTTGGTACGGCTTG	1009370
0	EGO62906	False	-5	40	4880	4949	-	False	Contig00164	AGCCTATTAGGGTAGCCAATCAAAGGGGTATAATAGATTCATGAAGAAAATTGTAACAGTTATTGTCACA	1009370
0	EGO63735	False	0	0	38113	38182	+	False	Contig00098	GAAGGCATAAGACAATGACAACAGCCGATGAGAAATTTACCGCCCGCAAAAACAAAAAGAAACGAATCCG	1009370
0	EGO61851	False	0	0	67590	67659	+	False	Contig00305	ATTGTACTAGCGAGGCTATTTTATGCTGCTGTCTGATTTTGATTACTACTTGCCGCAACAACTCATCGCG	1009370
0	EGO65196	True	-10	49	20427	20532	-	False	Contig00026	GATTGAAAATTTAGTATCACGAGGCACATTGAGGTGCCTAATTTTCAGCGTGTTGCCGAATTTTAAGCACTTACCTGTGCGACAGATGAATAGTAGATATTATTCA	1009370
0	EGO64728	True	5	60	88550	88651	-	True	Contig00050	GATAAGACATAACAATGAAAAAACCCTCCGGACGGCAAATTGTCCGGAGGGTTTTTGGTTTATAACCGGCCAACCAAGTCGAGGCTGGGTTTTAAGGTTTCT	1009370
0	EGO64586	True	11	60	51054	51149	-	True	Contig00053	AGCATTCATAGCGTAAGCATAAAAATCCCGGCATGTTTTAATGGCCGGGATTTTTATGCTGCTATTCCTGTGGCTCTTTGGCGGCCTGGGGACGGC	1009370
0	EGO65228	True	-10	60	25290	25405	+	False	Contig00025	AGAGAATTTATAAAGTCTCCTTGCTGTCATCAGCCCGGAATTTCGAGAAGGATTCCTTTTTGCCATGCAGGCACTATGATCGGATAAAATGATCCTAATTCTGCGTTGACGGCAGG	1009370
0	EGO64349	True	-7	39	5557	5649	-	False	Contig00060	TACAGATTTAACCTGATAGGGTATAATACAAAATAGCAAATATTTGCGGGGAGAAGACTTTTTATGGCAAACAGTACGGCAAACGTCCATATG	1009370
0	EGO62145	False	-10	43	13593	13662	-	False	Contig00259	CGGGAATTGACCGCGTCAGATTGAGGACATAGTAAACAAACGCAACGAATTAGCAGATTATCCTGCCGAT	1009370
0	EGO64358	True	7	56	16821	16915	+	False	Contig00060	ATTGTGATTGAAAGGAGAGCCTCCAAAGATGAAGCCTAAACGCATCATTGTCGCCATCACCGGTGCATCAGGCGCTATCCTGGGAATTCGTATCT	1009370
0	EGO63892	True	-2	52	72817	72916	+	False	Contig00085	AATAAAAGTGTAAAAATTCCGGAGGTGCTGTCCATGGACCCGCGTATTCAAACCCTGGCAAAAAATCTGATCCGGTATTCCACCAGTCTTCAGCCGGGGG	1009370
0	EGO64937	True	-2	52	17703	17803	-	True	Contig00040	GAATAGAGGAACCAGGAAAGGGGGCCACATTCACAAAAACGGCGCGCCATCATTTATGATCCAGAGCATAAAGTGAATTTGCCACCATGCGGATTCGCGCC	1009370
0	EGO63865	False	0	0	44539	44608	+	False	Contig00085	AACAACATGAACAAGCAAATCAAAATTGCAGCATTGCTGCTGGTTGTCTGCATCCTGGCTGTCACATTAA	1009370
0	EGO64873	False	0	0	2579	2648	+	False	Contig00048	CAGCTTTTAATAATCGATAACATGTATTAAGCAGGGGGAGGGGTGACGTAATGCGAGAGATAAAGCCGCA	1009370
0	EGO62171	True	-10	60	39389	39505	-	False	Contig00259	TCAGTCAGGACTAGCAGGCAACAGTTATCGCCTGCCGCTCACCGGTGGGCCGGGTCTTAATGAACAGGCGGCCGTTCATTGCTTTAAGTTCGATTTTAACGCCGGACTGAAACTCAA	1009370
0	EGO62261	True	-3	44	30803	30896	-	True	Contig00253	ACATTGATCACTACCTATCCGGCTTTCATTCTTCAGCAGATATGGTATAATAAATTGCTAAAATGCCATTGGGGCGCACTAAACCAGAGCAGCA	1009370
0	EGO61799	True	-10	39	9868	9962	+	False	Contig00305	CGCTCGGCCATAAGATCATTTTACCGGGGGATGATCATGCGTGTTTAACTGGGAAGTTTATACTCCTGCTTTTATCAGTCTCATTTTTGCCAATA	1009370
0	EGO63429	True	-10	40	874	970	-	False	Contig00120	TGGGAGACTGTTGAACAGAAAGGCATTTGAATCTTTTTGCACAGAATAAGAGATACAAATCCTCACATACTATTTGGAGACTATTTTTTAGGAGGTG	1009370
0	EGO64802	False	0	0	38780	38849	-	False	Contig00049	CCTCAACTGACAAAACGAGGGGGAAATATCGAATGATAGGGATACTCTGGGGGAAAATCCGGCCATATCT	1009370
0	EGO62577	False	0	0	11996	12065	+	False	Contig00209	GGAGGTATAAGTTTGCATACGCATGGAATCAAAACGAAATGGATCATCTTGCGATTGAAACTCAGGCTGA	1009370
0	EGO65424	True	-10	45	56154	56255	-	True	Contig00017	TCCGCCAAATCTAACGGGGACCGTTGAAAAGGGTCCTGGATTCGCGGCTGCAGACGGGTTTTCAAAAAGTTTATAGCTAACCCTAAAAATCAGGAAGGCAGC	1009370
0	EGO62060	False	0	0	10645	10714	+	False	Contig00262	GGTGACATGATGCAGTGGCGGGTATTGAATACCGGCATCGAAAATGCCGCCGTCAATATGGCGATTGATG	1009370
0	EGO65944	True	-10	60	12236	12351	+	False	Contig00005	GCAATCGATTTAAACAAGGAGCGTGCCATTCGGTTCATGCAGCCGGCGGCCCGCTTTTTTGCACATGAGGAAAATCTCCGTCCAGGCTGACAGGATATATTTACCATAGAGACGAA	1009370
0	EGO62453	False	0	0	548	617	+	False	Contig00234	ACACGGTTAATGTCACCCCCCGTGCAGCAGCGGATTTAGAACGTTTGACAGATTGGTGGCTGCTTGAAAA	1009370
0	EGO65968	True	-10	60	41221	41337	-	True	Contig00005	GCAAAGCCGTTTAATAAAGGCATTGGACTCAACATATTTGTCGCGACGAATCTTGCTCAGACAAACAAATTTTTATTACAACAAACGCATGCTAAGGATTTTGTTCTAATACTGCTT	1009370
0	EGO63329	True	-9	60	47434	47548	+	False	Contig00126	GGAGGCAGCTGACGGCAGTTTGTCAAGAAGAAAAGAGGATATTTCTTCTCTTTATTGAATAATAGTCTTAAAATCCTGAGAATGGATTAAGGGAGCGATTCTTAAAGCAGGATTA	1009370
0	EGO63863	True	-10	60	42009	42125	-	True	Contig00085	CCAGGGATGGTTAGCCCGGCTGTAAAAAGTAAGATTATACAGTGGGGGCTGCCTCCGCTATAGAGACAGCCCCCACTGTAAGCGATTAGCTAATGTTTACCGTGCCTTCCTGCAGGA	1009370
0	EGO61821	False	0	0	39650	39719	+	False	Contig00305	ACGTCTGTAAACCTGACGCAGCGTTGATTTTTGAAACTTATATACTGCAAAATCTCCGGAATTGCGCCAA	1009370
0	EGO63886	True	6	60	65136	65236	-	False	Contig00085	TCACGTTTCAGCCGTAAAGGCCCAAAAAAGATCTCCGCCGCTGCGGGGATCTTTTTTTGCGGNGTTTTTTTGTTTACATAAAGTACCGGTGGGCGAAAGTG	1009370
0	EGO62526	False	0	0	24932	25001	+	False	Contig00220	TCTGAAATAAATAGGGCGGAGGCAGAACCATTATGGGAAATACCATATTGCGGATGATAAGCATTTCGAC	1009370
0	EGO64817	True	7	60	57621	57720	-	False	Contig00049	GATTATGTTGATTAGCTAAGAATTCTTCCTTAATATTTACGGAGGGGTATTATGGAGAATACTGTTTTCATTTCTTCGGACGAGTTAAGATGTTTTGTTA	1009370
0	EGO65516	False	0	0	148087	148156	-	False	Contig00017	GACGCCATGAACTGGTCGGAACGGATTTCTCCTGCCGTACGGTCCATTCCGCCTTCCGGCATCCGGCGAT	1009370
0	EGO65310	False	-1	60	28189	28258	-	False	Contig00019	GTTTGTGTAACGGCGCCTTTTTTATTTCCTCCCGTTCCGCGATGCTTTGCATAGCTATGTATACAAAAAA	1009370
0	EGO61959	False	0	0	66287	66356	+	False	Contig00290	GCAGGGATGAAACGGTACTTTCCGGGAATTGCCGATGATGAGTTTATCCGCGGCTCTGTCCCGATGACTA	1009370
0	EGO64825	False	0	0	72271	72340	-	False	Contig00049	TCCTCTTTAGAAGGATTGCTCCCGTTAAGCCTGTACTGCAGATAAGAACTAACAAACTAAGTCAGCATGA	1009370
0	EGO62960	False	0	0	391	460	+	False	Contig00162	GAGTAAATAGATGCACAGCAGCTTTCTAAAATGGGTGAATGAAAGGAAGAGACAATTAGAGGATTCAATA	1009370
0	EGO61732	False	0	0	21099	21168	-	False	Contig00325	AGAAGATTAAAATTCACATATATTTCTAGATTTAATCATAAATTTGTCATATTTACCGGATACACTGAAA	1009370
0	EGO61926	True	-10	58	29577	29690	+	True	Contig00290	AGGTACGGACTAATACTCTAATTAAAACACCGCCTTATTGCAGGCGGTGTTGGTAGCATACCGGGTATTGGACGGATTTTCCTTCACAATAATAACCGAATAACTTTTTAAGCT	1009370
0	EGO62191	True	-7	39	58839	58931	-	False	Contig00259	TTAAAGATTAAGATTCTCTCTTTGTCCCGGCAGGAGTTCCCGAATCAAGAGCGAATAAACAACCAGCTTTATTTTTTCTTTTCCGGAACCAGG	1009370
0	EGO63554	False	0	0	67595	67664	-	False	Contig00112	GGAATCCTGATGGACAAGATGACGTCGGAGAAGGCGATAGAGATACTCAGAGACAAATTTATAGAGTTTT	1009370
0	EGO64613	True	-8	48	77187	77289	-	False	Contig00053	GGATTGGGATGATCGAAGTCAGAGGGCTAGCGAAAAAGTTGATTTCACGAATGTTTTAAAAGTTGTCAGCATATAAATCACTTTCAATATAATTGCAATACAC	1009370
0	EGO62486	False	0	0	15851	15920	+	False	Contig00228	TGTATCGTGAAGAATATATGGTATTTAGATTTCCCCATCGGAAAAATCGGGATTGCCGAAGATGACGGCG	1009370
0	EGO64054	True	-5	60	27938	28048	+	False	Contig00079	CCCATTGAGCTTTTTTCGCTTTTCATCTATCGGCGGGCGTTTGCCCGCCGTTCCTGTATGATCTATTTTTTGTGTCAGGGAGTGGGAGAGTTTGGCGAAATTAAAAGTCAT	1009370
0	EGO62430	False	0	0	50025	50094	-	False	Contig00240	TGAGAAATAATGGAAAAGACGAAAAATGTAAATGAATTGATTCGCAAAGTGAATCAATGCGTCCGCTGTG	1009370
0	EGO63370	False	0	0	29027	29096	-	False	Contig00124	AGCAGAATAGAACACCTTGCCGCGCCGGGTATCTTACAGGAGGGATATGGAATGGACAAAGTTATAGCGA	1009370
0	EGO61847	False	0	0	64298	64367	+	False	Contig00305	TAGGAGGTAATAATACGGCATGGAGGAACGATTAGTTACCGGTGAGGAACGGTTAGTCGCCGGTATGGAG	1009370
0	EGO65093	True	6	60	174	273	+	False	Contig00034	AGGCTGGTCCACCAGGAGGTTCAACAGGTAATACGGGAGCTACCGGAGCCACTGGCGCTACTGGTGATACTGGCGCCACCGGTCCGACAGGTACGGTTGA	1009370
0	EGO65098	True	-10	60	6632	6747	+	True	Contig00034	CATTATGTTTTAACAGGGGAGACCGGTTAGCGTCAAAGGATGGAAGGATCGGCGAAAGCGTGTACCAATCCTTCCATTCTTTATTTTGATGCGGAAGAGTCTGTTATACAGCTACA	1009370
0	EGO64317	True	-10	46	11807	11909	-	False	Contig00065	GCTTCCAGATGTAAGAAGAATATCTGGAAGGCCGGCGGCGTAAAGATAAAACAGGATGATGATCCCAATATAACAGTCTGCATCCCGATACCAAGAAAACCAT	1009370
0	EGO64913	True	-10	51	9572	9679	-	False	Contig00041	AGCAGAATAAATAACAACAATCATAGCTGTTTGGCTGAGAGAGTGACGGATAGATCGTGGAATCTATCCTTACTTTTTTTAGGCGGAAACAAGCTCTGCAAGGCAGGC	1009370
0	EGO63254	False	0	0	122118	122187	+	False	Contig00131	TGAGGAGTGAAATCGGCTTGCAGGCTTACGGGAAATCCCATGTAGGGTTAGTTCGAACGACAAACGAAGA	1009370
0	EGO63331	True	-10	50	51593	51698	+	False	Contig00126	CTTTTTAGAGTAACCAGGGGATCGGCCCATCTACGTCGTTGCTCCTGCGGGCGCGCCATTCATGCTGCGCATCTTTCTAGTATCGACGCACCTTTCTGAAGGTACA	1009370
0	EGO63420	False	-3	47	7021	7090	+	False	Contig00121	TAACAAGTAGCATTATGAGCGTGAACTTAAAAACTCTGTTTTCTAGTGGGCCTGAATTTACTATATAAGG	1009370
0	EGO64602	True	-10	49	66400	66505	-	True	Contig00053	CAAGCCATGCATAATAAAGCGACCCCTCCGGTTGGGAAGGGTCGCTTTATTATGCATTAAAACAGCTTTTTCAGCTTATCTTTCAGTTTGTCTTCCAATTGGTCTT	1009370
0	EGO62903	False	0	0	3710	3779	-	False	Contig00164	CGCCATATAAAAAGAACATTATAATGAAAATCATAATAAGGAAAATGATATAAAAATAAAATAAATTTTA	1009370
0	EGO64222	True	-10	59	6783	6898	-	True	Contig00072	CATTCAAAGGATAAATCCGGCGAAAGGCAGAGGCCTTGCATAACAGGGGCTGCCGCATGTAAGCATTTTTTCCGGCTTCATGCGAGACAGCCCCTGTCTATTTGTTTGGTCATCTG	1009370
0	EGO65322	True	5	60	37718	37819	-	False	Contig00019	ACCGTTCAGAAAGGTTCAGATGCTAGGTAAGAGCAATGCCTGCGCTGCCATACTGAAGAATTCAGGTGACTTTTCAGCTTATAAGAAAACAGCCGCTACTAC	1009370
0	EGO62033	True	11	60	1156	1250	+	False	Contig00270	AAAGATCTTATATGTTTGCCGGAGTGAACCATGGCGCAATCGTAATGTGAAGCTCTTCGTACTTGATCCTAATTTTTAGAATTTTTAGCAGAGTA	1009370
0	EGO63013	True	-1	56	33348	33450	+	False	Contig00150	TTAAAACTGCTTGTGATATTGGAAGGAGGGTATTTCATGGATATCATCAGTCAGCTGGCGGATAGTGTACAGAATGGGAAAATTAAACTGGTGAAAGAACAGG	1009370
0	EGO65547	True	-10	60	180914	181029	+	True	Contig00017	TCCATCCATGTAAGAATAATGAACGGTAATTAACCCGCATCATGAAGATGCGGGTTAATTTTTTTATAGCTCCGTTTGTCGCTGAAAGGATCGAAAAGCAATGAGGGGTCTTGAAA	1009370
0	EGO65678	False	0	0	20248	20317	+	True	Contig00015	GGTGAAATAAAATGGTGCTATAATACGCAAATAGAAGAATGTATCAACATGCTGCATAAGAAAGAATGCC	1009370
0	EGO64195	False	0	0	34625	34694	-	False	Contig00074	TCATAAATAAATTGGGACAGAGGGATGATGTCTATGAATGAAACCCCTAAAGGCTCCCGACTGCATGTGG	1009370
0	EGO64364	False	-7	38	21050	21119	-	False	Contig00060	GAATCAATGAACCGAAAAATGGCTGATCGGAGGAATATACGGTGAAATATTTTATATTCATTGCCGCCGG	1009370
0	EGO62749	False	0	0	29118	29187	-	False	Contig00183	CCAAATATAAAATAAACGTTACGAAAATCGCCAGGATGATTTAACCGAAATAGTTGATTATATTGCTGAT	1009370
0	EGO64701	False	0	0	59325	59394	-	True	Contig00050	GAAACGGTAAGGCTAAAAATAACGGAAACAAAGAGGGACCAGGACAGGGGCAATGACTGTGGTGATCAGG	1009370
0	EGO64137	False	0	0	19651	19720	-	False	Contig00076	GCAAGAGTAAGTCGTAAATTTTATACAAGAAGATTAGAAAACAAGAACAAAATCCTAGCTTTCGGGACAC	1009370
0	EGO63311	True	-9	39	30256	30349	+	False	Contig00126	CCGCCAGGCTGAGCGATTCCGGTTGACAATGATTGGCACTATCGTGTATAATTTTTTGAGTATATTGTTACAAATATGCTCCCCTAGGTCTGTG	1009370
0	EGO64844	True	-1	48	94332	94427	-	False	Contig00049	ATTGATAGGATACGAGTAAATAAATACTAAAGCCGGAGACTGCGGCAAAAGTTCCAGATGCTAGGCGCGACGAGGATTACGCCGCGCCGCGTACTG	1009370
0	EGO62096	True	-10	43	32631	32730	-	False	Contig00260	AACTTTGCATTTGAGGAGCCGTGCAAAATTCATGTACGGCATCGAATCTGGGCCTTTTTCAACGGCCCCGTAAGGAGAGAGAGGCAATGACGACCGTATA	1009370
0	EGO65289	True	-10	60	4714	4829	+	True	Contig00019	GCGCAGTCAATAGGGGCCCGTTGAAAGCCCATCTGCGTTGTTGCTCCTGCGGGCGGACGTTCGACGTATCCTGCGAACGTACAGTCTCACGCCCGTCCTCGTCGCGCCTAGCATCT	1009370
0	EGO65799	False	0	0	23350	23419	+	False	Contig00012	TAATCTATAAATATAGAAGCGGAACTGCAAGGAAAGACAGTGAGGGGGCAATCAGACATGTTACTGGACA	1009370
0	EGO63596	True	3	60	92798	92901	-	False	Contig00112	AAACGGTAAGAAAGTGAGGTGAGAATATGAAATGTTCAAAGTGCTCTACTGCACTTAACGGAAATGAAAAGTTTTGCGCAGAGTGTGGCACTCCGGTACCAAAA	1009370
0	EGO63133	False	0	0	10255	10324	+	False	Contig00131	GTATCAATAGAAGTAAACCGGCCAGAATATTGCTGCTTGCCGCTCCTATCGGAGCCGGACATATCCGCGC	1009370
0	EGO65134	True	0	59	23490	23594	+	False	Contig00032	TAACTTCTCATTATTTCTGAAATGCTTCGCATCTCAAGGGGGGCTTGCTCATGATTCATCCGACTATCGCGAAAAAAGACGTTACCTTACATATTATTAAGACCT	1009370
0	EGO63851	False	0	0	29537	29606	+	True	Contig00085	CCTGAAATAAAAAGACCGGTACTTGCCGTTAGGATTCATAATTCGAAATGCAAAGACCGGATACCCAACC	1009370
0	EGO61826	False	0	0	44302	44371	+	False	Contig00305	CAGTAAATAAAATAGGAGGGAAAGGGCAATGGAGTACAGTAATCTCTTGTATGAAAAAGACGGGGGAATT	1009370
0	EGO62074	False	-10	43	8103	8172	-	False	Contig00260	TCATGCGTAAATAGATTCCCGGAAAGGAGGAGAATGATTTGACAAAGCTATTATTAAAAGGCGGGGAGGT	1009370
0	EGO62932	True	-10	47	30147	30250	-	False	Contig00164	AAGAGGGTTGTTGAACAGAGCCCATCTGCGTTGTAGTTCGAGGCTGCAGATGAGTCTTGCAATATATCTCATCTCCTTTAGGAGGCTATGATCCATGAAGATTC	1009370
0	EGO62475	True	-8	60	6353	6467	-	False	Contig00228	AATCAGATGTAGCATTCAGGAGACCGACAAGTCTGATTTATCGGCTAATCCGCCGGTGATCAGACTTTTTGCCGTGTTGTGAAAATCACAGCGGCCTGTGACGCAAGTCACAGTA	1009370
0	EGO63798	False	0	0	7211	7280	-	False	Contig00087	GAATGTATAAATTTAAATTAACTTATTTTCTTTGGGTAGATTCTTTCTCCCATTCGGCTAATTCTGGTCC	1009370
0	EGO64689	True	-6	60	51328	51439	+	False	Contig00050	ATTTCATAGAATAACCTTAACCGCCCGCCGGAGCCACTGTTCCGGCAGGCGGTCCACTTCTGCGCAACTTGATTGTCACCGGGGAAACATGGTATGGTAGTAAATATCAGAA	1009370
0	EGO62601	False	0	0	2008	2077	+	False	Contig00206	AGGATCTTAAAGGTGTATATATGTTTGATCTTTCAGAAGAAAAACAGAAATTGCTAGATGCGACAGGCAA	1009370
0	EGO64737	True	-6	39	100947	101038	-	False	Contig00050	CTTAGCATGATCCGGGAAAAAGAGAAGGAGGCGGGATGAATGTCCAGTTCAAGCAGCGTGACATCAACTACGGTCAGCGGAACGACAAGAGT	1009370
0	EGO62658	True	-4	60	2766	2876	-	False	Contig00198	CCAATTAGTTAACGGCAAACGCAGTAAGTATGGGGGAGTAACCGCAAATGAATGAACAGGATCAAACTATAGAGCAAGTACAGGCCGAGGAAGAACTCCACGAATTAATGA	1009370
0	EGO61760	True	-10	46	8061	8162	+	False	Contig00318	CTTCTTTTATTGATTATTAAACAGATCCGTTTGATAGACTAAAAAAGGACCTGTATGAAAGCAAGGGCAGCATTCCGGCGGGAATGCTGCCCTTGCTTTCAG	1009370
0	EGO64626	False	0	0	87642	87711	-	False	Contig00053	CAAAAAATGAGCAAAAGGGAGAACAGGCTGCGATGATCAAAATACAGGCCGGTCGGATTCACCGCGAATT	1009370
0	EGO63007	False	0	0	27346	27415	+	False	Contig00150	CAGAGCATAAAAAGCACGGGAGGCATTAGAATGTTGAGGATCAGGCAGGCTGAGCCGTTTCAATATGGCT	1009370
0	EGO65766	False	-3	43	7522	7591	-	False	Contig00013	TCATCATTAAAAAGGGGATAAAGAATAAGGAGGAAAAGCAATGCTGCCTACAGGGTTAACTATCGCAGGG	1009370
0	EGO62246	True	-10	51	14006	14112	+	False	Contig00253	TAGCATTAACTAAAAAAATTACCGCGCTACTTTTTGTGGCCTTTTTAAAGAGTCGAGTCGAATTCTTGAGATATCTTGGGTCTTCAAAAGAGTATTTAATTCAGGGG	1009370
0	EGO63935	False	0	0	14570	14639	-	False	Contig00083	GCCTTCTTAGTCATGTTGGGGGTAGTGTTTAATCAAGCGGTAATTAAGGTGCTTGATGCTTATGCCCGGC	1009370
0	EGO64229	True	-10	60	3542	3658	-	False	Contig00071	GCGTATCGCAGTAACAGACAGTCTGCATCCTCGGATGTATAAAAGCCAGGCCGGTGATATCGGTCTGGCTTTTATAACAAAATTTATAAATATGACGGCGTATTTCCGCATACTTTA	1009370
0	EGO64087	True	3	60	6815	6918	-	False	Contig00078	AGATCATTTTTATACAGGAGGTACGCTGAAAATGCGTTGTAACGTCTGTGGCAACGAATATGACGAAGAGGTCTGTCCGGTTTGCGGCCGGGATACGCGTGATG	1009370
0	EGO62911	False	0	0	10324	10393	-	False	Contig00164	GAGGTGGTGAGAAGACGACATGAAGATTGTAACACCAGTGAAAATAAGAAAGCGGGAATCACTGCAAGAA	1009370
0	EGO64563	True	-10	40	26699	26795	-	False	Contig00053	TCCGTGAAATTTAACGCAAAATTAACAATCCAGATGCGAAATTTGTGTTATATTCTCTGAAGAGACATCCCTAGGAGGAGCCTGCAATGGAAACGGA	1009370
0	EGO64419	True	-1	60	43518	43624	+	False	Contig00056	TTAGTTCTGCTAGAAGAACCAGGGACGTACGGTGCAAGTGCATTGTGTGTTCCTGGTTCTTTTAAAACCATCCGCATAAAACGCCCTAGGACGATCATATATTTAGA	1009370
0	EGO64769	False	0	0	2212	2281	-	False	Contig00049	TAAAGGTTAAAAAAACATTGACAACCTGTACTGATCTCGATATACTATATAAGTAATCAATTTACAAGAC	1009370
0	EGO62247	False	-5	41	15201	15270	+	False	Contig00253	TAACGAGTAGTTACTTGTATTTTTATAGATTTTGAGGTGTGATAAGTGGAAAAACAAGCGAAAATTTACG	1009370
0	EGO64295	False	0	0	38087	38156	-	False	Contig00066	TAACGGCTAGTGAAATGCGTCTGATTGATCAGACTGCTATAACAGAATTCGGGATACCCGGTGTGGTCCT	1009370
0	EGO64736	False	0	0	99035	99104	-	False	Contig00050	CGGGAGCTGATCATGGCGGATCAGTGTGAATTTCAGGCAGCTTTGCTGAAAAAGCTGGAGCTTCTTGAAA	1009370
0	EGO63656	True	-7	60	37200	37313	-	True	Contig00102	AAAGTAAATAATAAGAAATCGAAAAAATAAGGCGGCCAGGCTGGCTGCCTTATTTCTTGTCCCCGTCCGGCTTTTTCTTAGTCGATTCGGAGCCGCCTGTCTGTTCCCCTGTTT	1009370
0	EGO63533	False	-1	46	59630	59699	-	True	Contig00112	CCCGGACTAGATCCGAGGTTCTTCTTTTATTCGTCTATGTACTCCATGATGTCACCGGGCTGACAGTTGA	1009370
0	EGO65081	True	-10	60	1496	1611	+	False	Contig00036	CGCAATGGAGTAGTTGGCATTTCGGCGGACCCATCAGGCGGCCAGGTCAGACTGGCCGCCTGATGATTTTGCAACGAACAACAACAGAACGATAAAAGGAGGCAGAACATCATGGC	1009370
0	EGO63965	True	-10	45	14281	14382	-	False	Contig00081	GTAAAAAGGAGTAACCCAAAGCCGTTGTGGCGGCATTCATTATTTCCCGGAAATATGTAGCGGTGACCTGAGCCGGAACAGCAGGAATGCTGCTCTGGCTTT	1009370
0	EGO63427	True	-10	56	647	758	+	True	Contig00120	ACACAAGCTATAGTGTAAAAAGAAACAGACCCGGCGCCGCCGGGTCATTTGCTTCTTATCATCTGGTTGTTTCAAAGGTCTTACAGTTGGTTTCGCGGCTTTGGTTAGCCTG	1009370
0	EGO65626	False	0	0	44265	44334	+	False	Contig00016	CAGTGTATGATCAGGATCGTGTCTGATTTCCCGACGCCGACCTGGTCAGCCGGCGTCGCGCTTGTTAATC	1009370
0	EGO64567	True	-10	60	31176	31292	-	False	Contig00053	AAATGATGCAGTAGTACGACCCATCTTGTATGACGAAGTAGCGGACTGGTGTTCGCTACTTTTCTGTGTTAGGCATAAGATATCATGAAATAAGAAAATGAGAATTCACGTAAAGAG	1009370
0	EGO65003	False	0	0	79043	79112	+	False	Contig00040	CACGGTTTAACACTTCCCGGTTTCCTCAAATTTCTTTATTTCTTCCTCTTTTCATATTTTCATATTGCAC	1009370
0	EGO64281	True	-10	51	24946	25053	-	False	Contig00066	AGTTAAGATTATAAAAAAAGAGACAGCCACTTTGTGGCTGTTAAGGTGATTGTGTTATATGTTATGCCGATTACTATAAAAGGTTCCAGGGGAGGTACTATGGCGAAT	1009370
0	EGO62265	True	-10	49	34781	34885	+	False	Contig00253	GGGGCAGCGTTGAGCAAGGCTTAGATGCGTCGTTACTTTTGTAGGACATTTGTATTATATTTCGACTTTTTTCTCCTTCGCTCATCCTGACCTGTAGGAAATCTT	1009370
0	EGO65091	False	0	0	5711	5780	-	False	Contig00035	GTTTAGCTAAAAAGAAGGAGGCTTATTATGCTTAAATTAGCCAAAATTGCAGATGAAACAACCAAAGAAG	1009370
0	EGO64513	True	-10	60	30093	30209	-	False	Contig00054	GATTAAAAATTTAAAGGCCATGAAAATTCAAGCCTCCGAGCGATTCGGAGGCTTTTTATCAGTCCTTGCCATATCATTTCTCCGGATTGCGGCGCGAGGGTTTGGAACGCTTGCCGG	1009370
0	EGO65514	True	-10	51	146956	147062	+	True	Contig00017	AAGGGGAAGCTAGAGGAGCCCGGGGGCCGTTTCAACGGCCCTTTAAAAATTTCTCGATGCGGGTTAACGCTTCTGACAAATTGGCGACAGAAGAAGCGTAGGAGCAG	1009370
0	EGO64460	True	-10	60	81151	81266	+	True	Contig00056	TCTGGGAATTTAACAGCAAGCCGGTTTTCACGGGAAAGCCGGCTTGCTTTCCTTTTGACCGGAAAAGTAGCACCCTGTCCTGATAGATCCAAGACAGGGTGCTACTTTTCCTCAGT	1009370
0	EGO63460	True	3	60	838	941	-	False	Contig00118	AAACGGTTTGAATTTATCAAAGCCCACCGCCAAACTTATCGGGTGGCGAAGCTGTGCAAAACGCTGGGGGTATCCCGTAGCGGCTACTATGCATGGGAAAAACG	1009370
0	EGO64936	True	-10	46	17641	17742	+	True	Contig00040	GCAGGAAGCTTAAAAAGGGGGCTGTCCAAGACAGCCCCCTTTGTCAGATGAGAATCTTATTCGGCGCGAATCCGCATGGTGGCAAATTCACTTTATGCTCTG	1009370
0	EGO63599	False	0	0	95872	95941	+	True	Contig00112	TAAAAAATGATTGTCAGTGTTTTATTGTGTTTACAACTGTTTAAAACTGCATAAATCTTATTTTTTACCC	1009370
0	EGO65237	False	0	0	2390	2459	-	False	Contig00024	CAATTTTTAAATGAGGAGGACAATAACATGCAATATGCAAAGCTACCTGGTCTGACCTGGGACGGCACCA	1009370
0	EGO63568	True	3	49	74417	74509	-	False	Contig00112	ATTTGATTAAGGCTGGTGTGCGAATCCCTGATGGTGTGCTGAGGGAATTAAAGGCGGCCGACAAAACGCCGAAAAAACAAAAGTATAACGCCA	1009370
0	EGO63097	True	-10	60	24920	25036	-	False	Contig00140	TCCATGCCGAATAGTCCGGGCTTTATCAGCGAGGCCGCAGCCTGTGTCCGGATAGAGCAGGCTGCGATAAAACCCAGGAGTATGAGTATAAAAAAGGAGGTTCCTTTCAATCATGGA	1009370
0	EGO65753	False	0	0	20220	20289	-	False	Contig00014	GTTGCCATGAATATAGCGAGAAACGATTTGCTGAAAAACGGGATCAGCTCATGGGATGTGGATTGCGGAA	1009370
0	EGO64848	True	-1	60	101162	101268	+	True	Contig00049	CTGAAACCGCATCCCCTTATCCTTATAACGGAACGCGCCCGGCGGATAACCCCGGGCGCGTTCCTTATGCTTAAAAATATGACGTCTATTGCTTAGCCACAGGCAGT	1009370
0	EGO63156	True	0	60	32644	32749	+	False	Contig00131	TGACAAAAAATCCTTACATTTCCTGCTTTACCGGCAAATCTTGCCGGTAAAGCAGGAAATTATCCAACATTGTAGAATTTAGCAGAATCATGTAATGTTTAGGAAT	1009370
0	EGO65151	False	0	0	12713	12782	+	False	Contig00030	GGTTCGTTAAAATGCTTTTAGACAATAAAGTAGCTATTGTTACCGGCGGTTCCCGCGGCATAGGACGAGC	1009370
0	EGO61739	True	2	60	30302	30405	+	False	Contig00325	AGTAATCCGTTCATTTAGTGGGTTGCTTTAGCGAAGGCCCCTGTCTCCATATGGCAGGGGCCTTCTTTATATGATCGAAGGGCGTTGTGGCTGGCTGCCCGGCA	1009370
0	EGO62636	True	-2	60	8185	8292	+	True	Contig00203	TATAGCCCTTAAACCCTGCCTGGCTAGGCAGCCGTGCTCTGCCGGGATAGCAGAGCACGGGCAACAAGTATTCCTCTGAAGCATCGGTAAATAGCAATGTATAGAGAA	1009370
0	EGO65136	True	-10	41	24859	24956	-	True	Contig00032	AGGTTTGCGCGTAAGAGGCTTCCGATCGGTGTCGCTGGGGTAGTTTTTTGAGGGCTGGATTTCCTTAACTATGTTTGTATAATTTTGTATGTTTTTTC	1009370
0	EGO63840	False	0	0	14615	14684	+	False	Contig00085	TGATAAATAATGGATACGACGATGGCAATTATCATATTAACGGTTAGCTTTATCGCACTGATGCTGCTTA	1009370
0	EGO64537	True	-5	41	57287	57379	-	False	Contig00054	GTGATATAAAGCATCGAAGCCACTTTCCGAGTCTGCTGAAAGGATGATTGCAATGGAACAATTTCGACTGGTGATTGTTACAGGCTTATCGGG	1009370
0	EGO64091	False	0	0	11072	11141	-	True	Contig00078	AGTAAGGTAGCAAGCCTTTTATTTTGGTATTAAAGATGCAATGAAATCAGCGTATTGCCGGATGAACGGC	1009370
0	EGO64254	False	0	0	9550	9619	-	False	Contig00068	AGAAAAATAACGGTGATACATATTTTGGAGGATCCATGCGCACACTAGCCCTTGATGTGGGAGAAAAGCG	1009370
0	EGO65105	True	-10	44	4230	4329	+	True	Contig00033	TTCCGTTGTTTGAGATCCAGCCAGCTCTCCCTGGTTAGAAAGCTTTCGTCCACATTGCTTTCCATTTCCAGAAACATTTTATAGGGAACGCTGAACGACA	1009370
0	EGO63026	False	0	0	48168	48237	+	False	Contig00150	TTTTCCATAGAACAATCGTTTTTTAAGAAAAAATTAAGGATCTCTCTGTATACTAAACATACGATGTATG	1009370
0	EGO62587	True	-6	45	17867	17963	+	False	Contig00209	GAAAAATAGAATTTGCAGACTTTTTCATGATTTTTCATGTTCTGGCAGAAAGGCGGGGTGTAATTGAAACGGATTGAACAAAAAATGTTGGCTTTGG	1009370
0	EGO64757	False	0	0	121431	121500	-	False	Contig00050	GGTTAAATAGCGATAACACGGAGGTGCAAATCTCATGCAGGAGCAGCTCATTGCCAAAGTCATGGACGAA	1009370
0	EGO62483	True	3	60	12887	12990	-	True	Contig00228	ATATTTGCGGCGTTATAAATGGCTAGTGACAGTACCAATTACTGTTTTAGGAGCTATTCTTACAAATTCCTCCATAGCTTTGGTGATGTATTTATTTTGTTTAT	1009370
0	EGO62351	True	-10	41	4156	4252	+	False	Contig00250	TTCCCGGACATAAGGGCCTCCCGGGCCCAGTTTTTATATGAGAGAAACAGAGACGCCAGGCAGCAAAATGCTGCCTGGCGTCTCTGCCATATCACCG	1009370
0	EGO63595	True	-10	60	92488	92604	-	True	Contig00112	AGGTTTCTGCGTAAGAAGGACTAGCGGCCTACCCAGTGGGGAAGGACGGAAAGGATGGCATTCCTCGTGAGTATGCAACATGTGTATGTAGTTGATCTAAAAGGAGCCAAATGGGAA	1009370
0	EGO64014	False	0	0	70458	70527	-	False	Contig00081	AGAAGAATAAAATGAACCCGGTCGTTACTTTCAATGCCTTTTCCTTCTCTTACGGCGGCAAAATTCAGGC	1009370
0	EGO61817	True	15	60	30269	30360	-	True	Contig00305	CAGTATTGAAATTTTCTCCGGTAAACCTTTTCTTTCGATCGTACCGGACGGCGCGCCATCATCTCATATACCGCCATTTCTCTTTTTTTCTT	1009370
0	EGO65907	False	0	0	5384	5453	+	False	Contig00006	GGAGGAATAGTATGGCTGTTCCAACTCGCGATTTGTTTAAACCGATCGACTGTATTACTGACGCCTCCTA	1009370
0	EGO64972	True	-4	60	52902	53011	+	False	Contig00040	TAATTGATAGCGAACATATCAATGCCTAACCCAATAAAGGACGGCACAATGCCGGCATCCTTCGATCTTTTAAACTGAGAGGAGATAAAACAATGATTGAACAAAAAATT	1009370
0	EGO62223	True	6	60	89921	90021	-	True	Contig00259	AGGGCCGTTGAAAAAGGCCCATCTGCGTCGTTGCTTCCTGCGGGCGGGCGTTCGACGTACCCTGCGAACGTACAGTCTCACGCCCGTCCTCGTCGCGCTGT	1009370
0	EGO64916	False	-10	38	12841	12910	-	False	Contig00041	CAATGACTAAGTAGATGAGAAGTATCTTGGCTAAGGAGGAAAGTAAGTCACTTTATGAATCTAGTGACAC	1009370
0	EGO64067	True	11	60	39062	39156	+	False	Contig00079	TTCATGAATATATGGCAAGCAAGAGTGCAGGGACGCCGCAGCGTCCCTTTCTTTAATTTATGGCATATGCCACACTTTGTCCGCATAGATATAGA	1009370
0	EGO64612	False	0	0	75915	75984	-	False	Contig00053	GGACATTTAGCCGACGAAGGGAAATACAGATTTCATCTTGACGAAATTCACTGAAACATGCTATGATAGG	1009370
0	EGO63532	True	-10	51	59661	59767	+	True	Contig00112	CATAGACGAATAAAAGAAGAACCTCGGATCTAGTCCGGGGTTCTTTTGTTTTCTGCCTTTTGTTTAGGCCGTACCCACCCGGCCATTTCCGTAATGATCCCGGACAA	1009370
0	EGO64296	True	1	60	38632	38737	-	False	Contig00066	TAGGAAATAGTTGGACGATACTAGAGAGAACCTTGCGGCACGCAAGGTTCTCTCTAGTTTTTTTACAGAAAGAAGCTCTGCAAAGCAGACTTTTTTGTCGCGGCTT	1009370
0	EGO64193	False	0	0	32181	32250	-	False	Contig00074	AGAGGAATAAACACATGACAGGAACGATCGTGAATGCCGCCGCCGTAGTGGTGGGATCAGGCCTGGGGAT	1009370
0	EGO61879	True	-8	52	8737	8842	+	False	Contig00291	AACTGAAATAAGAAATTTCTCTTGACACCGGCAGTTCCCATGGTGTATCCTACAAAAAATATATATTGTTCTACGCTGATCAGACTACTGAAGGCCAAAATTTCCT	1009370
0	EGO65887	True	-2	60	49547	49655	-	False	Contig00007	AAATGAAACAAAGGATAAGATGCAAAAAAATCACCGGGATTTTATCCTGGTGATTTTTTGATAGTTACTTGGAATTTAGTTCGTTTTCAAGAATCCGGCAGGCTTTGCG	1009370
0	EGO61906	False	-6	39	14336	14405	+	False	Contig00290	TAGTAACTGACTTTCCAAATAAAAAGAGAGGTTGATACTATGCAACTGCGTAATTATATGGAAGATTTGG	1009370
0	EGO64130	False	0	0	10460	10529	-	False	Contig00076	ATACTTTTAGACAAACAAACTAAAGGCACGACTTAGCTTGCTTGCACCACTGATTACTGGAAGAGTGCCT	1009370
0	EGO65646	True	11	60	64612	64706	+	False	Contig00016	ATCAGACCATGTTAGAACAAATCTGCCACCGGAAAAAAAACGGTGAACGTTTCGCTCTGGTTACTGTTGTGGATACCCGCGGCTCCACCCCCGCA	1009370
0	EGO62136	True	-10	60	4717	4833	-	False	Contig00259	ATATAACTTGTTAAGACCTATGCCTGCTGACACGGCAGGCCCATAGAAAAAGCCGCCGATTTTACGGTCGGCTTTTTCTATGGCCTTTTTCAACGCCTCCTTAAGCCGGTTTGAATT	1009370
0	EGO65681	False	-10	41	21943	22012	-	False	Contig00015	GGTTCGCTAAATAAGTAATCGGCAGAATTTCCACTGATGCAGAACCTAGTCCTTCAATATTGACAATATT	1009370
0	EGO65804	False	0	0	44594	44663	+	False	Contig00012	TTATCAATAATAATACGAATAAGGGCAAGGAGAGAAGTGAATGGCAATGAACAAAGGATTGCGGAGCCAG	1009370
0	EGO64531	True	-10	60	51591	51707	-	False	Contig00054	TCTGCCAGAAGTAAGCTCAGGCGAAAAAGCCCCGTGCCGTAGCGGTGCGGGGCTTTGCGTATTTAGGGAACCGTTGAAAAAGGCCCATCTGCGTTTTCGGGCCTGCGAGAACGCGCT	1009370
0	EGO63252	False	-10	42	120777	120846	+	False	Contig00131	GCGGCTGTAATCGCCGAAACTGGCAATATTTTGACTTAAAGCCGCTATTGAGTATATAATAGCATCAGGA	1009370
0	EGO62465	True	-9	48	4370	4473	-	False	Contig00231	TAACAGTCATTAAACTCGTTCAGGCATTGAGCAATTTTTGCTGCAAGTCCTGAATAGTATGGCCTTTAGAAATTTACAGTTGGGTTTTACTGCACGGATTAAGT	1009370
0	EGO63188	False	0	0	58793	58862	+	False	Contig00131	CAAAACTTGACAACAAGGAGTGATTCCAATAGCCACCATATTTGCCGCGATTTTTGTGTTTGGCTTGCTG	1009370
0	EGO64282	False	0	0	25432	25501	-	False	Contig00066	GCAGGACTGATTTTTCGCTGGATGGGACTGGATGATATTGATGTTATTGTGACCTTGGAGCAGGCCTGTT	1009370
0	EGO65070	False	0	0	8366	8435	-	False	Contig00037	TACGGCTTAACGGAGAATGAGGTCTATGACAGAATCGATGAGCGTTATTGAAATTCATACCGATGTGATT	1009370
0	EGO65901	True	-3	60	65348	65457	-	True	Contig00007	CCAATAATCTTTCAAACAGAAAAAACGTCTGGCAGCCGGGGTGGCTGTCAGACGTTTTTTGGCATAAGTTTTTATGATGCCTTCAGTAATTACATTTTAAAGGCTAACAT	1009370
0	EGO63904	False	0	0	2764	2833	+	False	Contig00084	CAAACTATAACAGAAAGGCAGGAGGAACGATTAATGAAACAAACTCTGATCGTAGATGGAATGAGCTGCA	1009370
0	EGO64428	False	0	0	52689	52758	-	False	Contig00056	CCAGGCATGAATACAGGCATTGCAACTAACCAGGGCAACCTGATGCTGAAAAGCAGGCTGCGCAAATTTT	1009370
0	EGO65569	True	-3	44	206668	206760	+	False	Contig00017	CTGTAAAAGAGGGTGCATATAAGCTGATGAAGTGAAATTGTTACCCTGATGAGAGAGAGTCAGAAGAGCCCATAATACCGATGATGCCAAAGA	1009370
0	EGO65030	True	-3	52	5808	5908	+	False	Contig00039	CGTTGAAAAAGACCCAACCGCGTCACTTCAGCTTCCTGCGGGCGGGCGTTCTACAGTCTCACGTCCGTCCTCGTCGCGTTGTACCAGAATTCATGACTTTT	1009370
0	EGO62481	False	0	0	11108	11177	-	False	Contig00228	AGCCGTTTGACCTGCGCTGCGTCTTACATTGGCTGATAAACGCAACCCAAGAACTCCTGTAAACCATTTA	1009370
0	EGO63933	False	0	0	10930	10999	-	True	Contig00083	GAACAGCTAAATAGAATGCAAGCCGCCGGGCTGATGCGGAGGTTGCGGAGAAGATTCGGGGCGTAAATGC	1009370
0	EGO65120	False	0	0	11263	11332	+	False	Contig00032	TATAGAATAGCTTTCTCCGAAGGACGCATTTAAAGGGCGGGTCAGGTTGAAATCTTCGAAGCTATAATTT	1009370
0	EGO65896	False	-10	41	61632	61701	+	True	Contig00007	TTGCCGCTGACTTCAGGAGAAAATATACTGAATGCCTTTGATCACCAGCACAAGCCAAAATACAGTCCAG	1009370
0	EGO65232	True	-5	60	28748	28859	-	True	Contig00025	CGGCTGTAAGGACGATCAGGTGCTCTCCAAAAAAAGAAACGGCACCGTTACGTGCCGCTGCAGCTAAACTTATATCCCACTCCCCACACCGTCTGTATATAACACGGCTGAG	1009370
0	EGO65008	False	11	60	83892	83961	+	False	Contig00040	GGGCCGTTAACCACGTGTTAAGATTCAAGAATAATTTAGTTTTATGCAACGACAGAGAGCTAATATTTTT	1009370
0	EGO63268	True	1	60	2684	2788	+	True	Contig00130	AAAAATCACGATACAAGTAAAAAGCACCTCCGGGCTTGAAGGTCGAGCGTTTTCAAACAAAAAAGAACCCCTTCTCATCCGGGGGTTCTTTAGCATTTTCTGTCC	1009370
0	EGO63312	False	0	0	30538	30607	+	False	Contig00126	CAAAGCATAATTGCATCTCCTATAGTTCATACACACGGTAACTTTATCCCTTCGCATATCCCGGCGCCGG	1009370
0	EGO64394	True	-10	49	17123	17227	+	False	Contig00056	GTTTGGCAAGTAGGAGACCCTCCCTTTTTGAACGGTCTCAGATTCGAGGAGGATGAGTTTTTTCTCTTGTGAAAGGAGTATTTACTTTGGCATTTCAGGATTTGC	1009370
0	EGO63436	True	-10	58	7560	7674	-	True	Contig00120	GCCGGGGAAAATAATAAAAATGCGAAAGGGGATTCATCTACCGCAGATGAATCCTCTTTCGCATACAATATCTATTTTCTTGCCATGACGGGTGGGTGCCTTCCTTTTTTTATTA	1009370
0	EGO64110	True	4	60	31288	31390	-	True	Contig00078	AAATCGGAAGTGATTGAGTGAGCCTACGAAGGTCTGGACATAGTCCACTGCACCGGCGATATCCGGCTCGCGGGCTTCAGCCTTTTTTGCAAGACAGGGCCCG	1009370
0	EGO65845	False	0	0	3248	3317	-	False	Contig00007	AAAGAAATGAGGTAGATGCTGTGTCAACCGGCGAAAAACTAAAAATCGGGATCTGTCAGCTGGCGGTGCG	1009370
0	EGO64484	False	0	0	2819	2888	+	True	Contig00055	GGTAAAATAGGTACTCAGAACCAAGGACAAGGGCAATATTTCGATATGAGAATGAGAAAAAAGTTCTGGC	1009370
0	EGO64017	False	0	0	74022	74091	+	True	Contig00081	CCTATTTTAAACAGGCTCTATAACGGTTTTTTATAAAAGAAGGGTAAGTAATGCTGGAAGCCAATTTCCC	1009370
0	EGO62169	True	-10	42	36119	36217	-	False	Contig00259	TACTGCCGCTGTAGGGGGCCGTTGAAAAAGGCCCATCTGCGTCACTTCAACTAATTAGCGCGCTCACCGTACCCTGCGAACGTACAGATTTCGCGCGCG	1009370
0	EGO63685	True	-3	42	15368	15459	-	True	Contig00101	GCTGTGAGACAGCTCCTTTTGCTTGCACCGGTATTGCTCTGAGTGTTTTCGGCCTATAATCCGCCATCATGCCTTGGTCTTTCATAATCATC	1009370
0	EGO64115	True	0	60	34942	35048	-	False	Contig00078	GTAAAATTAACGATTTATATTACTGGTTTTACCGAATAAATTCGGAAGGATGTGTCCTCTGTTGAATGAGTATAGCGTTGAATTATCGATAGTGGCGCCGGTATATA	1009370
0	EGO62155	False	0	0	24237	24306	-	False	Contig00259	AAGTGATTGAGATCAGGCAGGTATCCAAAAATTACGGCAGTCATCAGGTGTTGAAAGATGTTTCTCTGAC	1009370
0	EGO65718	False	0	0	62379	62448	-	False	Contig00015	GAACCGATAAATTTAATTTCTTAATTGCAGGCAGAAAAAATATCGCGGAAAATAAATGGGATTTACCGGG	1009370
0	EGO62948	True	-5	60	47416	47527	-	False	Contig00164	CACTTGTAAGAGTTTCCTGAAATTTACTAAAGCCTCGAATCCGGGGCTGTGCAAAAAGGTTGAATATGGGGTTCCTCCCTGTTATAATGAATATTATGGACAGAATATGATC	1009370
0	EGO63052	False	0	0	7016	7085	+	False	Contig00149	AGGATCTTGATTTTCGTACTCAGCCCCATTCACCGCTAAAACCGGGGTCCGGGGTTTACAAGCTGATTCA	1009370
0	EGO62054	True	10	60	4104	4199	+	False	Contig00262	AGTTATTGGCCTGCTTTTTTCCTTTTTTATCAGATGGGTTAGAGGGACTAGAGAGGTATCTGAAGGAGAATAGGAACAATACTGCGGAATATTAAA	1009370
0	EGO62632	False	0	0	3890	3959	-	False	Contig00203	GGACCAATAAACGAGTCTTTAGTCCTAAAAAATTTAGTGAAATTGCTTGACATCTGTAGACGACTGGTCT	1009370
0	EGO65387	True	-1	60	29755	29862	-	True	Contig00017	TTTAAGAAACCGAATCCCCAACCTCTGCAGCCCCTTTCGCAAGGGGAACTGAAACACAAAGAGGCTTGACTCAAGGGTCAAACCTCTTTTTTGGTTTTGGTGGGCGAT	1009370
0	EGO64722	False	0	0	80938	81007	-	True	Contig00050	GTTAAGCTAGTGGTGTGAATATCGCTACCAAGCCGCCGCTGCGCCATCTGTGCGAGGTTCGGTGCCGCCG	1009370
0	EGO63808	True	8	60	16518	16616	-	False	Contig00087	TCGAGCGTAAAAGGGATAGATAGTTGGAAGGATACTACCATTTATCAGCAGAGTATGCTCTATTAAGGAAAAGAGGTAACGTATGACAGAATGCGGAAA	1009370
0	EGO64662	False	0	0	13901	13970	-	False	Contig00050	CGACAAGTAATAGAATCGGGGAGGCAGACATATCATGACACGACAAATTGCAGTAGCCGGCAAGGGCGGC	1009370
0	EGO62070	True	-10	48	4128	4232	-	False	Contig00260	AAATCCTGGAATAGCAGGACTAGGTGTGAGTTCATATCTGAAAGGAGACAAATAATATGACAACGAATAAAGTATCTGTAGGAGTTTCCGGCAGACACGTTCATG	1009370
0	EGO62194	False	0	0	61869	61938	-	False	Contig00259	TGGGATATGAAATACAAAATAGTTACTACCGAGCAAGCGGACAGCGATTTGAGAGCGATATACGAATATA	1009370
0	EGO63703	False	0	0	4538	4607	-	False	Contig00098	TACGATATAGCGAGGCAATGAAGATGGCAATAGTAGTGAATCTGGATGTTATGATGGCTAAACGAAAAAT	1009370
0	EGO65754	False	0	0	21114	21183	+	False	Contig00014	TATCCATTGATTACCTGCTGACCGGAAAAAGCCTTATCGGTCAGGCGGGTCCGTATGATGCGGAATATCA	1009370
0	EGO63377	True	2	60	39580	39684	-	False	Contig00124	GAACGCTGGCGCCGATGGGAACAGTACTCTCTTGCTCATGTTCTGGCATGGATTGAGGGAAGTACTGTTCCCGTTTTGGTAAAAGGATAATTCGATTTTCGAATG	1009370
0	EGO63819	True	0	60	30549	30655	-	False	Contig00087	TTAACGTAAAATATATGAGAATTCGGATAAATTACCGATGTTGTTAAACCTCGGACAGACTGCCGACAAGTAATTGTTGGCAGTCTTTTTACTAGAGCAAGCAAAGA	1009370
0	EGO63193	False	0	0	67165	67234	+	False	Contig00131	TGATTTTTAGATTGTCAGCACAGTAAAATTGAATAGGGGGAATATATTTGTGAACGCAGAATTTATGCAG	1009370
0	EGO63895	True	3	60	75800	75903	-	False	Contig00085	GGAGACCGTTGAAAAAGGCCCATCTGCGTCGTTGCTCCTGCGGGCGGGCGTTCGACGTACCCTGCAAACGTACAGTCTCACGCCCGTCCTCGTCGCGCCTAACA	1009370
0	EGO64360	True	-8	55	17442	17551	-	True	Contig00060	CCGGTGGGATAATACAGAAAAACGCCCTCGCAGGTACTTGGCGAGGGCGTTTTTATATGAGCATCCGACGGACAATAGACAGAAAGCCCCCGCTATGTCTGGCGGGGGTT	1009370
0	EGO65967	True	14	60	41258	41349	+	True	Contig00005	TGTAATAAAAATTTGTTTGTCTGAGCAAGATTCGTCGCGACAAATATGTTGAGTCCAATGCCTTTATTAAACGGCTTTGCTGGACATATGCG	1009370
0	EGO64503	True	-10	60	17599	17715	-	False	Contig00054	GTCTGAAACAATAAGCAGAAGCCGGAGCCTCTCCCGCAACGGGATGGGTTCCGGCTTTTAAATTATGCGTCATCTCATGAAGGAAGAAGTATTTTCTGGCGTTCTCTGTTGTTTTAA	1009370
0	EGO62693	True	-10	51	1968	2075	-	False	Contig00192	ACTCCCAGAAGTAAAAAGTAACGCGAGGCTGTTGAGAAAGCCAGTACTGCGCCAATCTTGAAATTGCAAGTTAATGGCGAGCGAATTCTTCGCCGGTAATGTTGCTTT	1009370
0	EGO64675	True	2	60	34315	34419	-	True	Contig00050	AATAAATGAAGGGAGGTAAAACTGCAAAAGGGGCATTGCATGCGCTTGGTAAAAGCGTTTTGCGATCCCCTTCATTTATTCCAATAAAACTGAAATGCGGACTTC	1009370
0	EGO62126	False	0	0	64704	64773	+	True	Contig00260	GTCAGCGTAAGTGCAGAGAAAAGGTTATTCACAAAAAAGGCATCATATACGTAGACTTCACAAGAAAATA	1009370
0	EGO64093	True	14	60	13064	13156	-	False	Contig00078	GATTGGCTTAACCCTGATCTTTCTGTTCGCCGTGGCTACGCTGGTGCCTTTTGGGATTTATTCCGGGATCAGCATACCGGTCACGGTTTTGAT	1009370
0	EGO64435	False	0	0	59802	59871	+	False	Contig00056	CCAGGACTAGAGGAGAAAGGACTGCTTTTATGCTGACAACAAAGCAAAAGCGTTATTTAAAATCCCTGGG	1009370
0	EGO62083	True	-10	35	16587	16678	-	False	Contig00260	TGCCGGGATTCTAATCTTGTGCTACAATAATGTTAGAGCCTGTATTTCTATTGAACGCTGAGGGAGAATAATGACTACTGCTGATCCATCTG	1009370
0	EGO64112	True	-10	52	33550	33658	-	False	Contig00078	TCGGGAAAAATTAGGTAAAACAACCGGATTGCTAACAGGGGCGATTTTAGCAACTACTCTAAATTATAGTTGGTTGGCAATGCGATTGAATCTGGATTTACCTTTGATT	1009370
0	EGO62138	False	0	0	7432	7501	-	False	Contig00259	CGAAGCCTAAGCTCATCATCCATGCGGTAATGCTGGTTACCCTGGCCAGTATGGTGTTTATTTATCCCTT	1009370
0	EGO64932	True	-10	41	13224	13320	+	False	Contig00040	CCAGAAAAATTAACGGCTGCATGCCGCAGCTATATGTTTATGTTAAGGGAAAGGGGCAACCTAATGAAAATGTTATTCTCAGGGGAAACAAGGAGAT	1009370
0	EGO63035	False	0	0	61633	61702	+	False	Contig00150	AAAAAGATAAAAAATAAACTTTTCACGTAATGCCGAAATGTAAGCAGGAATTTGCCGATAGATGTAGAAT	1009370
0	EGO65352	False	0	0	53037	53106	-	False	Contig00019	CAAGCTGTAGAGGAGGTGGCTAGAATGGCTAAAGGTATTTTAGGAAAAAAGCTGGGTATGACGCAAATTT	1009370
0	EGO61997	False	0	0	4718	4787	+	False	Contig00284	GGGTAAATAATGGATACTTTAGCAGGCTTGAAACGGACCCATTCGTGTGCCATACTTGCCAAAAATGACG	1009370
0	EGO62933	True	8	57	31352	31447	-	False	Contig00164	TTTTATGATCATGGGCGTATGACGCGATACTTTCTAATACAGAGGGCTGACAGATGCACCAGAGAAAAGATGCGGTACAGGAATATTTATACCGGT	1009370
0	EGO65253	True	1	60	17870	17975	-	True	Contig00024	TAGAATCGTGTGTATCATTTAGTGAGACTCAAGGGGACGGTTCTCTTGTCACGGCTGTGCAACCACACTTTGACTAATACCCGTCAATCCGGCAATCTGCCTGGTC	1009370
0	EGO63201	False	0	0	72901	72970	+	False	Contig00131	GGAGCGGTAAAGCGATGTTTCACGCATTGAATGTTCTCAAACCACCGGGGATGACCTCACATGATGTGGT	1009370
0	EGO63476	False	0	0	9714	9783	-	False	Contig00112	TGGAAGATGATCCGATGGTAGCGGAGTTCAACCGGAGATATCTGGCTCAGATAGAGGGCTTTATCCTGGC	1009370
0	EGO64661	False	0	0	13124	13193	-	False	Contig00050	AAATTTATAGGAATAAGTGAGAGAGGAGCATGACTATGGCCCTGCAAATTCTTAAAGAAAGAAATTCAGG	1009370
0	EGO63934	True	-10	59	13716	13831	-	False	Contig00083	CGATTGCCGAATAGGAATCATGCCTACTTCGCTGCCTTGTAAAGGGTAATTGGCCGAACTAGCCATTTTAATGACAAACTCGCCAGCCCTCATCCTCTATTTTGGGCAATGCGTAT	1009370
0	EGO62837	True	-10	49	23148	23252	+	False	Contig00172	GGTCAATATGTAGAGCCTGAGCCGGTGGTGAAGGATCAGCCGGATACATTTCGTATAAATATTCATACGCCTGATTCATAGGCATTCCCCTCTATAAAGCAAAAA	1009370
0	EGO64905	False	0	0	480	549	-	False	Contig00041	GAGAATTTAAAAGGGCAAGCATTAAAAAAGCGGCTTGACACGACTAGTAGATAAAGGTATAATAGTCTTT	1009370
0	EGO65262	False	0	0	31744	31813	+	False	Contig00024	GGGAAAATAAGATGAGCGTTCAAAAGCAGACTCCTGTTGGACGGATATGGAAATTCGGCGACAATATCAG	1009370
0	EGO64921	True	5	60	18349	18450	-	False	Contig00041	ATCCCTGTTTGATGAAGCTCTTCCCGTTTTTCTTTTGGTTGCCGGGCTTTTCGGGGATGGTTATCACCTCTATTTTTGAGGATATCATTTTGGTGGCTACTC	1009370
0	EGO62561	True	-3	60	9634	9742	+	False	Contig00210	CAATAAACCTTCCTGATAGATCCAACCTGACCAATATCCGTCAGGCAGGCCGGGTTATACGGAATAATCATGCCGGCATTGGCTCATCCTATAGAATAAAAAGACGGGG	1009370
0	EGO65688	True	-8	49	28693	28796	-	True	Contig00015	GCCCAGCGGTAGGAACAGGGATGCTTTTATACAGACTCGAGCATGCCAGGGGATAGAAGTATTTTTAATGCTTTAAAAAACTTCCACAATCGAAAAATGAAAAA	1009370
0	EGO62625	True	-10	60	175	290	+	True	Contig00204	CCGGTTTGTTTAGCGGCCAGCCGATGAAGGTATATAAGGCATTGGCTTGTCCCTGCAGGTTTGCGCGTAAGAGGTTTCCGATCGGTGTCGCTGGGGTAGTTTTTTTGAGGGCTGGA	1009370
0	EGO62739	True	0	53	18586	18685	-	False	Contig00183	ATAGTTCCGCCAGAGGCCGGATGCTTTAATAGTTGAATGGGGTCCGGTCCTTTTGCCGGGACTTTAGTGATGCCCGAATTTTGCGGAGAGGAGGGATACT	1009370
0	EGO64233	True	1	60	13050	13155	-	False	Contig00071	TAACTTTATAATTTTTCAAGGCTGTAGACAGTAGGTGCGAAGGCATAAAGGACCTTTGGGTCCGCCCACCGAGGCCGGAGATAAAAGTGGCTTATTGACATTTGCT	1009370
0	EGO63850	False	0	0	25613	25682	-	False	Contig00085	CGAACGGTAAGGATCTGTGTAATACTATTTTTGGCCCAGGGGATAATTAGAAAAATTTTACATTTTACTT	1009370
0	EGO64671	True	9	60	27974	28071	-	False	Contig00050	GCATTTTAAATCGGGGCGGCTTCAGTTTTCCGGATGGGAAATCTCGCCGGAAGACAACCCGGATCATATAAGGCTGTGAAGGAGCAAAGGGATGGATA	1009370
0	EGO64839	False	0	0	88091	88160	-	False	Contig00049	TGATTATTGAAGATGACCCTGATATCGCTGAACTGGAGCGGGATTATCTGGGGTTAAACGGCTACAAAGC	1009370
0	EGO65615	True	-2	60	30498	30605	+	False	Contig00016	AATAGAATAACCTATATACAGAGCCTCCGGATTCATCCTGCCGGGGGGATTCTTATGCCGCAAAACCAGAGAGTCCCAATTATGTTTATTGCCAATAACCCCGCCCCC	1009370
0	EGO65251	True	-10	39	16838	16933	-	True	Contig00024	CATATACAGAATAATGGAAACACGGGGGCAGGCACTTTGTTTCGAAATAACATCTGTCCCCACGTTTCTGGGGTAATTCCTTTTTCTTCCCTCATG	1009370
0	EGO62216	True	-6	60	84581	84692	+	True	Contig00259	ATCTCTTGACAATACCTAACCGGCCTGTTATATTACACATAACAGCATAAGGCTACCAAATGCAAAGAACGGGAGAAGTAAGTGAGTCAAGCTTCACAGAGAGCCGGGGGAC	1009370
0	EGO65419	False	0	0	54382	54451	+	False	Contig00017	AGTGGATTGACAAGTGACTAAGCTTATTGTCGCCAGCAAAAATCGCGGCAAAATCGCGGAAATTGCGGCT	1009370
0	EGO61940	False	0	0	46994	47063	+	False	Contig00290	AGGCTCATGAGAAAATTAAACCTGGGAAGTTTATATCTGGGAAAACTAAACTGGAAAAAACTCAATTGGA	1009370
0	EGO64111	True	-10	47	32245	32348	-	False	Contig00078	GTCAATATCAATAAATGGTTGTGTTTGCATCAGGCTTAGATCATTCAGATGGAACAGTATGGTTAATACCAATATCGAAATCCCTAAATGGGATAAAGTTATTT	1009370
0	EGO63297	True	-10	60	14524	14639	+	False	Contig00126	GTACCTGCACTAGGAGGCTGTTGCAAAACTCATCTGCAGTCTCGAATCTGAGACCGTTCAAAAAGGTTCAGATGCTAGGCGCGACGAGGACGCGCGCGCAGACAGTACGTTCGCAG	1009370
0	EGO64441	True	-10	60	64488	64603	+	False	Contig00056	CTATCTTGATTAAAGGCTGCTGCAACTGGTCACGGATTCCAGGATCAGAAAATTGCACCTGTTTGGTTATGAATTCCTGCGTCAGACATCGAATAAATTTGACAGATTCGCAAATA	1009370
0	EGO65952	True	3	60	26322	26424	+	True	Contig00005	TGCCGAAATAGAACGGAAAGAGGGCCGTTTCTCTGACAAGGTCAGGAGAAACAGCCCTCTTTTAGTCTCTCTATTTCTGCAGTACTTTTTCGGCTGCTCTGAC	1009370
0	EGO64092	True	-10	60	11679	11795	-	False	Contig00078	TTAGTTTGGTCTAGTAAGGGCAACAGTGCGAGAGAGCATTGTTGCAAAATAGAAAGAAAGGGTGTTGAAAAAGTTGTTCCGACAAACTTTAAGTGCGGCGGTAATACTTGTCGCACT	1009370
0	EGO63990	True	-10	56	41920	42032	-	False	Contig00081	GCATCATGCAATAAAAGAATGATTTGGGCGCTCCGGCAACGGAGCGCCCAACGTTTCATTTATGGTATACTTAAGTTATTACCTTTAATCCGGGGAGGGTCCTTATTGCAGTG	1009370
0	EGO64452	True	5	60	72358	72459	-	True	Contig00056	TCACTGACTTCTCCCGTTTAAACTCAGAGGCGCCGACAATGCCGGCGCCTCTGGCTTTATGCTATTCTAATTCAGTCGTTTCAACGCTTCCTCACGATCACA	1009370
0	EGO65651	False	0	0	67354	67423	+	False	Contig00016	AAAGCCATAAGGGGGACGTATGCTGGACATCCAATTGCAGATTTTTAAAACTGTAGTGGAAAAAAAGAGT	1009370
0	EGO63448	True	-2	54	19431	19532	+	True	Contig00120	TTTAAAAAACAAAATGCTGCCTGAAAAAGCAATCGCTTAATTCAGGCAGCATTTTCTATATCCTAGTTATTTCTTCCGGCAATCGCCAGGGCCACTGTCTCA	1009370
0	EGO63211	True	-8	60	82744	82857	+	False	Contig00131	AGAACGCGTAAATCCAAATTGATCGCAAACCCGGAGGCTTACTCCGGGTTTGCTTCATATCCTGAAAATTAACAGCGGTATTGAAATCTAATTTTTTATAAGCAGGATTTTCAC	1009370
0	EGO64218	False	0	0	3143	3212	-	False	Contig00072	CATCATTTAATGCAGGGCGGAGAGGGAAAAGAGAAAGGAACGGAACCATGTCACAAAAAACACTGATCAT	1009370
0	EGO63855	False	0	0	32077	32146	-	True	Contig00085	CTATAAGTAACAGTTAGTTCAACTCATCCAAGGATAAAGAAAAGCTCGGCGCGAATACCTGTATAAAGTA	1009370
0	EGO62690	True	12	60	1496	1590	-	False	Contig00193	AGCCTGACCCCGTGACCCCGGATGTACTGACCCCGGATGTACCGGATGTACCCGGATGTACCCGCTCGGACAAGTTGCACTTGGCGTAACTGGAC	1009370
0	EGO63148	False	0	0	26598	26667	+	False	Contig00131	GAATGGTTAAACGGATCGTTTGAACGACTCCAGATTCGAGGCCACAGATGAGTTTGCTTGAGGTGAGATA	1009370
0	EGO62322	False	0	0	92837	92906	+	False	Contig00253	AGCATTGTGATTAACGCAGCAGGCAGAGACATTCCGGCAAGCATTCCCGGATATCATACGGTAAAACCTT	1009370
0	EGO65439	False	0	0	70432	70501	-	False	Contig00017	AGCTAAGTAATTATGATGGAATTACGCTTATCCGGTTCAGGCGGTCAGGGCCTGATTCTCATCGGCATTA	1009370
0	EGO62835	False	0	0	18745	18814	-	False	Contig00172	GGAAGGGTAATTTGCATGCGTTACTTTATCGCGGATGATGATGAAGCCATTCGCTCCATGCTGGAAGAAA	1009370
0	EGO64641	True	-10	42	6213	6310	+	False	Contig00051	TTTTTCCGAATGACGGCTTGATCGCGTTTTTTTGCGGGAAAAGGGTGTGTTATGCGGCTGAATTCCTGGTAGCGTAAAGATGAGCGGTTAATGCTCAC	1009370
0	EGO62712	False	0	0	5268	5337	+	False	Contig00189	ATGCCGTTAAACGTGTTAATTGTCGATGATGAATTCCCGGCGCGTCAGGAATTAAGCTGCATTTTTGAAG	1009370
0	EGO63937	True	10	60	15902	15998	-	True	Contig00083	GCAGATTCAGTTTACCTAAACAATATACTCCATCCCCATTTTGGGGGCTTCTTACGGACTCAACGGGTGCGGTGATATCGCGCCTTAACATAAAAGA	1009370
0	EGO63253	False	0	0	121650	121719	+	False	Contig00131	GGTGAAATAATTGCATCCGAAAAATTTTCAGGTGCTGACAGTCGTTCTCCAGTACAGTCTTTTGGCATTC	1009370
0	EGO63378	False	0	0	40275	40344	-	False	Contig00124	CTCCAAATAGCATGTGCAAATATAGCCGACATTTTTACTGGGAACATCTGCTGTCCACGCCGCGGGATCC	1009370
0	EGO64321	True	-10	60	18431	18546	+	False	Contig00065	CGAGTTGAAGTAACTGAAGAGCAGGATTTGGGAGGGGGTTATCCCGCCTTCGGTGATAGAAATTTAAAAGCAAGAAAAATAGAAATGAACAGGAGGGATGAGCGCATGTTTTTACA	1009370
0	EGO65425	True	6	51	57264	57354	+	True	Contig00017	ACGCTGGCCCGTCCCTTTCAACGATTCCCTAAGTTCTCAAGGGCGATGGCTAACTGATCCGCACAGGACGTAGGGCGATTGCCGCAGCGGT	1009370
0	EGO63676	False	0	0	7780	7849	-	False	Contig00101	TTGGAAATAACGGAGGCTGAAAAATGCAAATTACAACTCCTATATCTCAGGCAGTGATAGACTCGCTAAA	1009370
0	EGO62562	True	-10	41	10068	10164	+	True	Contig00210	AATGACCCAGTAAATCTGAGGAAAGTGAAGCGTAATCCGGGATTTGTTCAGGTAAATGTGATGCTTCCTGTAACTTGGTTTAGGGAAAGGGCATCCA	1009370
0	EGO63141	True	-10	60	20243	20358	+	False	Contig00131	ATTAAAAAAATAATGCAGGCCAGAAAAAAGGTCAGCCACAGAGTTTATGGTGGTTGACCTTTTTGTTTGACATAAGGCGCCTGTATACTCGTATAACTAAGACCAAAGTCTTAATT	1009370
0	EGO62663	True	-1	60	6491	6598	-	False	Contig00198	CATAACTACTTTTTGAGCTTTCCCATCGTGAAGACAGGGTATCGCAGACCTAAAGCGTTTGTGATACCCTGTTTTATTTTAAGTGAACGCGCTTTTTCTCTTTAATAT	1009370
0	EGO63203	False	0	0	74801	74870	+	False	Contig00131	AACCGGATAGTTTACATCCATTATTTCATATGATACAATATCTATCGTAGATAACTGCGGCGTTTTACCA	1009370
0	EGO63727	True	7	53	28388	28480	-	False	Contig00098	TGGGGAGGAGTGAGTAAAATGGCCCAGCTTGGCTTCTATTTTCAACAAGAGAATTGTGTGGGATGTTCAACTTGCCAAATCGCTTGTAAAGAA	1009370
0	EGO64598	True	-6	60	63331	63443	-	False	Contig00053	GAATGAGTAGTTCTTTGGAGAATTTGGTTTCGCTGCAAGTAAGTGGCGAAACCTTAATTTTTTCGGGCTAATATCCTGTCGTCCAGAAGCGCAGGGGTTTATATCTTGTGACT	1009370
0	EGO63689	False	0	0	20899	20968	-	False	Contig00101	ACTGTTCTAGCGGAGACCGTTGAAAAAGGCCCAGCTGCGTCACTTCAGCCTCCTGCGGGCGCGCGTTCGA	1009370
0	EGO63981	True	-8	60	36105	36218	+	False	Contig00081	AAATGTTTTGATCCTACAGCTTAGAATGCATCGTTCCCAGCTTGGGGATGATGCATTCTTCCCTTCACTTTTTATTTTTTCCGCTGGCAGAAAATGCGGTCTTTTGTCATCCGC	1009370
0	EGO63320	True	9	60	38743	38839	+	False	Contig00126	TTTTCGGGATATTTTGGAGATGACAAGAGCATGAATCTAAATCTCGAAAAAATTCCTGCGGTATCCAATCTTTTGCAAATTCCCGCTGTACGACGCG	1009370
0	EGO62072	False	0	0	5929	5998	-	False	Contig00260	CCATCACTAAGACATAAAATGCCGGAACAATCGGCAGAAAAAAGACGCTCCAACTTCAGCGAAGTCGCTT	1009370
0	EGO62858	False	0	0	7757	7826	+	False	Contig00171	GAAACCATGAACGAGTTAAGCCGCCTAAAGCGCCTGTCAGCGGTAAGGTCCAGCAGCGGCATCCAGTTTC	1009370
0	EGO64103	False	0	0	24313	24382	-	True	Contig00078	CGGGTGCTGAAATACAGGCAATAGAATCATAAATCGAAATTACCGCTGGCCTCCGGCTGAAAAAGAATTT	1009370
0	EGO61896	False	0	0	6744	6813	+	False	Contig00290	ATTATTGTAGGATTTTAAGGAGTGACCAATTTGCAGATTGCGATGGTTCAGATGGAAGTAGTGTCCGGGA	1009370
0	EGO63109	True	-10	60	1440	1555	+	False	Contig00134	ACAAATCGTATAACCAATGATCAACGAATCCGGGTAAACGGGACGGAAGGATACGTAGAAATCCTGTCAGGTATGCCTGCGTGATCCGCGTTTGTTACCGAAAATTAAAATCTTGG	1009370
0	EGO62294	False	-10	49	63931	64000	+	False	Contig00253	TGATCATTGACATAAGCAATGGCGTATTATCAAATGCTCCTATACGATTTGTACTCAAAACTAAAGACTT	1009370
0	EGO64313	False	0	0	7869	7938	+	False	Contig00065	TGAAAGCTGACGAAAAGCTGGTATTGGGGGAAATACTGCGAGACCTGGAATCGTACCGGCCGCGCCGCAA	1009370
0	EGO61929	False	0	0	32396	32465	+	False	Contig00290	TCAGGGATAGGGGGAAAAGGAATGAAAGAAGAACAGGCAGAACCGATGGCCGCCGAAGAAAAACTATTCG	1009370
0	EGO62536	False	0	0	34101	34170	+	False	Contig00220	GGTTGATTAAGAATAAGGAGGCATAACGATGTTTGGTGGCAATATGGGTCAAATGATGAAAAAGGTACAG	1009370
0	EGO65022	True	-8	60	95377	95490	+	False	Contig00040	TGAATGAGTAACCAGAAGTGACAACGTAGAGAACTGACTTTGTCAGTTCTCTACTCGTATGCGGAGGCAAACATGAATTTTCGCAGGAGAATCGAGGCAATCAGGGATCTTATC	1009370
0	EGO65157	False	-10	42	17974	18043	+	False	Contig00030	TTCTGTTTAAAAACTGTAAAGGAAGGAATTTATAGGAAACGAGCAGAATACTTATAGCTATATATGCTCT	1009370
0	EGO63534	True	3	60	60339	60442	-	False	Contig00112	AAAAGTAAATAACAGACAAATAGCGTCGTGGTTTCGAAAGCCGGACGCTATTTTAAGGTGGTGGATACATCGTAACTGGGATAAAATGCGGAACGTGCAAGTAT	1009370
0	EGO63515	True	-2	60	51372	51480	-	False	Contig00112	ATGTAAATAGTTATACAATTCCGTGCATAAAATGATCAAAATGCCGGGGTTATATAAAAATAAAACGAAAAATTATTCAAAAGGGAGAGAAGAAAATTATGAGTGAAAT	1009370
0	EGO63231	True	-10	49	99866	99970	+	False	Contig00131	CGCGAACGGCTAATAATAAAAGTCCAGATATCTGGACTTTTATTATTAGTGATTCCTTTTTGCCGGATGCTTCGGAAGGACAGTATAATGGTATTATAATTAATT	1009370
0	EGO65507	True	-10	60	141637	141752	+	True	Contig00017	TCAGTCCCTATAAATAGTTTAGTTAAAAGCCGTTTTTACGGCTTTTTTTCTTACTTTTGCCGGTTTTGACCGGAAATTTTTCATTAGCGGGCAAAACAGGAGGACTTGCAGATTCT	1009370
0	EGO62355	True	-10	51	297	403	+	False	Contig00249	CCAGAGTTTTTAACACCGCTATAGCTCGCATATCGCGCGACTATAATTGCAAGAATTGAAAATTGGATGGAGGAAAGACAATGAGAAAATTCAAAGTCAATGTCAAT	1009370
0	EGO64881	False	0	0	291	360	+	False	Contig00043	CGGTGATTAAAAGATATCGGTGGTGAATATAAAATGGGAAGGGAAGCTTATCGAATTGGGATTAAATTAA	1009370
0	EGO63348	False	0	0	7106	7175	-	False	Contig00124	ATTAAATTAAAATAAATGGGGAGGTTTAGCTGTGGACTTAAATACAATTATTAACAGCCCGGGAATGTGG	1009370
0	EGO65531	False	0	0	166584	166653	+	False	Contig00017	GATGTTATAGGCAATGATAAAAGCATCCGTCGGCATTGATTGTGGTTCGGCTTCATGTAAAGGCGTCCTC	1009370
0	EGO65434	True	-6	50	65392	65494	-	True	Contig00017	CCAGGCATAACCTTCAGTCAGAGATGTACGTACAGGAGTATCGTTTCCATTTAGAAGTAACCCACGTTTTTCCTGTCAAACAAATCAAAAAAGCATCGGGAAA	1009370
0	EGO62089	False	0	0	25055	25124	-	False	Contig00260	GAAATCATGAAGCAAATCATTTTGATTGGCCGCCCCAACTCGGGTAAGACATTGTTTGCCATTCATTTCG	1009370
0	EGO64286	True	-7	58	30621	30731	+	True	Contig00066	TGTTGACTGATTATACTAAAACCCTTAATGCCGCAAGCATCAAGGGTTTTATCTGTTTTAGCAGGATTCGGGACTTTTTCCGAGGTATTGTCCCACAATTTTCATGGCGCA	1009370
0	EGO65212	True	0	60	10128	10233	+	False	Contig00025	TAGTTTTATGGATAAACGGGTTATTCGATGTTAAAGCCACATTGAGTAACCCGTTTTATCGTTTCATAATCAGAAATTAATAATGAGAAAACTTTCACAAATTTAA	1009370
0	EGO64886	True	-10	54	2070	2180	-	False	Contig00042	AGCTCATCGTGTAGGGGCCGTTGAAAAAGGCCCCTGTTGCGAGGCGCGAGGCTACAGATGAGAGTGACAACAGAGTTCCAGCGGACAGGGAATTGGCTGCCTACAGGCGAA	1009370
0	EGO62516	True	3	60	9930	10032	+	False	Contig00220	TGATACCATTAATTCAAACGGATCTGCCGCATCGTTTGTCTGCAGACTACTTTCCTCATTTTCGGGATAATAGTTCCTTAACTAAGGGAATATTATAATCGTT	1009370
0	EGO63245	True	2	52	112343	112438	+	False	Contig00131	ATTTTTTACTAGAATCTATAAAGTATGGAGGTACGTTATGCGTAGATTATTCACCTCAGAATCCGTTACAGAAGGTCATCCTGATAAAATGGCCGA	1009370
0	EGO61958	False	0	0	65676	65745	+	False	Contig00290	AAAGTCATAATTGTGGGCATAGGACCAGGGGCGCCTGATTACCTGCTCCCTGCAGCGCTGAAAAAAATTC	1009370
0	EGO62197	True	4	60	64046	64148	-	False	Contig00259	AGGAAATTAAACGGATATAGAGTTCGTACAAGCCGCGGAAAACGTGGGAGGCTTTCATCTTGGCAAAAATAAAGATTATTGTAGTGGGTAGTAATGATGCACT	1009370
0	EGO63853	True	-10	49	30801	30906	-	False	Contig00085	AAGACGTTCATTAGAATGAAAAGCGATCTTCGTTAAAGAGGGTCGCTTTTTCTGAATTTCTTGATCGTGAGGAGGAAGCCAATGAAAAAAATCAGAGTCGGGCTGG	1009370
0	EGO63882	False	0	0	60593	60662	-	False	Contig00085	GCAGCAATAAATGAGAATCAGCATTGTCTGCGTTGGCAAAATCAAAGAAAAATACCTCACCGCCGGCATC	1009370
0	EGO64669	True	-3	60	25270	25379	-	False	Contig00050	CCGTTGAAAAAAGCCCATCTGCGGCGTCACTCCTGCGATCCTTCGCTCCGACGTACCTCCAGTACGCCTCCGCTGCGGTTCTCGTCGTTCCTTGCATCTGGGCCTTTTTG	1009370
0	EGO63544	False	0	0	64940	65009	-	False	Contig00112	TGGTAGGTGATGACTATGACTAAGTATCTTGCCGATTGCGACCAGGCTACCCGGTATCAAGTGTATCACA	1009370
0	EGO62340	True	-10	39	1488	1582	+	False	Contig00251	TGCCGGAGAATAGGGCGAAAAACATATCGTCTTTTCCATGCGCTGTTTTGCCGAATGCCACCTGATTCGCGAAGTTGACTTGGGCGCGCTGTTAG	1009370
0	EGO65621	False	0	0	37555	37624	+	False	Contig00016	GAACGCCTGATGGCCCAAAGCAATATAACGGTATATGAAAGTTCTGCGCAAAACGGTCAGCCCATAGAAT	1009370
0	EGO64925	True	-7	60	2682	2795	-	False	Contig00040	AATCGCTATAAAGTTCAGATTGGCAAAGAAACGCCGGGCAAATCCGGATGACTCCGAATGTAAACAAAAAGCCTGCAGCAGACCGTTAAGGCCTGCTGCAGGCTTTTGCCCGTA	1009370
0	EGO63626	False	0	0	13373	13442	+	False	Contig00102	AGTAGAATAGGGGGATAACAGGTGGACCAGAGATTGTTTCAGGAACTGTGGAAGTATCACAGTGGGAAAC	1009370
0	EGO64996	True	-10	50	73913	74018	+	False	Contig00040	CGAAACACGTTGAAAGGCGCTTGGCGCCTTTCTTTTTTTTATGCATCCGGCGGGTCAGTCATAGTTTTATCATATTTCTCCCCTATAATTTAAATCAGAACCCGGG	1009370
0	EGO65455	True	-10	41	85490	85586	+	True	Contig00017	TCGGCGCAAGTAGCAGCGGAAAATCTGCGATAAAAGCACAAATCCTGCAAAGTTTCTTGCTTTGCAGGATTTGTATTATCCCTTCGGTTTAAACAGG	1009370
0	EGO61763	False	0	0	9213	9282	-	False	Contig00318	TGACCATTGAAAGGTTGCTATCAGCCGATTGAAGATATGAAAGAATGTGGCTTTATGCTCTCACCGTATC	1009370
0	EGO62668	True	-5	60	11247	11358	-	False	Contig00198	GAGCGTTGAAAAAGGCCCTATTTCGAGGACTGCAGATAATTTTTGCAAAAATTTCATGATACAAATATAATGATATGGGAGAGAATTAACATGTCTATTCGCAATATGGTAT	1009370
0	EGO61951	True	3	51	60911	61005	-	True	Contig00290	ATTATTTGGGGCTCCTGCTTCACCCACACAGTCACACAAGGCAGGATTTCGGTTTTGCCAAAGCCGTTTTCCGCTGCATGCAGCCGGACTATTTT	1009370
0	EGO63611	False	0	0	1112	1181	+	False	Contig00102	TGCTTATTAATACCGGAGAAAACAGGAGGGACTACGATGAGCGAGCTGTATCATGTTGGGCTGACACCGG	1009370
0	EGO64309	False	0	0	4189	4258	+	False	Contig00065	GACCATTTGATCCGATAAAGCAAGGGGGAATCGATAGTGGCCAGTGATAGTTTTGATAAAAAGATCAGCA	1009370
0	EGO62810	False	-9	42	26600	26669	-	False	Contig00176	AACGCAGTAAAGGGTTGATACTTGATAAAGGAGAGTGAAAGCATGAACGGCAGTGATTTATTTAAAGAAA	1009370
0	EGO63725	True	10	60	26925	27021	-	False	Contig00098	TATGACAGTGAAATCCTTATATATGCTTATAAAAGTGTTTGCGTAACAGGCAAACACTTTTATATTGATGATGGATGATTGTTGTGCGGGGAGATTT	1009370
0	EGO64553	True	9	55	14569	14661	-	True	Contig00053	TTCGTGCTCACCTATGCCTCGTATAATCACCTCCGCCGAGACATAGATAGGGATGGTCGGGAACACCTCGTCCCAGCGGTCTTTGACCGCGGC	1009370
0	EGO64975	True	-10	60	54034	54150	-	True	Contig00040	CCGCAAGCAACTAGGGAACCCTTGAAAAAGGCCCAGCTGCGTCACTTCAGCCTCCTGCGGGCGGACTCATTCATAAAGGGTTTCTTTTCGGCTTCATAGGCAACAGATAGTTTTTCT	1009370
0	EGO63919	True	-10	60	20440	20555	+	False	Contig00084	TTTCCTCCAATAGCTGGACGTTGTTTTGGCATAACCAGGCGGCTGAAAGGCCGCCTGGAGAAGGAAAGCGCCTCCGCATCCAATTTGTTTGGAGCCAAGTTAGCAAGCTATAGGAA	1009370
0	EGO65745	False	-10	37	13924	13993	+	False	Contig00014	CTGGCAATAGTTTTCAGCGAGAGTATGCTTAAGATAGCGAGACAATGGAATACTTTGGAAGCGAGGAGGA	1009370
0	EGO61936	False	0	0	43110	43179	+	False	Contig00290	CCATGAATAAAAAATGGATGATTCGTTCGTTGATCTGCATAATCATCGGGCTGTCCTGCTTTGCTGGCAC	1009370
0	EGO65242	False	0	0	7881	7950	-	False	Contig00024	TTTAAGATAGGAGCCATTACCATTGGCCAGTCGCCCCGCACCGACGTGGTGCCGGAAATGATTGGCTTGC	1009370
0	EGO63023	True	-10	35	42657	42748	-	True	Contig00150	CGCTATATCTGTGAGAATCACAGCCGAATAGATGATTATTCCCGGATCATAATGATTCTAAACTGAAAAAATGCATCAGGGGCTCACCTGAA	1009370
0	EGO61837	True	-10	60	52794	52910	-	False	Contig00305	TTTTGGGCAAATAATGTAGACTTTTTCCCGATTATGCCTGACGGCAGGAAATATCGCTTACCGAAAGAATACAGTTAACGAACTATCTAATAATACTTTAATGTTGTACTTGGAGGA	1009370
0	EGO64489	False	0	0	5929	5998	+	True	Contig00055	CAAAAAATAGACAGCTCATTTTATTTTATAAATTCTTTTCCGCCCATGTACATTCGAAGTGACTGCGGGA	1009370
0	EGO63982	False	0	0	36280	36349	+	False	Contig00081	CAGACAGTAATTTACGGAGGAACGACCATGGATCGACGCCGCGCCCGCGCTGCTCTATTTATCTTATTCT	1009370
0	EGO63920	False	0	0	21743	21812	+	False	Contig00084	CAAACTGTAAGGAGCCGACATTAATGAAACAGGCTATCAGTACGGCTAAAGCGCCAAAGGCGATTGGTCC	1009370
0	EGO63360	False	0	0	19729	19798	-	False	Contig00124	AATGAAATAGAGCGAGACAAAAGTAAGTAATGAATGCAATATGATCATAACAACGCCGGTTATCAAAATG	1009370
0	EGO63442	True	5	60	15001	15101	+	True	Contig00120	AAATCACGGATGAGTTTTCAGCAGGCTGACGCAAAAACAGGTGCGGAATCACCCGCGCCTGTTTTTTTATTTGCCGGATACATCATCCATCCGATTGCACC	1009370
0	EGO64851	True	-10	59	103372	103487	-	False	Contig00049	AAACAGGCGTTTGAGACACCCCATGAAGGCCCTCCGGGCCTTTTATTGTTGTAAGGACCGTTTTGCCTATATTTGGCCTCTCCCCTCCGGCCTTAGGTGTTGTATAATAGGATTGT	1009370
0	EGO65714	False	2	60	56931	57000	-	False	Contig00015	CACTCTCTAACGGCAGGTTTAAAGCAATGCAAAAAAGTTATGTTAAATATAACGACGAAATATACAGACA	1009370
0	EGO64463	False	0	0	85140	85209	+	True	Contig00056	CCAGCATTAACCATGGCGCAGGAACAAGGTTCATAGTCCAATGCAAAAGAGGAACCCGGCTGAACAGGAT	1009370
0	EGO62140	True	14	60	9552	9644	-	True	Contig00259	TTTCCCCTGTTGACTAAAAAAATGCCTTGACCCGGAAAAGTGCGGGTCAAGGCATTTTGCCGCAAGAGCTGTGTCTATGAGAGACAAAGGATG	1009370
0	EGO64036	True	5	58	11321	11419	+	False	Contig00079	AATACATAGATTAAGGGGTGGTATCCATGCTGCGCATTTTACTGGTTTGCACCGGCAATACCTGCCGCAGCCCCATGGCTGAGGCTGTTCTGCGGGACA	1009370
0	EGO64578	True	-10	60	42868	42984	-	False	Contig00053	AGAAAAAAGGCTGAAAACTAGAAACTGTTGGAGGGTAGATCCAACAGTTTCTTTTTTCCAGGGAACCGTTCAAAATGGTCCATCTGCGTTGTTGCTCGTGCGGGCGGTCTCATTCAG	1009370
0	EGO65746	True	-10	50	14634	14739	+	False	Contig00014	CGCCACGAAATAATCTTTCTGGCTGCGATGCCTTTGTGAAAAATCGTAACCAAGATGGCTGGATTGCCATTTTGCAAGAATTATTGTTTGACAACTACCGCCTCAT	1009370
0	EGO64743	True	-10	60	108235	108351	-	False	Contig00050	CCCTGGTGCTTTAAAGCGTAAAGGTCAGAACCCCTATGTCAAGCCCGTAGGGCTGACATAGGGGTTCTGGACGGTAAGGCAATTTTATTGCTTTGACATAATGATAGTGCCATGATA	1009370
0	EGO63009	False	0	0	30056	30125	+	False	Contig00150	AAAATTTTAATCATGGGAGTGGCGGAGGATGTTTGATAAAAGCAAAGTGCTTCTAGGCATTGCCCCCATC	1009370
0	EGO65797	False	0	0	8280	8349	+	False	Contig00012	AAAGCCATAGAAGAATGCGATATGCTGTTCCGCGGGCATGCCTACTGGTCACTGATAAGAGAATTAAACG	1009370
0	EGO63027	False	0	0	49517	49586	+	False	Contig00150	GGAGCAATAGGGAGGGATTTTCATGGCCAGGTTTTTTATTGAGCGGCCTATTTTTGCCATCGTTTTATCG	1009370
0	EGO65345	False	0	0	48705	48774	-	False	Contig00019	TGAAGGTTAAAGACGTCCGTGACATGTCTTCCGCTGAGTTGGACCAAAAAGTGGCCGGCTTAAAGGACGA	1009370
0	EGO63960	False	0	47	7586	7655	-	False	Contig00081	GCAATTCTAAACAGGGGTATTATTATTATGACAAAAAAGGTGGTGTATCAATGATGTTGACAGGTTGCCC	1009370
0	EGO63624	True	-10	36	12237	12328	+	False	Contig00102	CGCCAAGCCTTAAAGCTTTAAGGCTTTTTTCTTCCAATTTTTCATATCGTCTAATTGAGGCTCGGATACCGGGATTAGGATGGATATTTGTA	1009370
0	EGO64726	True	10	60	87857	87952	+	False	Contig00050	AATTCACCATTGACAACTCTAACTAATTAATATATATTATTAATTAGTTAGAGTTTTGATTAACTCTTATAAAAATTACATCCAATATAACCCGCC	1009370
0	EGO65407	False	0	0	43223	43292	+	False	Contig00017	AGTAACTTAATGGGGTGAATGGCATATGGCAGGCAGAAGATCAAACGGCGAAGGGACAGCCTATTATAAC	1009370
0	EGO63020	False	0	0	40085	40154	+	False	Contig00150	TATCGGATAACAAATTGGCGAGTAATTTGCTGAGAGTCAAATTGATCGGCTGCCCTTCCACGCAAAAAGA	1009370
0	EGO63941	False	0	0	19878	19947	-	False	Contig00083	TGACAAATAGATAACACTCATATACAATTAAACTATCAAAATTATATAAAAATAATTTGAGTATATCGTG	1009370
0	EGO64940	True	-6	48	21567	21666	+	False	Contig00040	GACTGTTGAAAGGTCCATCTGCGTCACTTCAGCCTCCTGCGGGCGGGATCATTCAGAAAACATTTCTTTTCGGTTTCATATGCAGTAGTCTATACAAATT	1009370
0	EGO65430	False	0	0	61861	61930	+	False	Contig00017	TGATGCCTGACAGAAAAGTGCTGGGCATTCTGGCTTCAGGCCGGGGCAGCAACCTGCAGTCGATTATGGA	1009370
0	EGO63545	False	0	0	65286	65355	-	False	Contig00112	AAGTGTATAGAAATGTCGATCTTAAAAGACACCTTCCGTTATTAGGCTGCTTGTCGCTATTCAATTTGAT	1009370
0	EGO65779	False	0	0	23651	23720	-	False	Contig00013	TGGGAGATAGAGGTGTAGTTTGCAATTGAAAAAGATGCTTTGTATTATGTTAGCTTTCGGATTGCTGATA	1009370
0	EGO62657	True	-10	60	1221	1337	-	False	Contig00198	GTCAGAAAGAATAAGCCGAATCGTGTTTTAGAGTGGGCTGCTTAACTGCCCACTCTTTTGATTTAAAAACAGGAATTCACCACAGTAAATATGCAAAATTAATTTTAGTTATAGCGC	1009370
0	EGO63157	False	0	0	33265	33334	+	False	Contig00131	CCTGCAATAAAGTTGCGAAATTAAATTTCTTGATGAAAGGAGGGGGACCGTGGCAGGGGATGTTCTAACA	1009370
0	EGO65162	False	-10	43	24826	24895	+	False	Contig00030	TTTCAAATAATTTCTATATGATAGGATACTCTATGAAGGAGGTGATATATATGGCAGTTAAAATCCGTTT	1009370
0	EGO64564	True	2	60	27569	27673	-	False	Contig00053	AGGGATCGGAATTTTTGTACATAAAAAGACCAGGCGTTGCATTGCCTGGTCTTTTATTTTAAAACCTGTTTGATTTAAGAGAATATTCCGCCAGTACACAGCTGT	1009370
0	EGO64730	False	0	0	90918	90987	-	False	Contig00050	ACAGAAATGAAAGTACTGGTGGCGGATGATGAAACCTTGGCCAGAGACGAATTAATCTATTTATTAGGAA	1009370
0	EGO62368	True	-10	60	1513	1628	+	False	Contig00245	AGAAAACAGTTAGTACCTAATAAAAAAACAAACCTTTATGAGGACTGCCGTCACATAAGAGTTTGTCTTGAAATTTAAAAAGGAGTATCAGCAAATATGATAAGTTTGAATAGGTA	1009370
0	EGO65778	True	1	60	21967	22072	-	False	Contig00013	TAAAATCTTGATACAATTTTATAGACAAGGGTATTGACGCTTTGTCAATCTTGTGTTAATATTACTTCATTGTCGTATGACAGATGCGGCCGTGGCGGAACGGCAG	1009370
0	EGO62681	False	0	0	11325	11394	+	False	Contig00194	GGTGGTCTGATCCGCAATGGATCCGGGAAGAACTGAGAAAGAAATGGGATTCTGGCAAGATTCTGCAGGC	1009370
0	EGO65370	True	-6	59	13937	14048	-	True	Contig00017	AAACCCCTAGACTGAAAAAATAGGTCCTGACCGAACAACCGGCCAGGACCTATTCTGTAATTAGACTCTGATTTTAGGCGATTTTTTGCATCATTGCCCGTAACTCTGCTCC	1009370
0	EGO65538	True	-10	49	171895	172000	-	False	Contig00017	GGGAACCTCATTAAGCAAATGGCTGCCTGCAGATACTATTCTTGGGTATATTTTTCAGATCGTTTTATTTTTTTGGTAGTGTTGTGAAAGGAAGGCCCATATGCAA	1009370
0	EGO61750	False	0	0	40561	40630	+	False	Contig00325	ATGGAACTGAATGTGGTGTGGTTTATCTTAGTGGCGGTGCTGTTTATCGGGTTTTTCTTTCTGGAGGGTT	1009370
0	EGO63215	False	0	0	87266	87335	+	False	Contig00131	GCGCGATTGATTTGCCAAGAGGGGTTGTTTATGGAACTTCAGATTGCCGGCGTCACCAAAGAAAGTGTGG	1009370
0	EGO62703	True	6	60	12709	12809	-	True	Contig00192	CCTGCCTGACCAGGCATTTTACACAAGAGTCCCCGGCGATGGCCGGGGACTCTTTAGGCTGCGCCGTTCCTGGCGCGGTCCAGATCGATCCAGAATTTAAC	1009370
0	EGO61773	False	0	0	527	596	+	False	Contig00314	GAACGGCTGATTGCCGGTGTGGGCCGGATATCCGGCCCACACCGGGGGTTCCCCCGCGTTCCCCTGGAAC	1009370
0	EGO63849	True	-10	45	24125	24226	-	True	Contig00085	TTCACTCGCTGTAACACAATGGCGGCAGCCGTCATATGATATCACATAATCACACCTCAAGGGAGGAGTTATCATGGGATTTGGTGGATTTGGCGGCGGCCG	1009370
0	EGO64579	False	0	0	44576	44645	-	False	Contig00053	CAATTCTTGACAGGGCTAAGGTAAGTAGGTACAATAAGTGAATGAAATTGGGGTGGGAGGAGCACAAATG	1009370
0	EGO61845	True	12	60	62754	62847	+	False	Contig00305	GAAAAAGGCCCATCTGCGTCACTTCAGCCTCCTGCGGGCGTGCGTTCGACGTACCCTGCGAACGTACAGTCTCACGCACGTCCTCGTCGCGCTG	1009370
0	EGO65489	True	-10	60	119115	119230	+	False	Contig00017	TTACGAAACATAAAATTTACTTGATATAAAGTGAAACTGGTTATATACTATAACCAGTTTCACTTTTTACGGCTTTTACAGTGAAAAAATTACGGGAAATCAGGTGATTCTACAGG	1009370
0	EGO63212	False	0	0	84156	84225	+	False	Contig00131	CGCGCTGTGACACCAGTGAGAGGATTTGAAATAGTATCCGGTTTTCGGGATCTGGCGTCTGGGATTCATC	1009370
0	EGO65953	True	-10	60	26289	26405	-	True	Contig00005	TACTGCAGAAATAGAGAGACTAAAAGAGGGCTGTTTCTCCTGACCTTGTCAGAGAAACGGCCCTCTTTCCGTTCTATTTCGGCATTAAGGAAGTTTATCCATATTGTTCCACAGGCG	1009370
0	EGO62869	True	10	60	16133	16229	-	True	Contig00171	GACGGATATGAAAATATGATGGATGACCGATAAAAGGCAGTTTGTCTCAAATGACAAACTGCCTTTTGCGTATCCGGTCCTACATAAACTGTTTGGT	1009370
0	EGO64692	True	-10	37	53766	53858	+	True	Contig00050	TGCCCCGTCTTGACATGGAAGAAGTAATCCCGTACTCTTTAGTCAGGCTGAAATATGCGTGTGAGGTATAAAATTAATAGCCTCGGTCGCTGT	1009370
0	EGO64868	False	8	59	122540	122609	-	False	Contig00049	TTTGGTTTAGAGAGATGGCGGGAATTTATCGTCTACTATATCCACCAGCATGGTAAGACTGTTCCCTTTA	1009370
0	EGO63298	False	0	0	15349	15418	+	False	Contig00126	CCCGGGGTAACCCTTCCGGCAATCTCACAACCAAGCTTTTTTAACAGCCCTTCCTTGGTGGTCATACCCT	1009370
0	EGO65957	True	-8	54	32278	32385	+	False	Contig00005	CAGACATATAAAATTTGTACAGGGCCACGGACAAAATAAGTTCGTTGCCCTGTTTTGGTTTAGAATACCGGGGCGGTTCAAAAATGAATCTGGTGATATATGATATTT	1009370
0	EGO63305	False	0	0	23729	23798	+	False	Contig00126	CGGCCACTAGGGCACATTAAGGAGGAACAATTTATGGCAAAAGTAATAGGAATAGATTTAGGGACTACCA	1009370
0	EGO63432	False	0	0	4362	4431	-	False	Contig00120	GTATTTCTGAGTTTCTAAGCTTTAGTCTACTAGGAAGGAGCAAACTATGAGCATCAAATTTATCGTAATC	1009370
0	EGO64510	True	-3	55	26804	26908	-	False	Contig00054	GCTGTAGCAGGATAAGAACATCGCCTCCTGTGTTATGCGGGCGGGCAGCAATGTGAATCCATCCGTTGCGCGCCAAACCTGCCAACATCTCCGGAGTGCCGACTA	1009370
0	EGO62309	True	-7	60	78642	78754	+	False	Contig00253	GGCCCGTTGAAAAAGGCCCATCTGCGTTGTCAGGGCTGCGGGAGCGCGCTGTTCAGAAAGTGTTCCTTTTCGGATTTGTGCTAATTGCGTACTCTGATTACCCGAAAAGAAAC	1009370
0	EGO65097	True	-10	46	5155	5256	+	False	Contig00034	GGCAGCCATCTAACGTTTGGACTGCGTCTGGAGTAAAGGGGGGGGGATGGGGTTTTACAGATGGATACAGGATGGTTATTCGTTCAGATTATAAGGGAGGGC	1009370
0	EGO64720	True	-2	60	77600	77708	-	False	Contig00050	CGATGAATAAAAAAGAGAATGGTAAGTATTTGATGGAATCCTGCCGATCAGGATTCCCTTTTTTTGAAGCGATGCAACCGAGAACGAGTAACGAGGTAGAGAGATGCGT	1009370
0	EGO63167	False	0	0	42611	42680	+	False	Contig00131	TAATGCGTGATCAAGCAGAAAAACTTCGACAAATCGTACAAAATTCCCGTGAATCGCCTTCAACTCCTGT	1009370
0	EGO62545	True	-9	60	2243	2357	+	False	Contig00218	ATAAAAGACTGACAGCCCTTAAAAAGACCAAAAAGCCCTGTAAGGGCTTTTTGGTCTTTGGCAATAAAGGTTTTGGATTTCATATGCAGGAAATTGGTTTTATTTTGGCGAATTT	1009370
0	EGO64566	False	0	0	29443	29512	-	False	Contig00053	GAAACGATGAGCAGCATTCATATTGTGGGCCTGGGACCCGGTCCCTTTCATTTGATTACCTTGGCTACTC	1009370
0	EGO65772	False	0	0	12684	12753	-	False	Contig00013	ATTGCTGTAGCATAAAGTGTGCGATGGGGGTGAAGACAGGATGGAAGAACATTTAATTGTTGCCTTAGAC	1009370
0	EGO63604	False	0	0	99771	99840	-	False	Contig00112	AAAGGGGTGAGGAATAATGGAAATAAAGTATTGTGTAGGTACAGAAGGATTTGACCTTATAATTACTCCC	1009370
0	EGO63140	False	0	0	19440	19509	+	False	Contig00131	TATTCTATAAGAGAATTGGATGAAAGGCAGGAACGTAACATGCAGACGCTTTTGGAGAGGACCCGGAAAG	1009370
0	EGO65780	True	8	60	24239	24337	-	False	Contig00013	ATTTTTTGAGTTTCCGATACATATTCTGTAACGAGTATAATAACGGAGTGGATGATTTTGCAAGGTCTCACCCGGGTGAAACTCCTGGTGACAATGTGT	1009370
0	EGO63571	False	0	0	75927	75996	-	False	Contig00112	GGCGGAATAGTTATACGCCGGATGACGATATGTGCTTTTTCGGTCCTCCTGAGTTGTTTATTCCTGCCCA	1009370
0	EGO64007	False	0	0	65027	65096	+	True	Contig00081	AATGTGTTAATAAAATCTCCTCAACCGTTCTAATATTCTTATCGGTGCCCCCGGGAGGACTCGAACCACC	1009370
0	EGO62581	False	0	0	14575	14644	+	False	Contig00209	AAACGGCTGAGCAGTTATTTGCGGATACTGTCAGGACTGGGAACCTGTGGCGATCAGATAACAAGAAGCC	1009370
0	EGO63223	False	0	0	93841	93910	+	False	Contig00131	AGAAAATTAACGGTGTCCCCGGATACTCTGGATGCTTTAGCAATTCAGCAGCTTCATGACGGCGTTACCG	1009370
0	EGO62727	False	6	60	5931	6000	-	False	Contig00183	TGAATCGTAACGGCGTTAAGATTGAGAGGAAGAGGAAGACATTCGAAATTTAGCTGGAATGTAGAGGAGG	1009370
0	EGO64888	False	-10	38	4438	4507	+	False	Contig00042	ACTCAAGTAACTGTCTAAACGAAAGACCAGGGAGGAAATGAAATGGGTGAACTATCTAAGCTGCCGAACA	1009370
0	EGO63805	True	-10	56	14411	14522	+	True	Contig00087	CGCCGGTTTTTAGGGGGACTCGCAGGGACGGTTCTTTCGGAAAACGGAAAACGCAGGGACAGGGATTAATGTTTCAAGCGAGACATATTAAAATAGGGATTTTTCAGTGACT	1009370
0	EGO64822	True	-10	60	68106	68222	-	False	Contig00049	AACCGGAAAAATAAATGTACGGAGTAGAAGCAGAGATGTCGCTGCCGGCCGGCAGGCAACAGGACAGTCCATAGACACAAATATTATCATGGAGGGCTGAGTGAAAAATGATTGAGT	1009370
0	EGO62120	True	-10	41	60468	60565	-	False	Contig00260	ACAACAGCCGCTAAAATCGTTGACACTTTGGTAGCCAATGATATACAATAAACATACAATTAAATAAGAATATGCAGGTAGAGGTGCGGGCAACAAGA	1009370
0	EGO62779	True	-10	36	640	732	-	False	Contig00178	TAAAACATGGCTAAATCGTCTTATTTAATATTGTAGGGGTATTTGCGTGAATTAAAGGTTATGGGTGATACTTTGGAATTGGGTTTTAGTAAA	1009370
0	EGO63613	False	0	0	3115	3184	+	False	Contig00102	GATTCGCTAAGTGAGTGAAGAAAAAGATCGATAATCCAAAGAAACTGATTCAGCGTAGAACAGGTCCGAA	1009370
0	EGO64008	True	2	60	65133	65237	-	True	Contig00081	GAAGCCATTATAGTATGTAAGACGAAAGGACTTGCCGCCCGGCAGGTCCTTTCGTCTTAATCAGTTGTACGGATTAGGAATCGGGGGGACGGTTCCGTTGAGCCG	1009370
0	EGO63637	False	0	0	21925	21994	+	False	Contig00102	GAGGGATTGATTTGAAAGCTCTGCGGCATGCTAGAATTAAAGACATTATTGAAAATGCAGTGATTGAAAC	1009370
0	EGO61974	False	-9	51	80873	80942	+	False	Contig00290	GGGATTTTAGAAAGAAAAGATAGGATAGTGAAACGTCATGGCCCATCAAACATTAAAAGAACTTCAGGTT	1009370
0	EGO63496	True	-10	53	38090	38199	-	False	Contig00112	AAGTTAACGTGTAATTCATTGAAAAAGAGCCGCAAGGCTCTATTTTATTTTAGGACGGTGAGACAATGTTAGTCTCAGAACTCGTAGAGCGTGTCCGATATCGGATTGTT	1009370
0	EGO64022	True	14	60	76981	77073	-	True	Contig00081	TACATAGGTCGATTTTTATAGACATTGGAAAAAGGGCGGCATAGCCGCCCTGTCTTGTGTCATTAGACTAATTAGGGTAATGATTGTAAGGTT	1009370
0	EGO62037	True	5	60	5263	5363	+	False	Contig00270	TATATTCATTGAAGGGTATTAATCAATTGGCAGCTGGCTTATTGGCAAGTGCATTAGACTTTGATCTGAACCCAACAAAACGGATCTTGAGTCAAAAAAGC	1009370
0	EGO64119	False	-8	43	3160	3229	-	False	Contig00077	TGTCAGTTAAGCCGTCTATATAGAGATATAGAGAAAAAGGAGGTGTTGAGGCGGCCAACTCATTTTCATG	1009370
0	EGO65433	True	-10	59	65323	65437	+	True	Contig00017	CGGTAAAAATTGAGAAAGATAGCCGGTTGATAACCGGCTATCAGTCGTGTTATAGTAGCATCGGGGAACTTTCCCGATGCTTTTTTGATTTGTTTGACAGGAAAAACGTGGGTTA	1009370
0	EGO64105	False	0	0	26311	26380	-	False	Contig00078	TAATCATTAAAAGAAAATTGAAGAACAGCCGCTTGTAAAATCAAGAAACTAAGCCGATTCATCTCAAATT	1009370
0	EGO63472	True	-5	60	3719	3830	-	True	Contig00112	AAGCTCTAATATATTTTCAATATTTGTCTGTGCTGCATTTTCAGCAGTCCATCCCCTCTCGATTCAAAAAGAGCGCCGCCAACGTTTTCCCTGAACGTTTGGCGGCGCTCTT	1009370
0	EGO65187	True	7	60	10350	10449	-	False	Contig00026	ATGCAGATTTAAACTATTCAAACCCAGTGTAAGCTACTTGGCTTATCCTGGGTTTTTTGTGCAATTTTGCGACTGTAGCAAAATTGCACGAGCTAAGATA	1009370
0	EGO63671	False	0	0	1269	1338	-	False	Contig00101	ATTTGAATGATCAGAGAGGATTATGCAAATGGATGTTATTAAAGAATTAGTGAAAGACGTACCGCTGCCC	1009370
0	EGO63486	False	0	0	15912	15981	-	False	Contig00112	AGGAATGTAAAAATGGCTAATAAGGAAGAAATCAAAGAAAAGGCAAAAGAGGTAGGTAAAAAACTCGATG	1009370
0	EGO61935	False	0	0	40821	40890	-	False	Contig00290	GTTTGTATAGATTTTCACAGGCAGTCGAGAATCTACTGCAGCTCTTGATTCTTATTTGTTTTACTCTTTT	1009370
0	EGO64367	False	0	0	24742	24811	-	False	Contig00060	GGGCGAATGAAGAGTTATCAACCGGGACGTATGGGCCTGGCCGAAGGGCTGGCCATCGTCTTTATGCCGA	1009370
0	EGO63047	False	14	60	2785	2854	-	False	Contig00149	CCGTAGGTAATTAAACCAAAATATGCTTGTTTTTCTTAGTTGAATATTTCAATGTCAGTTGACTATTTAT	1009370
0	EGO62438	True	-10	38	59136	59229	+	True	Contig00240	ACAGAAAAAGTAACGGTTTCATAGATTCTATGCAAGAGCCCTATTCTTTAGCCCCGGTTGCCGGCCAGGAGACCGGTGTCTTCAGCACGGAGAC	1009370
0	EGO65164	False	0	0	25381	25450	+	False	Contig00030	GATCATTTAAGGAGTGATTCAGTATGGATAGCATCACCTTGCATTGTCCCATAACAATTAAGGCGAAAGT	1009370
0	EGO62141	True	-7	50	10468	10571	-	False	Contig00259	ATAAATTTTAAACAGGGAAGATGAGCATGTTTCGTAATGTACATTTACGGCTTATTCTCACGAATTGGGGAATTCTCGTCTTATTGTTTTTATTCCTGGCGGCC	1009370
0	EGO64895	True	-10	60	10950	11065	+	True	Contig00042	CGAAAAGCATTAAACCACGGCAATGTTGCCATAATCGGCAATGGTCTTGTTGATCAGTCCCACGATTTCTGCCCAGCCCAGGTCGAGAGCCTTTTGCCGCAGTTTTTGCAGCTTAT	1009370
0	EGO61748	False	0	0	38516	38585	+	False	Contig00325	CGGCGGCTGATTTTTAATCTTAACCAAGTGAAATGGCGCTATTGATATTTATGTAAAATTCATTGAAGGT	1009370
0	EGO65709	True	-10	45	50301	50402	-	False	Contig00015	AAAAAGAAGGGTGAAGTATACTTTCCCTTACACGAGGAGAGGATCAAAGTGGTGAATAAGCTGCTAAAATGGAGCTGCTTCCTGGGGATAACCCCGGCCGTA	1009370
0	EGO65248	False	0	0	15273	15342	+	False	Contig00024	GGCGAAATAATGCGCCTCCTGACCGTTCCCGATATTATTCTACTGCATCAAAAGCTGATAGAACAAACCG	1009370
0	EGO64809	True	-10	60	49058	49174	-	False	Contig00049	CCGGGCGTCAGTGACTTTCACCGGTTGCTGCCGGACATGTCCGGTGCTGCTGGTTGAAAGCATGTGTGTAATATAATTAAGACAATTGTGGCAGGATTAGGAGATTTTACATGAGAC	1009370
0	EGO61898	True	-10	45	8935	9035	+	False	Contig00290	CTGTTTTGAATAGGATTTGCCGACGGGAAAATGATGGCTGTGGCAGAGGAGTTATGAATAAGACTTTTTCTTATCAAGCAAAAAGTTATAGCGGAGAAACC	1009370
0	EGO65222	True	-10	48	18515	18618	+	False	Contig00025	GCCCGTCAACTGATTGAACCGGTTGCTGATTGCAATAGTTCTTAAATAATCTGAAATATAGACATCATCCATTGCCTTATGCCAGTCGTAACGCTATATTTAAT	1009370
0	EGO63528	False	0	0	58235	58304	-	False	Contig00112	CTTTGCCTAACCCCGCCTGAATGAGAGCTTGGAGGGACCAGGCCGAAACCTACCGGCGTTCGCCGGGATG	1009370
0	EGO62454	False	0	0	897	966	+	False	Contig00234	TAATTTATAAAAGCTAGCAATTGCTGACCGGCCCCAGTAAAAACGGATATTGAAAGAAAAGCCTCCAGTC	1009370
0	EGO61967	False	0	0	72892	72961	+	False	Contig00290	AGAGGTGTAATATGGCGAAATTTATCATGCTGCAGGGAACGAGTTCCCATGTGGGAAAAAGTATTCTTGC	1009370
0	EGO64990	True	7	60	67827	67926	-	True	Contig00040	CGATTTAGGAGTCTGCTGCAGGAGGTTGAAGTGGCCCAGATGGGCCTCTTTCAGCGGTCTCCTACTTGCCGGTCAGAATCCATTCATGAATAGTCAAGAT	1009370
0	EGO64055	True	-3	60	29184	29292	+	False	Contig00079	AACTAAAACTGTATTATTTTCGACTATCTTGTTAGACTAAGCAGGAATATGCAAAAGTATAACGAATATCTAAAATAGTTAAGTAAGAGAAAAACATAACATGCAAGAG	1009370
0	EGO64970	True	-10	60	51248	51363	+	False	Contig00040	TTATAGGCATTAGATCTTGTATAGTGAAAACAGGATTCTCGCCCTGTTTTTTAAAATACAGGATGGGAATCCTGTAAAATAAGAGGGATGGGGAGGCAGTGGTGGATATAAACATG	1009370
0	EGO63667	False	0	0	46956	47025	+	False	Contig00102	CCTGATATAGGGGGATGATCAATCATGCAAAAATTTGTTCCGTTGCGTTGCGTGGATATCCACACGGACC	1009370
0	EGO63046	False	0	0	1939	2008	-	False	Contig00149	AAATATATAAATCAAAATCAGTCTTGCCATGAGTTAAAATCAGATCTGCCCTAGTCCTGATGAGGCAGCT	1009370
0	EGO63102	True	-10	54	30694	30804	-	False	Contig00140	TTAGGTTTTTTTAGTATTGACTCCCTGTGGCTGCAACCTCGGCACAAATACTTGCGCAAATAATACTTATTCTATATTATGTATATATTAAATAGTATTTCAATATGTGAA	1009370
0	EGO64272	True	-6	50	13815	13917	-	True	Contig00066	GGAAAAGTAAGCATAAGTCTGGCAGCATATTCGCTAAAAGTGTTGCTCAAAATGTTTAAAAAACGTAAAAAAACCTTAGGTTTCACCCTAAGGTTTTGATTAC	1009370
0	EGO61725	False	0	0	13359	13428	+	False	Contig00325	AAGTCTGTAGGGAACCGTTGAAAAAGGCCTGTTTGCGTTACGGCAATCGATTTCAGAGGAGGGTGCTATG	1009370
0	EGO64729	False	10	60	90160	90229	-	False	Contig00050	GTCATTATAAGAAAATTTGAATAAAAAAAGCAACATTTTATCTGCCAAAAACGACATTTTGGACACGAAA	1009370
0	EGO63428	True	-10	54	608	718	-	True	Contig00120	AAACAACCAGATGATAAGAAGCAAATGACCCGGCGGCGCCGGGTCTGTTTCTTTTTACACTATAGCTTGTGTTTACCGGAAATATGGTCAATGGTGATACGGACAACCTGA	1009370
0	EGO63390	True	-5	49	52087	52187	-	True	Contig00124	CTGAAATAAAAAGAGGGTCGTTTCACTAATATAATTTGGTAAAACGATCCTCTTTCTTTTAACAGACTCCACTGCTAACTCATCTGCGGCCTCGAAACTGG	1009370
0	EGO65575	False	12	57	212328	212397	+	False	Contig00017	GGCAAGGTAGCCAGTAATAGGAAGGATGGATGACTTATGAAGGTTCTGGAAGGACTTAAGGTATTGGATC	1009370
0	EGO65325	False	0	0	39304	39373	-	False	Contig00019	TTCAAGGTAGTGCCCTCGACAGTGGATGGTTATACAACTCCATGGTATGGCGTAACGTAGCAGTGCGCAA	1009370
0	EGO62713	True	-10	60	5996	6111	+	False	Contig00189	CATAGGCATCTGAAACAGAAGAACCGGCGGCCTACGGATAAAACAGGCCACGCAAAAGCAGTGTGTACAATGTGCGCACTGCTTTTCCAGTTTGGGCTGGCGGTTGTGAAAAACCT	1009370
0	EGO63224	True	4	60	94181	94282	+	False	Contig00131	CTTTGTATAATATATATAATAACTTGGGATGAAGGTTATACCAGGTTGCGTGACTTAAGGCGCCCCTCTCGTCCTTTTGGGATGTGAGGGATATATTTTATT	1009370
0	EGO65166	False	0	0	26311	26380	+	False	Contig00030	GGAATCGTGAATAGCTGTGCAGATTGATATTATTTCTTTATTTCCCGAGATGTTTGCCGGCCCCTTGGGG	1009370
0	EGO65426	True	-10	60	57178	57294	-	True	Contig00017	TAGGGAATCGTTGAAAGGGACGGGCCAGCGTCTTTTAGAGTTTTTTACGGGGAACTCTCAACATCTGTCCCGGCTGGAGAAAAGCGTTTTTATCCAGGTGGTTCATCTCCCGGATCT	1009370
0	EGO62569	True	4	55	3615	3711	+	False	Contig00209	GAACCGTTGAAAAAGGCTCATCTGCGCACTTTCCAGCATCTGGGCCTTTTTCAACGGTTCCAAATCCGAGGACAAGATTTGTGATAGGAGGAATCCA	1009370
0	EGO65508	False	0	0	141599	141668	-	True	Contig00017	CGGCTTTTAACTAAACTATTTATAGGGACTGAACCTTGGCTATCGTCCAGTCATGCCCGGAGGTCCTGAC	1009370
0	EGO63374	True	3	60	35434	35537	-	False	Contig00124	ATAAAGCCTGTGAGCTATTTTAAGACTTTTCTCCTAATGGCGAGGAGTCTGTTGCAAAATTCATCTGTGGCCTAGAATCAGGGACCGTTCAAAAAGGTTCAGAT	1009370
0	EGO64301	True	-10	45	44365	44466	-	False	Contig00066	TTGGGTATAGCTGACGACTTGCATTGATGAACTTGCCATTGGTGCCATGTTATGGAGCGGGAGTCCTTTGAGGATCAGGAAGTAGCGGATTTGCTCAATCAG	1009370
0	EGO65801	False	0	0	40651	40720	+	False	Contig00012	ACGCTGCTAGAGAAGGAATCATGAAAGGAGGTGTTGGCAATTGACAGTATCAGTTCACCATTCGGAGACG	1009370
0	EGO64388	False	0	0	13139	13208	+	False	Contig00056	GGAGGGCTGAGGATGGCGAAAATAACAAAAATTGCGCTGGCCGGTGAAGGCGGTCAGGGGGTGCAGTCTA	1009370
0	EGO65773	False	0	0	13447	13516	-	False	Contig00013	GCTTGCCTAAACTCCTCGTCCAGGCTGCCATTCTGCAGCATATCGATCTGAGTTCATCGATCAAACAGAT	1009370
0	EGO64157	False	0	0	39863	39932	-	False	Contig00076	TCCCTATTAGAAGGGGTACTAAGAACTGTCAGTATCAGCCTGACCGATTTAAAAATCTGCAGCCTCGAAA	1009370
0	EGO62702	True	-10	46	12744	12845	+	True	Contig00192	CGGCGCAGCCTAAAGAGTCCCCGGCCATCGCCGGGGACTCTTGTGTAAAATGCCTGGTCAGGCAGGTATTATTGCGCTTGAGCGGGATCTCCGCTTGCCGGG	1009370
0	EGO62361	True	4	60	306	408	-	True	Contig00247	GAAGAAACCATTGTACTACAAAACTAATTGAAGCCCGGCCACGCCGGGTTTTTGTTTTTGACTTTCTATACCAGAATTGCCTTAACCATAAATACCAGGCTTA	1009370
0	EGO63445	True	5	57	16720	16818	-	True	Contig00120	GAGACTGGCTTATAGACGCGGAGCAGTTTATTGACAACATGCCGCGTTGATGCTATAATATTTCGGTAGGCCAAAAGCCTTGACTTTAAGCTAATATTG	1009370
0	EGO61980	False	0	0	85780	85849	+	False	Contig00290	TCTCGAATAGGGATAATTTTAGCAATAATAGGAAAAATATCATGAACAAGGTTATGTAGGAGGACTTATG	1009370
0	EGO65605	False	0	0	18811	18880	-	False	Contig00016	TCAAATATGAATTTAATCTATGTTTATGACGGCAGCTTCGACGGGCTGCTGTGCTGCCTATTTGAAAGCT	1009370
0	EGO65856	True	-9	60	11179	11294	-	False	Contig00007	TATGGCTGAATAATTTTCGTATATTAAGCCGCCTAAAAGCAAGGCGCCAGAGGTGCTATTTTGCAACATATTAACAGGCTGGCCTATTTTAATTTTTTCTTTCTGGGTGTCACTTT	1009370
0	EGO64210	True	-3	60	6526	6635	-	False	Contig00073	TATATAATGGGAACCAATTGGCGTGTATACGGCGCTTACGGCAGGCGGCGAAAGAGCACTGATAGCGGAAAATCGCTTTGGGACTTCATTTTGCAATCGTGGGAATAGGC	1009370
0	EGO63911	True	5	52	10439	10531	+	False	Contig00084	AAGGCCCATCTGCGTCGTCAGGTCTGCGAGAGCGCGCTGTTCAGAAAGTATCCCTTTTCGGATCCATCGTCCATAGTTTATTTGTTCTAACTA	1009370
0	EGO62870	False	-10	45	18208	18277	+	False	Contig00171	CAGTAAATAGGCAACCGGCAAGAGCGCCTACAATAATAATATATCCGTACGAAAAAAGGAGCAAGAAATA	1009370
0	EGO64811	False	0	0	52793	52862	+	False	Contig00049	GGAGGATTAACTGATGTATAAAATCGGCGTAATAGAAGGAAACGGTATTGGCCCGGAGCAAATGCAGGCC	1009370
0	EGO65925	True	-10	40	22565	22661	-	False	Contig00006	ACTATAGGTCTTAACTCCCGTTATTGGGAGTTTTTTATTTGATTTTTTGTTTTGCCGCTCTTTTTTGGAAAAAGGTCTGGTGAGTGGGCTTTTTTTC	1009370
0	EGO64378	False	2	49	2661	2730	+	False	Contig00056	TAAACAGTAAGTGAATAATCCCTGGTAATTTTGGTTAATATTAGAGAATGAAGGCTTATTTAATGAGTCT	1009370
0	EGO63970	True	-6	60	22710	22821	+	True	Contig00081	AGCCGTTGAAAAAGGCCCATCTGCGTCGTTACTCCTGCGGGCGCGCTTGCCGTACCCTCTCAAACGTACTGTCTGCGCGCGCATCCTCGTCGCGCCTAGCATCTGGACCTTT	1009370
0	EGO62597	True	1	60	4069	4173	+	False	Contig00208	AGAAACAATAACTGCTGTAAACACTAAAAGACATCCTCTGGGATGTCTTTTTTCTTGCCTGCAATCGAGACCGATGCCAGATGTAAAAAGGATTTCGGCATTTTT	1009370
0	EGO65501	True	-10	54	132604	132714	-	False	Contig00017	GCCAAATCATTTAGGGGGACGTTGAAAAGGCCCGGATTCGAGGCCCAAGATGAATTTAAAACACACTCTTTAGAGGAAAGTGTTACAATATCCAATAGAAATGGGAGATCT	1009370
0	EGO65046	False	0	0	13165	13234	+	False	Contig00038	TGAGCAATAATACGAAAACTGCGGGATCTAACAATCCTTTTGATATATTTGTCGTCGGTGCCCGCAAGGG	1009370
0	EGO65579	True	-10	41	217362	217458	+	False	Contig00017	CCAGACCCTGTGACCTCCAAGACGGCTTGGTAACACTAAAACGGTAGGATAATGACGAGACTGTTTTTCGCAACCCAAAGCGGAGGCGGTCGGCATA	1009370
0	EGO65220	False	0	0	16074	16143	+	False	Contig00025	ACATAAATAAAAGTAAAAACAAGACAACCGCGCTCGACAGTAAGCAACACCTATGCTAAAATTTAAAATA	1009370
0	EGO62266	True	-10	39	35657	35751	+	False	Contig00253	TCATTTAGAGTAGGGCTGTTGAAAAAGCCCATCTGCGTCGTTACTCCTGCGGGCGCGCGTTCGACGTATCCTGCAAACGTACAGTCTCACGCGCG	1009370
0	EGO64838	True	3	52	87389	87484	-	False	Contig00049	ACGTTCATATTCCGCCGGCACTCCGGGCATTTTAATACTAGAAAGCAGTATTGATTGCAGGGAGGTGTACCCATGAGTCAGTCTACCCTTAAAATC	1009370
0	EGO62409	False	0	0	29687	29756	-	False	Contig00240	GAACTCATAACCTATCCTTTTGTGGAGACTTTTGCAGGTATTCAGGGCGAAGGGACCTTCATGGGCATGG	1009370
0	EGO62530	True	-10	47	28296	28398	+	True	Contig00220	CATTCGGCACTGACAGGCTAGAGTGGGCGCAAACCTACTCTTTTCCTCCTGATAATTCGGCGGTGGTTTTCTCATGGGCCGATTCGGTTTCCCTGACATAGTT	1009370
0	EGO65288	False	0	0	2914	2983	-	False	Contig00019	TGCGGACTGAGATGATGGCGCTTATTCTGGGTATGGCAGCCGTAACCTATCTCACCCGGATCGGCAGTCT	1009370
0	EGO64787	True	1	60	23466	23571	-	False	Contig00049	TGACCTATTTGAAAATGTTAAAGTCAGGGGTTCTGCCATGAATTCCTGACTTTTTTGCATGAAGCGCTGCATCAGACGAAAAAATGGTTCTTTAGTCCTAAAACAG	1009370
0	EGO64175	True	-10	57	13831	13944	-	False	Contig00074	ATGAAGTAGAATAAAGATCCTGAGAACAGCTGGCCGATCGGCCGGCTATTTTTTTTGCCTCTTTACACGAACATATATTCGGAGTACAATAGGGAATGCGAACAAGTGTTCTGC	1009370
0	EGO62662	False	-8	42	5792	5861	-	False	Contig00198	CGATGACTGAAACGCGATTTGCAATTAGACAGCAAAAAAATGATTAGGTGAGGAAAACAGCATGAAACGG	1009370
0	EGO62384	True	-9	60	3456	3570	+	True	Contig00240	CCGGTATCCTAAAAATTTTTAAATAAAAAACACGCGTAATTACGCGTGTTTTTTATTTTTCAGCATATACATTAATACATACCAAATGCAGACTCTATTCCTCCAAACCGGTTAG	1009370
0	EGO64407	True	-2	49	30330	30426	+	False	Contig00056	GTTGAAAAAGGCCCGTATGCGTCACTTCAGCCTCTTGCGGACGGACACGTACTCTGCGAACGTACAGTCTCACGCCGTCCTCGTCGCGCTGTATCAG	1009370
0	EGO62071	True	0	53	4505	4604	-	False	Contig00260	ATAAGGCTGTACTATGAAGCTTGGAAGGGGATAATGCCATGCGGGCTTTGAATTTCTATTCTGCTGAATATCACAGTCAATTGGTATGTCGCCGCAAGAA	1009370
0	EGO62807	False	0	0	24437	24506	-	True	Contig00176	TGAATTCTAAGCGTCTGCAGCCGGAGCTTGAATGAAATCCGTAAATCGCTGAAAGAACCCGGCCTGTCCT	1009370
0	EGO65671	True	11	60	12441	12536	-	False	Contig00015	ATAAATTATGATTAGCAGTAGTAAAAGACGGTAGTGTTCTCTATCGTCTTTTTTTGTGTCCTTTTCCCGGTAAATGTGGAAAGGACGATTTTATGA	1009370
0	EGO65374	False	0	0	17586	17655	+	False	Contig00017	GGGCCGTTGAAAAAGGCTACGCTGAAAAGTCCAATGGTTCACAGAAATGGGAAGCTTATGATATAATGGT	1009370
0	EGO65096	False	3	51	2934	3003	-	False	Contig00034	CTTTGACTAGCTCTGCTGAACATGATAAAAACGATCTTGGCCAATCGGTTATCAAGAGATTCTGGATACG	1009370
0	EGO63099	True	-10	50	27787	27893	-	False	Contig00140	AAGTCAAGCGTTAGTCAAGTGGACGGGAGCTGATTCATTCAGAGTTCCCGTCTCATCATGAAAATTTACAGAATTGGAGTGATATTGTGAGTATTGAAACAGCAGGA	1009370
0	EGO62426	True	14	60	44311	44403	-	False	Contig00240	AACAGCCGTAAGTCTTCCAATATCACTTCACCGCCCGGAATCGGGCGGTGTTTTTGTGTATTCACTGCAAAAGTTTGCCGGGTTATAAAAATA	1009370
0	EGO62861	True	-10	40	11379	11474	+	False	Contig00171	ACTGCACCAGTAAAGTTGGCGCTACAAGGGCTGATATTCTTTTAAATACGGAAAGGCGAGAGGAATTTCATGCGTGTAACCAACTTGACGGGATAT	1009370
0	EGO64949	False	0	0	32041	32110	+	False	Contig00040	AGTACTGTAAAGGTTATTAAGGAGGTGTATCATGCATATTGACCTGAATTGTGACATGGGAGAAAGTTTT	1009370
0	EGO62059	False	0	0	9689	9758	+	False	Contig00262	TGCGCTATGAATTTCTGGAAGCTATCGGCGGGAACCGCCGGCCTGATCGGACAAAAGCCGGTTAAAACCG	1009370
0	EGO62622	False	0	0	17192	17261	-	False	Contig00205	TGAACGGTAATGGACACGGTTTTGCAGGCAACTCTTGTGCAAGGAAAACTTGCCGAAGTTTCTGAAGTCG	1009370
0	EGO65206	True	-10	46	4305	4406	+	False	Contig00025	CGAAGAATTTTAACGGGACCGTTGAAAAAGGTCCATCTGCGTTGATGCTCCTGCGGGCGTGCGTTCGACGTACCCTGCAAACGTACAGTCTCACGCACGTCC	1009370
0	EGO62114	False	0	0	53323	53392	-	False	Contig00260	AAAACAATGAGTGTATTGTGGACCGTAATGCCTATAGAAACGGTGGTTGCCTCTGCTGCTGACCCGGAGA	1009370
0	EGO62324	True	-10	60	95460	95575	+	False	Contig00253	TTCACGGCATTAGCGGCAACAGTCGGAAGAGCCTGCCGCTGAAATCCCGGCACGGGACTTCAGCGGCAGGCTCTGGTTATAAGCAGCGGTCAGGCAGTGCAGGCCACGGGAAGGTT	1009370
0	EGO62803	True	-10	47	21370	21472	+	True	Contig00176	GGAACTGCCTTAAGAGCCTGCAAAAGCAGGCTCTTCTTCTATGTATTCCGCTTTCCGTCTTAGCTATCTGCTACCCTGTCATGTAGAACTGTTCAAATGAAAA	1009370
0	EGO62040	False	0	0	6588	6657	+	False	Contig00270	AACAAGGTGATGTATATGAACGCAAGAAAGCTGATAGAAATTGCATTACTGACAGCCATTGCTTTGGTGA	1009370
0	EGO62748	True	-8	46	28801	28901	-	True	Contig00183	AAATTGCTTTAAGGTGTCGGGGGACGTTGACAACAATAACGGAAGCCCTTGTTCTCACGGCTTTTTTGCCTCCCTGCCGCCAGTGACGACAGGGAGGATGA	1009370
0	EGO62832	True	4	60	15768	15869	+	False	Contig00172	GTGAATAAAGGGTTAAAAATTAGCAGATAAGATGCCTCCCAGGCAGTTGGCAGGTTGTGCCTCGGCCCTGAAGAGGCATTTTTACATAAGAATATGTTTTAA	1009370
0	EGO63873	False	0	0	52671	52740	-	False	Contig00085	AGAACTATGACCGAGGTTAACAAAGCGTATGCTGCAGCTTTCCTATACGCGCTCATCATCGGCTTTTCCT	1009370
0	EGO62677	False	0	0	5400	5469	+	False	Contig00194	GCGTCGGTGAATATGGAAAAGTTCATACCGTTCGAGAAGCTGTCGAAAAAGAAACAGCGAGAACATAATG	1009370
0	EGO62699	True	-10	47	7535	7638	-	True	Contig00192	ACTGGCTTAAATAAAAGCGGCTGCTGACCTGCCGGCTTGAGGCATTGAGATAATGCATGAAAAAGGGTGTTACGAAGCTTATGTGCTTCGCAACACCCTTTTGT	1009370
0	EGO62804	True	-1	60	21414	21521	-	True	Contig00176	TGTAAAGAAAGATTCGTGTAATGAAAAGCGCTTCCTTGACGGAGTGCGCTTTTCATTTGAACAGTTCTACATGACAGGGTAGCAGATAGCTAAGACGGAAAGCGGAAT	1009370
0	EGO62218	True	-10	60	86116	86231	+	True	Contig00259	TGTGGTTGAGTAAAAGAAAATAAAAAAGCGCCGCAAAGCGTTATAAACGCGATGCGGCGCCTTTTTATCGCAATTGCTTAAGCTGAGCCAGTACCTCCCGGTACTCCCGATCCAGT	1009370
0	EGO64097	False	0	0	18265	18334	-	False	Contig00078	TAGTGATTGATGATGAGCCGCAAATACGCAAACTGTTGAAAGTTTCCCTGCAGGCCTACGGTTATCAAAT	1009370
0	EGO65032	True	-9	60	8453	8567	+	False	Contig00039	GACGCGAAATAAACTTCTCACGGGAGGCAGGAGGGCAGGGCTTCCTTGCCCTCTTGATCTCTTATCGCACGATATAAAAAAGTGCTCTCACAGGAAAGAGGGGCGTTAGCGTGGC	1009370
0	EGO65622	False	0	0	38451	38520	+	False	Contig00016	CTCCATGTAGGAGGAAGAAGCAATGTCTATGAATCCTTATCTCGGTTGGGGTCTTACAACACTTTTGTCT	1009370
0	EGO64431	False	0	0	57387	57456	+	False	Contig00056	CGAAGCGTAAGCTGTCTTTAGAACTAAGCCAATGATTAAGATAACAATTACCCGTGATCAATCCGGTAAC	1009370
0	EGO64508	False	0	0	23324	23393	-	False	Contig00054	CAAATGGTAGGAGAGATTCGGGCCGAGGGAGTTGCCAAACGGTTTTTTCAGCAGGATGAAACCGAAGTCA	1009370
0	EGO64029	True	11	60	5496	5590	+	False	Contig00079	CAGGAAATATGGAAATAGATGTGGAATTTAAGTGATACATACATCATCCAAATTTGACAAATTTCACGGAAGGGGGAATTTCTTTTGCAGTATCT	1009370
0	EGO64823	True	-8	59	68850	68963	-	False	Contig00049	CGGAAAGATTAATCGCAAAATCAGACCAGCGGCACGAACAAAGCTGGCAGCCTTTCGTGTGATGTATAAGATACAAGAATGTGGGCGTATGTGCAGAGAGCAACCATATCATAT	1009370
0	EGO62975	True	0	48	8785	8879	-	True	Contig00159	ATGACCGGGGCCGGCTGCTACGATTCAACCCGTTTCTTCTCCAGCCATTCCAACATGACAATACAAAAGACCAGCCAAGTAGATCCGCCAAGATA	1009370
0	EGO63285	False	3	56	11238	11307	-	False	Contig00127	TTTTTTTTAGGTATCTAGGATCACTAACGAGAGAATAGTATTACTGACAGTAGTGAAATAATTAAGCCTT	1009370
0	EGO65742	False	-10	39	11407	11476	+	False	Contig00014	GAAAGGATAAGCCGGATGTGCGCCTACCTCTATAAGCGGTTAAATGTTTAAGATGCTATAGTGAAAAAGC	1009370
0	EGO63870	False	0	0	50182	50251	+	True	Contig00085	AAAATGGTAACGTGAGCCAGCTTATTCTACAAAACAAAGCCTGTCGAAATATCTCAAACATAATAGGAAA	1009370
0	EGO63284	False	0	0	8444	8513	-	False	Contig00127	AATCCTGTAACAACAAAGTAGATTAACAGAGTGTACAGTTTGGCTGAAAAGAAAACACAGCCCTTGAAGC	1009370
0	EGO62928	False	0	0	26724	26793	-	False	Contig00164	CCGTCAGTAGCCCCCCTTTTGGAGGTGATGCCATGTGTCTTACTATATATTGAAACTATGCAGCCGCCTT	1009370
0	EGO63234	True	-9	60	101779	101893	+	False	Contig00131	GAGGATAAGTAAAATGTAAAATGCGAGGAGGAGGAGCATGCCTCTAGTGGAGAAAGCTTCTATTATGGACGAACAGGCCATCCAGCGGGCGCTGATTCGCATTGCCCATGAAGTG	1009370
0	EGO65665	False	0	0	7914	7983	+	False	Contig00015	CAGTCTGTAGGAGAGAGGAGAAACGAAATGAAACTGGTTGTTGCATTAGGAGGAAACGCCCTGCAGGCGG	1009370
0	EGO65077	True	-10	38	15773	15866	+	False	Contig00037	TATTGGCAAGTAGCCGGTACAGGCAGTATATAAGGAGATGAAAGTCTTGTTTCAAGCAGGTGAGTATGATGTGGTTGTCATTGGCGCCGGCCAT	1009370
0	EGO63985	True	-10	60	38198	38314	-	True	Contig00081	TAAAGCAGGAATGACAAGAAAAAAATCTGCTTTTGGCAGAGTTTTTTTCTGTCTGGACAAGAAAGAATCTGCTTTGCTGACTAATTTGTCTAAGTGAATAAAAAAAGACCCGGTCAG	1009370
0	EGO64915	True	-4	60	11698	11808	-	False	Contig00041	GTGCTTAATGAAATTGATTCTTTTCAAACGTTATGGGCTTGCGGCCTGCTTCGTGCAGGTTGCAAGCCCTGATTTTGTTTTTGCATGATTTATAAATGGAAAGGGCAAGAT	1009370
0	EGO64346	True	-2	60	1410	1518	-	True	Contig00060	GTCTAGAGCATAGAGTAACTTCCAATAAAGGGACTGGCCTAAAGGTCAGTCCCTTTTGTCAACAAAAAGAAGAAGCTCACCATAACAGTGGGCTTCCCTTTCCTAACTT	1009370
0	EGO64570	False	-1	51	35680	35749	-	False	Contig00053	CACTCGATAAAATAGATTAGTGCTATATGGAGATGAATGTGAGTGAAAGTCCACTATACCTGTTCTCATT	1009370
0	EGO65673	False	0	0	15515	15584	+	False	Contig00015	GACCTGGTAAGGCGGTCCGGGAATACAAAATAGCAAAAGAAAAGAGCCTTGGTTGAACGATTCTGCCGAT	1009370
0	EGO65271	True	-10	54	43160	43269	+	True	Contig00024	GCAAAACCGTTGATGCGGACTATGAAAAGGCAAACACCTGCCTGCGCGTTTATTCCGCCATTACTCGTCTGCTGCTGGCTGAGGCCGCATGGACCGGTGCGGAGCCGACT	1009370
0	EGO61893	True	-10	60	3935	4050	+	False	Contig00290	TGTGAAGCTATGATGAAGCCACCATCTTTCGCCGGCATTTCATGGCGTTAGCAAAAATCATGCAGGAAATGAAAAAAGAAGATTGACAGCGACATTACATCCTGATATAGTATATT	1009370
0	EGO62103	True	-10	45	38940	39041	-	False	Contig00260	ATTACGCGAAATAAAAAATGGCCTTAGGGCCGTTTTTTATTTCGCGTTGTGTTTTATGCAGGATTTTAGCGAATCGTTAGAGAAACAAAAAGATATGCATTC	1009370
0	EGO62607	True	3	58	3996	4097	-	False	Contig00205	AAATTGGCAGCAATCTTCAGGCCAGCGGAAAATGGTCGGACCGGATAACCTTGGCTGCAAGACCGGCGAAGGCTTCTGTGATTATATGCAAAATACCAAGGA	1009370
0	EGO65707	True	-10	48	46853	46956	+	True	Contig00015	TGATTCAGTTTAACAGCCGTTTGATGTTTTTTGCATCACTTACCGGCTCAAGATCCTTTTGCCTCTCGACGCTGCGGTGCAATAATCCGGCAACATCCTGAAAG	1009370
0	EGO62312	False	0	0	82900	82969	+	False	Contig00253	CCATGACTAAGGTCGTCCTTTCCGGTTATTACGGCTTCACCAACAGCGGGGATGAGGCCATGCTGGCCGC	1009370
0	EGO61736	False	0	0	26623	26692	+	False	Contig00325	TGGGATTTAATCCGCGATAAAAGATAAAGGAGTAGGAATCATGGCCGAAGTAAAGATAGAATCCGTTACT	1009370
0	EGO65336	False	-4	43	45107	45176	-	False	Contig00019	CCAATTCTAGCTAATCTGGCAACAAAGGAGGGAAATCAATGCCTAGAATTGACTATTCAAAGTTAGACCT	1009370
0	EGO63581	False	0	0	82906	82975	-	False	Contig00112	TGATTGGTAATGTACCACTCCCAGATAGATCTGTTTAACCGCTGGAAACATGCTTATCCGGTGCCGGCCG	1009370
0	EGO65577	True	-10	56	214791	214902	+	False	Contig00017	GCGTAATGCGTAAATGCTGAAGATTAGCTGGCAATGCAGCATTACAACGGTAGTACAGACCGCCATATACTAATATGTTGATGTGTGCTCCGGTTCGAGCTTGGCCGCTTAG	1009370
0	EGO63866	False	0	0	46113	46182	+	False	Contig00085	TGCAAGGTGATGCTATGATGCTTCAATTCCGTAATATATCGGTTGCCTATGGGGATGGAGAGCCATCCCT	1009370
0	EGO64161	False	0	0	505	574	-	False	Contig00074	AGGTGTTTAAACATGGCGCAACAAACCGATTGTCTCAAGCTGGCCTTTGGCTGGGCGCTGGGCGAAAACG	1009370
0	EGO64947	False	0	0	30240	30309	+	False	Contig00040	CTGGAAGTAATCACGCGGAGGGAATAACATGAGTGAAATTCAGTTTCTGCAGGCGGGAGATCAAGGCTTG	1009370
0	EGO63523	True	-10	60	56197	56313	-	False	Contig00112	TAGAACGGTACTAAAAACACATGCCGAGCCGGGCGGCGAATCCCGGCGCAATGAATGACGGGGCCGCAAGGACCCTGCAATATTGGAGAGAAAGATAATGGAAACAGATAAGTGCTC	1009370
0	EGO64834	False	0	0	83807	83876	-	False	Contig00049	CGGGCATTAAGGGGGATGGATTATGCTGAATAAAATCATTGAATTTTCCCTTCATAACCGGGCGATTATC	1009370
0	EGO65185	False	0	0	7119	7188	-	False	Contig00026	CGCCAAGTAAGGGGGAGGGTTATGATGAATTGGAGAAATACTTACCGGGAGAGAATCATTTCGGCGGAAC	1009370
0	EGO64929	False	0	0	9491	9560	+	False	Contig00040	CGGTGCGTGATGAAAATAACCAAATCGTCGGCGCGGCGGCTGTGTTCAGGGATATAACCGAAGTGCGCCA	1009370
0	EGO62511	False	0	0	4748	4817	+	True	Contig00220	TATTCCTTGATCAGATCGTAGGAAATGCAGGCGGGACGTCCGGTTCGGGGGTCTGCAACCACTTCCGTGT	1009370
0	EGO62643	False	0	0	15692	15761	-	False	Contig00203	TACAATTTAAGTAACGAAAAGTCTCATAATCTCATATGTCTGTCGTCGATCGCCGGTACAAAAACTAACC	1009370
0	EGO63634	False	0	0	19627	19696	+	False	Contig00102	CGCTAAATGACCATAAACGAGACAGAAAGCATAGAAAGCATGGAAGAGAAAGAAAACAGGCCGGTGAAAA	1009370
0	EGO62610	False	0	0	6304	6373	-	False	Contig00205	TGTGAAATGAAACATGAGATGCTGTTTTCCGGAATTGGCGGGCAGGGAATCATGCTGCTGGGCGAGGTGC	1009370
0	EGO62824	True	1	60	5263	5367	+	False	Contig00172	GAAAGTAAGCTATTATTTTAATTTGAAATCAAGCCGGTGCGGCGCTGAATGTTTAAACAGAGCGTCGTGCCGGCTTGCCGGGTTTTGACGGTTATGTGCAGGCGC	1009370
0	EGO61932	True	-10	60	37891	38006	+	False	Contig00290	CAGCAAAGCGTAGATAAAGGGCCATGAAGCAGGGCTGTTAAAGCGCGAACCAGCGCTTTAACAGCCCTGCTGTGCATAAAAATCCCACAGACTTGCTACCCCGGAATTTGTATGAT	1009370
0	EGO62189	True	5	60	56126	56227	-	True	Contig00259	AGACCGTTGAAAAAGGCCCATCTGTGTCGCGTTGCTCCTGCGGGCGTTCGACGTACCCTCCAACCGTACAGTCTCACGCCCGTCCTCGTCGCGCTATCAGAA	1009370
0	EGO65143	True	-10	38	4575	4669	-	True	Contig00030	TTTTGGTTGATTAGGGAACCGTTGAAAAATCCCCTGATTCGAGCCAACAGATGAATTACATACAGATCCTAATGACGATCCCTTGATTCCAGTAA	1009370
0	EGO63964	False	0	0	13362	13431	-	False	Contig00081	AAAAGCATAGCTCTGATACAGGAGGACATCGTTAGTGATACAGCAACCATTACGCTATGGAAAAACTACC	1009370
0	EGO65354	True	-10	45	2123	2224	-	True	Contig00018	GCATGGCCTGGTAAAACGGGGCCGTTGAAAAAGACCGATCTACGGCGTTGCTCTTACCTTGTATCTGGACCTTTTTGAACGGCCCCGGATCCGAGGCCTAAA	1009370
0	EGO65312	True	-10	60	29742	29858	-	False	Contig00019	GCAACTGTAAGTAGAGGACCGTTGAATCTTTTTGAACGGTCCCGGATTCGCGGCTGTAGATAAGTTCTGCACTCATTCTCCAGGGGGTGGGATTATTCTTAAAAGAAGCGTACCGGT	1009370
0	EGO64049	False	0	0	21817	21886	+	False	Contig00079	AAATGGTTGAGGAGACCGGTGCCACGCTGGGAAACATTGAGCGGATCGGGATTCATATTGCCGGGATTGT	1009370
0	EGO65670	True	-6	56	11131	11239	-	True	Contig00015	TTTGAATTAATGCAAAAGGGCCTTAACCAGGCGTAATGATATGCTTGGTTAAGGCCCTTTCTTTTTAGCTCGAATGGGGCAATCCTTCGCGTTTTATATGGATGCGAGG	1009370
0	EGO62942	True	0	60	42272	42378	-	False	Contig00164	TTAAAGGGAGATAACGCGCAGCGTCGAAGAGATTGGCCCCTTATCGCTGGTGACAGCCCCGCGAAAATACATTAAAAAGGTATCTCAGCTCTTAGAATGGCTGGGAT	1009370
0	EGO64799	False	0	0	36671	36740	-	False	Contig00049	TGTTGGTTGAAAGCATCGCCATTGCCCTGGATGGTTTGAGAGCCAATAAGCTTCGCTCCATTCTGACTAT	1009370
0	EGO64599	True	-10	41	63851	63947	+	False	Contig00053	ATCTGCGGCATGAAAGACGCCGGTCTGATCATCAGCGTCAAATGAAAATTGAAAACCATAATAAAAGAGATAATTTTCCGGCAGAGGGCTATCTCTT	1009370
0	EGO65515	False	0	0	146927	146996	-	True	Contig00017	GGGCCGTTGAAACGGCCCCCGGGCTCCTCTAGCTTCCCCTTACATCCTGAAAAACGACGGCAGGACAGGT	1009370
0	EGO65031	True	7	60	7328	7426	+	False	Contig00039	TTATTGTAAGGCGGAGATACCGGCCGGCAAGGCGATTTACCAGCCTTGACGCGGTATGGCTGTTTTATGATATATAAATGGTCCAAAAAGGATTTTGAA	1009370
0	EGO65175	True	-3	52	7018	7119	-	False	Contig00029	CCGTTGAAAAAGGCCCATCTGCGTCGTTGCTCCTGCGGGCGCGCGCTTGCCGTACCCTCTCGAACGTACTGTCTGCGCGCGCGTCCTCGTCGCGCCTAGCAT	1009370
0	EGO63042	False	0	0	372	441	+	True	Contig00149	ACTTAAATAAATTAAATTGTTTTTATTACAGATTTTCTTCAAAGGTTATTACAGCATACAAAAATTCAAA	1009370
0	EGO64985	True	12	60	64623	64717	-	True	Contig00040	GTTTCTTCACGCGCCGCCGCCACCATACGGCACTCCAGATAAGAGAAATACCGACAATCACCGCCGTTGTGGCCAGCGAATACTCGCGAATCAGT	1009370
0	EGO64397	False	0	0	22498	22567	+	False	Contig00056	TACGTTATAATTAAGAGGAGGCGCCCGATTTATGAATTATCCCGAGGCTTTAGCCTACCTTGCTTCATTA	1009370
0	EGO64042	True	2	60	15756	15859	+	False	Contig00079	GAATATATAAAACTTTGAAAAGGGCATTGCAAGTCTTGGTTTAACACAGGATTGCAATGCCCTTTTGGTATTTTTAATATTTTGCCGCTTTCTTTTTGAAATAT	1009370
0	EGO64619	False	0	0	81311	81380	-	False	Contig00053	GGAGGTATAAGCTTTACCAACGAGCAGCTGGAGCGTTATTCCCGGCACATCATCCTGAAAGAAGTCGGTG	1009370
0	EGO63124	True	-10	51	2319	2425	+	False	Contig00131	TTTTTTACTTTAGAAACGGAAGTCTGGTCGATCTGGCCGGCCTTCTGTTTTTTTTTGTCAGGTTTTTTTCGAGCCGGCAAGAATGTAAACATAGACAAGTTTAAGAA	1009370
0	EGO64035	True	-1	58	10666	10770	+	False	Contig00079	GTAAATTCTGATACAGCCTTATCTCACATATATATTGAAGTGAGGTGAGCAAGATGAGCTTATTGGAATTGGTCGTTTTGAGCATGGCACTGGGAACGGATTTAT	1009370
0	EGO62830	False	0	0	13736	13805	+	False	Contig00172	GGCCGTTTGATAAAGAACAGGAGGAGTCAGTTTTGAAAGAAAAGCTTTCACTTGAACTTTGGCTTCAGGC	1009370
0	EGO62790	False	0	0	7060	7129	+	True	Contig00176	CCCATACTGACTGCACGATTTGTCCTTTTTCGTTACATATCATGATTCCATTTTCGATTTTGCCAAAGAG	1009370
0	EGO62386	False	8	53	3727	3796	-	False	Contig00240	CACTCTATAGCGGGGATTCATAAAGGAATAAGACGAAGGAGGTTTACTAAATGGGTAGAGGATTTTTTGG	1009370
0	EGO64483	False	0	0	1433	1502	-	False	Contig00055	ATTTGGTTAGACTAATGATATAATTTAGAATAAATCTTGATTAAAGGAGCTGGAATTGTAAGTTGGACAC	1009370
0	EGO64139	False	0	0	21637	21706	-	False	Contig00076	TAACGAGTAATCATTTTAATATAATATAGAGACCGTTCAAAAAGGCTCAGATGCTAGGCGCGACGAGGAC	1009370
0	EGO63482	False	0	0	14199	14268	-	False	Contig00112	GGAAAATTAATCCATGGCTTTTTCCGTAATACATCTTGGCGATATGATTGATGAGCTTGGCGAGGATGAG	1009370
0	EGO65701	True	-10	50	41570	41675	+	True	Contig00015	GGCATCTCTCTAAAAAAGCACCCGGCGCTCCTGCCGGGTGCTTTCAGTCTATCTATAAACCTGTCATAAAACCCATCTACGGCCTCGAAACAGGGACCGTTCAAAA	1009370
0	EGO65395	False	0	0	36506	36575	+	False	Contig00017	AAATAGTTAAAGTGAAAAGGAGTGTCGATACCAATGGCGAACGATCAAAACCGGTTAACTGAGGTTCAAA	1009370
0	EGO65286	False	0	0	2551	2620	+	True	Contig00019	GCGGCTGTAAAGGCAGACCAAGCATCCCACTCATTATTGGCAGACTAACGGGGCGCAAAAAACCGTTCCG	1009370
0	EGO63827	True	2	60	4680	4784	-	False	Contig00086	GACTTCAGATTGGGATTATATACTGTCTGGCAACTCAGCCCAGCGGCATTCAGCCATGAGTTCCTTGCCAAGAGGAACGGCTGGAGGTGGGATTAACTCAATGGG	1009370
0	EGO63745	True	-10	52	4558	4666	-	False	Contig00097	GAAATTCTCTGTAGATTTGCCTGACATTGCAGCCTCAGTTAGCAAGTATCAGCAAGTTTGCCCTTGGGAATGGCATCTAAGGAAAGAATGGACTATTTCCCGAAATAAG	1009370
0	EGO62195	True	-10	60	62212	62328	-	False	Contig00259	ATTGCTGTTTTTGAATGGCGGACCTATGCTTAATATAGCATTTGCATTGCTTTTGCAAATACAAATATATATAATAGGTATAGGAGGGGTGGACGTGGCGAAAACAACGAATATTTA	1009370
0	EGO62641	True	-10	60	14152	14268	-	False	Contig00203	GTAAGACGCTGTAACAAGATGCCGCTGTGGACCTGAACAGTTTGGCCGGCAAACTGCCGGCGGGTTTTCCAACGCATAAATTCCCGCCCTGGATAAAGACTAGTAAAAAAGTCTTTG	1009370
0	EGO63905	True	6	60	3004	3103	+	False	Contig00084	GACTATCTTGCTGGGCTTACTGTATACTTATACTGTTAAGAAGCTCCCTTGCTTTGGGAGCTTCTTTTGTAAAGACCACTTAAAATAAGATGCGCAGCAT	1009370
0	EGO65854	True	8	60	9968	10066	-	False	Contig00007	AATGCATAGAATAATATGGCTGAGCGGCACCAGACGGAATGACGTATGGCTGCTGAAATCAGTTAGAAGGAATCATCCCCTTGGTAATGGCGAAAATAG	1009370
0	EGO62462	False	0	0	1886	1955	-	False	Contig00231	AAGTTGTTAACCGGAGAGGAAGGATTGTTATGGAAAAAGGACCGGCTGCCGGGGGCTGCTCATGCTCTTG	1009370
0	EGO63352	False	0	0	10186	10255	-	True	Contig00124	TAGGTTTTAGCTGCCTTCCTTTTTCTTACCCCGTTTCGATCTGGACCTGGATTTCCGTTAAAAATTCTGC	1009370
0	EGO63862	True	-10	59	42028	42142	+	True	Contig00085	AAACATTAGCTAATCGCTTACAGTGGGGGCTGTCTCTATAGCGGAGGCAGCCCCCACTGTATAATCTTACTTTTTACAGCCGGGCTAACCATCCCTGGATTTCTGGCAAGCTGCT	1009370
0	EGO63132	False	0	0	9752	9821	+	False	Contig00131	CGCCGAATGATCTTTCTTGGCCTGGGATCCAATTTGGGCGACAAACGGAGTAATATCATTCGGGCACTGA	1009370
0	EGO63553	False	0	0	67323	67392	-	False	Contig00112	CGGTGAGTAGGGAGATAAAATTCCGGGGGAAAAGCTTAGCGACCGGCAAGTGGGTAATTGGGTACTTAGT	1009370
0	EGO63693	False	8	58	23732	23801	+	True	Contig00101	AAGGTTATAAAGGAATCCTTTCTTACCGATTCGGCTGGTCCAGATATTTCTTTACATCCTCTTTTTGGGA	1009370
0	EGO65343	True	-10	49	48170	48275	-	False	Contig00019	AAAAAGTGAAGTAAATGGCCATCGGTCATCGATTGTCAGCAATGTCAATGTAGACAAAAAGGAGGGGATAACGATGATCCAACAACAAACTATTCTGAACGTAGCC	1009370
0	EGO64810	True	-3	60	50814	50923	-	False	Contig00049	ACTTTAGACAAACACACTATGCTTCAATGGTCGGAGCCAGCCGGGCAAAAGATTTTTTATCTGGCCGGCTTTTTTTGTTCTTAGACGGGAAGACAGGGAGAAGCTGAATT	1009370
0	EGO63927	True	3	60	4138	4241	-	False	Contig00083	AATTCAGTCAAACCCTAACAAGCCCCGGGGCGGTGCTTTCTGCTCCGGGGATGGGTTTGTCCCCAAGGAGGAAATGCAGATGCATATGGCTACCTATATTGGCC	1009370
0	EGO65041	True	-6	60	4133	4245	-	False	Contig00038	ATCGAATTAAGCCTGAATAGAATATAGGGGATGAAGCTTCGTGCCTGATGGCGCGAAGCTTCATCTGTTTTGAATCTGTTTAGAAGACGGAACAGTCAATTTTATAAGGCGAA	1009370
0	EGO65956	True	8	60	31917	32014	+	False	Contig00005	GATTTTTTCTGGTTCAGAACAGGCCATTGAGATAATTTGTTTCAATGGCCTGTTTTCTTTGTGGCTTCACTGGATGCCGGGCGGTTTAAAATGAATAC	1009370
0	EGO61802	True	-10	54	12421	12530	+	True	Contig00305	TCTTTCGAAGTGAGGGCGGAATGGCGCTGTTGCCAGTCCGGGACGAATGGCAGCTTAGCATGTTAAAAATACAGATCCCTAGTCCCCGTCTCTAATTTATCCAGTTCTCT	1009370
0	EGO62436	True	-3	59	56820	56928	-	True	Contig00240	GTATTAATCAGGGTAAAATGAAGCCACCTGTGTGCAGTAGATGCAGCAGGTGGCTTTTGGTTTTTGGCAATTAAGGCCCTGGCATTATCGAGGCTACTTTAAAAAAGTA	1009370
0	EGO64507	True	-10	60	22625	22741	-	False	Contig00054	GAAAGTATCATTGAAGTGGGCCTTTCCCGGCCAAGAGCCCGCAGCAATCCGGAATTTCTGCACCTTCGCACCAAGATTTTGTCGATCTTGGATTATGCAGGAAACATTAAAGAGCCT	1009370
0	EGO65950	False	0	0	21851	21920	+	False	Contig00005	TAAAAAATAAGGAGGAGTAATTTATGGGAGATCTGATGCGGCCCATTCCCTTCCGGGAATTAATCTGCCG	1009370
0	EGO64749	True	-1	52	114406	114505	-	False	Contig00050	GGTAAAGAGATGGGGAGCCTCGCAAGGTTAGGGGAAAGCACGGGGTGAGATGGTGAGATGACAGAACGCAAGATAATTGAAGAGGCTGTCACGCAAGTAT	1009370
0	EGO64116	False	0	0	35898	35967	-	False	Contig00078	AGCTTCTTAACGAACATTGTCAGGTAACGGTAGTCGATAATTTTGATCCATATTATGAACAAACCATTAA	1009370
0	EGO64125	False	0	0	4687	4756	-	False	Contig00076	GGATCATTGAGCAGGGGACAACCGAAGGCAGCATGCACGTCATACAGTTCGAGGCTACGGTGGACCTGAT	1009370
0	EGO63440	True	-10	39	12804	12899	-	False	Contig00120	CATACGGTCATTGAACAACGTCAAATGTTGTGAGAGGAGTATACAGGCTTTGAAAGGACTTTTTATACCAAAACGATTGCAGAATCTGCGATTGGC	1009370
0	EGO65328	False	0	0	40769	40838	-	False	Contig00019	ACAAGGGTAGGAGGTGTATACCAGATGGCACGTATAGCCGGGGTGGATTTACCACGCGACAAGCGGATCG	1009370
0	EGO63362	False	0	0	21586	21655	-	False	Contig00124	CTTTTTCTGAACCGGCAGCTTGACGGGAAAATAGCGAAAAGGAGGAGTTTTATATGTTGGGAAATTACGA	1009370
0	EGO64199	False	0	0	36977	37046	-	False	Contig00074	CGATGAGTAAGCAGCGTGGTTTGGGAAGAGGGCTTGATGCTTTGTTTCCCGGATCCCAGGGACCCCAGAG	1009370
0	EGO65971	False	0	0	45179	45248	+	False	Contig00005	GTGGAAGTAGTAGAAGAAAACAAAGAAAAGAAAGTCATTGTGAAAGAGCCGCTGATTCACCAGGTGCCGG	1009370
0	EGO63784	True	-2	44	1266	1357	+	True	Contig00089	TTTGATATTTGCAGGAATTTTTGTAATTTGTTCTATTTGCCTGTAATAAGCAGTTTTGATTACAGGAACATGCCGCCGGAAGTCTCGATTCT	1009370
0	EGO64479	True	-9	60	103520	103634	+	False	Contig00056	AACAAATACTGATCGGTGATGTTGAAGCTCCTGCAAGATGTTCTGATATTGCAGGAGCTTTTGTAATCAGCGGCAAGTATAAAATATAATGAGGCCCTTTTCAGTTAGATATCCC	1009370
0	EGO62210	True	-10	50	77744	77850	-	False	Contig00259	TTTGGCCGGTCTAACCGGGAGATGCCTGAACCGTGTGGTCAGACAAACAAGATATGCAATGAGTCGAAGTTGACAGAGATCCGTGTACCGCGGGTCTTTTTTCTTTT	1009370
0	EGO62269	True	0	60	39237	39342	+	False	Contig00253	TGAGTCCCGATCCACTTGTCCAAGCAGCTAATCCAAAAGCTTGGGCGGGCGAATCGCAGCCTGAGTGAACCCTAACGGTCTTCGGACCGTTTTTTTTCTCTTTACT	1009370
0	EGO61756	True	3	54	1734	1830	+	True	Contig00318	AATCAACCAAAATGTGCATGTAACGTTGTTCCAGCGGAGGAGTGCAAAATGGATCAAGAAATAGAGCAGTTATTTCTCTACATCCTTTTCTGATTAT	1009370
0	EGO63475	True	-10	47	9008	9111	-	False	Contig00112	ACCGGCTCCAATAACCGGGGCCGCCTGTAAATATGAGGTTAAGAATTAGCAGAGGGCAGCTTCTGTTGATTCTTAACCTTAGTTATTTTCATTACTAATCTACT	1009370
0	EGO62137	False	-10	49	6159	6228	-	False	Contig00259	CCCGGAATAATTCAAAAATAAAGTCAGATTATTCAGAGATGGCTTTTAATCTTTTTTGTTACTTTTTGTA	1009370
0	EGO64345	True	-10	46	1404	1505	+	True	Contig00060	AAGAGAAAGTTAGGAAAGGGAAGCCCACTGTTATGGTGAGCTTCTTCTTTTTGTTGACAAAAGGGACTGACCTTTAGGCCAGTCCCTTTATTGGAAGTTACT	1009370
0	EGO61876	False	0	0	6421	6490	+	False	Contig00291	CGGGAATTAGCGTAATTACGGAAGGGATCAACTTGCAGCGGCTGATGGGCGGTTTACTGATTACAGTCCG	1009370
0	EGO65633	False	0	0	49835	49904	+	False	Contig00016	GTCAATTTAGTTTTACAAAAAAGTGTTACCTAAGTGTATAGAATGCGTTACCTGTTAACCATATAGGTTA	1009370
0	EGO65939	True	-10	60	5006	5122	-	False	Contig00005	GCGGCGGACATTAAATAGAACACAACCAATATAAAGGAGGAGTTTGTTATGGAACTTAGCGGTATCCAAATTGTTCTCATTTTTATCGTGTCCTGCATTTGCGGCATGGGGAGTGTA	1009370
0	EGO65359	True	-3	60	2983	3091	+	True	Contig00017	AAATAAATGGAACTGTTACCAAGTTTCTCGTTAGAGGCCGTAGCGGCCCTCTGTTGGTCATGAAACCGGCGGTTGAAAAACTGCGGTAAGAGCAATACAGCCACCCTCA	1009370
0	EGO63208	False	12	60	79775	79844	+	False	Contig00131	GCAAATGTAGACATGGCTACCGATTTTTTAGACAAGGTTACTTGCGTTATAAAAATAACACCCATTATAA	1009370
0	EGO65782	False	0	0	26134	26203	-	False	Contig00013	GGCAAAATAAAATGTGGAGGGATTTCAATGCCAGAGTTGCCTGAAGTAGAAACGATTCGCCGCAATCTGG	1009370
0	EGO65700	True	-10	49	39647	39752	-	False	Contig00015	GTTCGCTTCGGTAGGAGGAGTTGAAAAGGTCCGGATTCGAGACTGAAGGCAGGTTTAGTAACAGATTTAGGGGATAAGGTGGACGCAATTGGATTTTGATGCAACG	1009370
0	EGO61772	False	0	0	214	283	+	False	Contig00314	CAAGGATTAAGTTTCACTCTACTCTGGACGGTGAATTGGTGGCGAAAGCCAAGCAAAAAGCCCGCATGGA	1009370
0	EGO63764	False	0	0	4675	4744	+	False	Contig00093	TTGGCGATGACAGCGGCAAAACCGAAAACGAGGGAAGAGATGGAAGAACGGCTTGGCATTCTTTACCGGC	1009370
0	EGO65619	False	0	0	35403	35472	+	False	Contig00016	CAAACAATAGCAAGGAGGGGTGCGGCCGTGGCTGAGCTAAATTCGCTAATGTATCTGGATAGCCCGGCCT	1009370
0	EGO63878	True	-10	60	57882	57997	+	True	Contig00085	GGAAGCTTCCTGATTAAAGGATGTTCCTGATAAGAATAACTTAGGAAACCGCTGCATAACGCAGCGGTTTCCTGCTTTGTCTTCAATAATCAATTCCAATTCTATAAGCTTGCCAA	1009370
0	EGO65443	True	5	60	72969	73070	-	True	Contig00017	CGAACCGGATTGATATAAAACAGAATAAAGAGGCCGCAAAGGGTTTTTCCACTCTGTGCGGCCTCCGGTTTTGATTGCGCCAGCGTTTTTTTGTTAAACAAC	1009370
0	EGO65805	False	0	0	45551	45620	+	False	Contig00012	CTCAAAGTGAAAAGGAGAATAATTACATGCTAAGACAGAAGGTATGGAAAACGTGCTGGGTCGCAATACC	1009370
0	EGO62919	True	-10	54	18739	18849	-	False	Contig00164	CCAAAACTGACTGATTCTTAGGCTGCAAAGTCAGGCAGTAGCAGTATTTCCCGGCAATAGCGCAAATTTTAAGAAAAAAATTAGAAAGATTTGAAAGATCTCAGCAGGAAT	1009370
0	EGO64588	True	5	60	53314	53415	-	True	Contig00053	GCTGCTCAAAATGGATCGTTAAATCCAGTATTTCCGGCTGGTTGCCGATGCGGATAGGCGGCCCCCATGTGCCTACGCCACAGGAGACGATCACCTGGAGGG	1009370
0	EGO65756	True	15	60	21751	21842	-	True	Contig00014	GGCGGCGATAGAAGTGCAGGGGAGAAGGGGACGGCTTTACCGTCCCCTTCTCCCCTGCTATAGTGTCCAATTTCTAAGCTTTTATTTTTTTG	1009370
0	EGO63968	True	-1	48	21075	21169	+	True	Contig00081	TTAGGGCAAGAGTTGAAAAAGGAACCGAGGGCGAGTTATTTTTTTAGTGCGGCAGCTTGTTTAATAAGCTCCAGTACCCATTCGGCGGTGCTGTA	1009370
0	EGO62391	True	15	60	7903	7994	-	False	Contig00240	CGTTGAAAAAGACTCATCTGTGTTGTTGCTCCTACGGGTGCGCGCTCACCGTATCCTTCCGAACGTGCAGCTTTCGCGCGCGCGTCCTCGTC	1009370
0	EGO64053	True	5	60	26502	26602	+	False	Contig00079	CCAATAAAAGATGTAACAAAAAGCTTCCGGAGGTTAAGTTTCCGAAAGCTTTTTATTATATATGTATAGATAGATATTTTTTTGTAGGATTTCCCGGTAGT	1009370
0	EGO65965	False	0	0	39637	39706	+	False	Contig00005	AAAAGAATAGATGCAATCTCTGGTGAATCCCGGTGAACGGCTGGATGATCTTCTGATCCATAATTTAAAG	1009370
0	EGO61922	False	0	0	27705	27774	+	False	Contig00290	GACAGAATGATCGGCGTTTGTTAAAATAAAACAGGCAATTTATATAATTACATAAAATGAGACAGGTGCC	1009370
0	EGO61795	True	-9	60	6611	6726	-	True	Contig00305	GTGGAAATCATGATACCGGGAACCACTCTCGCCATTGGCTAATGCCCATCCCTGGCGACACATCCGGAGCAGGCAGCAGATCTATTGCCGTGAAGGACACAGTTCGGCCAGGATGC	1009370
0	EGO62829	True	-8	50	12947	13050	+	False	Contig00172	CCGGTAAATAAAAAACGGCTGCTCTGAACGACCTGTCCGGAACAGCCCGCAAAGACTCCCTTGCGGGAGTCTTTGCTATTACAGTATAATTTTTGGTAAATACA	1009370
0	EGO61945	True	7	60	52659	52757	+	False	Contig00290	CGAAATATATCGAAATCATCCCTGAAGGCAGCTCGGACCAGGATGACGCCAACTCAGGAAGAAATCGAACGAACGCGCTGGTCGCTAGTATTTACTAAT	1009370
0	EGO65574	False	0	0	211792	211861	+	False	Contig00017	TGCCAAGTAATGGCAGACATCATTCTTGCCGGATTCGGCGGACAGGGCATTTTGACCGCCGGAAAGATTT	1009370
0	EGO64589	True	-4	59	54536	54644	+	False	Contig00053	ATCATAGATATCCCGACTAACATTAAGAGGCTGTCACAATCCTCAGTCTCCTTTGTTTAATATCTTGAAAGCCTAAGTGCCTACTGCAGAGTGATGCAGTAGGCACTTA	1009370
0	EGO63639	True	-10	60	24106	24221	+	False	Contig00102	GGCGAAAGCGTAAGCTTTCGCCTGTTTTAATAAGAAAAGTGGCGATAATAAGCTGCCGAGTCAATCTTTGCATTATAATCCGGAATAATCCCGATTTGAATCGGGAATTTCTATTT	1009370
0	EGO63570	True	15	60	74995	75086	-	False	Contig00112	GTAGCCGTAAATAGGCAAAGTTCGTCACCGGAGAAACGGGAGGCGGATTTCATACCAGTAGTCGCCTGGTCGAAGCTGGCCGAGGTCGCCGG	1009370
0	EGO64455	True	-10	52	77702	77809	+	False	Contig00056	CGAACGCAAATAACTTGACTGAATGGGGGGCGATAGGCCCCCTCCGTTATTTTGATAAATACCATTGTCTGCATGGGGAGGGGATAAAATTGGGGGAAATGTTAGAGG	1009370
0	EGO64609	True	-10	38	72547	72640	+	True	Contig00053	CGGTACGCACTGAGGATTCGCCGCGGCGGAACTCAACAAAAGAAAAGCAAGGCGCATCAAACATCTGTCTGATGCGCCTTAAACATTCTATATT	1009370
0	EGO64504	True	-10	60	20035	20150	+	False	Contig00054	CCGCGGCTTTTAATGTATAGAGGGAATGGACCATGCGCACTTCCTTGTTGGCCTGATTCCTGTCGGAAAAGTAAAAAAGGCTTCTTCCGCTGGCTATTGACACCAACTCAGAAATT	1009370
0	EGO65853	True	-10	38	8979	9073	-	False	Contig00007	AGATCTTTCCCTAAGTACAGCTTGGCTGCTACTCCAATTAGGAAGGATGGACATTATCCAATCATTTTTGTGCAGTGCGGGCCTGTCCGCTATCG	1009370
0	EGO63101	True	-10	60	29797	29913	-	False	Contig00140	GGGGCGGCTGGTAACTTGCCGGCATAAATTTTGACCGAAGGAACGTTGGCAAAGCCAGGCGTTCTTTTTTTTATTTTTTTCTTCAGACAGCAGGAATTTAAAGTTAGCGAGAGAATA	1009370
0	EGO64465	True	8	60	87146	87244	-	False	Contig00056	TAACTTGTCATTTCATTTCCATTGGCCTTTTCCTATTTCCGGTCAGCGGTGAATTTAAGCCGTTGACCGTTTTTTTATTTCATATTTTGATAAATTCCA	1009370
0	EGO61968	False	0	0	74417	74486	+	False	Contig00290	TGCCAAATGAGTCAGATACATTACCTGCTGCCTCTGGCGCTGTTATGGGACTGGATCATCGGGGATCCGC	1009370
0	EGO65005	False	0	0	80448	80517	-	True	Contig00040	CGAGACCTAAGGCCCCCCTTCTTCAATTCACCCTGTCTCCGACAAAAAAAGAATCCCCGGACGTCATGCA	1009370
0	EGO62188	True	7	60	55889	55987	+	True	Contig00259	GGTTTTTAACTGTATCCTCAAAGAAGCGGCGATGCCTCCACGGCATCGCCGCTTCTATTCATACGGCATTTATAGAAGTCTATGGCAACAACTCATCTG	1009370
0	EGO62213	False	0	0	81809	81878	+	False	Contig00259	GTTCGCGTAGGGGCCGCAGGAGCATTAATGGTTTTGAAAATGATTTCCGAGGGAGATACTATGAAGCTGA	1009370
0	EGO64761	False	0	0	124507	124576	-	False	Contig00050	CCCTTCCTAAAAATCAGAGGAGAGAAACAGAATGTACAGCTTGATGATCGCTGAAGATGAGCAGCTGGAA	1009370
0	EGO65411	True	-2	58	45769	45875	-	True	Contig00017	TGGTGATTTTCTTCAGCCCTGTCTTCTTTTTCAAACTGATCTGAAATTGAAGTTACCTGCAGGCGTTCCGTCCTTGGATCCTTTATTTTTGAGCGCTCTATTATCTC	1009370
0	EGO62540	False	0	0	35897	35966	+	False	Contig00220	TCTTGAATAATACGGTATATTTTTTGGGTAGTTCCGATGATCCTATATGTACGTCCTTTTGGATTGAATG	1009370
0	EGO63650	False	0	0	33855	33924	+	False	Contig00102	TGAGTTATAGTAAGGAGGCAACAGTATGGCTGTCGTAAAAGTAATTGAATTAGTGGGCACTTCCCGTCAC	1009370
0	EGO63006	False	0	0	26315	26384	+	False	Contig00150	AGCTTGGTAGGAGGCTGGGGCATGACTGGAATACAATTTGATGGCACAAAACATATGGATATTATTCCCA	1009370
0	EGO64665	True	-10	47	19455	19558	-	False	Contig00050	AACAGGTTGTCTAGAAGACAAATTACGACAGTTGAAACTGGAGGGATGTAAATGTCTAGCGCATTGTTTAAAGCCGCTTATGAAGGAGCGGTGATTGCCACCAG	1009370
0	EGO63452	False	0	0	24861	24930	-	False	Contig00120	AGCAAAGTGAGGTGAAAGCATTGTCAGGCATCGATATTCGGGAATGGAGCATTCAGGAGATTCACCGGCG	1009370
0	EGO65448	False	0	0	79660	79729	+	False	Contig00017	GAAGGTTTGATGCGGTCGGCATGGACCAACAGGAATTAGCGAATTTGCTGCGGAAACCGCCCTTTGATCT	1009370
0	EGO62297	True	4	60	67221	67322	+	False	Contig00253	AATGTGAGTATCTTTAACCGTCTTTCCCTGTTGCGGCAATGCAACGGGCCGGTATAGAATTTTTATGGCGGCAGATTCATTGTTTATAAGTAAAAACGCTAA	1009370
0	EGO63767	False	0	0	333	402	+	False	Contig00092	AAAAATCTGAAGAAATCATCAAGCGCCGGCGAACGTAAACTCTTATTGGAGATCAGTCACACCAAGCTCA	1009370
0	EGO64194	True	-10	59	33336	33451	-	False	Contig00074	CTTTTGAAACCTAAGGCTGCAGGTCCTGTTTTGGGCCTCTGGGCCTAACCTTGCGGAGGAACCGATGTATGATTTATTTAGATAATGCGGCTACTACCTGGCCTAAACCGGAAGCG	1009370
0	EGO64941	False	0	0	24278	24347	+	False	Contig00040	GGGCAGGTGAGTGAGTTTTCAGTGGGCTATAAAGGAGGTACATAATGTTTTCTATATATGGGAATAAAAT	1009370
0	EGO62989	True	-9	60	8478	8592	+	False	Contig00150	ATGGGTGATTAACTAACTTTGATGGATTGTAATGGACGGTTTATCCCCCCAAGCCGTGTTGGGGGTAGCTCATTTCGAAGCATTGACGACAACAAGCGTAATTGTATCGTATACG	1009370
0	EGO64241	True	12	60	2110	2204	-	True	Contig00069	CAGGCTTACTTACATATAAAGCAATAAAAAAACAGCTCGCTGGCTGTTTTTTTTTATTGCTTATTTTTATTTCATGTCCGCTAGCCGGAAATCAT	1009370
0	EGO61933	True	-2	60	39954	40061	+	True	Contig00290	TCTAAAAGAAAAATAGAGGAAAGAGCAGCGGGAGCCCAGGCCGCAGAGCCGTTAAAACGCGAACCGGCGCTTTAACGGCTCTTGTTCTTGTTATTAGTGTGCAGGCAT	1009370
0	EGO64943	True	-10	49	26170	26275	-	True	Contig00040	AATTGATCATTTAAGCAGATTCTTGGATAGTTTCCTGCAAAGACATCCAAATCCTACCATCCGATAAGTTACGGGTATGTTTCTCTTTAAAGACTATTAATTCCTG	1009370
0	EGO62279	True	-10	38	49193	49286	+	False	Contig00253	CTTCTTGTCTTAGCGCCCGGATATTCCGCCGCCCTTGACGATTTTGTCCAATTACAGTATGGATTGCGAGGGAACAGCATGTTGCGCATCCGGA	1009370
0	EGO64380	True	-10	45	4625	4725	+	False	Contig00056	AGAATCGGCATAAAAAGAGGGGATATTTAATCCCCTCCTTTTTTTATGCCGATTTTTACTCTTTTAACGCCCTTTTTTGCCGGATAAAAACATTCCATATG	1009370
0	EGO62890	True	3	60	5464	5566	+	True	Contig00165	CACAACACGGTTCTTTCAATCTGACACCCGGTGATGACAGGCGGGTTCCAGATTGGAAAGAAAAAGTAACACCCTTTGAATACATGTTCACAACGTCGAAACG	1009370
0	EGO64174	False	0	0	13474	13543	-	False	Contig00074	GCCGCAATAAAGAAAGAGAGGAAAGCAAAAAAAATGAGCCATGACAACACGCAAAAACTACTATTCGAGC	1009370
0	EGO63207	False	0	0	79077	79146	+	False	Contig00131	TCCTGGCTGAATGAATAATTGGGGGGATAGGCAGTGGATATACTAAAGGATACTGCTGTATGCGTGGCGC	1009370
0	EGO65121	True	9	59	13625	13720	+	True	Contig00032	TAAGCTGACCGGCAGGCATAGGTATCTCAGGATATGATTGTAGGGCTGCCGGAGGGCAGCCCTTTTTTTCATCTTGCGGAATTTTCGGGGAGTGGT	1009370
0	EGO65217	True	-10	49	15121	15225	+	False	Contig00025	ACTGGGTAAGTAACCGGCACACTGGCTGAATGGTTATACTAGTGCCGCTTGCGCCACAAACGCCGGGAGAGTGGAAGATATGTCAATTTGGGTAAAGGCGGATTC	1009370
0	EGO61925	True	3	60	28941	29043	+	False	Contig00290	TGATTCCCTCGATGCGGTACGACTGGAGCGATCAGTTTAGTTCCGAAGTCACGCCGCGTCTCGGCCTGACTTATAAAGCTCAGGAAGATTTACGCATCAAGGC	1009370
0	EGO65397	True	-10	60	38663	38778	+	False	Contig00017	TTGGAGTGAATAGGAGGGGATAAAGTGGCGGCAGGGCCTTGGTAAAGGAAGCGGCTAATATGGTTATGATAGTCCTTAAAAGGTAAAAGAAAGGTGAGAAAGATGACGCTATCAGA	1009370
0	EGO63861	True	-10	36	41122	41213	+	False	Contig00085	AGATCATGGTTGAAACAGTGAAAATAATTGTTCCAGCCTGTCATACCCTTAACTTCAACGCATCAGGAGAACTGTCCTTGATGTTCCTGATT	1009370
0	EGO65215	False	0	0	14344	14413	+	False	Contig00025	AAAGGCGTGACAATATGATCAAGGTCAGCGTTTGCATAGGCAGCGCCTGTCATATCAAAGGCTCCTATAA	1009370
0	EGO62983	True	0	60	2048	2153	+	False	Contig00150	TAACAGTTAAGACGTATATCAGCGGCATCATAGGGCAGGGACCTGTCAGCCTTTCATTCCGGGCGGCAGGTCTTTGTCTCTTTCATCCCGGAAAAAATTCTGCACA	1009370
0	EGO62973	True	2	60	7611	7714	+	False	Contig00159	ACCTGCGTGATCATCAAACCCCATGGCTTCCAGCGCTGTGCCGGGGTCTGCCATGCTTGCAGAAAGGGTGCCGGGCAGTTACAAACTTCAGAAAGTGAGTGGTC	1009370
0	EGO64468	False	0	0	92166	92235	+	False	Contig00056	AGAGCATTAAAATGGGGGTGGAGAGCATCGTAGATTTGCTGGTCATCATGCAAAATCGCTGGGAAGATAT	1009370
0	EGO63365	True	-10	56	25025	25137	-	True	Contig00124	CCAAAGCGGAATAGTGTCAAGGTGAAGGCGCCACTCATTCCGGTGCTGGCGAAAGGGACGAATTCTCTTATTGTTAAGAGCGTTCGTCCCTTTCAATTATTACCCGATCAAAC	1009370
0	EGO65923	True	-10	60	20766	20882	-	False	Contig00006	TCACAGTAGAATAGAATGTAGGAAGTCGATACAAACAGGACCTCTCATCTGCGGGGGTCCTGTTATATTTTTTCATTTAATGTACATTACCAGGAGGAATTTGTGTTCTTGCAAAGA	1009370
0	EGO61734	True	-9	60	23628	23742	+	False	Contig00325	GGGGACCGTTGAAAAAGGCCCATCTGCTTCGTTGCTCCTGCGGGCGAGTGTTCGACGTACCCTCCAAACGTACAGTCTCACGCTCGTCCCCGTCGCGCCTAGCATCTGAACCTTT	1009370
0	EGO63408	False	0	0	17032	17101	+	False	Contig00123	TGAATTATGAGCAATATGCTTTCTCCTAAAGACAGAATCGTTTTTGCCAACCCATCCGAGCGTATTAAGT	1009370
0	EGO62412	True	-10	53	31825	31933	+	True	Contig00240	ATACAGTAAATAACGAAAACGAGGCGCGGGGAAATCCGTCCTCGTTTTTTATTTTACATTCAGATTCCATCTTGCGACGGACACTCTTGCTGTCGGCTAACAGTAGGCG	1009370
0	EGO65702	True	-10	43	41819	41918	-	True	Contig00015	GCTTTAACGTCTAAAAGGGGACCGTTGAAAAGGGCCCATCTGCGTTGTCAGACCTACGAGAGCGCGCTGTTCAGAAAGTATCTCTTTTCGGGTTTTATCT	1009370
0	EGO64894	True	-10	60	8835	8950	+	False	Contig00042	TGACAGGCTCTAAGAGACCGGTGGAAAAGGCCTTTGGCAGTGATAAGCCGCATCTTCGCTAAAAAGATGCGGCTTATCGTTGGTATTGATGTTACCCCACCGCATAGTCCGGTGAA	1009370
0	EGO61902	False	0	0	12554	12623	+	False	Contig00290	GTATCTTTAGAAAGGAGATTAGTCATGAGACCATGAAAATCGGCAACGGATTTACTTTTATCGAAATGAT	1009370
0	EGO62311	False	0	0	80820	80889	+	False	Contig00253	AGCAAAGTAAGGTGGAGAGACGATTGTCTTACAGCAAATCTTATAACCGTGTCTTGTTAGCCGCTGTTTT	1009370
0	EGO63213	True	8	60	84647	84744	+	False	Contig00131	AAATTATATCAAATATGAAAAATCAACAGCGATTGGTGGCGATTGCTGTTGATTTTTCTTGCTAAAAAAATCGTATTTACAGCAGGGAATCATACAAT	1009370
0	EGO63290	True	-9	59	6619	6732	+	False	Contig00126	GTGGTGAAATAACCGTAGAGAGTAAAAATCCCGGGAGATGATCCCGGGATTTTAATTGGCATAAGAAAATGTTGAAGTTTGGGAGGATTTTAACATTTTCAGTAAAATTAATAT	1009370
0	EGO65441	False	0	0	72483	72552	-	False	Contig00017	GAAGAAGTAGAGAAGACTTAAGGAGTGGATATAGAGTGGCAAAAGTTCTTCTTATGCAAGGGAACCAAGC	1009370
0	EGO63952	True	-3	54	2278	2380	+	False	Contig00082	AAATAAAGCGAAAACTACCGAGTGCGTCTACTCCCTGCGAGCGCGGGAAAAGCCTACTGTTATCCATCCCGGTGACAGAGACTGAGGTTCAGACGGTGCTGAA	1009370
0	EGO62109	True	3	58	48816	48916	+	True	Contig00260	TAGCGCGACGAGGACGGGCGTGAGACTGTACGTTTGGCAGGGTACGTCGATACTAGAAAGATGCGGAGCATCGTGAGATCAGGAGGAAAGCAGGTCGCTTT	1009370
0	EGO64361	True	-10	44	18147	18247	-	False	Contig00060	ATTATGGTGACTGACAGCAGCGCATTCGTTGTGCGTTAAAACAAATAGCCGGTGACTTTCGGCAGGAGGTTTTCATAAAATATGGAAGAAAGATGGAATGC	1009370
0	EGO64292	False	0	0	35741	35810	-	False	Contig00066	GCAGCTGTAACAGTTTGTGCAGGGACCGGGAATCAGGGGAGGCTGTAATTGAATATGCGGATAACAAAAG	1009370
0	EGO63438	True	-10	56	10835	10947	-	False	Contig00120	CGGTCCGCCACTGAGCACCTTCTTCCGGGTCCGGTTCTCTTGCTGGGGAAGAATCCGATATTTCATGGCATAGTACGAAAGTTCACCATGTGGTTCGCCTTAATAGTGCGAAG	1009370
0	EGO65416	True	-10	56	52200	52311	+	False	Contig00017	TGATTCCCAATAAGTGTTGTATTGTCGACAGCAGGACTTTAATGTCGAATGCTTGAAATAAGTAGAGAAAATAGAGGTCGGCAGATTCATGCCGGCAGTATATGATATGGAA	1009370
0	EGO62860	True	-2	60	10270	10377	+	False	Contig00171	GTTGAAAAAGGTCCATCTGCGTCACTTCAGCCTCCTGCGGGCAGGGAAAAAAATTGGTGCGTGTTAGCAGAATAATGAAAATGACTATCAAATTCATTTACATGGATG	1009370
0	EGO64852	True	-10	42	104726	104823	+	True	Contig00049	ATTTATTGAGTAATCGGCCAGGCAGTTATGGCGCTGAGCGGACGGAAAATCAAAAAAATCCGTCAGAGCGCCTAACCTTCATAAAAAATCCGCCGCTA	1009370
0	EGO63087	False	2	50	13143	13212	-	False	Contig00140	TAACAACTAATTACTTTCCTTGTTCGGACAGTTTGTAAGCTAAAAAGGTGTCATCGCTTTGTCGTATTGC	1009370
0	EGO63622	False	0	0	11080	11149	+	False	Contig00102	TGAGGAATAAGGAGGAATTTTGGTGAGTAGCGGCCAGTCATGGATAGCCGGGGCAAAAAAATTTGGTTCG	1009370
0	EGO62944	True	-10	60	44011	44127	-	False	Contig00164	TAGAAGAGAGCTAATAAACTCCGGGCAGCCGCGCTTTTGCCTTTGGCAAAGGCGCGGCTTTTACCTTTCTGCGCCGTTATTCAAATATTACCGTTTGTTGCCATTGAATTGCGGCAG	1009370
0	EGO65505	True	-1	60	139291	139398	-	True	Contig00017	GCTAGGCAAGAAAATAACAAAAACCTTCTCCAGCAATGTCGTGGAGAAGGTTTTTTGTTATTGTTTACATGAGTTTTTATGGGAGCTGGCACCGCATTCACCGCAACC	1009370
0	EGO63092	False	11	57	19365	19434	-	False	Contig00140	CAGTGTGTGAGAGATTGACCGAAGCATTGTTCCTGCGTACATACAAAATCATGCAAAAGGATGCGTTCAA	1009370
0	EGO64204	False	0	0	1674	1743	+	True	Contig00073	GTTGGCGTGAGTATGGAAAGAGACAACCGGGAAAACGATGTGTTCCCCATGCTGGACAACATGCCTGCCG	1009370
0	EGO62066	False	0	0	1272	1341	-	False	Contig00260	AGGCAAATAAAAATGGCGGAAGTTTTGTTTGCCAGGCCTAAAGCTCTGCTTGATGTGCCATTCCACTACT	1009370
0	EGO65290	True	8	60	4847	4945	-	True	Contig00019	TCTGATCGCATAAAAAAAATGATCCCGCAGGTTGATTTTCGTGCGGGGTCATTTTGTGGAAAAGTCTATTAGAAACCTATCTTCAGCCTCGAACCTGGG	1009370
0	EGO63940	True	-10	53	18208	18317	-	False	Contig00083	CCTTAACGCTCTAAGATCAAGCGTACAGGAGCCTCCGGGCTCCTGTACAGCTTTCCCTGGAATTTGAAGCGATGGAGTTTGAAGATGGTTAAACGTTTATTGGATTGCAA	1009370
0	EGO64519	False	0	0	38842	38911	+	False	Contig00054	GGAACCATAGGCAATGCCGGAAATCAGACAGCATCATGACAGGAGCAAAGGAATTCCGGCAAAAAATCGG	1009370
0	EGO65052	False	0	0	18687	18756	+	False	Contig00038	AAACCTGTAGAGCTGTAAGATACTATGGCAGGAAAGCGGGAAATATTTGTTGAATAATAACGCAAAATGA	1009370
0	EGO62285	False	0	0	54429	54498	+	False	Contig00253	AAAGTTATAACTTTGGCCATTGGAAGATGCGGCGCAACGGATCGCGTTTAGAAAGAGGTGCAGTATGCTT	1009370
0	EGO64968	True	-10	48	49593	49696	+	False	Contig00040	TCTTGTACCCTGATGGGCGGATGATTTCCGCAGAGCTGTCAGCAGTAATCAGTAAAATTATTTATGCCTGAATTTATGTGCATATACACGTTTATTAAGAATGA	1009370
0	EGO63854	False	-10	41	32124	32193	+	True	Contig00085	GTTGAACTAACTGTTACTTATAGATCCCATAGGTTTTATTGACATCCTGAATGTAAATGATCCCTTTGCC	1009370
0	EGO65589	True	-10	60	2248	2363	+	True	Contig00016	CTCGTCAAGCTGAGGGACCCGGTAGGTGAATTGCGGGCTGTGAATCGCTTTCGCCAGAATCCGACAAAGTAGAAAAGGGGTGTCACAAAACATTTTTGGCAAATGTTTTGCGGCAC	1009370
0	EGO63100	False	0	0	28738	28807	-	False	Contig00140	ATTGTTATAAACACTTGTAAATTTATATAAGGAGTCGGTTGGTATGAAAATTGGTTTTATTGGTCTCGGC	1009370
0	EGO62605	True	-9	60	2949	3063	+	True	Contig00205	GACAGCCATTAAGCATTAGTAACCTTTGACCAGTAGCATAAGCTACGCAGAACTAGATAGTTATATCCTTCAGCTCACCATCCAGCAGCCGCCTTTTCCTCTTGTCGTTTCAATC	1009370
0	EGO62630	True	-10	43	2962	3061	-	False	Contig00203	CCTATACTGCATAAGGCGGTTCGGCCAACAAAATGAGAACGGCAAAACACCTCAGCCAGCATAACCGGCTGAGGTGTTTTGCCATTCTGCCGGACCAATA	1009370
0	EGO65034	True	0	60	11141	11246	+	False	Contig00039	TAGAAGGCCAAATTCAAAATGATGAAAACCCGTGAACCATCGCGGGTTTTCATCATTTTGTTTATCCTTGCGTCAGGCTGAAGCCAGCGGTACAATGGAATCATTG	1009370
0	EGO64632	True	-10	53	4141	4250	-	False	Contig00052	GGCCAGCGCATTGAATATTGGCTCCAGTGGCAAAGTGACCCTGAGGAGATAAGCCGATGACATTAGATTTTTTATTAAGGTAGATTGGAGAAGTGTAATGGGGAATACGG	1009370
0	EGO64528	True	6	60	47581	47681	-	False	Contig00054	CCGGTAATATTTTTATGAGGGGAGCCATTTATGAATTTGGCCAACAGTACGTTAAAGGACCCTAGGATATCTTTGCGCAACGGCGTAAGTTTGGCTGCTAT	1009370
0	EGO62725	True	-1	60	3134	3241	-	True	Contig00183	AATAAGGGATAACTCAAAAGCGTCATTCTCTTGCCACACAGGCGAGAGAATGACGCTTTTCCATTAGGAGTTAATTAGCAAAACGCATCTGCAGCCTCGAATCTGAAC	1009370
0	EGO65959	True	-10	60	34768	34883	+	True	Contig00005	GGCTCAGCCGTGAAGCTCCGGGAAACCGGGGAAAAAGGCCTGTGTGGCGCATATTTACGGGTATACTATTAAAATATAAGGTAATATTTAGATACAGGCTGCCAGGATGGCAGCCA	1009370
0	EGO63356	True	-10	58	15241	15354	+	False	Contig00124	CAGCAGTAAATGAGGCGTCCAGGCCGGCGCTTTTCGGAAGATTGACTTTGCGGCATCGCCATTCTATAATAAATGTAAATGCGAATAATATGCATCTGTACAATACGAAAATTG	1009370
0	EGO63640	False	-10	38	25652	25721	+	False	Contig00102	TTTCATTTAAAATAAATGTCGATAAATGTTGATAAATAACAAAAAAATAATTGTATTTTTTTACCATGCC	1009370
0	EGO62563	True	11	60	10129	10224	-	True	Contig00210	AATGGATCAATGACGAAAAAAACCGGCCGCTTGAATAAAATCAGGCGACCGGTTTTTCAATGGATGCCCTTTCCCTAAACCAAGTTACAGGAAGCA	1009370
0	EGO64223	False	0	0	7258	7327	-	False	Contig00072	TCTGACATAAAAACAACCCAAGGAGGATACGTATGGAAATCAAACGGTTTGACGCTACCATCAGCACCGA	1009370
0	EGO63733	True	-10	43	36171	36269	+	True	Contig00098	AAACAGGCTGTGAACAGGGTTTGGCCTGTTCTACCGGTCCAGTCGCGGGTGCCTGGTTGAATAAGCTGCAGCAGGCAGCTGGAAAATGGCGGGAATGTG	1009370
0	EGO64492	True	-10	49	1183	1288	-	False	Contig00054	AGGAGAAAAAATAAAGAGTCGCGTAATCTGTTGACACAGATAAGCGGTTATGATATGATAAAGAACAATTCAATATAAATTCAAAATACTGGTAATTGCCATTAGC	1009370
0	EGO62296	False	0	0	66323	66392	+	False	Contig00253	GAGTCTATGAGCATTGCAAAAGGGATTATTCTGGCCGGTGGATCGGGGACCAGACTGTATCCCATTACCC	1009370
0	EGO62067	False	0	0	2352	2421	-	False	Contig00260	TCATAAGTAGGGAGGAGTGATTTATATGGCTGAAAAAGTATTGATGAAGGGAAATGAAGCCATAGGGGAG	1009370
0	EGO65420	False	0	0	54982	55051	+	False	Contig00017	TCGGCCATGAAAATCGGTGTCATGAGTGATTCTCATGGCGACAAGGATGCCATCCGTCAGGCTGCGGCCA	1009370
0	EGO62894	True	-1	58	9152	9256	+	True	Contig00165	ATAAAGTCTATTATTCGAAGTTCCTGCAAACGTTTTGATTTGCAGGAACTTTTATATTTGTAGGGTAATTTTTCATATGAATGTGAATGGTATTGCGGAAGTAAA	1009370
0	EGO63561	False	0	0	70051	70120	-	False	Contig00112	GGGAAAATGAGCATATTAGACAGGCTTAATCGGGGAGAAATAACCGTCAGTATCGGGGTGGACAATCACA	1009370
0	EGO64259	True	7	60	392	491	-	False	Contig00066	ATAAACAGTAAAAAGGGTTTTTTCCTGTCTTGTAGAAGTTTATAAGTAGGTTTATAACGATCAGGTCGCTTGGGCATTTGCTGAAGCGGCAAGCAGGAGG	1009370
0	EGO62288	True	-10	59	57553	57667	+	False	Contig00253	AGATCAACGATAGAGGTTTTACTGTACGTTGGCTCCCAGCGCTGCCACAACCGGTTTCGGGACAGATTAATGCAGATAAAATTTGGCCTGATATCAATTGGGCGGACGACGTCCG	1009370
0	EGO64383	True	3	60	9890	9992	+	False	Contig00056	AAAAAGACAGGAAAGAGTTAGCAGGGCGGCCAGTGCGCCATAACCTTTAAAACGGGCAGTATATTTAGAGGTTGCAGATCGCAAGGGCTGTCCTGCTGCCATG	1009370
0	EGO64505	True	-10	60	21498	21613	+	True	Contig00054	AAGAGGATTTTAGTTTTATATACTTCTAAAGCAAAAGCGGCAACTATCTTGCCGCTTTTGCTTTTTCTTAACTTATTTTATTGTATCGGGAACTCCCGGCAGAGTGACAAAGCTGT	1009370
0	EGO63856	False	0	0	32747	32816	-	False	Contig00085	TAATGGTTAATCCTTCTGGCTCGTCTGATATGCCGGAGATCGAGCTGATATGCGTCATTATCAATTTTGG	1009370
0	EGO65629	False	0	0	45509	45578	+	False	Contig00016	TACCGATTGATGCGAAAAAGTATTTGTACGGTATTCTTGCTGCTCTCCTTAGCCTGGCTGCCCTCTATCG	1009370
0	EGO62846	True	-10	41	34057	34153	+	False	Contig00172	CAAGGGAGGGTGATGCCGGAAAGGATAATTTGGTTTGACTTTCAAGGCAGTGTGACACTATAACACCGTAACAATGTATAGGAGGGAAATGCATGTT	1009370
0	EGO63142	False	0	0	20902	20971	+	False	Contig00131	GAGGCGCTAATCATGGGTCTGTTTGATGCGATTAATTCATCGGCTTCCGGAATGACCGCCGAACGGTTGA	1009370
0	EGO64696	True	-10	53	54784	54893	-	False	Contig00050	GATTGGCGTTCTAGGATGGCCACTCGGAGACTCTGAACACGCAGGTCCTACAGGAGAATTTGAGTTAAATAAATCCCTCCCGTGTTGCCCAGAACCAATGAAAACGGACA	1009370
0	EGO63437	True	-10	60	9810	9926	-	False	Contig00120	CAATACTGAAATAGCCTGGATAAAACAAAAACTATTTTCCCGGCAACATGGGAATAGCCGTTTTAGGGGATAATCTTTACAGAACAGATTATCCCTTTTTGCGTTGATTTTCTGTAA	1009370
0	EGO65494	False	0	0	125764	125833	-	False	Contig00017	TGAAAATTAAGGCATTCTGTTGTTATTTTCAAAAAGGCCAGGAAAGAGTTCATTGTCTGCTGCGAACCCT	1009370
0	EGO64442	True	10	60	64907	65002	+	False	Contig00056	AGTCTCTCAAACTTTATTGGCGACAAGAAAGGCATAGTGTTTTTCGCCTAGGGTCGTCAAATCGAAGTAAACGAGGCAAATCACGGCAAAACTAAT	1009370
0	EGO61758	False	0	0	2699	2768	-	False	Contig00318	CGTTCGCTAGGCTTTTCGGCGTCTCTGTCAAAAATCGAAATATCCTGTTTCATTTTCTCTAAAAATATGA	1009370
0	EGO63088	True	3	60	16056	16159	-	False	Contig00140	GGAGAAGAGTATGTAAGGTAGATAAATTGTTTGCAATGGGCCTGCCAGTAGTGGCGGGCCCATTATGAACAGTTTGAATGTAAGGAATATTGCGGCATCAGTCG	1009370
0	EGO61949	True	-10	52	60122	60229	+	False	Contig00290	TGTCATGAATTAGCAGCGGGCTGGTCGCCTGGCAGCAGCTATAAACATAACAGGCCCAGGGTTTGAGGATTGACCGCTGTGCCCCGGTATGTTAGGATAAAGCTGATA	1009370
0	EGO63660	False	-8	41	41174	41243	+	False	Contig00102	GCAACCTTAGTGGAAGAGGTTGCTCTTTTTGTATATATAACAGTCTTTACGCCCACAATAAAGAGAAGCA	1009370
0	EGO65393	True	-10	50	35460	35565	+	False	Contig00017	ATCAGAATCATGACTGCAGGTAGAGGAACGGTCTACCCGGTGAGGGCTTTTCACTAACTTTCCCATATGAAAAAAAATAAAAAAAAGTTAACTAACTTTCAATGTC	1009370
0	EGO63894	True	0	60	73932	74038	-	True	Contig00085	CTGAGAAATCCAGATAGAATAACAGCAGGGATTGCCGCCGGCAATCCCTGCTGTTATTCTATGTATGCTGCTATTTTTATTCGAAGTTCTCCGGATTCAGCCCTTTC	1009370
0	EGO63683	True	-7	60	13885	13998	-	True	Contig00101	AGAAAAGATGAACGAAAGACAAAAGAGAAGCCCGGCTCAGCCAGGCTTCTCTTTTAGTGCTATCTGACGCTCAGCCGACGGCCGGTCCGGAAGGCCGACTGCCAATAGGGATCA	1009370
0	EGO64165	False	0	0	7531	7600	-	False	Contig00074	GTTGTTTTAATGGCTTATGAAATCGGTACAGCAAACAGTCACAGGGAGTTGCTGGACAAAATACGGAACT	1009370
0	EGO61937	True	-10	37	43906	43998	+	False	Contig00290	GACGATGCCTTGACGGGCTCACGTCAGGATGATACTATAAATCCAAAGAGTCGTTTCATTAACCGCAACCGCATAGGAAGAACAGGTGCCCTT	1009370
0	EGO62956	False	0	0	60170	60239	-	False	Contig00164	ATACCGCTAAACTTTATTGCGGAGGGTGCCTATGATTAAACTCGTCAACATTAATATGAGTTTTGGCGGA	1009370
0	EGO62498	True	12	57	26841	26932	-	True	Contig00228	TCGATCTACAGCATATTGGACAAATCGTTTAACCGCCGGTGATGCATTTTCCAATGATGAAAGTGCGATACCCAACGTAATTTGTTGTGGGG	1009370
0	EGO64643	False	0	0	8839	8908	-	True	Contig00051	AAAAGAGTAAGAGTTATCACAAAACCACCATCAATTAGGAAATAAGCCTCAATTTTCAAGGATTACTATC	1009370
0	EGO63801	True	-9	40	11825	11920	-	False	Contig00087	CTCTTTAGCCTAATCGGATAGTTCCGGCAGTAAAACACGAAATACGGCAGTAAAATAACAGCATCGATGCAAGGCGAACTCGCTGGGGCCCCAGTG	1009370
0	EGO65699	False	0	0	38948	39017	-	False	Contig00015	ACAAACATGACCCACTGTGCGATTCAGACACTGACCGAAGCGCATCTGCCGGCGGTGCTGGATATCTACA	1009370
0	EGO64088	True	-8	60	8526	8640	-	False	Contig00078	AAAAAGAAGTAATATAAGAAAAATGATCAGGCGTCCTCGGGAGGATGCCTGATCATTTTTTCTCTATCTATTCTGCAGACTGAAAAAATGGTATAATAGACAATATTATTTGTTT	1009370
0	EGO62157	True	12	60	25834	25928	-	False	Contig00259	CTGTATTTATATTATTTATTATTGCATAATTATGCGGATTGTAGTAGTATAGGGAGCATAGAGATCACGGGAGGGATATTCGTGTTAAAAAACGT	1009370
0	EGO65326	False	0	0	39957	40026	-	False	Contig00019	AAGAGTATAATAAATCGGGAGGTGTCATAGGAGATGGCAAGATATACAGGTCCTGTATGCAGGCAGTGCC	1009370
0	EGO62133	False	0	0	2016	2085	-	False	Contig00259	GGAGGAATAGCAATGTACGCAGTGGAAACGCACAACCTGACCCGCACATTCGGCGATTTTACCGCCGTGA	1009370
0	EGO62489	True	-7	60	18295	18407	+	True	Contig00228	CAACCAGTAAACATCCAAAGTAAAACCAGGCCCGAAAAAAGCCGGGCCTGGTTTTACTGCATTTTCCTAAAATCTTATCAATGTGCTGTGACTCTTTTTCGCTTTGGCGCATA	1009370
0	EGO65666	True	6	52	8883	8974	+	False	Contig00015	ACAAGCTGCCCACGATTGCCGTGATCCCGCGTCATCGGATTGTGAATGGCATCCGGAGTGGCTACAAGGGGTGGTGATGTCGGCAGACTGCA	1009370
0	EGO64663	False	0	0	15789	15858	-	False	Contig00050	CTTTGCCTGATATAACATATGTGAGGGTGGCTGCTATGCAACAATGCACCGTACTGTTTCAGCCTGACAA	1009370
0	EGO64477	False	0	0	101168	101237	+	False	Contig00056	TAGTCGCTGACTGACACGGGTTATCGCAGCGACATTGACATAAGATGGAAAGCATGATATTCTGTTAATA	1009370
0	EGO61718	True	-10	46	3193	3295	-	True	Contig00325	ATGTAAGGGCATAAGAAATCCCCGGGCACATTGCGGTGACCGGGGATTTGCTACTGCACTTTCAAGGTCAAAGGCCCCATAGCCATTCTCATTTGGCTGTTGC	1009370
0	EGO62154	True	6	60	23479	23579	-	False	Contig00259	GGCAGGCCCGGTCCATAAAGCCCTCTGCCGTCGTTGCAATGCAGCGACAGCGGAGGGCTTTATGGATGGTAGATTTTTGCTGCGGTTGTCCGATTTTTGTC	1009370
0	EGO62626	True	-10	60	617	733	-	True	Contig00204	CCACTGTATCATGACAATGAGCCTTACGATCCGTTGCTGCGGAACGTGAGGCTCATGCCGGAGGAATATCATGGTCAAAAAATCCGTTGAATCTAAACTATTATCGCCAAAGCTACC	1009370
0	EGO61794	True	-3	46	6640	6734	+	True	Contig00305	CAATAGATCTGCTGCCTGCTCCGGATGTGTCGCCAGGGATGGGCATTAGCCAATGGCGAGAGTGGTTCCCGGTATCATGATTTCCACAGGGATGG	1009370
0	EGO64994	True	-10	43	71763	71861	+	False	Contig00040	TGCCATCCGGTAAAGCTGGCTGCACAGCCAATGATGAAATGAAAGCCTATAACAGCCCCCTATGTAGAGTCCTAATCCTACATAGGGGGCATGTTCTTT	1009370
0	EGO65072	True	-10	45	12200	12300	+	False	Contig00037	GTTATCTGCGTAATAGGCCGCTTCGAGTGGCCTTTTTTTTCCATTTAGGCAGGAAACCATTGAACAGGTCGAATGTATCCTGATTACGATTGCGCTTGATG	1009370
0	EGO62985	True	10	60	4184	4279	+	False	Contig00150	TGCACTTTGAACCCTCTGCCTTTGTATAAACTAGCCGTTCGGGCTGGCTTTTTATAAAGATCTTTGCCAGTCAGAGGGGGTTTTGTTATAATAACA	1009370
0	EGO62786	False	0	0	356	425	-	False	Contig00176	GAAGATATAAAAGAAAAAATATGCTCCATATTGTTAGCTGAATCTGGCTTTGCCGAGCTTGTGCAGAATT	1009370
0	EGO65830	True	0	57	13697	13800	-	False	Contig00010	GTGACAGAGCGGGTGAATTGTTTTCAGGAGGTAGTCCTATGGAACACAATACTTTTGAACAGTTGGAGTGGTTTGCCTCATCCTGATTGCCGATGAAAATACGG	1009370
0	EGO63218	False	0	0	90477	90546	+	False	Contig00131	GTCACTGTAAATAATCATAGGGCCGAAAAAATTCTCTTATATTTTTTTACAATTTCTATGGAAAATAAGA	1009370
0	EGO63361	True	-10	40	20863	20959	-	False	Contig00124	TAATCAATAAATAGCGGTGGGAAGTCCTGCCTGACTACATTCTGAAGGGTGATTACACACAATGAGGATTGACCGTATTGACATTATTCGGGTAAAG	1009370
0	EGO65536	True	-8	55	170695	170803	+	True	Contig00017	CTTTTATATAGATTTCCCGCAAAAGATACCGGTCGTTGTCCCGGTAGCGCTTCAAAGACAATAGGTACGATACCGCAGCGTCATCACGAAACCTCTCTCGAACATCTAT	1009370
0	EGO65770	True	12	57	11331	11422	-	True	Contig00013	ACGGATATTAGGCAGAGAGCAAGATTGAGTGAAATAACATCTCGCCAAGTGATATTATCCATTTTTTAGTATTGATTTCTCGGTTGATTTGT	1009370
0	EGO64009	True	-10	60	66983	67098	+	True	Contig00081	GTTCAAGTTCTAAGCTTAAAGCTACCAGTTGACCGATAAGGAGACGGGCATTCCGTCTCCTTATTGTTTCAAAACCCGCCTATCCGCCGGGTTTGAATCTATTCTGTAAGCCATTC	1009370
0	EGO64138	False	0	0	20912	20981	-	False	Contig00076	TAACAAGTAGGGGGAACGGCATGCTGACTGCATTATACGCAGACTCCAAAGGGGAAATCTACGATGCTCC	1009370
0	EGO63264	True	-6	44	132793	132888	+	False	Contig00131	ATAGGATAATATTTCCTGGAAATATATGTAATATTTATTTTTTACAGGAGGCTTGTTTTGCAAGATCATCTTACTAAGGCCACAATTCCCGGGATG	1009370
0	EGO62272	True	11	56	42895	42985	+	False	Contig00253	CCAAAGAAACCGTCCTTCTGTTGGAGGTGGCTGCAGGCTTGCCTGGACTGGATTTATCCGCCGCGCTGTCCGGTCTGCCGGCGGTTTATGG	1009370
0	EGO64149	True	8	60	34557	34654	+	True	Contig00076	CCGCCAAGTCCATCACCTTAGCCAGGCGCTTCACCATATAGGCGAGCACTGCCTGCCGTTCAGAGGCGTCAGCCAGCCATTCCGACGGTATCTCTTCT	1009370
0	EGO62834	True	0	50	17759	17855	-	True	Contig00172	CTAATAGTTCCAATTCATCTTTTAAAGCAAGCTTTACATCAGGTGAAAATCTCTATAGTCCCCAATATTGCTTCAGAGGCCCCGCCAAGTTGGCGAG	1009370
0	EGO62482	False	7	60	12969	13038	+	True	Contig00228	CCATTTATAACGCCGCAAATATTATAAATACTTTTTAAACCCTTGAACCATACCCTTGGCATACCCGATA	1009370
0	EGO62267	True	-10	41	36405	36501	+	True	Contig00253	CATATTTTGCTAGGGGCCGTTGAAAAGGCTCATCTGCATTGTCAGGTCTGCGAGAGCGCGTTTCCTCGGCCTTCCTGGCATCTGAACCTTTTTGAAC	1009370
0	EGO63793	True	-8	60	2235	2348	+	True	Contig00087	AACCCATATGAAGGCGATGACCGGAGGTGCCAAGAGAACGGGACCGTGCGTCGCGTTATAGTCAAACCGGCCTCATCATAAAAAGATGCAGACCACTTGCTTTCCCGACCGTTC	1009370
0	EGO65193	True	11	60	17261	17356	-	False	Contig00026	AACGGCGGAAGCGATACGAAGCGAAGACTCTGGTTCCAGGGGCTTCGCTTCATGCCTTATTTCACTATCCATTCCATGGACGGATGGGTCAGACGG	1009370
0	EGO63686	True	-10	60	16192	16307	+	True	Contig00101	TTTTCCCTTTTAGTTCACCCTGCTCCGGAATGATGCGGGCAACGCATTCTTTGATCTGAGTGGCATCAGCCGGTACAAAGCTGATTTTACCCGGATTCTTAGTATGATAGGGAAAG	1009370
0	EGO63548	False	0	0	66069	66138	-	False	Contig00112	CGATGCGTGACCGGGCCAGGGAAAAGGAGATTATGGCGGCCAAAACTCCAGGAAAATGTCTGTACGAATA	1009370
0	EGO61788	False	0	0	1886	1955	+	False	Contig00305	TGCGCAGTAGATATTGGATAGAGTAACTTAACGAGCCTTTCTGTGAAAAAGACTTTGGGATTTCTCCGTT	1009370
0	EGO64316	True	11	60	11351	11446	-	True	Contig00065	TGAACGTTCGAAACCGGTCAAAAACAGTCTGGCTTTAAATTGCCAGACTGTTTTTCATTAATTGCAGCGCCGCCTCCGGGTATGTATCGGCCAGCA	1009370
0	EGO62535	True	-10	55	31893	32003	+	False	Contig00220	TGGCCCGGTGTAATACATTTTACTAAAAAGCAGCTGTGCAGCTGCTTTTTTTGTAAACTAAACTGTTGTATAGGGATACACACGGGTGCGTGTATATAATGCAGATCGAAA	1009370
0	EGO62252	True	-10	53	20488	20596	+	False	Contig00253	TGCATCAGTATAAAAATTGAGTCTGTCCTGTTCAGGGCGGGCTTTTTTCTCATAAAGCATTTTCATGGAAGGACTGGATGATATGTATCGAGTGGAATGCTTGCCAAAC	1009370
0	EGO65009	False	0	0	85397	85466	+	False	Contig00040	CCATGAATGATGCGATTGTGCGCGCAGGTAATTCTCAGTTGCAGCACGGAGCCTACAACGACCGGATCTA	1009370
0	EGO64934	False	0	0	15767	15836	+	False	Contig00040	AGCTTTATAGAAGAAAGGGGATTCTTATGATTTTAGACAAGTTTTCCTTAGCCGGCCGGGTTGCGATTGT	1009370
0	EGO65696	False	1	60	37151	37220	-	False	Contig00015	AGACGAGTAGTCATAAATTCCGAGTTTCCAAAATTTCCGACCCGAAAGGAAGTGCCCGCTGTGAATAAAG	1009370
0	EGO63880	False	0	0	59456	59525	-	False	Contig00085	TGAAGAATAGGCCTGAAAAGTGGAGGAGGAACATAATATGATTATCGTAACGGTATTGGTTGTCCTGATT	1009370
0	EGO65199	False	0	0	22452	22521	-	False	Contig00026	CCATGACTGATTTAACCAATGTCAAGCCTTATGGCGATACCCTGGACGACGGCATGGTGCAGTTGTCGTT	1009370
0	EGO65211	False	0	0	9156	9225	+	False	Contig00025	CTCATCGTAATTGCAGCTTTGGTATGCGTCGTTTTCTTCGGCGTCGAATACCTGGGACTGACCTATCTGT	1009370
[truncated: 372,070 more rows]
