# Supplementary material for: A possible universal role for mRNA secondary structure in bacterial translation revealed using a synthetic operon
Source: Nat Commun. 2020 Sep 24;11:4827. doi: 10.1038/s41467-020-18577-4 (PMC7518266; doi:10.1038/s41467-020-18577-4)
Supplement: Supplementary file 11 — data set 9 [file 41467_2020_18577_MOESM11_ESM.csv]

Primer Set Name	Sample	PRIMER SEQUENCE
		NGS Adapter	Barcode name	Barcode SEQ in Adapter	I7 Bases for sample sheet	NGS Sequencing Primer	SPACER	Synthetic operon homology seq
Forward Primers	P4	AATGATACGGCGACCACCGAGATCTACAC	[E/H/N/S]501	TAGATCGC	TAGATCGC	TCGTCGGCAGCGTCAGATGTGTATAAGAGACAG		CTGCTGGTTCTGGCGAATAG
	P5	AATGATACGGCGACCACCGAGATCTACAC	[E/H/N/S]502	CTCTCTAT	CTCTCTAT	TCGTCGGCAGCGTCAGATGTGTATAAGAGACAG		CTGCTGGTTCTGGCGAATAG
	P6	AATGATACGGCGACCACCGAGATCTACAC	[E/H/N/S]503	TATCCTCT	TATCCTCT	TCGTCGGCAGCGTCAGATGTGTATAAGAGACAG		CTGCTGGTTCTGGCGAATAG
	P7	AATGATACGGCGACCACCGAGATCTACAC	[E/H/N/S]504	AGAGTAGA	AGAGTAGA	TCGTCGGCAGCGTCAGATGTGTATAAGAGACAG		CTGCTGGTTCTGGCGAATAG
	P8	AATGATACGGCGACCACCGAGATCTACAC	[E/H/N/S]501	TAGATCGC	TAGATCGC	TCGTCGGCAGCGTCAGATGTGTATAAGAGACAG		CTGCTGGTTCTGGCGAATAG
	P9	AATGATACGGCGACCACCGAGATCTACAC	[E/H/N/S]502	CTCTCTAT	CTCTCTAT	TCGTCGGCAGCGTCAGATGTGTATAAGAGACAG		CTGCTGGTTCTGGCGAATAG
	P10	AATGATACGGCGACCACCGAGATCTACAC	[E/H/N/S]503	TATCCTCT	TATCCTCT	TCGTCGGCAGCGTCAGATGTGTATAAGAGACAG		CTGCTGGTTCTGGCGAATAG
	P11	AATGATACGGCGACCACCGAGATCTACAC	[E/H/N/S]504	AGAGTAGA	AGAGTAGA	TCGTCGGCAGCGTCAGATGTGTATAAGAGACAG		CTGCTGGTTCTGGCGAATAG
Reverse Primers	P4	CAAGCAGAAGACGGCATACGAGAT	N701	TAAGGCGA	TCGCCTTA	CTGTCTCTTATACACATCTCCGAGCCCACGAGAC		GGCCATTTACATCGCCATCG
	P5	CAAGCAGAAGACGGCATACGAGAT	[H/N]702	CTAGTACG	CGTACTAG	CTGTCTCTTATACACATCTCCGAGCCCACGAGAC		GGCCATTTACATCGCCATCG
	P6	CAAGCAGAAGACGGCATACGAGAT	[H/N]703	TTCTGCCT	AGGCAGAA	CTGTCTCTTATACACATCTCCGAGCCCACGAGAC	A	GGCCATTTACATCGCCATCG
	P7	CAAGCAGAAGACGGCATACGAGAT	[H/N]704	GCTCAGGA	TCCTGAGC	CTGTCTCTTATACACATCTCCGAGCCCACGAGAC	A	GGCCATTTACATCGCCATCG
	P8	CAAGCAGAAGACGGCATACGAGAT	[H/N]705	AGGAGTCC	GGACTCCT	CTGTCTCTTATACACATCTCCGAGCCCACGAGAC	CT	GGCCATTTACATCGCCATCG
	P9	CAAGCAGAAGACGGCATACGAGAT	[H/N]706	CATGCCTA	TAGGCATG	CTGTCTCTTATACACATCTCCGAGCCCACGAGAC	CT	GGCCATTTACATCGCCATCG
	P10	CAAGCAGAAGACGGCATACGAGAT	[H/N]707	GTAGAGAG	CTCTCTAC	CTGTCTCTTATACACATCTCCGAGCCCACGAGAC	TAC	GGCCATTTACATCGCCATCG
	P11	CAAGCAGAAGACGGCATACGAGAT	[H/N]708	CCTCTCTG	CAGAGAGG	CTGTCTCTTATACACATCTCCGAGCCCACGAGAC	TAC	GGCCATTTACATCGCCATCG
