# Supplementary material for: A possible universal role for mRNA secondary structure in bacterial translation revealed using a synthetic operon
Source: Nat Commun. 2020 Sep 24;11:4827. doi: 10.1038/s41467-020-18577-4 (PMC7518266; doi:10.1038/s41467-020-18577-4)
Supplement: Supplementary file 12 — data set 10 [file 41467_2020_18577_MOESM12_ESM.csv]

Clone	Sequence (from position 0 to position +68, the variable region is between +10 to +34)	?Gfold	Average mRFP1 fluorescence RFP/OD [AU] ± SE	Average sfGFP fluorescense fluorescence GFP/OD [AU] ± SE	Average RFP/GFP	Best re-initiation codon start codon	Start codon position	Start codon rank
29	TAGACTAGTTTACTTCCCTCCTCTATTCTATCAAAGGGCGAGGAGCTCTTTACTGGCGTAGTACCAATT	-8.9	697±254	32±4	18.5	I (AUU)	8	6th
33	TAGACTAGTGGCCCGTCAACTTGTGTGGTTTATAAGGGCGAGGAGCTCTTTACTGGCGTAGTACCAATT	-9.4	602±174	48±5	11.7	V (GUG)	8	2nd
52	TAGACTAGTTGGGAGATGAATTTAAACCGGAACAAGGGCGAGGAGCTCTTTACTGGCGTAGTACCAATT	-1.3	1293±269	344±12	3.8	M (AUG)	5	1st
56	TAGACTAGTCCAACACTGGTGTTTCGCGGATGGAAGGGCGAGGAGCTCTTTACTGGCGTAGTACCAATT	-8.5	624±248	62±4	9.1	V (GUG)	6	2nd
57	TAGACTAGTTCCCCTGAACCTATATTGCTTGCTAAGGGCGAGGAGCTCTTTACTGGCGTAGTACCAATT	-6.5	923±416	43±7	19.1	L (UUG)	8	3rd
62	TAGACTAGTCTAACTGTACAACTCTTACTGTCGAAGGGCGAGGAGCTCTTTACTGGCGTAGTACCAATT	-6.7	474±94	39±4	12.5	L (CUG)	9	4th
71	TAGACTAGTCAAATTGTTTTGGATCGGAGGAGGAAGGGCGAGGAGCTCTTTACTGGCGTAGTACCAATT	-4.9	853±153	98±4	8.8	L (UUG)	6	3rd
91	TAGACTAGTGGTTTTAGGGCGGATCAATTGTTAAAGGGCGAGGAGCTCTTTACTGGCGTAGTACCAATT	-2.5	1155±732	103±4	13.4	L (UUG)	9	3rd
96	TAGACTAGTCGGGGAAAAAGGGCGGTGCGATGTAAGGGCGAGGAGCTCTTTACTGGCGTAGTACCAATT	-2.1	1161±452	197±7	5.8	V (GUG)	8	2nd
96	TAGACTAGTATCCGTATATTGTTATTGGTCCTGAAGGGCGAGGAGCTCTTTACTGGCGTAGTACCAATT	-6	496±64	74±24	6.7	L (UUG)	6	3rd
110	TAGACTAGTGGCGCGCCTCTTAATATGGGTCGTAAGGGCGAGGAGCTCTTTACTGGCGTAGTACCAATT	-8.2	759±228	57±4	14.8	M (AUG)	8	1st
111	TAGACTAGTGCGTCTATTCCGCCGCCCAGCCGTAAGGGCGAGGAGCTCTTTACTGGCGTAGTACCAATT	-13.7	486±62	43±3	10.8	I (AUU)	5	6th
202	TAGACTAGTCCAGTGGCTTCAAGCTCACTGCCTAAGGGCGAGGAGCTCTTTACTGGCGTAGTACCAATT	-11.3	362±126	38±2	9	V (GUG)	4	2nd
203	TAGACTAGTGTATGTGAAGCCTTGGCGACGTATAAGGGCGAGGAGCTCTTTACTGGCGTAGTACCAATT	-7.6	320±82	33±6	9.4	L (UUG)	7	3rd
207	TAGACTAGTATGATTTCTACAGTCAAAAGGGATAAGGGCGAGGAGCTCTTTACTGGCGTAGTACCAATT	-1.8	1236±541	526±53.5	2.1	M (AUG)	3	1st
208	TAGACTAGTGGCAGACACTGTATGTATATATTGAAGGGCSAGGAGCTCTTTACTGGCGTASWACCAATT	-1.9	1163±664	140±19	6.5	M (AUG)	7	1st
209	TAGACTAGTGAGGCACTGATAATGTGTTTGGACAAGGGCGAGGAGCTCTTTACTGGCGTAGTACCAATT	-4.7	276±42	274±8	1.1	M (AUG)	7	1st
212	TAGACTAGTCGTAAACGAATGATGTCGTGGCGTAAGGGCGAGGAGCTCTTTACTGGCGTAGTACCAATT	-5.9	287±83	137±5	2	M (AUG)	3	1st
214	TAGACTAGTATGTTGTGTTCAAACGAAATCCAGAAGGGCGAGGAGCTCTTTACTGGCGTAGTACCAATT	-2.8	313±75	478±17	0.7	M (AUG)	3	1st
216	TAGACTAGTAAAAAAATGTGGCGGCAAAATGGAAAGGGCGAGGAGCTCTTTACTGGCGTAGTACCAATT	-0.8	360±78	193±17	1.9	M (AUG)	5	1st
220	TAGACTAGTTGGGTATCAATGGCAATTTCTCTTAAGGGCGAGGAGCTCTTTACTGGCGTAGTACCAATT	-3.9	354±112	201±16	1.7	M (AUG)	6	1st
222	TAGACTAGTATGGCTAGGTTAATGGCTGGCAACAAGGGCGAGGAGCTCTTTACTGGCGTAGTACCAATT	-6.6	333±104	211±13	1.7	M (AUG)	3	1st
225	TAGACTAGTTTGCTTTCGTTCAATTTAAACTATAAGGGCGAGGAGCTCTTTACTGGCGTAGTACCAATT	-7.5	319±23	78±4	4	L (UUG)	3	3rd
226	TAGACTAGTTGGCCCTTGATTTCACCTATGTTAAAGGGCGAGGAGCTYTTTACTGGCGTAGTACCAATT	-9.2	367±24	56±6	6.8	L (UUG)	5	3rd
230	TAGACTAGTCGGTCGATTAGTTGGATGTATGCTAAGGGCGAGGAGCTCTTTACTGGCGTAGTACCAATT	-5	320±29	41±6	8.2	M (AUG)	8	1st
232	TAGACTAGTGTAAATTTAATGAGTTCTCGTGAGAAGGGCGAGGAGCTCTTTACTGGCGTAGTACCAATT	-7.6	378±34	36±5	10.3	M (AUG)	6	1st
233	TAGACTAGTTCAGCACATTTAGGTGTGCCGTACAAGGGCGAGGAGCTCTTTACTGGCGTAGTACCAATT	-8.4	398±37	25±5	18	V (GUG)	8	2nd
235	TAGACTAGTTCTCACCTGGAACCGAATAATGGGAAGGGCGAGGAGCTCTTTACTGGCGTAGTACCAATT	-9.5	282±13	29±5	10	L (CUG)	5	4th
236	TAGACTAGTTTGCTTTGGTGTGCGAAGGTCCCGAAGGGCGAGGAGCTCTTTACTGGCGTAGTACCAATT	-7.9	402±58	65±4	6.5	L (UUG)	3	3rd
238	TAGACTAGTCCCGTGCCATGTAGAAAGAATCAGAAGGGCGAGGAGCTCTTTACTGGCGTAGTACCAATT	-8.4	367±41	86±5	4.4	V (GUG)	4	2nd
244	TAGACTAGTAAGATGAACCTAAAAATGTCTCCAAAGGGCGAGGAGCTCTTTACTGGCGTAGTACCAATT	-3.5	362±54	360±5	1	M (AUG)	4	1st
245	TAGACTAGTGAGGCACTGCGAATGTGTTTGAACAAGGGCGAGGAGCTCTTTACTGGCGTAGTACCAATT	-5.1	411±48	222±11	1.9	M (AUG)	7	1st
249	TAGACTAGTGGCAGACACTGTATGTATATATTGAAGGGCGAGGAGCTCTTTACTGGCGTAGTACCWATT	-1.9	406±50	391±18	1.1	M (AUG)	7	1st
